# Supplementary material for: Transcriptome Analysis of Differentially Expressed Genes Associated with Salt Stress in Cowpea (Vigna unguiculata L.) during the Early Vegetative Stage
Source: Int J Mol Sci. 2023 Mar 1;24(5):4762. doi: 10.3390/ijms24054762 (PMC10002509; doi:10.3390/ijms24054762)
Supplement: Supplementary file 1 [file ijms-24-04762-s001.zip]

Archive with 16 entries (16 files):
- Figure S1. Validation of DEGs through qRT-PCR.tif
- Figure S2. Validation of Vigun_02G076100.jpg
- Figure S3. Validation for Vigun_08G125100.tif
- Table S1. Statistics for RNA sequencing of cowpea transcriptome induced by salt stress..xlsx
- Table S10. DEGs for Each Cluster.xlsx
- Table S11-12. Functional Annotation_DEGs in Cluster.xlsx
- Table S13. Information of Reseuqencing.xlsx
- Table S14. Information of designed primer.xlsx
- Table S15. Information of Cowpea germplasm.xlsx
- Table S2. DEGs for Vu_191.xlsx
- Table S3. DEGs for Vu_328.xlsx
- Table S4. DEGs for Vu_393.xlsx
- Table S5. DEGs for Vu_396.xlsx
- Table S6. Common DEGs for Venn_diagram(Up).xlsx
- Table S7. Common DEGs for Venn_diagram(Down).xlsx
- Table S8-9. Functional Annotation_Common DEGs in Venn_diagram.xlsx
