# Supplementary material for: Transcriptome Analysis of Differentially Expressed Genes Associated with Salt Stress in Cowpea (Vigna unguiculata L.) during the Early Vegetative Stage
Source: Int J Mol Sci. 2023 Mar 1;24(5):4762. doi: 10.3390/ijms24054762 (PMC10002509; doi:10.3390/ijms24054762)
Supplement: Supplementary file 1 [file ijms-24-04762-s001.zip › Table S1. Statistics for RNA sequencing of cowpea transcriptome induced by salt stress..xlsx]

## Sheet: Table S1
Table S1. Statistics for RNA sequencing of cowpea transcriptome induced by salt stress.
Sample ID	Raw sequencing data		Sequencing Pre-processing								Read mapping
			Statistics of DynamicTrim (High-quality read with a phred score (Q) of over 20)				Statistics of LengthSort (reads more than 25bp after trimming)
	Num. of reads	Total length(bp)	Num. of reads	Total length(bp)	Avg.length(bp)	*Trimmed/Raw(%)	Num. of reads	Total length(bp)	Avg. length(bp)	*Trimmed/Raw(%)	Reads (ea)	Mapping rate (%)
C191_1	20536325	2074168825	20536325	1859756557	90.56	0.896627	19644119	1812340926	92.26	0.873767	19121042	0.973372
	20536325	2074168825	20536325	1711292382	83.33	0.82505	19644119	1692033288	86.13	0.815764	19121042	0.973372
C191_2	23202082	2343410282	23202082	2091582093	90.15	0.892538	22329929	2056128920	92.08	0.877409	21663933	0.970175
	23202082	2343410282	23202082	1933099013	83.32	0.824908	22329929	1913645114	85.7	0.816607	21663933	0.970175
C191_3	28521315	2880652815	28521315	2583431681	90.58	0.896822	27474008	2534568717	92.25	0.879859	26575316	0.967289
	28521315	2880652815	28521315	2333947969	81.83	0.810215	27474008	2311883358	84.15	0.802555	26575316	0.967289
S191_1	24984269	2523411169	24984269	2259661320	90.44	0.895479	24159153	2224251945	92.07	0.881447	23355963	0.966754
	24984269	2523411169	24984269	2114581138	84.64	0.837985	24159153	2095133177	86.72	0.830278	23355963	0.966754
S191_2	20165331	2036698431	20165331	1791833004	88.86	0.879773	19484703	1761453751	90.4	0.864857	17479509	0.897089
	20165331	2036698431	20165331	1682672307	83.44	0.826176	19484703	1666264610	85.52	0.81812	17479509	0.897089
S191_3	24303352	2454638552	24303352	2199271701	90.49	0.895966	23467688	2167862620	92.38	0.88317	22456920	0.956929
	24303352	2454638552	24303352	2056323423	84.61	0.83773	23467688	2036544910	86.78	0.829672	22456920	0.956929
C328_1	23003949	2323398849	23003949	2086668780	90.71	0.89811	22225557	2052062077	92.33	0.883216	21040195	0.946667
	23003949	2323398849	23003949	1924620460	83.66	0.828364	22225557	1906941349	85.8	0.820755	21040195	0.946667
C328_2	30321996	3062521596	30321996	2773778784	91.48	0.905717	29570809	2735477633	92.51	0.893211	25941730	0.877275
	30321996	3062521596	30321996	2563707628	84.55	0.837123	29570809	2546513322	86.12	0.831509	25941730	0.877275
C328_3	24445805	2469026305	24445805	2226048939	91.06	0.90159	23776015	2195393548	92.34	0.889174	22735053	0.956218
	24445805	2469026305	24445805	2092748877	85.61	0.847601	23776015	2076164935	87.32	0.840884	22735053	0.956218
S328_1	20505377	2071043077	20505377	1840038459	89.73	0.88846	19815909	1810337629	91.36	0.874119	18562722	0.936759
	20505377	2071043077	20505377	1666920217	81.29	0.80487	19815909	1651766224	83.36	0.797553	18562722	0.936759
S328_2	20616329	2082249229	20616329	1881136661	91.24	0.903416	19932815	1848947970	92.76	0.887957	18998289	0.953116
	20616329	2082249229	20616329	1670504347	81.03	0.80226	19932815	1655718851	83.06	0.795159	18998289	0.953116
S328_3	24500044	2474504444	24500044	2206825132	90.07	0.891825	23654144	2174290209	91.92	0.878677	22496317	0.951052
	24500044	2474504444	24500044	2072121533	84.58	0.837388	23654144	2052154734	86.76	0.829319	22496317	0.951052
C393_1	25157986	2540956586	25157986	2289110675	90.99	0.900885	24321265	2254716875	92.71	0.88735	23558680	0.968645
	25157986	2540956586	25157986	2090688532	83.1	0.822796	24321265	2071686847	85.18	0.815318	23558680	0.968645
C393_2	23322209	2355543109	23322209	2111320158	90.53	0.89632	22572307	2078443590	92.08	0.882363	21979160	0.973722
	23322209	2355543109	23322209	1969689758	84.46	0.836193	22572307	1952145587	86.48	0.828745	21979160	0.973722
C393_3	23272871	2350559971	23272871	2115731950	90.91	0.900097	22549062	2083271164	92.39	0.886287	21283141	0.943859
	23272871	2350559971	23272871	1939564223	83.34	0.82515	22549062	1923658113	85.31	0.818383	21283141	0.943859
S393_1	24603555	2484959055	24603555	2227075522	90.52	0.896222	23794396	2193794092	92.2	0.882829	22159843	0.931305
	24603555	2484959055	24603555	2064550586	83.91	0.830819	23794396	2045839000	85.98	0.823289	22159843	0.931305
S393_2	21575216	2179096816	21575216	1951183060	90.44	0.895409	20877941	1924531734	92.18	0.883179	19548685	0.936332
	21575216	2179096816	21575216	1820761778	84.39	0.835558	20877941	1804513642	86.43	0.828102	19548685	0.936332
S393_3	24243580	2448601580	24243580	2204364140	90.93	0.900254	23645178	2180497769	92.22	0.890507	21736360	0.919272
	24243580	2448601580	24243580	2076433822	85.65	0.848008	23645178	2061498309	87.18	0.841908	21736360	0.919272
C396_1	27393362	2766729562	27393362	2501682083	91.32	0.904202	26325966	2447873914	92.98	0.884754	25621530	0.973242
	27393362	2766729562	27393362	2288886102	83.56	0.827289	26325966	2265391303	86.05	0.818798	25621530	0.973242
C396_2	25565433	2582108733	25565433	2310116591	90.36	0.894663	24622098	2271236358	92.24	0.879605	23504381	0.954605
	25565433	2582108733	25565433	2154270863	84.26	0.834307	24622098	2133049068	86.63	0.826088	23504381	0.954605
C396_3	27473027	2774775727	27473027	2498563581	90.95	0.900456	26614129	2460250780	92.44	0.886649	22090833	0.830042
	27473027	2774775727	27473027	2297681474	83.63	0.82806	26614129	2278170587	85.6	0.821029	22090833	0.830042
S396_1	21156966	2136853566	21156966	1912928547	90.42	0.895208	20551332	1890183829	91.97	0.884564	18826908	0.916092
	21156966	2136853566	21156966	1808505131	85.48	0.84634	20551332	1793019217	87.25	0.839093	18826908	0.916092
S396_2	22118357	2233954057	22118357	2022254836	91.43	0.905236	21570894	1996399845	92.55	0.893662	19187003	0.889486
	22118357	2233954057	22118357	1873150081	84.69	0.838491	21570894	1860176430	86.24	0.832683	19187003	0.889486
S396_3	21445550	2166000550	21445550	1947816703	90.83	0.899269	20796618	1922508805	92.44	0.887585	19227283	0.924539
	21445550	2166000550	21445550	1817490311	84.75	0.8391	20796618	1802371954	86.67	0.83212	19227283	0.924539
8ea X 3	1144868572	115631725772	1144868572	99916392912	87.25	0.863882	1107552070	98673108629	89.0725	0.853123	1038301592	0.938077
* Trimmed/raw: Total length of trimmed read / total length of raw read
