# Supplementary material for: Transcriptome Analysis of Differentially Expressed Genes Associated with Salt Stress in Cowpea (Vigna unguiculata L.) during the Early Vegetative Stage
Source: Int J Mol Sci. 2023 Mar 1;24(5):4762. doi: 10.3390/ijms24054762 (PMC10002509; doi:10.3390/ijms24054762)
Supplement: Supplementary file 1 [file ijms-24-04762-s001.zip › Table S10. DEGs for Each Cluster.xlsx]

## Sheet: Cluster
	Cluster					Normalization																								Log2FoldChange				Annotation
Gene id	cluster	Vu_191	Vu_328	Vu_393	Vu_396	C191_1	C191_2	C191_3	C328_1	C328_2	C328_3	C393_1	C393_2	C393_3B	C396_1	C396_2	C396_3	S191_1	S191_2	S191_3B	S328_1	S328_2	S328_3	S393_1	S393_2	S393_3	S396_1	S396_2	S396_3	Vu_191	Vu_328	Vu_393	Vu_396	Pfam	Panther	ec	KOG	KO	GO	Best-hit-arabi-name	Best-hit-arabi-defline
Vigun07g097820.1	C2	0.77	-1.05	1.35	2.24	56.391	66.7569	58.8043	4.71395	1.55554	0.864541	17.7065	15.5901	7.55574	19.197	17.3835	12.4339	107.573	104.875	97.9876	1.2267	1.19878	1.0249	46.0752	21.4918	36.5976	80.4147	53.6847	97.7144	0.770735	-1.04797	1.35037	2.24169
Vigun03g079550.1	C2	0.92	-0.82	0.86	2.37	23.5817	17.3751	20.7966	22.627	27.9997	25.9362	23.0185	19.2583	21.7228	19.197	32.2837	21.3153	36.4814	42.6817	37.9952	13.4937	15.5841	14.3485	46.0752	29.4098	40.664	150.595	87.2376	138.196	0.923867	-0.818075	0.859842	2.36891
Vigun01g223300.1	C2	0.68	-0.35	0.57	1.41	42.037	62.1845	31.5535	35.826	37.333	41.498	52.2343	37.5996	45.3344	26.1079	32.2837	24.8679	78.5753	65.8517	72.9908	36.801	34.7646	18.4481	64.3132	57.6885	79.2949	78.9526	53.6847	89.3389	0.679252	-0.349108	0.574565	1.41472	PF00139	PTHR32401 PTHR32401:SF3	EC:2.7.11.1			GO:0030246
Vigun03g229500.1	C2	2.61	-1.6	1.97	5.6	4.10117	3.65791	5.01988	71.6521	66.8882	66.5697	5.31196	8.25357	2.8334	1.53576	4.13893	2.66441	15.9021	18.2921	43.9944	18.4005	20.3792	28.6971	19.198	23.7541	21.3486	173.988	130.185	100.506	2.61319	-1.60393	1.97123	5.60074	PF00847	PTHR32467 PTHR32467:SF33			K09285	GO:0003677 GO:0003700 GO:0006355 GO:0007275
Vigun11g172700.1	C2	0.14	-0.79	0.86	2.15	119.959	130.77	80.318	90.5079	49.7773	77.8087	110.666	77.0333	72.724	36.0904	46.356	34.6374	123.475	96.3386	143.982	42.9345	38.3609	45.0954	119.987	234.147	119.959	190.071	136.896	191.241	0.136091	-0.787058	0.864314	2.14599	PF05055	PTHR31113 PTHR31113:SF3					AT4G34320	Protein of unknown function (DUF677)
Vigun08g014400.1	C2	0.74	-0.56	0.37	1.86	1699.93	1647.89	1498.07	1391.56	1770.98	1879.51	1403.24	1138.08	1287.31	1081.94	1252.44	997.379	2671.56	2892.6	2510.68	1231.61	1291.08	886.535	1459.05	1510.08	1975.26	4226.89	3229.13	4662.37	0.736669	-0.564567	0.368963	1.86284	PF00646 PF14299	PTHR32278 PTHR32278:SF2				GO:0005515
Vigun03g123800.1	C2	0.27	-0.48	0.26	1.12	41.0117	59.4411	33.7049	45.254	55.2217	61.3824	66.3995	55.0238	74.6129	60.6625	59.6006	59.5052	43.9647	54.8764	62.992	38.0277	40.7585	36.8962	76.7919	79.1802	78.2783	130.126	124.817	136.8	0.270578	-0.48456	0.256931	1.12377	PF04576	PTHR31422 PTHR31422:SF2					AT1G04890	Protein of unknown function, DUF593
Vigun04g060700.1	C2	0.56	-0.73	0.4	2.59	31.784	14.6317	48.0474	1.88558	5.44439	3.45817	1.77065	0.917063	2.8334	16.1255	19.8669	13.3221	35.546	47.5596	55.9929	1.2267	1.19878	4.09958	2.8797	3.39344	1.0166	89.1872	103.343	104.694	0.558284	-0.725382	0.400906	2.59147	PF03031	PTHR12210 PTHR12210:SF58	EC:3.1.3.16
Vigun05g012900.1	C2	-0.41	-2.09	0.42	2.94	449.078	545.029	395.853	353.547	425.44	393.366	394.856	362.24	410.843	286.419	307.109	299.302	289.98	331.697	423.946	68.6952	127.071	78.917	366.681	559.917	639.442	2807.2	2168.86	1859.37	-0.410679	-2.09357	0.423157	2.93657	PF04535	PTHR33573 PTHR33573:SF5					AT2G39518	Uncharacterised protein family (UPF0497)
Vigun08g033900.1	C2	-0.12	-0.47	0.03	1.04	1584.08	2318.2	2104.05	2798.2	4148.63	3550.67	2138.95	1624.12	2558.56	1342.25	1414.69	1374.84	1682.82	2071.89	1769.78	2448.49	3218.72	1917.58	1737.42	2017.96	2688.91	2859.84	2748.66	2916.08	-0.120642	-0.468864	0.0277248	1.04486	PF01494	PTHR10835 PTHR10835:SF1	EC:1.14.13.132 EC:1.14.99.7		K00511	GO:0071949	AT1G58440	FAD/NAD(P)-binding oxidoreductase family protein
Vigun04g187800.2	C2	0.1	-1.22	-0.59	1.51	29.7335	21.033	23.6651	115.963	90.9991	88.1832	42.4957	29.346	25.5006	32.251	40.5615	47.0713	28.0626	25.609	25.9967	42.9345	47.9511	35.8714	23.0376	11.3115	30.498	108.194	116.764	117.257	0.0980908	-1.21936	-0.586026	1.51327	PF00107 PF08240	PTHR11695 PTHR11695:SF530	EC:1.3.1.74			GO:0008270 GO:0016491 GO:0055114
Vigun06g136600.1	C2	0.61	-1.57	-1.09	2.19	34.8599	30.1778	29.4021	17.913	17.8887	12.9681	18.5919	13.7559	22.6672	16.1255	21.5224	17.7628	65.4794	32.9258	45.9942	7.3602	5.99389	3.07469	3.8396	6.78688	15.249	73.1043	57.711	122.841	0.612598	-1.56976	-1.08824	2.19464	PF00069 PF13947	PTHR27005 PTHR27005:SF7	EC:2.7.11.1	KOG1187		GO:0004672 GO:0004713 GO:0005524 GO:0006468 GO:0030247	AT1G79680	WALL ASSOCIATED KINASE (WAK)-LIKE 10
Vigun03g123900.1	C2	0.42	-0.38	-0.2	1.07	4417.98	4479.12	4281.96	4002.15	3630.63	4314.06	5062.3	5441.85	5097.29	4425.29	5421.17	4791.5	5380.54	5885.19	6343.2	3053.26	2959.78	3195.62	4137.16	4922.75	4505.58	10883.8	8235.23	11577.8	0.41806	-0.375565	-0.201739	1.06837	PF00171	PTHR11699 PTHR11699:SF183	EC:1.2.1.27	KOG2450	K00140	GO:0004491 GO:0008152 GO:0016491 GO:0016620 GO:0055114	AT2G14170	aldehyde dehydrogenase 6B2
Vigun01g111100.1	C2	1.04	-1.7	0.06	4.55	1.02529	3.65791	1.43425	65.9954	53.6661	57.0597	0.885327	0.917063	12.2781	0.76788	0.827786	0.888138	0.93542	3.65843	7.99899	14.7204	32.367	7.17427	2.8797	5.65573	6.09961	11.6967	24.1581	22.3347	1.0416	-1.70347	0.0557307	4.55014	PF00332	PTHR32227 PTHR32227:SF49	EC:3.2.1.39			GO:0004553 GO:0005975	AT3G57270	beta-1,3-glucanase 1
Vigun09g209500.2	C2	-1.25	0.38	-0.36	1.79	4720.44	4733.34	4682.11	4961.91	4254.4	4499.94	4579.8	4657.76	3805.26	4556.6	4632.29	4323.46	2098.15	2386.51	1470.81	5769.17	4495.42	7611.9	2579.25	3558.59	4040.99	15612.1	16669.1	14433.8	-1.24707	0.382178	-0.357685	1.78961	PF00646 PF13516	PTHR24006 PTHR24006:SF444		KOG1947	K14515	GO:0005515	AT2G25490	EIN3-binding F box protein 1
Vigun02g146600.2	C2	-1.31	0.3	-0.26	1.64	180.451	172.836	144.142	133.876	154.776	124.494	141.652	130.223	148.281	132.075	144.035	135.885	66.4148	57.3154	76.9903	175.418	125.872	207.029	98.8696	115.377	136.225	422.543	398.609	463.445	-1.30931	0.29908	-0.261632	1.64062	PF03140	PTHR31549 PTHR31549:SF25					AT3G50120	Plant protein of unknown function (DUF247)
Vigun05g142300.1	C2	-1.88	0.12	-0.79	2.79	71.7704	64.928	84.6208	12.2563	6.22216	6.91633	40.7251	22.9266	43.4455	9.21456	6.62229	7.99324	10.2896	26.8285	22.9971	13.4937	5.99389	8.19917	9.59899	23.7541	28.4648	43.8626	77.8428	43.2735	-1.88033	0.124665	-0.792824	2.79142	PF00197	PTHR33107 PTHR33107:SF5				GO:0004866
Vigun09g269700.1	C2	-0.82	0.16	-0.34	1.54	110.732	119.797	123.346	92.3935	104.221	70.8924	66.3995	75.1992	102.003	88.3062	97.6788	94.1426	64.544	69.5101	66.9915	84.6423	115.083	98.39	70.0726	72.3934	49.8135	255.865	264.397	294.539	-0.815712	0.156292	-0.341317	1.54036	PF00759	PTHR22298 PTHR22298:SF29	EC:3.2.1.4		K01179	GO:0003824 GO:0004553 GO:0005975	AT4G39010	glycosyl hydrolase 9B18
Vigun03g111900.1	C2	-1.9	0.06	-0.63	3.62	6.15175	2.74344	2.8685	1.88558	1.55554	0.864541	9.7386	15.5901	23.6117	23.0364	14.0724	16.8746	0.93542	1.21948	0.999874	1.2267	1.19878	2.04979	11.5188	7.91802	12.1992	274.872	187.896	202.408	-1.89873	0.0557395	-0.629456	3.62315	PF00264 PF12142 PF12143	PTHR11474 PTHR11474:SF33	EC:1.10.3.1 EC:1.14.18.1			GO:0004097 GO:0008152 GO:0016491 GO:0046148 GO:0055114
Vigun07g111800.1	C2	-0.81	0.07	-0.74	2.41	660.288	699.576	542.147	567.56	704.66	514.402	432.04	368.659	422.177	334.028	477.633	504.462	329.268	396.33	359.955	594.95	589.799	687.705	173.742	207	352.761	2655.15	1822.59	2508.47	-0.809096	0.0676958	-0.737405	2.40822	PF14541 PF14543	PTHR13683 PTHR13683:SF379	EC:3.4.23.12	KOG1339		GO:0004190 GO:0006508	AT1G03220	Eukaryotic aspartyl protease family protein
Vigun03g108200.1	C2	-0.35	0.12	-0.28	1.11	909.434	986.722	927.243	1078.55	1037.55	963.964	1251.85	1240.79	1073.86	1215.55	1192.01	1155.47	787.624	753.636	680.914	1199.71	829.555	1307.77	902.305	1049.7	994.236	2715.09	2699	2294.89	-0.345461	0.115608	-0.275631	1.11343	PF01926	PTHR11649 PTHR11649:SF49		KOG2486	K03978	GO:0000917 GO:0005525	AT2G22870	P-loop containing nucleoside triphosphate hydrolases superfamily protein
Vigun03g145600.1	C2	-1.11	0.33	-0.9	2.13	2298.7	2669.36	2151.38	4598.93	6334.16	5508.86	3054.38	2658.57	2916.52	5959.52	5596.66	6062.43	1118.76	646.322	1522.81	6846.22	5588.71	8236.06	1168.2	1728.39	1742.45	26819	27600.6	22440.8	-1.1146	0.330226	-0.895443	2.12514	PF00069 PF00560 PF08263 PF13855	PTHR27000 PTHR27000:SF16	EC:2.7.11.1	KOG1187	K13420	GO:0004672 GO:0004713 GO:0005515 GO:0005524 GO:0006468	AT5G46330	Leucine-rich receptor-like protein kinase family protein
Vigun03g108300.1	C2	-0.5	0.09	-0.57	1.19	1255.98	1319.59	1275.05	1509.41	1387.54	1388.45	1650.25	1717.66	1507.37	1637.12	1527.27	1539.14	932.614	878.023	907.885	1614.34	1040.54	1890.93	974.298	1201.28	1104.03	3887.69	3784.77	3059.86	-0.50227	0.0851065	-0.571963	1.19015	PF00305 PF01477	PTHR11771 PTHR11771:SF56	EC:1.13.11.12		K00454	GO:0005515 GO:0016491 GO:0016702 GO:0046872 GO:0055114
Vigun05g214700.1	C2	-0.37	0.45	-0.56	1.64	808.955	687.688	836.168	604.329	533.55	548.984	814.501	878.546	793.353	803.971	696.168	786.89	588.379	643.883	570.928	853.784	545.444	903.958	580.739	537.294	566.247	2443.14	2461.44	2227.89	-0.371518	0.449288	-0.561926	1.64093	PF00069 PF00139	PTHR27007 PTHR27007:SF9	EC:2.7.11.1	KOG1187		GO:0004672 GO:0004713 GO:0005524 GO:0006468 GO:0030246
Vigun10g096200.1	C2	-0.64	0.69	-0.93	2.72	32.8093	37.4936	35.1391	90.5079	140.776	111.526	133.684	97.2087	100.114	38.394	35.5948	48.8476	23.3855	18.2921	25.9967	186.459	203.792	163.983	36.4762	72.3934	65.0625	295.341	220.107	293.143	-0.63977	0.693086	-0.928337	2.71867	PF00141	PTHR31388 PTHR31388:SF30	EC:1.11.1.7		K00430	GO:0004601 GO:0006979 GO:0020037 GO:0055114
Vigun03g001500.1	C2	-2.22	1.84	-1.02	5.22	18.4553	13.7172	8.6055	0.942791	2.33331	4.32271	15.0506	8.25357	24.5562	6.91092	4.13893	4.44069	1.87084	4.8779	1.99975	6.1335	10.789	10.249	10.5589	9.04917	4.0664	219.313	153.001	205.2	-2.22068	1.83825	-1.0155	5.2204	PF00149	PTHR10161 PTHR10161:SF14	EC:3.1.3.2	KOG2679		GO:0003993 GO:0016787
Vigun03g145500.2	C2	-0.79	0.51	-0.61	2.19	544.43	709.635	481.908	1073.84	1306.65	1207.76	800.336	634.608	647.905	1505.81	1567.83	1538.25	360.137	249.993	392.95	1712.47	1433.74	1957.55	400.278	438.885	523.55	7276.8	7121.27	6595.72	-0.791309	0.508278	-0.612077	2.18653
Vigun04g097400.1	C2	-0.28	0.3	-0.19	1.04	237.868	244.166	242.388	238.526	254.331	280.111	256.745	232.017	289.952	263.383	273.169	271.77	218.888	203.652	173.978	326.302	284.11	342.315	221.737	226.229	234.835	586.296	536.847	543.013	-0.280262	0.301655	-0.189628	1.04352		PTHR33384 PTHR33384:SF2					AT5G16110
Vigun07g266500.1	C2	-0.46	-0.46	-0.78	2.24	22.5564	28.3488	21.5138	98.0502	120.554	109.797	34.5278	28.429	54.7791	39.1619	55.4617	68.3866	9.3542	13.4142	29.9962	71.1486	98.2998	69.6929	23.0376	27.1475	18.2988	254.403	269.765	245.682	-0.456797	-0.457596	-0.781717	2.23962	PF00069 PF13947 PF14380	PTHR27009 PTHR27009:SF21	EC:3.1.4.46	KOG1187		GO:0004672 GO:0004713 GO:0005524 GO:0006468 GO:0030247	AT1G67000	Protein kinase superfamily protein
Vigun09g034200.1	C2	-0.24	-0.28	-0.39	1.42	199.932	216.731	158.485	181.959	251.22	272.331	230.185	231.1	212.505	205.792	224.33	230.916	157.151	140.24	188.976	213.446	202.594	165.008	138.225	159.492	217.553	599.455	546.242	619.788	-0.24189	-0.280008	-0.386972	1.41726		PTHR35277 PTHR35277:SF2					AT5G57000
Vigun04g170400.1	C2	-0.15	-0.29	-0.12	1.15	1403.62	1436.65	1227.72	530.791	571.661	506.621	1127.91	1083.97	1045.53	1072.73	1149.79	1116.39	1116.89	1324.35	1233.84	466.146	432.759	420.207	837.032	996.54	1157.91	2541.1	2493.65	2363.29	-0.146537	-0.286663	-0.122862	1.14777	PF02900	PTHR30096 PTHR30096:SF0	EC:1.13.11.29		K15777	GO:0006725 GO:0008198 GO:0008270 GO:0016491 GO:0016701 GO:0055114	AT4G15093	catalytic LigB subunit of aromatic ring-opening dioxygenase family
Vigun09g054500.1	C2	-0.3	-0.94	-0.53	2.52	3.07588	3.65791	3.58563	287.551	283.886	389.908	5.31196	5.50238	16.056	196.577	168.041	165.194	3.74168	3.65843	0.999874	147.204	89.9084	262.373	0.959899	3.39344	14.2324	801.223	1189.12	1038.56	-0.296903	-0.944611	-0.531815	2.51524	PF00069 PF00560 PF08263	PTHR27000 PTHR27000:SF153	EC:2.7.11.1	KOG1187		GO:0004672 GO:0004713 GO:0005515 GO:0005524 GO:0006468	AT3G47570	Leucine-rich repeat protein kinase family protein
Vigun05g030500.1	C2	-0.39	0.06	0.02	1.27	347.574	310.923	289.719	447.826	461.218	389.908	316.947	273.285	340.008	133.611	235.919	147.431	237.597	217.067	268.966	433.025	490.3	433.531	218.857	352.918	370.043	404.998	410.688	431.339	-0.389963	0.0629208	0.0178439	1.27036	PF04833	PTHR31673 PTHR31673:SF3				GO:0004553 GO:0010215 GO:0016049 GO:0030247 GO:0031225
Vigun10g121200.3	C2	-0.79	-0.09	-0.06	2.05	624.403	518.509	565.812	1168.12	1130.1	1227.65	155.818	165.988	262.562	80.6274	97.6788	82.5968	341.428	310.966	338.957	1118.75	1168.81	1032.07	163.183	188.901	208.403	346.514	367.74	368.523	-0.78545	-0.0869554	-0.0601951	2.05315	PF00931	PTHR23155 PTHR23155:SF590		KOG4658		GO:0043531
Vigun03g184800.1	C2	-0.4	-0.01	-0.15	1.13	7631.25	7866.34	8185.98	8508.69	8071.7	8399.88	8121.99	7984.87	7975.09	5380.54	5846.65	5414.09	6009.14	6274.2	5694.28	8155.11	8248.79	8377.5	6846.96	7017.63	7869.51	12497.9	12194.5	11655.9	-0.397685	-0.0115314	-0.147992	1.12712	PF00076	PTHR24012 PTHR24012:SF403		KOG0148		GO:0000166 GO:0003676	AT3G19130	RNA-binding protein 47B
Vigun04g046600.1	C2	-0.57	0.01	-0.17	1.42	18.4553	18.2896	19.3624	43.3684	24.8886	35.4462	0.885327	0.917063	2.8334	102.896	117.546	101.248	12.1605	8.53633	16.9979	36.801	33.5658	33.8216	0.959899	1.13115	2.0332	274.872	291.239	297.331	-0.573826	0.00673369	-0.168685	1.42443	PF00931	PTHR11017 PTHR11017:SF171				GO:0043531
Vigun02g138100.1	C2	-0.54	-0.25	0.2	2.15	122.01	108.823	134.102	65.0526	71.5548	105.474	75.2528	93.5404	90.6689	9.21456	19.8669	13.3221	77.6399	95.1191	78.99	71.1486	71.9267	60.4688	111.348	108.59	77.2617	55.5592	49.6583	82.3593	-0.535654	-0.250151	0.19591	2.14523	PF03000	PTHR32370 PTHR32370:SF8
Vigun09g199200.1	C2	-0.49	-0.21	0.14	3.11	18.4553	30.1778	21.5138	15.0847	8.55547	9.50996	42.4957	27.5119	19.8338	35.3225	22.3502	20.4272	14.0313	17.0727	18.9976	11.0403	8.39145	9.22406	23.9975	26.0164	48.7969	212.002	253.66	207.992	-0.485522	-0.210184	0.137286	3.10862	PF12056	PTHR31963 PTHR31963:SF3					AT2G21080	(1 of 6) PF12056 - Protein of unknown function (DUF3537) (DUF3537)
Vigun08g148900.1	C2	-0.45	-0.03	-0.12	2.5	8.20233	13.7172	13.6254	2.82837	14.7776	2.59362	37.1837	19.2583	24.5562	6.91092	13.2446	13.3221	8.41878	3.65843	13.9982	4.9068	10.789	4.09958	20.1579	27.1475	27.4482	52.6351	46.9741	89.3389	-0.446951	-0.0291641	-0.115747	2.49672	PF00168	PTHR10774 PTHR10774:SF58		KOG1030		GO:0005515
Vigun06g212000.1	C2	-0.72	-0.17	0.16	1.26	2763.16	2915.36	2712.88	4178.45	4630.07	4342.59	1732.59	1448.04	1895.55	1448.22	1566.17	1344.64	1930.71	1371.91	1775.78	3575.83	3701.83	4384.5	1669.26	1956.88	2048.45	3697.61	3301.61	3429.78	-0.72454	-0.173349	0.160777	1.25852		PTHR34774 PTHR34774:SF1					AT1G16170
Vigun04g183300.1	C2	-0.44	-0.43	0.01	1.37	1581	1473.22	1551.86	1351.02	1363.43	1380.67	2333.72	2304.58	2511.34	998.244	1063.71	961.853	1085.09	869.486	1442.82	1003.44	1210.77	826.066	1624.15	2385.59	3167.73	2584.97	2598.34	2620.14	-0.439113	-0.429706	0.00560359	1.36775	PF03098	PTHR11903 PTHR11903:SF14		KOG2408	K10529	GO:0004601 GO:0006979 GO:0020037 GO:0055114	AT3G01420	Peroxidase superfamily protein
Vigun03g269200.1	C2	0.5	0.51	-0.7	1.26	726.932	709.635	624.616	851.34	751.326	721.028	1381.11	1493.9	1042.69	1518.87	1557.89	1640.39	1022.41	1030.46	871.89	1086.86	900.283	1327.24	787.117	811.032	809.215	4457.9	2829.18	3993.73	0.504846	0.512319	-0.702552	1.25788	PF04678	PTHR13462 PTHR13462:SF4		KOG2966			AT2G23790	Protein of unknown function (DUF607)
Vigun07g162600.1	C2	0.65	1.98	-1.49	3.23	3.07588	0.914479	0.717125	2.82837	0.77777	1.72908	15.0506	11.9218	11.3336	7.6788	12.4168	7.99324	0.93542	2.43895	3.99949	6.1335	3.59634	11.2739	1.9198	5.65573	6.09961	97.9597	53.6847	111.674	0.647467	1.97702	-1.48602	3.22874	PF13350	PTHR31126 PTHR31126:SF19	EC:3.1.3.48	KOG1572	K18045	GO:0004725
Vigun03g126700.2	C2	0.56	0.9	-0.54	1.56	13.3288	24.6909	23.6651	27.3409	20.9998	21.6135	17.7065	17.4242	27.3896	19.197	16.5557	23.9797	22.4501	35.3648	32.9958	42.9345	37.1621	50.2199	8.63909	18.0983	16.2656	57.0213	53.6847	65.6082	0.557946	0.897536	-0.539886	1.56156	PF00005	PTHR24223 PTHR24223:SF246	EC:3.6.3.44			GO:0005524 GO:0016887
Vigun08g195700.1	C2	0.39	0.6	-0.45	1.05	978.128	976.663	1083.58	828.713	759.104	852.438	1774.2	1565.43	1705.71	2444.93	2252.41	2465.47	1310.52	1442.64	1227.84	1176.41	1161.62	1354.91	896.546	1375.47	1411.04	5066.13	4988.65	4813.13	0.389837	0.597736	-0.454043	1.0536	PF07714 PF11721 PF13855	PTHR27006 PTHR27006:SF37	EC:2.7.11.1	KOG1187		GO:0004672 GO:0004713 GO:0005515 GO:0005524 GO:0006468	AT1G07650	Leucine-rich repeat transmembrane protein kinase
Vigun08g026300.1	C2	0.58	0.42	-0.36	1.28	876.624	889.788	773.778	883.395	783.214	749.557	1104	1030.78	948.246	880.759	916.359	841.067	1131.86	1604.83	1072.86	1148.19	1026.15	1050.52	792.877	792.933	817.347	2523.56	1786.36	2089.69	0.584685	0.416518	-0.359417	1.27844	PF00847	PTHR31729 PTHR31729:SF0			K09286	GO:0003677 GO:0003700 GO:0006355	AT1G46768	related to AP2 1
Vigun07g291200.1	C2	0.74	0.59	-0.31	1.5	492.14	393.226	409.479	307.35	404.44	363.972	918.084	751.075	687.572	407.744	408.099	456.503	705.307	699.979	763.904	479.64	526.264	612.888	593.218	728.458	574.38	1327.57	989.14	1281.45	0.744377	0.589558	-0.313786	1.49977	PF00456 PF02779 PF02780	PTHR11624 PTHR11624:SF81	EC:2.2.1.1 EC:2.2.1.2		K00615	GO:0003824 GO:0004802 GO:0008152	AT2G45290	Transketolase
Vigun03g444800.1	C2	1.03	0.8	-0.25	2.13	50.2393	62.1845	30.1193	120.677	143.887	65.7051	226.644	111.882	156.782	29.1795	36.4226	33.7492	122.54	65.8517	102.987	172.965	225.37	176.282	95.9899	179.852	141.308	176.912	97.9745	159.135	1.0315	0.798956	-0.247758	2.12716	PF14476	PTHR33358 PTHR33358:SF2					AT4G04480	(1 of 2) PF14476 - Petal formation-expressed (Chloroplast_duf)
Vigun04g189000.1	C2	0.48	0.82	-0.61	2.67	8.20233	16.4606	12.9083	10.3707	11.6666	4.32271	34.5278	21.0925	32.1119	27.6437	23.178	13.3221	23.3855	21.9506	6.99912	24.534	10.789	11.2739	17.2782	24.8852	15.249	162.291	132.87	114.465	0.478154	0.821885	-0.611742	2.67493	PF07816	PTHR33095 PTHR33095:SF19					AT3G27880	Protein of unknown function (DUF1645)
Vigun02g160500.1	C2	0.25	0.32	-0.19	1.05	161.996	160.034	160.636	217.785	170.332	222.187	219.561	187.081	231.395	113.646	110.096	115.458	174.924	180.482	216.973	247.794	285.309	230.602	163.183	193.426	201.287	222.237	190.581	290.351	0.245945	0.323487	-0.193643	1.05174	PF00069	PTHR24343 PTHR24343:SF168	EC:2.7.11.1	KOG0583	K14498	GO:0004672 GO:0004713 GO:0005524 GO:0006468
Vigun05g061700.1	C2	0.24	0.3	-0.17	1	3662.34	3796.92	3503.87	3581.66	3586.3	3707.15	4247.8	4166.22	3976.21	3835.56	4185.29	3706.2	4128.01	4577.91	4217.47	4525.3	4147.77	4709.4	3308.77	3840.24	3868.17	8155.51	6839.43	8522.09	0.237325	0.299314	-0.169447	1.00387	PF05633	PTHR31509 PTHR31509:SF3					AT2G46080	(1 of 4) PTHR31509:SF3 - BYPASS1-RELATED PROTEIN-RELATED
Vigun03g221400.1	C2	0.26	0.61	-0.18	1.37	101.504	146.317	101.832	92.3935	63.7771	91.6414	87.6474	63.2774	96.3357	84.4668	112.579	87.9257	128.153	126.825	162.979	126.35	129.468	121.963	73.9122	75.7868	68.1123	252.941	204.002	279.184	0.257435	0.608303	-0.182953	1.36914		PTHR33264 PTHR33264:SF7					AT3G25597	(1 of 2) PTHR33264:SF7 - GENOMIC DNA, CHROMOSOME 3, BAC CLONE:T5M7
Vigun06g228100.1	C2	0.25	0.43	-0.21	1.01	304.512	285.317	314.101	153.675	150.887	159.076	141.652	140.311	161.504	148.201	174.663	160.753	395.683	334.136	342.957	182.778	213.383	228.552	141.105	115.377	126.059	311.424	346.266	318.27	0.247066	0.430194	-0.213214	1.01296		PTHR38530 PTHR38530:SF1
Vigun02g112800.1	C2	0.88	0.9	-0.23	2.57	260.424	228.62	214.42	284.723	306.441	289.621	401.939	322.806	364.565	425.406	479.288	379.235	420.939	413.402	461.942	525.028	359.634	755.348	291.809	332.557	305.997	2739.95	2187.65	2680.17	0.881832	0.896841	-0.227548	2.56691	PF01490	PTHR22950 PTHR22950:SF291		KOG1304	K14209		AT4G38250	Transmembrane amino acid transporter family protein
Vigun10g157600.1	C2	0.31	0.44	-0.13	1.35	3083.05	3043.38	3416.38	4142.62	4049.07	4061.62	4072.51	3819.57	3830.76	3862.44	3662.13	4145.83	3936.25	3726.72	4205.47	5593.76	5110.39	5913.65	3042.88	3969.19	3716.69	10804.8	8782.81	10137.2	0.314642	0.439558	-0.127837	1.34881	PF00118 PF01363 PF01504	PTHR11353 PTHR11353:SF93	EC:2.7.1.150		K00921	GO:0005524 GO:0016307 GO:0046488 GO:0046872	AT3G14270	phosphatidylinositol-4-phosphate 5-kinase family protein
Vigun10g076876.1	C2	0.27	0.5	-0.02	1.07	160.971	162.777	126.931	457.254	380.33	497.111	70.8262	59.6091	102.003	200.417	265.719	218.482	172.117	182.921	187.976	635.431	637.75	613.913	50.8746	84.836	93.5273	399.149	495.241	540.221	0.268891	0.499657	-0.0199989	1.06729
Vigun08g053600.1	C2	0.3	0.6	-0.04	1.2	555.708	571.549	531.39	650.526	636.216	562.816	757.84	671.29	640.349	625.822	608.423	750.477	616.442	625.591	793.9	921.252	929.053	948.029	616.255	685.475	711.621	1618.53	1425.33	1515.97	0.295683	0.597388	-0.0396695	1.20004	PF00564 PF13414	PTHR22904 PTHR22904:SF334		KOG4151		GO:0005515	AT2G25290	Octicosapeptide/Phox/Bem1p (PB1) domain-containing protein / tetratricopeptide repeat (TPR)-containing protein
Vigun02g169600.1	C2	0.41	0.59	-0.11	1.15	1342.11	1323.25	1377.6	1495.27	1494.1	1639.17	1557.29	1604.86	1628.26	1525.01	1593.49	1580	1694.98	1702.39	1968.75	2341.77	2256.1	2367.51	1399.53	1473.88	1577.77	3723.93	3270.74	3424.19	0.408469	0.589647	-0.105962	1.14893	PF00995	PTHR11679 PTHR11679:SF38			K15292	GO:0006904 GO:0016192	AT1G12360	Sec1/munc18-like (SM) proteins superfamily
Vigun08g101500.1	C2	0.5	0.72	-0.18	1.66	696.173	1091.89	559.358	1384.02	1818.43	1114.39	480.733	359.489	662.072	524.462	564.55	763.799	1173.02	728.027	1429.82	2421.51	2561.79	2133.83	331.165	460.376	532.699	1878.78	1966.2	1996.17	0.504821	0.721321	-0.182001	1.65654	PF00069	PTHR27009 PTHR27009:SF21	EC:3.1.4.46	KOG1187		GO:0004672 GO:0004713 GO:0005524 GO:0006468
Vigun06g095700.1	C2	0.31	-0.07	-0.84	1.57	1503.08	1315.02	1302.3	2751.06	2577.53	2199.39	1914.96	2749.36	2085.38	3345.65	2485.84	2845.59	1794.14	1686.53	1615.8	2289.02	1921.64	2985.52	1182.6	1325.7	1270.75	8842.69	7897.01	9039.98	0.306714	-0.0650315	-0.8368	1.57095	PF13450	PTHR10742 PTHR10742:SF228	EC:1.5.3.16 EC:1.5.3.17	KOG0029	K17839	GO:0016491 GO:0055114	AT1G65840	polyamine oxidase 4
Vigun08g156900.1	C2	0.75	0.11	-0.88	2.82	760.766	573.378	589.477	567.56	439.44	536.88	926.938	850.118	709.295	324.813	311.248	350.814	1057.02	1192.65	992.875	532.388	438.753	698.979	489.549	481.868	380.209	2579.12	2103.1	2286.52	0.753302	0.113391	-0.879334	2.81996	PF02458	PTHR31896 PTHR31896:SF11	EC:2.3.1.133			GO:0016747	AT2G39980	HXXXD-type acyl-transferase family protein
Vigun03g444700.1	C2	0.39	-0.22	-0.46	1.67	93.3015	142.659	64.5413	360.146	466.662	270.601	397.512	224.68	244.617	62.9662	66.2229	71.051	164.634	70.7296	158.98	298.088	344.049	301.319	160.303	217.18	252.117	222.237	148.975	263.829	0.392081	-0.218073	-0.461279	1.66512	PF14476	PTHR33358 PTHR33358:SF2					AT4G04480	(1 of 2) PF14476 - Petal formation-expressed (Chloroplast_duf)
Vigun08g052100.1	C2	1.48	-0.68	-1.31	7.62	7.17704	9.14479	17.211	503.45	1014.99	709.789	446.205	320.972	700.795	0.76788	0.827786	0.888138	2.80626	4.8779	85.9891	446.519	715.671	230.602	112.308	119.901	359.877	64.3318	403.977	20.9388	1.48206	-0.677918	-1.30994	7.62187	PF01357 PF03330	PTHR31692 PTHR31692:SF10				GO:0005576
Vigun08g064833.1	C2	0.65	-0.7	-1.32	5.68	7.17704	9.14479	10.7569	246.068	500.106	325.932	200.969	143.062	309.785	1.53576	2.48336	0.888138	3.74168	4.8779	33.9957	197.499	350.043	112.739	40.3158	42.9836	177.905	49.7109	185.212	16.751	0.654212	-0.699297	-1.32371	5.6805	PF01357 PF03330	PTHR31692 PTHR31692:SF10				GO:0005576
Vigun03g444900.1	C2	0.34	-0.47	-0.58	1.53	240.944	397.798	192.907	672.21	829.103	462.53	999.534	541.984	617.682	159.719	185.424	254.896	459.291	192.677	403.949	448.972	474.716	494	383.96	518.065	542.865	638.931	441.556	647.707	0.344451	-0.470139	-0.579538	1.52614	PF14476	PTHR33358 PTHR33358:SF2				GO:0000160 GO:0004871	AT4G04480	(1 of 2) PF14476 - Petal formation-expressed (Chloroplast_duf)
Vigun11g130700.1	C2	0.64	-0.4	-0.61	1.63	41.0117	53.0398	49.4816	34.8833	36.5552	40.6334	54.8903	47.6873	42.501	33.0189	28.9725	37.3018	84.1878	93.8996	44.9943	28.2141	32.367	24.5975	46.0752	23.7541	25.415	103.808	115.422	87.943	0.636189	-0.395861	-0.607131	1.62929	PF05910	PTHR31972 PTHR31972:SF10					AT2G27770	Plant protein of unknown function (DUF868)
Vigun11g187900.1	C2	0.5	-0.2	-0.65	1.36	440.875	403.285	361.431	385.601	314.997	349.275	464.797	456.697	367.398	478.389	485.083	424.53	557.51	709.735	434.945	307.902	231.364	375.112	316.767	271.475	231.785	1190.14	928.745	1436.4	0.497651	-0.199352	-0.652389	1.35696	PF00249	PTHR10641 PTHR10641:SF588		KOG0048	K09422	GO:0003677	AT4G34990	myb domain protein 32
Vigun10g170500.1	C2	0.02	0.18	-0.24	1.56	570.062	605.385	534.258	720.292	706.993	688.175	758.725	687.797	712.129	645.019	563.722	587.947	564.058	584.129	584.926	816.983	772.013	803.518	577.859	561.048	687.222	1848.08	1860.17	1591.35	0.0196183	0.177556	-0.241341	1.56054	PF00249 PF00538	PTHR11467 PTHR11467:SF27			K09422	GO:0000786 GO:0003677 GO:0005634 GO:0006334	AT1G17520	Homeodomain-like/winged-helix DNA-binding family protein
Vigun07g289800.1	C2	-0.03	0.19	-0.16	1.02	3160.97	3102.83	3308.1	3022.59	3288.41	3163.36	2940.17	2937.35	2911.79	2858.82	2744.11	2891.78	3188.85	3164.54	2992.62	3746.34	3392.54	3699.87	2525.49	2738.5	2611.65	5906.83	6050.26	5229.12	-0.0344547	0.1941	-0.158353	1.01661		PTHR34536 PTHR34536:SF1					AT5G13590
Vigun10g080700.1	C2	-0.02	0.18	-0.15	1.03	394.737	369.449	416.65	192.329	213.109	243.801	209.823	208.173	208.727	220.382	190.391	194.502	419.068	382.915	363.954	233.073	246.948	255.199	162.223	219.442	181.972	440.088	410.688	383.878	-0.0183185	0.179427	-0.153062	1.02844	PF00487 PF11960	PTHR32100 PTHR32100:SF17	EC:1.14.99.33		K10257	GO:0006629 GO:0016491 GO:0016717 GO:0055114	AT5G05580	fatty acid desaturase 8
Vigun07g270100.3	C2	-0.12	0.56	-0.48	1.66	706.426	627.332	680.552	692.008	690.66	663.103	735.707	856.537	693.239	746.38	824.475	734.49	587.444	782.903	482.939	1051.28	764.821	1203.23	544.263	521.458	577.43	2732.64	2401.05	2173.45	-0.1202	0.561584	-0.476034	1.66432		PTHR33384 PTHR33384:SF1					AT1G68490	(1 of 5) 1.1.1.85 - 3-isopropylmalate dehydrogenase / IMDH
Vigun10g060300.3	C2	-0.01	0.59	-0.41	1.93	635.681	654.767	664.058	543.047	481.44	548.119	589.628	647.447	617.682	46.8407	43.0449	35.5255	651.052	610.957	676.915	747.061	732.454	890.634	482.829	463.77	449.338	146.209	115.422	216.368	-0.0115472	0.59182	-0.409996	1.93034	PF00450	PTHR11802 PTHR11802:SF29		KOG1282		GO:0004185 GO:0006508
Vigun07g187600.1	C2	0.08	0.59	-0.94	2.57	26.6576	34.7502	40.8761	66.9381	67.666	79.5378	86.7621	58.692	65.1683	79.0917	63.7395	77.268	35.546	43.9011	28.9963	93.2293	70.7279	158.859	25.9173	35.0655	48.7969	385.991	454.978	464.841	0.0843635	0.592145	-0.940048	2.56872	PF00069 PF00560 PF08263 PF13855	PTHR27000 PTHR27000:SF185	EC:2.7.11.1	KOG1187		GO:0004672 GO:0004713 GO:0005515 GO:0005524 GO:0006468	AT1G73080	PEP1 receptor 1
Vigun05g279200.1	C2	0.25	0.5	-0.54	1.55	1.02529	0.914479	0.717125	0.942791	2.33331	0.864541	2.65598	0.917063	0.944468	18.4291	25.6614	20.4272	0.93542	1.21948	0.999874	2.4534	2.39756	1.0249	0.959899	1.13115	1.0166	78.9526	53.6847	55.8368	0.247793	0.504944	-0.539706	1.5466	PF00657	PTHR22835 PTHR22835:SF170	EC:3.1.1.3			GO:0016788	AT3G16370	GDSL-like Lipase/Acylhydrolase superfamily protein
Vigun04g090800.1	C2	0.14	0.39	-0.4	1.21	304.512	318.239	283.264	277.18	284.664	324.203	262.942	243.939	309.785	242.65	343.531	281.54	307.753	349.99	340.957	374.144	389.603	395.61	202.539	191.164	224.669	704.725	644.216	657.478	0.140517	0.387868	-0.401274	1.20932	PF12695	PTHR11614 PTHR11614:SF86	EC:2.3.1.22	KOG1455			AT5G16120	alpha/beta-Hydrolases superfamily protein
Vigun01g160700.2	C2	-0.04	0.08	-0.47	1.02	463.432	459.068	462.546	555.304	554.55	461.665	609.105	626.354	570.458	552.874	513.227	503.574	415.327	471.937	455.942	571.643	481.909	604.688	384.92	452.458	469.67	1150.66	1069.67	954.809	-0.0442531	0.0774931	-0.46642	1.01635		PTHR36353 PTHR36353:SF1					AT2G37035
Vigun11g043300.1	C2	-0.19	0.01	-0.7	1.67	2379.7	2331.92	2345	2929.25	3076.08	2914.37	3482.88	3143.69	3297.14	2940.98	3303.69	3277.23	1906.39	2037.74	2253.72	3036.08	2596.55	3340.14	1588.63	2253.24	2264.99	10896.9	9118.34	10218.1	-0.187211	0.00855868	-0.700447	1.66682	PF07714 PF11721 PF13855	PTHR27006 PTHR27006:SF44	EC:2.7.10.1 EC:2.7.11.1	KOG1187		GO:0004672 GO:0004713 GO:0005515 GO:0005524 GO:0006468	AT1G56140	Leucine-rich repeat transmembrane protein kinase
Vigun01g217600.1	C2	-0.11	0.05	-0.38	1.03	4592.28	4717.79	4548.01	4748.84	5277.17	5006.56	5861.75	5430.85	5313.58	4694.82	4769.7	5245.34	4244	4251.09	4374.45	5294.44	5149.95	5115.25	3887.59	4382.06	4450.68	11088.5	8856.63	10060.4	-0.106767	0.049718	-0.384584	1.02844		PTHR21717 PTHR21717:SF9				GO:0003677	AT3G12560	TRF-like 9
Vigun02g112700.1	C2	-0.07	0.31	-0.84	1.09	17.43	22.862	17.9281	16.0274	24.8886	24.2072	26.5598	31.1801	24.5562	30.7152	18.2113	44.4069	24.3209	18.2921	12.9984	25.7607	26.3731	28.6971	7.67919	7.91802	30.498	74.5664	59.0531	65.6082	-0.066135	0.311735	-0.836206	1.09395	PF01535 PF13041 PF13812	PTHR24015 PTHR24015:SF753				GO:0005515	AT2G17525	Pentatricopeptide repeat (PPR) superfamily protein
Vigun03g029400.1	C2	-0.12	0.28	-1.33	1.97	17.43	21.9475	15.7768	111.249	83.2214	80.4024	80.5648	85.2869	109.558	106.735	134.101	130.556	21.5147	13.4142	15.998	104.27	83.9145	145.535	25.9173	39.5901	43.7139	545.358	481.82	432.735	-0.115044	0.279869	-1.33433	1.97486	PF00155	PTHR11751 PTHR11751:SF418	EC:4.4.1.14		K01762	GO:0003824 GO:0009058 GO:0030170	AT4G26200	1-amino-cyclopropane-1-carboxylate synthase 7
Vigun05g222900.1	C2	-0.22	0.18	-0.76	1.31	11.2782	17.3751	17.9281	108.421	111.999	88.1832	40.7251	20.1754	22.6672	19.9649	32.2837	36.4137	6.54794	13.4142	19.9975	106.723	123.474	118.888	15.3584	14.7049	19.3154	77.4905	55.0268	87.943	-0.221211	0.177826	-0.759056	1.31413	PF00954 PF01453 PF07714	PTHR27002 PTHR27002:SF92	EC:2.7.11.1	KOG1187		GO:0004672 GO:0004713 GO:0005524 GO:0006468 GO:0048544
Vigun01g248900.1	C2	0.8	-0.04	-1.19	0.01	71.7704	75.9017	63.8241	171.588	159.443	165.992	351.475	338.396	301.285	53.7516	63.7395	46.1832	127.217	126.825	114.985	161.924	158.239	162.958	133.426	162.885	138.258	52.6351	53.6847	58.6286	0.803098	-0.0409253	-1.18953	0.0111866	PF00319 PF01486	PTHR11945 PTHR11945:SF196		KOG0014		GO:0003677 GO:0003700 GO:0005634 GO:0006355 GO:0046872 GO:0046983	AT1G24260	K-box region and MADS-box transcription factor family protein
Vigun10g032400.1	C2	0.76	0.37	-1.1	0.51	38.9611	43.895	63.8241	64.1098	49.7773	47.5498	37.1837	53.1897	71.7795	38.394	35.5948	39.0781	97.2837	69.5101	81.9896	61.335	71.9267	74.8174	24.9574	28.2787	22.3652	52.6351	49.6583	58.6286	0.762216	0.366162	-1.10087	0.509185	PF00931 PF01582	PTHR11017 PTHR11017:SF163				GO:0005515 GO:0007165 GO:0043531	AT5G36930	Disease resistance protein (TIR-NBS-LRR class) family
Vigun04g124900.1	C2	0.99	0.42	-1.96	0.76	1.02529	1.82896	0.717125	0.942791	0.77777	0.864541	875.589	927.151	782.019	0.76788	0.827786	0.888138	1.87084	1.21948	3.99949	1.2267	1.19878	1.0249	187.18	235.278	242.968	1.46209	1.34212	1.39592	0.989268	0.416532	-1.95768	0.75788	PF03140	PTHR31549 PTHR31549:SF2					AT3G60470	Plant protein of unknown function (DUF247)
Vigun05g147650.1	C2	1.25	0.42	-2.74	0.76	192.755	197.527	228.046	0.942791	0.77777	0.864541	0.885327	0.917063	18.8894	0.76788	0.827786	0.888138	564.994	465.84	437.945	1.2267	1.19878	1.0249	0.959899	1.13115	1.0166	1.46209	1.34212	1.39592	1.24817	0.416532	-2.73516	0.75788
Vigun10g106800.1	C2	0.95	-0.34	-0.99	1.04	46.1381	49.3818	58.0871	77.3088	70.7771	52.737	70.8262	75.1992	69.8906	46.8407	34.767	47.0713	102.896	103.655	89.9886	55.2015	47.9511	55.3444	47.0351	27.1475	34.5644	81.8768	104.685	78.1715	0.948983	-0.341468	-0.989494	1.04076	PF01657	PTHR32080 PTHR32080:SF2				GO:0004867 GO:0005576	AT3G60720	plasmodesmata-located protein 8
Vigun03g082000.1	C2	1.03	-0.1	-0.81	0.65	91.251	43.895	68.844	200.814	178.887	168.586	299.241	176.993	204.005	125.164	95.1954	81.7087	138.442	167.068	110.986	176.645	164.233	171.158	115.188	139.131	134.191	191.533	110.054	173.094	1.02981	-0.0986888	-0.808089	0.652082	PF06298	PTHR34790			K02723	GO:0009523 GO:0015979 GO:0016021 GO:0030145	AT1G67740	photosystem II BY
Vigun10g122966.1	C2	0.71	0.23	-0.8	1.11	16.4047	30.1778	22.2309	344.119	283.886	355.327	8.85327	7.33651	42.501	60.6625	54.6339	58.6171	42.0939	45.1206	24.9968	358.197	401.591	390.485	13.4386	10.1803	10.166	146.209	142.264	87.943	0.705458	0.226226	-0.796756	1.11396			EC:3.2.1.22
Vigun05g187900.1	C2	0.31	0.04	-1.17	1.18	167.123	153.632	135.537	226.27	210.776	199.709	176.18	158.652	176.615	119.021	159.763	140.326	197.374	167.068	200.975	233.073	201.395	219.328	52.7944	79.1802	94.5439	359.673	226.818	364.335	0.309358	0.0381023	-1.17496	1.18185	PF01699 PF13499 PF13833	PTHR10891 PTHR10891:SF639		KOG0027		GO:0005509 GO:0016021 GO:0055085
Vigun10g123000.1	C2	0.53	0.19	-1	1.04	22.5564	63.099	40.8761	399.743	382.663	471.175	10.6239	7.33651	77.4464	66.8056	63.7395	83.485	66.4148	81.7049	33.9957	413.398	509.481	505.274	20.1579	11.3115	16.2656	138.898	175.817	124.237	0.525356	0.188095	-0.999046	1.03625			EC:3.2.1.22
Vigun07g087900.1	C2	0.37	0.15	-1.02	0.78	177.375	147.231	136.971	339.405	384.996	331.119	473.65	316.387	398.565	216.542	207.774	184.733	195.503	206.091	195.975	365.557	372.82	430.456	211.178	200.213	172.822	337.742	267.081	438.319	0.372534	0.147115	-1.0247	0.776304	PF02427	PTHR34549 PTHR34549:SF2			K02693	GO:0009522 GO:0009538 GO:0015979	AT2G20260	photosystem I subunit E-2
Vigun09g241400.1	C2	0.87	1.44	-0.31	0.01	27.6829	32.9212	27.2508	19.7986	23.3331	17.2908	42.4957	55.9409	25.5006	39.9298	45.5282	32.8611	60.8023	62.1933	37.9952	45.3879	67.1316	51.2448	37.4361	36.1967	26.4316	38.0142	38.9214	41.8776	0.873784	1.43846	-0.308681	0.00601197	PF08263 PF13855	PTHR32093 PTHR32093:SF23				GO:0005515	AT4G33970	Leucine-rich repeat (LRR) family protein
Vigun10g150700.1	C2	0.54	1.75	-0.59	0.43	518.798	607.214	430.275	362.974	346.885	328.526	1134.99	1061.96	1232.53	1753.84	1915.5	1717.66	689.405	653.639	925.883	1089.31	1228.75	1176.58	544.263	786.147	952.555	2508.94	2221.2	2543.37	0.543902	1.7508	-0.587081	0.433171	PF03822 PF14531	PTHR24343 PTHR24343:SF199	EC:2.7.11.1	KOG0583		GO:0004672 GO:0004713 GO:0005524 GO:0006468 GO:0007165	AT1G01140	CBL-interacting protein kinase 9
Vigun11g007600.1	C2	0.59	1.18	-0.68	0.16	39.9864	39.3226	58.0871	53.7391	52.1106	38.0398	250.548	238.436	242.728	191.202	197.841	216.706	69.2211	51.218	85.9891	95.6827	117.48	113.763	153.584	162.885	140.291	258.789	226.818	189.845	0.587299	1.184	-0.67984	0.157134	PF00191	PTHR10502 PTHR10502:SF104		KOG0819	K17099	GO:0005509 GO:0005544	AT2G38750	annexin 4
Vigun06g131700.5	C2	0.8	2.13	-0.34	1.4	30.7588	44.8094	40.8761	51.8535	52.1106	55.3307	90.3034	68.7797	58.557	103.664	78.6397	76.3799	82.317	58.5348	61.9922	234.3	197.798	264.423	47.995	49.7704	74.2119	229.547	232.186	219.159	0.80073	2.12847	-0.339727	1.39624	PF04928	PTHR10682 PTHR10682:SF20	EC:2.7.7.19	KOG2245	K14376	GO:0003723 GO:0004652 GO:0005634 GO:0016779 GO:0031123 GO:0043631	AT3G06560	poly(A) polymerase 3
Vigun08g172300.1	C2	1.63	2.44	-0.96	1.66	67.6693	98.7637	63.107	212.128	198.331	114.984	203.625	125.638	126.559	462.264	499.983	648.341	266.595	184.141	257.967	883.224	888.295	1077.17	43.1955	83.7048	107.76	1925.57	1328.7	1835.63	1.62644	2.43869	-0.957897	1.66005	PF03171 PF14226	PTHR10209 PTHR10209:SF193	EC:1.14.17.4	KOG0143	K05933	GO:0016491 GO:0055114
Vigun11g069000.1	C2	0.64	1.28	-0.61	1.14	14.3541	11.8882	14.3425	35.826	34.2219	22.4781	33.6424	28.429	39.6676	39.9298	38.9059	36.4137	17.773	25.609	19.9975	77.2821	80.3182	66.6182	17.2782	26.0164	23.3818	87.7251	76.5007	89.3389	0.643075	1.27697	-0.609626	1.13759	PF00954 PF01453 PF07714 PF08276	PTHR27002 PTHR27002:SF101	EC:2.7.11.1	KOG1187		GO:0004672 GO:0004674 GO:0004713 GO:0005515 GO:0005524 GO:0006468 GO:0048544	AT4G27290	S-locus lectin protein kinase family protein
Vigun11g168800.1	C2	1.73	2.19	-0.87	1.15	6.15175	8.23031	4.30275	24.5126	48.2217	19.0199	1.77065	6.41944	2.8334	39.9298	31.4559	47.0713	16.8376	21.9506	22.9971	141.071	171.425	105.564	2.8797	1.13115	2.0332	95.0356	79.1849	89.3389	1.7254	2.18786	-0.866996	1.15376	PF00182	PTHR22595 PTHR22595:SF61	EC:3.2.1.14	KOG4742	K01183	GO:0004568 GO:0005975 GO:0006032 GO:0016998
Vigun04g193700.1	C2	0.73	1.05	-0.37	0.42	1022.22	1296.73	914.335	1841.27	1973.98	1650.41	5235.83	3748.04	4537.22	3982.23	5225.81	4805.71	1854	1341.42	2160.73	3967.15	3432.1	3925.35	2693.48	3837.98	3928.15	6848.41	5149.7	6746.48	0.728198	1.05099	-0.370383	0.419631	PF01073	PTHR10366 PTHR10366:SF388	EC:1.2.1.44	KOG1502		GO:0003854 GO:0006694 GO:0016616 GO:0055114	AT5G14700	NAD(P)-binding Rossmann-fold superfamily protein
Vigun11g022680.1	C2	0.65	1.16	-0.86	0.53	1.02529	0.914479	2.8685	92.3935	87.1103	121.9	3.54131	2.75119	17.9449	3.8394	3.31114	4.44069	1.87084	3.65843	1.99975	234.3	208.587	231.626	6.71929	5.65573	1.0166	4.38626	5.36847	6.9796	0.646943	1.16215	-0.855903	0.529776		PTHR23155 PTHR23155:SF414
Vigun04g043500.4	C2	1.41	1.92	-1.4	1.05	13.3288	21.9475	20.7966	32.0549	31.1108	22.4781	11.5093	10.0877	22.6672	189.666	149.829	174.075	63.6086	26.8285	58.9926	88.3224	106.691	130.162	4.7995	7.91802	4.0664	334.818	367.74	358.751	1.41409	1.9248	-1.39906	1.04721	PF05729 PF13676	PTHR11017 PTHR11017:SF171		KOG4658		GO:0005515 GO:0007165	AT3G25510	disease resistance protein (TIR-NBS-LRR class), putative
Vigun04g046700.1	C2	2.13	3.01	-1.93	1.36	109.706	137.172	98.9633	428.027	353.108	233.426	2.65598	0.917063	19.8338	452.282	468.527	547.093	553.769	187.799	774.902	2637.41	2555.8	2954.77	2.8797	2.26229	1.0166	1157.97	1356.88	1250.74	2.13254	3.00559	-1.92626	1.35912	PF05729 PF13676	PTHR11017 PTHR11017:SF171		KOG4658		GO:0005515 GO:0007165	AT3G25510	disease resistance protein (TIR-NBS-LRR class), putative
Vigun10g104300.1	C2	1.3	0.62	-0.78	0.52	436.774	279.83	383.662	143.304	85.5547	131.41	562.183	437.439	431.622	129.772	172.18	167.858	869.005	875.584	963.878	184.005	179.817	191.656	273.571	281.655	275.499	232.472	169.107	273.6	1.29962	0.624653	-0.784825	0.523194	PF00067	PTHR24298 PTHR24298:SF86				GO:0004497 GO:0005506 GO:0016705 GO:0020037 GO:0055114	AT4G31500	cytochrome P450, family 83, subfamily B, polypeptide 1
Vigun06g003400.1	C2	2.75	2.24	-2.18	0.76	104.58	109.737	90.3578	180.073	159.443	136.598	0.885327	0.917063	12.2781	0.76788	0.827786	0.888138	651.988	682.906	713.91	781.408	661.726	799.419	0.959899	1.13115	1.0166	1.46209	1.34212	1.39592	2.74944	2.23576	-2.1798	0.75788	PF12734	PTHR31568 PTHR31568:SF16				GO:0005198 GO:0019028	AT1G05340	(1 of 5) PTHR31568:SF17 - EXPRESSED PROTEIN
Vigun06g178300.1	C2	1.44	0.72	-0.53	1.34	15.3794	15.5461	13.6254	36.7688	57.555	31.1235	237.268	138.477	156.782	92.1456	94.3676	119.899	43.0293	20.7311	56.9928	76.0554	49.1499	80.9668	93.1102	124.426	151.474	264.637	221.449	290.351	1.43854	0.716768	-0.529192	1.3414	PF05678	PTHR34777 PTHR34777:SF1
Vigun01g121300.1	C2	1.86	1.17	-1.13	2.15	131.237	160.034	116.891	125.391	145.443	127.952	11.5093	6.41944	34.0008	3.8394	12.4168	6.21697	502.321	540.228	440.944	302.995	252.942	341.29	9.59899	9.04917	5.08301	30.7038	22.816	46.0654	1.86178	1.16986	-1.12977	2.14773	PF00067	PTHR24298 PTHR24298:SF129	EC:1.14.13.28			GO:0004497 GO:0005506 GO:0016705 GO:0020037 GO:0055114
Vigun07g124800.1	C2	0.89	0.38	-0.67	1.04	94.3268	75.9017	70.9954	41.4828	37.333	51.8725	62.8582	67.8627	63.2793	41.4655	62.084	46.1832	141.248	148.776	156.98	52.7481	49.1499	67.6431	41.2757	32.8032	47.7803	90.6493	107.369	108.882	0.889917	0.375506	-0.670844	1.03538	PF12428 PF12906	PTHR23012 PTHR23012:SF93	EC:6.3.2.19			GO:0008270	AT1G02610	RING/FYVE/PHD zinc finger superfamily protein
Vigun07g229900.1	C2	1.41	1.35	-0.31	1.13	12.3035	11.8882	14.3425	65.0526	70.7771	46.6852	112.437	79.7845	113.336	135.915	100.162	118.122	28.998	34.1453	38.9951	154.564	112.685	197.805	70.0726	97.2786	79.2949	315.81	237.555	223.347	1.40631	1.34939	-0.309	1.13282	PF00847	PTHR31985 PTHR31985:SF30				GO:0003677 GO:0003700 GO:0006355	AT5G52020	Integrase-type DNA-binding superfamily protein
Vigun10g129200.1	C2	1.15	1.2	-0.32	0.99	248.121	226.791	205.098	189.501	157.887	172.908	257.63	288.875	309.785	783.238	726.796	613.703	448.066	657.297	405.949	417.078	296.098	479.651	254.373	243.196	186.038	1462.09	1268.3	1488.05	1.15218	1.19698	-0.324932	0.990103	PF03171 PF14226	PTHR10209 PTHR10209:SF151	EC:1.14.11.15	KOG0143		GO:0016491 GO:0055114	AT4G23340	2-oxoglutarate (2OG) and Fe(II)-dependent oxygenase superfamily protein
Vigun02g188800.1	C2	1.31	0.9	-0.7	1.07	862.27	1049.82	812.503	2368.29	2417.31	2022.16	3157.08	2476.99	2867.4	2619.24	3451.04	3344.73	2047.63	2280.42	2429.69	4147.47	3909.22	4665.33	1369.78	1752.15	2106.4	7765.14	4889.33	7130.36	1.3105	0.902075	-0.701365	1.07136	PF00195 PF08541	PTHR11877 PTHR11877:SF27	EC:2.3.1.74		K00660	GO:0003824 GO:0008152 GO:0008610 GO:0009058 GO:0016747
Vigun05g177001.1	C2	2.43	2.42	-1.44	2.07	28.7082	20.1185	14.3425	24.5126	36.5552	29.3944	0.885327	0.917063	6.61127	49.9122	47.1838	33.7492	122.54	117.07	99.9874	136.164	146.251	202.929	0.959899	1.13115	1.0166	172.526	182.528	195.429	2.42653	2.42362	-1.43691	2.07284		PTHR23504 PTHR23504:SF30
Vigun04g177350.1	C2	2.43	2.6	-1.57	2.52	78.9475	97.8492	76.7324	371.46	427.774	313.829	4.42664	0.917063	18.8894	209.631	254.13	227.363	496.708	210.969	661.916	2157.77	2350.8	2249.65	1.9198	1.13115	5.08301	1241.31	1167.64	1543.89	2.43353	2.60211	-1.57495	2.51587		PTHR11017 PTHR11017:SF171
Vigun05g147500.1	C2	2.15	1.24	0.02	0.63	6.15175	5.48687	10.7569	170.645	194.443	140.92	171.753	130.223	138.837	110.575	143.207	117.234	21.5147	31.7064	45.9942	375.37	508.282	307.469	124.787	132.344	190.104	160.829	198.633	214.972	2.14735	1.23509	0.020867	0.630661
Vigun02g010100.1	C2	3.74	2.79	0.22	1.16	5.12646	2.74344	7.88838	7.54233	3.88885	6.05179	84.1061	96.2916	69.8906	56.0553	42.2171	48.8476	74.8336	74.388	61.9922	40.4811	38.3609	42.0207	103.669	85.9671	102.677	115.505	102.001	111.674	3.74452	2.78935	0.223923	1.16188		PTHR37391 PTHR37391:SF1				GO:0005515	AT3G19990	(1 of 1) PTHR14699 - STI2 PROTEIN-RELATED
Vigun01g124200.1	C2	3.71	2.51	-0.04	0.66	20.5058	44.8094	10.0398	130.105	171.109	75.2151	429.384	229.266	319.23	355.529	503.294	492.028	370.426	282.918	334.958	803.489	608.979	727.676	274.531	315.59	357.844	767.595	697.901	670.042	3.71318	2.50726	-0.0448237	0.66073	PF03760	PTHR33493 PTHR33493:SF2				GO:0009790	AT5G06760	Late Embryogenesis Abundant 4-5
Vigun04g195200.1	C2	3.46	2.93	-0.25	0.71	12.3035	10.0593	10.7569	3.77116	8.55547	6.05179	0.885327	0.917063	1.88894	16.1255	12.4168	28.4204	132.83	120.728	111.986	44.1612	55.1438	40.9958	0.959899	1.13115	1.0166	24.8555	38.9214	29.3143	3.46428	2.93244	-0.248317	0.708627	PF03151	PTHR11132 PTHR11132:SF109		KOG1441	K15283	GO:0005215 GO:0006810 GO:0016021	AT3G01550	phosphoenolpyruvate (pep)/phosphate translocator 2
Vigun03g006800.1	C2	1.6	1.29	-0.01	0.48	572.113	547.773	389.399	561.903	452.662	322.474	721.542	383.332	543.069	342.475	461.905	413.872	1523.8	1473.13	1582.8	1178.86	988.992	1101.76	557.701	551.999	527.616	299.728	738.164	658.874	1.6014	1.29008	-0.00933293	0.477975	PF03171 PF14226	PTHR10209 PTHR10209:SF193	EC:1.14.17.4	KOG0143	K05933	GO:0016491 GO:0055114	AT1G05010	ethylene-forming enzyme
Vigun03g160100.1	C2	1.27	1.12	-0.02	0.4	172.249	165.521	146.294	265.867	261.331	216.135	528.54	465.868	452.4	425.406	500.811	491.14	366.685	349.99	450.943	579.003	514.276	523.722	334.045	470.557	622.16	611.152	585.163	670.042	1.2703	1.12124	-0.0201296	0.397022	PF00069 PF13947 PF14380	PTHR27005 PTHR27005:SF28	EC:2.7.11.1	KOG1187		GO:0004672 GO:0004713 GO:0005524 GO:0006468 GO:0030247	AT1G18390	Protein kinase superfamily protein
Vigun11g097300.1	C2	1.18	1.02	-0.05	0.09	229.665	203.014	171.393	2564.39	2435.98	2757.02	474.535	466.785	663.016	718.736	566.206	641.236	403.166	447.548	516.935	5538.55	4196.92	5950.54	409.877	568.967	574.38	606.765	716.69	720.295	1.1789	1.01584	-0.046712	0.0854785	PF00891 PF08100	PTHR11746 PTHR11746:SF83		KOG3178		GO:0008168 GO:0008171 GO:0046983
Vigun03g127600.1	C2	5.08	4.3	0.18	0.76	2.05058	0.914479	1.43425	0.942791	0.77777	3.45817	0.885327	0.917063	0.944468	0.76788	0.827786	0.888138	44.9002	60.9738	42.9946	35.5743	26.3731	39.9709	0.959899	1.13115	1.0166	1.46209	1.34212	1.39592	5.08062	4.29867	0.17804	0.75788
Vigun06g180500.1	C2	1.02	0.9	0.06	0.17	524.949	600.812	533.541	747.633	961.324	889.613	848.143	729.065	946.357	1558.03	1455.25	1387.27	1073.86	963.386	1327.83	1462.23	1412.16	1983.17	949.34	895.868	776.683	1685.78	1665.57	1613.68	1.02006	0.902514	0.0551444	0.17412	PF02714 PF13967 PF14703	PTHR13018 PTHR13018:SF22		KOG1134		GO:0016020	AT1G30360	Early-responsive to dehydration stress protein (ERD4)
Vigun01g139100.1	C2	1.39	0.55	-0.33	0.04	1009.91	820.287	790.989	1399.1	924.769	1062.52	1352.78	1722.24	1243.86	2123.19	2149.76	2079.13	2050.44	2517	2312.71	1626.61	1406.17	1939.1	1097.16	1223.9	1112.16	2320.33	1870.91	2324.21	1.39222	0.554041	-0.331095	0.0366349	PF01764	PTHR31403 PTHR31403:SF7	EC:3.1.1.26 EC:3.1.1.3 EC:3.1.1.32	KOG4569		GO:0006629
Vigun08g221400.1	C2	1.87	0.81	-0.08	0.17	213.261	96.0202	151.313	377.116	437.107	370.888	1034.95	763.914	727.24	278.741	266.547	272.658	563.123	608.518	510.935	682.046	731.255	668.232	880.227	790.671	718.737	285.107	275.134	360.147	1.8691	0.812623	-0.0801218	0.170236	PF00504	PTHR21649 PTHR21649:SF14			K08909	GO:0009765 GO:0016020	AT1G61520	photosystem I light harvesting complex gene 3
Vigun02g175300.1	C2	1.5	0.55	0.08	0.36	1938.83	1912.17	1829.39	3193.23	2997.53	2469.13	3341.22	2854.82	3074.24	4398.42	4564.41	4668.05	5222.45	5290.09	5599.29	4180.6	4370.75	4129.3	3020.8	3657	3144.35	6045.72	4530.99	6883.28	1.50406	0.550208	0.0834245	0.357174	PF00122 PF00403 PF12710	PTHR24093 PTHR24093:SF315	EC:3.6.3.4		K17686	GO:0000166 GO:0005507 GO:0006812 GO:0016021 GO:0019829 GO:0030001 GO:0046872	AT1G63440	heavy metal atpase 5
Vigun11g201100.1	C2	4.17	1.73	-0.49	2.35	5.12646	3.65791	5.01988	2.82837	3.11108	6.05179	15.0506	23.8436	37.7787	3.07152	1.65557	2.66441	89.8003	59.7543	98.9875	14.7204	16.7829	8.19917	6.71929	30.5409	17.2822	16.0829	16.1054	5.58368	4.17031	1.72725	-0.491337	2.35338	PF00332	PTHR32227 PTHR32227:SF96	EC:3.2.1.39			GO:0004553 GO:0005975
Vigun11g026400.1	C2	1.85	0.61	-0.29	1.14	293.233	418.831	273.942	617.528	769.992	595.669	2136.29	1568.18	1601.82	2770.51	3718.42	3866.95	1157.11	1086.55	1311.83	985.041	992.589	1039.24	1101	1487.46	1742.45	8869.01	5728.15	8199.63	1.85038	0.605232	-0.293031	1.13838	PF00195 PF08541	PTHR11877 PTHR11877:SF27	EC:2.3.1.74		K00660	GO:0003824 GO:0008152 GO:0008610 GO:0009058 GO:0016747
Vigun11g026500.1	C2	1.92	0.71	-0.2	1.21	535.202	797.425	471.151	1023.87	1182.99	909.498	894.18	772.167	1000.19	1241.66	1625.77	1809.14	2286.17	2123.11	2393.7	1741.91	1614.75	1758.72	595.137	746.556	986.103	4143.55	2792.94	3875.07	1.91514	0.714984	-0.196003	1.20905	PF00195 PF08541	PTHR11877 PTHR11877:SF27	EC:2.3.1.74		K00660	GO:0003824 GO:0008152 GO:0008610 GO:0009058 GO:0016747
Vigun11g026600.1	C2	1.83	0.62	-0.15	1.17	296.309	442.608	262.468	568.503	676.66	522.183	1973.39	1461.8	1415.76	2629.99	3635.64	3664.46	1137.47	1082.89	1328.83	889.358	894.289	929.58	1136.52	1506.69	1735.34	8768.13	5783.18	7861.82	1.8255	0.618425	-0.147816	1.17447	PF00195 PF08541	PTHR11877 PTHR11877:SF27	EC:2.3.1.74		K00660	GO:0003824 GO:0008152 GO:0008610 GO:0009058 GO:0016747
Vigun11g053750.1	C2	1.18	0.86	-0.07	0.89	71.7704	80.4741	78.8838	0.942791	0.77777	0.864541	1.77065	2.75119	1.88894	62.9662	48.0116	56.8408	156.215	199.994	165.979	2.4534	1.19878	1.0249	1.9198	1.13115	3.0498	90.6493	131.527	87.943	1.17588	0.855385	-0.0715136	0.885922	PF00314 PF03732	PTHR31048 PTHR31048:SF36
Vigun08g199500.1	C2	5.9	3.48	-0.02	3.04	3.07588	0.914479	0.717125	0.942791	1.55554	1.72908	10.6239	5.50238	3.77787	3.8394	4.13893	8.88138	77.6399	82.9243	120.985	17.1738	8.39145	21.5228	4.7995	5.65573	9.14941	54.0972	40.2635	44.6694	5.90229	3.47751	-0.0218762	3.04375	PF00348	PTHR12001 PTHR12001:SF57	EC:2.5.1.29		K13789	GO:0008299
Vigun04g019400.1	C2	5.96	3.92	-0.47	3.35	59.4669	28.3488	39.4419	20.7414	20.9998	12.1036	0.885327	1.83413	5.66681	1.53576	1.65557	1.77628	2436.77	2273.1	3192.6	274.781	290.104	250.075	2.8797	1.13115	2.0332	14.6209	10.7369	25.1266	5.95648	3.91985	-0.472513	3.34521	PF00067	PTHR24298 PTHR24298:SF105	EC:1.14.13.120			GO:0004497 GO:0005506 GO:0016705 GO:0020037 GO:0055114
Vigun08g175550.1	C2	2.98	2.09	-0.25	1.61	47.1634	46.6384	52.3501	17.913	11.6666	15.5617	57.5463	44.9361	49.1123	23.0364	18.2113	32.8611	447.131	349.99	357.955	45.3879	63.5353	83.0166	42.2356	50.9016	34.5644	78.9526	77.8428	69.796	2.98245	2.08813	-0.247443	1.61238	PF00560 PF08263 PF13855	PTHR27004 PTHR27004:SF1				GO:0005515
Vigun07g250500.1	C2	1.14	0.87	-0.33	0.75	43.0623	40.2371	33.7049	65.0526	50.5551	80.4024	83.2208	80.7016	100.114	66.8056	85.262	91.4782	65.4794	98.7775	93.9881	123.897	128.269	105.564	64.3132	75.7868	70.1455	124.277	127.501	159.135	1.14218	0.867945	-0.328659	0.754641		PTHR33347 PTHR33347:SF5					AT4G33800
Vigun08g175950.1	C2	2.85	1.85	-0.77	1.68	8.20233	9.14479	13.6254	4.71395	3.88885	8.64541	15.0506	16.5071	23.6117	8.44668	8.27786	7.99324	72.9628	64.6322	85.9891	24.534	13.1866	24.5975	9.59899	14.7049	8.13281	19.0071	25.5002	34.898	2.85176	1.8532	-0.766241	1.68369	PF00560 PF08263 PF13855	PTHR27004 PTHR27004:SF1		KOG0472		GO:0005515	AT1G47890	receptor like protein 7
Vigun03g164700.1	C2	2.92	1.3	-0.96	1.75	110.732	72.2438	103.266	195.158	181.22	201.438	0.885327	0.917063	25.5006	175.845	174.663	169.634	752.078	670.712	749.905	446.519	493.897	478.626	6.71929	2.26229	5.08301	633.083	526.11	590.474	2.92418	1.29623	-0.956993	1.7501	PF03552	PTHR13301 PTHR13301:SF41	EC:2.4.1.12			GO:0016020 GO:0016760 GO:0030244	AT4G24000	cellulose synthase like G2
Vigun10g104200.1	C2	1.45	0.85	-0.46	0.66	522.899	387.739	503.422	262.096	158.665	214.406	1531.62	1157.33	1042.69	316.367	381.609	348.15	1350.75	1240.21	1264.84	382.731	333.26	431.481	915.744	981.835	813.281	578.986	367.74	710.523	1.44718	0.853251	-0.46106	0.663734	PF00067	PTHR24298 PTHR24298:SF86				GO:0004497 GO:0005506 GO:0016705 GO:0020037 GO:0055114	AT4G31500	cytochrome P450, family 83, subfamily B, polypeptide 1
Vigun05g300800.1	C2	2.23	0.52	0.14	1.47	35.8852	34.7502	22.948	38.6544	39.6663	27.6653	41.6104	28.429	42.501	13.054	17.3835	14.2102	147.796	173.166	117.985	53.9748	51.5475	46.1203	41.2757	36.1967	46.7637	48.2488	34.895	40.4817	2.22972	0.516801	0.14264	1.46932
Vigun07g296000.1	C2	1.26	0.32	0.05	0.87	35.8852	28.3488	35.1391	24.5126	17.8887	13.8327	18.5919	30.2631	17.9449	28.4116	24.8336	31.973	71.0919	67.0712	99.9874	26.9874	15.5841	27.6722	23.9975	14.7049	30.498	48.2488	40.2635	67.0042	1.26094	0.320928	0.050936	0.867835	PF01397 PF03936	PTHR31225 PTHR31225:SF5	EC:4.2.3.27			GO:0000287 GO:0008152 GO:0010333 GO:0016829	AT4G16740	terpene synthase 03
Vigun08g157700.1	C2	1.4	0.49	0.12	0.82	116.883	120.711	109.72	125.391	129.888	121.036	186.804	150.398	168.115	129.004	136.585	125.227	289.045	356.087	268.966	169.285	222.973	137.336	146.865	203.606	198.237	223.699	217.423	248.474	1.39611	0.492946	0.118848	0.819261		PTHR26312 PTHR26312:SF82				GO:0005515
Vigun02g154000.1	C2	2.32	0.68	0.35	1.41	274.778	215.817	220.875	356.375	409.107	301.725	694.982	723.563	568.57	576.678	435.415	582.619	1224.47	1297.52	1028.87	570.416	499.891	641.585	820.714	792.933	911.891	1646.31	1096.51	1482.47	2.31929	0.681751	0.345916	1.40575	PF00046 PF02183	PTHR24326 PTHR24326:SF252		KOG0483	K09338	GO:0003677 GO:0003700 GO:0006355 GO:0043565	AT4G37790	Homeobox-leucine zipper protein family
Vigun04g087100.1	C2	1.4	0.42	0.18	0.89	30.7588	34.7502	31.5535	0.942791	0.77777	0.864541	0.885327	0.917063	0.944468	44.5371	48.0116	28.4204	76.7045	89.0217	90.9885	1.2267	1.19878	1.0249	0.959899	1.13115	1.0166	65.7938	81.8691	76.7756	1.40318	0.416532	0.17804	0.891682		PTHR31133 PTHR31133:SF3					AT5G40640
Vigun06g193400.1	C2	2.63	1.21	0.23	2	87.1498	99.6782	50.9159	69.7665	58.3328	79.5378	23.9038	41.2678	59.5015	39.9298	24.0058	19.539	497.644	407.305	564.929	149.657	173.823	155.784	35.5163	50.9016	59.9795	119.891	114.08	100.506	2.62822	1.20676	0.231738	2.0025	PF00657	PTHR22835 PTHR22835:SF189	EC:3.1.1.49			GO:0016788	AT1G28590	GDSL-like Lipase/Acylhydrolase superfamily protein
Vigun04g006700.3	C2	2.87	1.24	0.23	2.17	43.0623	49.3818	38.0076	73.5377	44.3329	40.6334	60.2022	67.8627	95.3912	172.773	149.829	150.983	299.334	326.819	325.959	143.524	45.5536	184.481	78.7117	99.5409	84.3779	712.036	475.109	950.621	2.86762	1.23682	0.233043	2.17441	PF01554	PTHR11206 PTHR11206:SF76		KOG1347	K03327	GO:0006855 GO:0015238 GO:0015297 GO:0016020 GO:0055085	AT4G29140	MATE efflux family protein
Vigun04g020000.1	C2	2.53	1.01	0.45	2.16	119.959	135.343	91.792	107.478	136.11	134.868	297.47	307.216	303.174	123.629	156.452	125.227	621.119	784.123	605.923	236.753	269.725	258.274	451.153	443.409	346.661	634.545	511.346	661.666	2.53463	1.01487	0.45122	2.15695	PF00067	PTHR24298 PTHR24298:SF105				GO:0004497 GO:0005506 GO:0016705 GO:0020037 GO:0055114
Vigun03g405500.1	C2	1.27	0.63	0.29	1.13	4681.48	4702.25	4171.52	3702.34	3177.97	3322.43	4246.03	4401.9	4143.38	5078.76	5117.37	4510.85	10791	11428.9	10445.7	5423.24	4801.11	5532.39	5207.45	5332.22	5130.79	11461.3	9856.51	10925.9	1.26892	0.627012	0.292883	1.13251	PF00240 PF11976	PTHR10666		KOG0001		GO:0005515
Vigun02g029600.1	C2	2.6	1.11	0.64	2.18	1100.14	1254.66	873.459	1853.53	1788.87	1597.67	2053.96	1406.77	1721.76	1466.65	1893.97	1736.31	6383.31	6547.37	6677.16	3848.16	4006.32	3418.03	2292.24	2993.01	2794.64	8608.76	5870.42	8639.35	2.6026	1.10515	0.640688	2.18135	PF06880	PTHR31050 PTHR31050:SF2					AT1G13530	Protein of unknown function (DUF1262)
Vigun02g065000.1	C2	2.17	0.49	0.4	1.65	626.453	648.365	626.05	812.686	640.105	759.067	960.58	943.658	817.909	1014.37	1048.8	981.392	2923.19	2963.33	2649.67	967.867	991.39	1145.83	1210.43	1297.42	1088.78	3570.41	2392.99	3598.68	2.16693	0.489376	0.401904	1.65109	PF07063	PTHR31136 PTHR31136:SF1					AT1G07040	(1 of 3) PF07063 - Domain of unknown function (DUF1338) (DUF1338)
Vigun04g029900.1	C2	3.28	0.82	0.46	2.2	677.718	518.509	543.581	172.531	192.109	173.773	132.799	149.481	209.672	386.244	423.826	357.92	5916.53	5019.36	5931.25	294.408	300.893	352.564	239.975	269.213	167.739	1981.13	1095.17	2297.68	3.27722	0.81597	0.460482	2.20196	PF00232	PTHR10353 PTHR10353:SF28	EC:3.2.1.21		K05350	GO:0004553 GO:0005975	AT3G18080	B-S glucosidase 44
Vigun07g191800.1	C2	2.51	0.58	0.47	1.73	17.43	20.1185	24.3823	32.9977	11.6666	12.9681	23.9038	19.2583	17.9449	15.3576	7.45007	15.0983	107.573	148.776	96.9878	34.3476	23.9756	27.6722	23.9975	38.459	22.3652	62.8697	29.5266	33.5021	2.51232	0.57738	0.473094	1.73176		PTHR32523	EC:2.7.1.182	KOG4453	K18678		AT5G04490	vitamin E pathway gene 5
Vigun08g111800.1	C2	2.24	0.58	0.15	2.09	12.3035	12.8027	8.6055	32.9977	38.1107	27.6653	48.693	36.6825	54.7791	4.60728	5.7945	11.5458	49.5773	62.1933	47.9939	38.0277	44.3548	65.5933	63.3533	41.8524	50.8301	42.4005	16.1054	34.898	2.24463	0.583162	0.154858	2.08942	PF00745 PF03807 PF05201	PTHR13812 PTHR13812:SF20	EC:1.2.1.70		K02492	GO:0008883 GO:0033014 GO:0050661 GO:0055114	AT1G58290	Glutamyl-tRNA reductase family protein
Vigun04g149800.1	C2	2.33	0.66	0.19	1.9	16.4047	23.7764	14.3425	16.0274	8.55547	19.8845	25.6745	23.8436	21.7228	13.054	9.93343	16.8746	83.2524	119.509	71.9909	22.0806	28.7707	19.473	34.5564	21.4918	25.415	57.0213	46.9741	44.6694	2.33318	0.661277	0.193443	1.89898	PF01535 PF13041 PF13812	PTHR24015 PTHR24015:SF404				GO:0005515	AT5G42450	Pentatricopeptide repeat (PPR) superfamily protein
Vigun05g148700.1	C2	1.19	0.08	-0.1	0.72	571.087	786.452	453.94	1075.72	1201.65	966.557	1761.8	1326.99	1405.37	1442.85	2038.01	1746.97	1350.75	1367.03	1408.82	1177.63	1004.58	1240.12	1138.44	1531.57	1519.82	3006.05	2293.68	3333.46	1.18779	0.0772346	-0.101159	0.723682	PF00201	PTHR11926 PTHR11926:SF189	EC:2.4.1.218		K08237	GO:0008152 GO:0016758
Vigun10g147000.1	C2	1.16	0.17	-0.21	0.62	21.5311	31.0923	18.6453	32.0549	26.4442	23.3426	32.7571	23.8436	43.4455	20.7328	21.5224	23.9797	44.9002	74.388	39.9949	31.8942	26.3731	33.8216	39.3559	23.7541	23.3818	33.628	38.9214	29.3143	1.16025	0.170191	-0.210033	0.620975	PF00847	PTHR31985 PTHR31985:SF15			K09286	GO:0003677 GO:0003700 GO:0006355	AT1G01250	Integrase-type DNA-binding superfamily protein
Vigun08g036000.2	C2	1.49	0.28	0.05	1.07	63.5681	214.902	101.832	76.3661	82.4436	77.8087	59.3169	161.403	43.4455	58.3589	47.1838	44.4069	362.008	357.306	349.956	83.4156	94.7035	109.664	159.343	58.8196	54.8965	100.884	42.9477	171.698	1.49141	0.282419	0.047772	1.0733	PF07797	PTHR33130 PTHR33130:SF12
Vigun03g071600.1	C2	2.36	0.39	0.05	1.87	16.4047	9.14479	15.0596	21.6842	16.3332	18.1554	23.9038	22.9266	13.2225	42.2334	26.4892	36.4137	66.4148	59.7543	81.9896	22.0806	29.9695	21.5228	23.0376	13.5738	25.415	149.133	79.1849	156.343	2.35781	0.389304	0.0466461	1.87133	PF00067	PTHR24298 PTHR24298:SF157	EC:1.14.13.109			GO:0004497 GO:0005506 GO:0016705 GO:0020037 GO:0055114
Vigun09g007900.1	C2	2.03	0.14	-0.04	1.56	739.235	649.28	654.018	1141.72	980.768	904.31	949.956	950.077	1478.09	456.889	488.394	476.042	2911.96	2841.38	2563.68	1144.51	1053.73	1140.71	1118.28	1238.61	935.273	1388.98	963.64	1846.8	2.02571	0.141601	-0.0371882	1.56296	PF00182	PTHR22595 PTHR22595:SF42		KOG4742		GO:0004568 GO:0005975 GO:0006032 GO:0016998	AT3G16920	chitinase-like protein 2
Vigun04g079400.1	C2	1.35	0.14	0.07	0.92	96.3774	93.2768	118.326	141.419	135.332	158.211	135.455	137.559	134.114	124.397	124.168	120.787	246.016	234.139	302.962	165.605	152.245	162.958	148.784	153.836	126.059	235.396	230.844	230.327	1.34639	0.144572	0.0744112	0.915268	PF13450	PTHR13847 PTHR13847:SF206	EC:1.1.99.2	KOG2665			AT3G56840	FAD-dependent oxidoreductase family protein
Vigun03g057900.1	C2	1.29	0.11	0.05	0.96	3301.44	3266.52	3011.21	2586.08	2411.09	2666.25	3658.17	3441.74	3238.58	2818.89	3361.64	2875.79	7206.48	8575.35	7592.04	2768.66	2727.22	2790.79	3682.17	3678.49	3323.27	6107.13	4765.86	6793.94	1.28692	0.112807	0.0474169	0.964055	PF08240 PF13602	PTHR11695 PTHR11695:SF555	EC:1.2.1.76	KOG0022		GO:0008270 GO:0016491 GO:0055114	AT5G63620	GroES-like zinc-binding alcohol dehydrogenase family protein
Vigun11g146400.1	C2	1.29	0.38	-0.08	0.84	2546.82	2555.05	2312.01	2566.28	1982.54	2761.35	3002.14	3321.6	2704.96	3251.21	4309.45	3811.89	5644.33	6430.3	6079.23	3182.06	2908.24	3397.53	2926.73	3124.23	2464.24	6446.33	5875.79	8044.69	1.29197	0.376175	-0.0844784	0.840664	PF02770 PF02771 PF08028	PTHR10909 PTHR10909:SF332	EC:1.3.8.4 EC:1.3.99.12		K00253	GO:0003995 GO:0008152 GO:0016627 GO:0050660 GO:0055114	AT3G45300	isovaleryl-CoA-dehydrogenase
Vigun07g241000.2	C2	1.29	0.43	-0.12	0.95	17103.9	14738.7	14911.2	8337.1	6854.49	7214.6	12584.9	12978.3	10859.5	12233.9	13629.5	12469.5	38034.2	39967.1	36104.4	10018.5	9060.37	11130.4	11346	11963	10198.5	28051.6	16883.8	29312.9	1.28722	0.431091	-0.120351	0.953778	PF13419	PTHR12725 PTHR12725:SF81	EC:3.1.3.74	KOG3109	K07025	GO:0008152 GO:0016787	AT2G32150	Haloacid dehalogenase-like hydrolase (HAD) superfamily protein
Vigun11g164600.1	C2	1.37	0.45	-0.03	1	21.5311	23.7764	22.2309	42.4256	44.3329	39.7689	50.4637	40.3508	32.1119	23.8043	28.9725	26.6441	61.7377	46.3401	65.9917	57.6549	68.3304	47.1452	28.797	49.7704	41.6807	59.9455	37.5793	61.4205	1.36588	0.45241	-0.0317805	1.00094	PF00232	PTHR10353 PTHR10353:SF81	EC:3.2.1.21		K01188	GO:0004553 GO:0005975	AT2G44480	beta glucosidase 17
Vigun06g085300.1	C2	1.29	0.34	-0.04	1.05	102.529	103.336	77.4495	74.4805	105.777	80.4024	149.62	143.062	142.615	155.112	116.718	134.997	274.078	204.872	213.973	132.484	86.312	111.714	144.945	125.557	152.49	285.107	252.318	307.102	1.29029	0.342524	-0.0413684	1.05373	PF03822 PF14531	PTHR24347 PTHR24347:SF220	EC:2.7.11.1	KOG0583		GO:0004672 GO:0004713 GO:0005524 GO:0006468 GO:0007165	AT2G30360	SOS3-interacting protein 4
Vigun08g177900.1	C2	1.7	0.55	-0.19	1.44	112.782	80.4741	100.398	49.9679	71.5548	57.0597	84.9914	58.692	88.78	100.592	166.385	138.55	322.72	302.43	327.959	52.7481	113.884	95.3153	52.7944	109.721	41.6807	349.438	344.924	406.213	1.69852	0.552686	-0.187047	1.44039	PF00107 PF08240	PTHR11695 PTHR11695:SF490	EC:1.1.1.1		K00121	GO:0008270 GO:0016491 GO:0055114
Vigun01g041700.1	C2	1.65	0.04	-0.64	0.6	30.7588	28.3488	21.5138	20.7414	13.2221	9.50996	69.9408	95.3746	64.2238	20.7328	25.6614	27.5323	105.702	75.6075	70.991	14.7204	15.5841	14.3485	41.2757	56.5573	49.8135	39.4763	40.2635	32.1062	1.64591	0.0386249	-0.636594	0.597351	PF06110	PTHR12452		KOG3425			AT5G42850	Thioredoxin superfamily protein
Vigun03g369900.1	C2	1.05	-0.14	-0.32	0.55	31.784	32.0067	27.2508	24.5126	27.9997	39.7689	35.4131	25.6778	30.223	16.8934	21.5224	11.5458	61.7377	74.388	51.9934	18.4005	27.5719	37.9211	26.8772	23.7541	22.3652	26.3175	21.4739	25.1266	1.04705	-0.137477	-0.323007	0.545455	PF05915	PTHR15664		KOG4753
Vigun03g022400.1	C2	1.17	-0.09	-0.4	0.85	32.8093	30.1778	32.9878	58.453	78.5548	55.3307	63.7436	57.775	59.5015	32.251	33.9392	28.4204	72.9628	67.0712	75.9904	60.1083	50.3487	70.7178	32.6366	41.8524	63.0293	52.6351	67.1058	50.2531	1.17046	-0.0862647	-0.396526	0.84541	PF00400 PF04564	PTHR22849 PTHR22849:SF13	EC:2.7.11.7	KOG0279 KOG1036 KOG4283		GO:0004842 GO:0005488 GO:0005515 GO:0016567
Vigun08g121500.1	C2	1.18	-0.51	-0.44	0.92	375.257	417.917	278.245	435.569	430.107	354.462	554.215	445.693	538.347	300.241	275.653	390.781	753.949	960.947	717.909	269.874	275.719	308.494	389.719	432.098	315.146	653.552	436.188	744.025	1.1831	-0.51459	-0.436108	0.923707	PF07714	PTHR24361 PTHR24361:SF390	EC:2.7.11.25	KOG0198		GO:0004672 GO:0004713 GO:0005524 GO:0006468	AT1G07150	mitogen-activated protein kinase kinase kinase 13
Vigun05g085600.1	C2	1.4	-0.58	-0.19	0.99	2255.64	2021	2314.16	3186.63	3162.41	3154.71	3438.61	4036.91	3663.59	2835.01	2732.52	2170.61	5483.43	6065.67	5806.27	2182.3	1776.59	2403.38	3885.67	3118.57	2753.97	4959.39	5224.86	5188.63	1.39686	-0.578956	-0.190945	0.990329	PF04654	PTHR31881 PTHR31881:SF5					AT5G43180	Protein of unknown function, DUF599
Vigun03g337200.1	C2	1.75	-0.9	-0.31	0.51	522.899	594.411	493.382	603.386	630.772	576.649	919.855	792.343	775.408	754.059	790.536	805.541	1752.98	2207.25	1447.82	332.436	314.08	326.942	811.115	637.966	561.164	1253.01	860.297	1229.81	1.74743	-0.895443	-0.307386	0.508447	PF02365	PTHR31744 PTHR31744:SF7				GO:0003677 GO:0003824 GO:0006355	AT5G61430	NAC domain containing protein 100
Vigun10g092400.1	C2	1.01	-0.27	-0.12	0.35	1003.76	1025.13	956.645	1849.76	1749.2	1628.8	1577.65	1733.25	1581.98	1856.73	1722.62	1603.09	2181.4	1795.07	2037.74	1421.75	1479.29	1430.75	1559.84	1511.21	1422.23	2250.15	2183.62	2194.39	1.01039	-0.271228	-0.122919	0.354975	PF13516	PTHR24006 PTHR24006:SF478		KOG1947	K10268	GO:0005515	AT5G01720	RNI-like superfamily protein
Vigun11g189300.1	C2	1.87	-0.64	-0.32	0.85	100.479	113.395	83.9037	115.02	69.9993	143.514	185.919	210.007	187.949	191.97	213.569	153.648	392.876	410.963	285.964	69.9219	55.1438	85.0663	142.065	185.508	139.274	377.218	248.292	385.274	1.87176	-0.644745	-0.322709	0.854072	PF00226	PTHR24078
Vigun08g027100.1	C2	1.57	-0.58	-0.21	0.77	16572.8	16564	15564.5	20373.7	18789.4	20053.9	19487.8	18714.5	18464.3	12428.9	14076.5	12860.2	45731.8	49648.5	48832.8	13296.2	12950.4	13467.1	16253	17492	15235.8	23507.4	17734.7	25697.5	1.56617	-0.576373	-0.210282	0.765923	PF00112 PF00396 PF08246	PTHR12411 PTHR12411:SF352	EC:3.4.22.14	KOG1543		GO:0006508 GO:0008234	AT1G47128	Granulin repeat cysteine protease family protein
Vigun03g101600.1	C2	2.05	-0.15	-0.36	0.23	30.7588	36.5791	44.4618	120.677	89.4436	134.868	60.2022	72.448	95.3912	75.2523	57.1172	57.729	113.186	198.775	150.981	111.63	93.5047	105.564	51.8345	67.8688	57.9463	49.7109	80.527	92.1307	2.04991	-0.151035	-0.360262	0.226206	PF00646 PF01344	PTHR24412 PTHR24412:SF230				GO:0005515	AT2G44130	Galactose oxidase/kelch repeat superfamily protein
Vigun05g001900.2	C2	1.58	-0.08	-0.04	0.14	160.971	83.2175	77.4495	1854.47	1785.76	1828.51	1844.14	1817.62	1804.88	1707	1691.17	1835.78	238.532	243.895	478.94	1849.86	1692.68	1624.46	1809.41	1738.57	1756.69	1946.04	1738.04	2096.67	1.57965	-0.0818803	-0.0433901	0.143357	PF00083	PTHR24064 PTHR24064:SF113		KOG0254	K08150	GO:0016020 GO:0016021 GO:0022857 GO:0022891 GO:0055085	AT2G43330	inositol transporter 1
Vigun03g362850.1	C2	1.05	-0.08	-0.08	0.09	2179.77	1985.33	2157.83	1516.01	1512.76	1663.38	1945.06	2161.52	2221.39	1876.7	1914.67	1772.72	3752.91	3276.73	6054.24	1371.45	1281.49	1771.02	2052.26	2124.29	1805.48	2118.56	1689.72	2106.44	1.04912	-0.0849085	-0.0811051	0.088166	PF03030	PTHR31998 PTHR31998:SF14	EC:3.6.1.1			GO:0004427 GO:0009678 GO:0015992 GO:0016020 GO:0016021 GO:0022900
Vigun09g044700.1	C2	2.61	-0.63	-0.59	0.41	1756.32	1310.45	1214.81	3294.11	2002.76	2749.24	4539.96	4738.47	3859.1	4532.03	5398.82	4315.46	8631.12	9119.24	8335.95	1505.16	1722.64	1972.92	3085.12	3328.96	2324.97	7089.65	3802.22	8037.71	2.60708	-0.629577	-0.588145	0.410053	PF00383	PTHR11079 PTHR11079:SF90	EC:3.5.4.3	KOG1018		GO:0003824 GO:0008270
Vigun07g168800.1	C2	2	-0.58	-0.19	-0.07	34.8599	32.0067	43.7446	85.794	51.3328	80.4024	87.6474	147.647	112.392	132.843	96.0232	63.0578	132.83	171.946	137.983	25.7607	51.5475	68.668	111.348	108.59	84.3779	97.9597	95.2903	85.1511	2.00102	-0.575475	-0.192215	-0.0684292		PTHR36595
Vigun10g147700.1	C2	1.58	0.13	0.03	0.51	351.675	384.995	355.694	343.176	391.996	421.896	687.014	728.148	751.796	936.814	1178.77	1080.86	1065.44	1176.79	1015.87	360.65	423.169	478.626	643.132	880.032	687.222	1789.59	936.797	1824.47	1.57658	0.125747	0.0286272	0.50967	PF00249	PTHR10641 PTHR10641:SF613		KOG0048	K09422	GO:0003677
Vigun06g049800.1	C2	3.06	0.37	0.07	1.56	71.7704	86.8755	63.107	181.959	184.332	136.598	384.232	329.226	369.287	176.612	278.964	248.679	560.317	789.001	505.936	186.459	231.364	231.626	311.967	339.344	482.886	769.057	534.162	777.527	3.06459	0.36898	0.0669779	1.56293		PTHR33647					AT3G20340
Vigun03g362800.1	C2	1.09	-0.14	-0.05	0.28	1331.85	1321.42	1322.38	1061.58	1072.54	1161.08	1130.56	1270.13	1349.64	1104.98	1175.46	1020.47	2392.8	2318.22	3753.53	991.174	854.729	1134.56	1211.39	1281.59	1122.33	1403.6	1139.46	1454.55	1.09024	-0.144833	-0.0529023	0.276275	PF03171 PF14226	PTHR10209 PTHR10209:SF218	EC:1.14.11.32	KOG0143		GO:0016491 GO:0055114
Vigun02g117600.1	C2	3.27	-0.54	0.22	0.9	174.3	132.599	113.306	1270.88	983.879	1535.43	565.724	465.868	488.29	691.86	787.225	674.097	1364.78	1482.88	1204.85	851.33	760.026	999.273	559.621	661.72	543.882	1372.9	1053.56	1598.33	3.26965	-0.537871	0.215891	0.902443	PF00581	PTHR12231	EC:2.8.1.1	KOG1530			AT4G35770	Rhodanese/Cell cycle control phosphatase superfamily protein
Vigun03g140100.1	C2	4.81	-0.33	0.62	1.16	12.3035	8.23031	12.1911	1.88558	3.11108	0.864541	2.65598	10.0877	2.8334	0.76788	0.827786	0.888138	228.243	263.407	424.946	1.2267	2.39756	1.0249	6.71929	9.04917	8.13281	1.46209	2.68423	1.39592	4.80782	-0.334229	0.617663	1.15792	PF01565 PF08031	PTHR32448	EC:1.3.3.8			GO:0003824 GO:0016491 GO:0016614 GO:0050660 GO:0055114	AT4G20820	FAD-binding Berberine family protein
Vigun03g074800.1	C2	1.26	-0.04	0.16	0.25	91.251	84.132	73.1468	136.705	149.332	113.255	115.093	136.642	102.003	136.683	170.524	140.326	194.567	224.384	177.978	128.804	131.866	128.112	154.544	124.426	115.893	184.223	144.949	203.804	1.26414	-0.0384838	0.158671	0.252077	PF05678	PTHR33179 PTHR33179:SF4					AT1G35830	VQ motif-containing protein
Vigun11g072900.1	C2	1.51	0.01	0.11	0.4	115.858	121.626	96.8119	100.879	87.888	76.9442	124.831	104.545	67.0572	66.0377	72.0174	51.512	341.428	397.549	215.973	98.1361	68.3304	100.44	119.987	98.4097	100.644	80.4147	79.1849	90.7348	1.5143	0.00647589	0.106031	0.401148		PTHR35318 PTHR35318:SF2					AT5G54585
Vigun10g081900.1	C2	1.48	0.04	0.14	0.34	971.977	924.538	955.928	1053.1	958.991	1215.55	1165.09	1314.15	1133.36	1450.53	1643.98	1356.19	2604.21	2582.85	2792.65	1192.35	1020.16	1094.59	1245.95	1478.41	1244.32	1908.02	1657.51	2082.71	1.48414	0.035091	0.135619	0.343773	PF00962	PTHR11359 PTHR11359:SF8	EC:3.5.4.17 EC:3.5.4.6		K01490	GO:0003876 GO:0019239 GO:0032264	AT2G38280	AMP deaminase, putative / myoadenylate deaminase, putative
Vigun03g068900.1	C2	1.18	0.06	0.13	0.23	18.4553	30.1778	29.4021	41.4828	29.5553	31.1235	27.4451	24.7607	30.223	13.8218	16.5557	22.2034	64.544	53.6569	58.9926	38.0277	39.5597	28.6971	34.5564	30.5409	25.415	21.9313	22.816	16.751	1.18313	0.0570788	0.134966	0.226005	PF03106	PTHR31221 PTHR31221:SF17				GO:0003700 GO:0006355 GO:0043565	AT4G39410	WRKY DNA-binding protein 13
Vigun05g058800.1	C2	3.45	0.37	0.1	0.69	33.8346	41.1515	36.5734	28.2837	25.6664	29.3944	19.4772	11.9218	18.8894	21.5006	21.5224	12.4339	407.843	446.328	366.954	38.0277	43.156	26.6473	22.0777	14.7049	17.2822	35.0901	33.5529	20.9388	3.45232	0.371613	0.104465	0.691835
Vigun09g121700.1	C2	4.55	0.22	-0.23	0.76	8.20233	14.6317	2.8685	2.82837	3.11108	0.864541	1.77065	0.917063	0.944468	0.76788	0.827786	0.888138	192.697	260.968	148.981	2.4534	2.39756	3.07469	0.959899	1.13115	1.0166	1.46209	1.34212	1.39592	4.55133	0.220147	-0.225015	0.75788	PF02362					GO:0003677
Vigun07g034600.1	C2	1.9	0.01	-0.02	0.35	239.918	196.613	180.716	274.352	252.775	281.841	389.544	390.669	436.344	455.353	555.444	409.432	711.855	947.533	647.918	274.781	300.893	240.851	404.117	389.114	406.64	612.614	503.294	692.376	1.90229	0.0134143	-0.019923	0.348497	PF00201	PTHR11926 PTHR11926:SF276	EC:2.4.1.203		K13495	GO:0008152 GO:0016758
Vigun01g212800.1	C2	1.42	0.22	-0.03	0.13	43.0623	64.928	51.633	46.1967	44.3329	45.8207	48.693	57.775	41.5566	59.1268	65.3951	54.1764	147.796	146.337	132.983	53.9748	52.7463	52.2697	45.1153	44.1147	55.9131	74.5664	46.9741	73.9838	1.41996	0.221625	-0.0283613	0.129821	PF00249	PTHR31496 PTHR31496:SF3				GO:0003677	AT5G16560	Homeodomain-like superfamily protein
Vigun11g080000.2	C2	1.8	0.18	-0.24	0.34	58.4416	43.895	52.3501	14.1419	8.55547	17.2908	0.885327	1.83413	0.944468	0.76788	1.65557	0.888138	186.149	170.727	179.977	24.534	9.59023	11.2739	0.959899	1.13115	1.0166	1.46209	1.34212	1.39592	1.79518	0.183059	-0.237566	0.342907	PF00954 PF01453 PF07714 PF08276	PTHR27002 PTHR27002:SF67	EC:2.7.11.1	KOG1187		GO:0004672 GO:0004674 GO:0004713 GO:0005515 GO:0005524 GO:0006468 GO:0048544
Vigun07g272800.1	C2	1.81	0.08	0.29	0.32	21.5311	10.0593	15.0596	45.254	50.5551	31.988	20.3625	20.1754	15.1115	19.197	28.9725	15.0983	48.6419	51.218	63.9919	49.068	20.3792	65.5933	21.1178	22.6229	24.3984	35.0901	20.1318	23.7306	1.81244	0.0795386	0.292117	0.319511	PF06813	PTHR21576 PTHR21576:SF40					AT2G39210	Major facilitator superfamily protein
Vigun03g184700.1	C2	1.33	0.06	0.24	0.18	36.9105	41.1515	38.7248	46.1967	40.444	40.6334	54.005	61.4432	48.1679	36.8583	41.3893	33.7492	98.2191	98.7775	96.9878	42.9345	50.3487	38.946	74.8721	80.3114	38.6308	35.0901	46.9741	44.6694	1.33186	0.055101	0.244361	0.178341
Vigun01g116050.1	C2	1.92	0.21	0.37	0.25	41.0117	38.4081	32.9878	31.1121	38.8885	53.6016	48.693	38.5167	43.4455	33.0189	43.8727	28.4204	146.861	154.873	124.984	45.3879	45.5536	52.2697	60.4736	52.0327	55.9131	43.8626	32.2108	48.8572	1.92455	0.21244	0.366294	0.246458	PF00931	PTHR23155 PTHR23155:SF563		KOG4658		GO:0043531
Vigun08g100500.1	C2	1.04	0.06	0.23	0.13	33.8346	15.5461	30.8364	21.6842	31.1108	16.4263	38.0691	56.8579	51.0013	36.8583	24.0058	34.6374	50.5127	60.9738	52.9933	31.8942	15.5841	24.5975	74.8721	55.4262	40.664	35.0901	38.9214	30.7102	1.03593	0.0583001	0.228419	0.132966	PF12695	PTHR10992 PTHR10992:SF837	EC:3.1.1.3	KOG1454			AT1G78210	alpha/beta-Hydrolases superfamily protein
Vigun04g127300.1	C2	2.51	0.22	0.63	0.29	20.5058	18.2896	11.474	29.2265	32.6663	25.0717	31.8718	38.5167	21.7228	27.6437	26.4892	27.5323	86.9941	109.753	89.9886	28.2141	43.156	29.722	57.5939	53.1639	31.5146	40.9384	20.1318	39.0858	2.51197	0.217171	0.627208	0.294455		PTHR14154 PTHR14154:SF12					AT1G34000	one-helix protein 2
Vigun01g146100.1	C2	1.42	-0.08	0.11	0.1	17.43	21.9475	25.8165	32.9977	38.8885	28.5299	27.4451	47.6873	41.5566	24.5722	30.6281	26.6441	63.6086	59.7543	50.9936	20.8539	35.9634	37.9211	42.2356	40.7213	42.6973	29.2417	34.895	23.7306	1.41923	-0.0839685	0.106789	0.102444		PTHR34538 PTHR34538:SF2					AT5G44005
Vigun02g061100.1	C2	1.15	-0.06	0.22	0.08	600.821	545.029	566.529	488.366	484.551	465.988	846.373	1108.73	784.853	959.85	677.129	931.657	1217.92	1141.43	1445.82	463.693	447.144	465.303	1187.4	1038.39	954.589	861.168	999.877	855.699	1.15196	-0.0643434	0.215045	0.0808762	PF07891	PTHR10759 PTHR10759:SF9				GO:0003735 GO:0005622 GO:0005840 GO:0006412	AT1G69610	Protein of unknown function (DUF1666)
Vigun04g163000.1	C2	1.91	0	0.29	0.05	279.905	224.962	238.086	252.668	295.553	293.08	253.204	246.69	253.117	215.774	197.841	202.495	956.935	951.191	876.889	252.7	317.676	271.597	311.007	300.885	310.063	226.623	209.37	203.804	1.90634	0.00115516	0.292026	0.0544263	PF01154 PF08540	PTHR11877 PTHR11877:SF22	EC:2.3.3.10		K01641	GO:0003824 GO:0004421 GO:0008152 GO:0008299
Vigun08g071500.2	C2	2.26	-0.04	0.38	-0.02	25.6323	24.6909	11.474	71.6521	55.9994	67.4342	10.6239	8.25357	8.50021	18.4291	20.6947	43.5188	113.186	115.85	65.9917	60.1083	56.3426	72.7676	12.4787	6.78688	16.2656	32.1659	26.8423	22.3347	2.25524	-0.0440553	0.376084	-0.0228676
Vigun08g060900.1	C2	0.79	-1.03	0.41	0.03	1036.57	1005.01	902.144	1308.59	1038.32	1022.75	837.52	711.641	906.689	677.27	679.612	674.097	1673.47	1610.93	1800.77	461.239	562.227	626.211	1239.23	1279.33	747.202	631.621	755.612	684.001	0.788652	-1.03042	0.411196	0.0283144	PF16983	PTHR31970 PTHR31970:SF3					AT2G25680	molybdate transporter 1
Vigun10g187700.1	C2	0.84	-1.2	-0.24	0.55	183.527	261.541	187.887	170.645	195.998	208.354	286.846	197.169	231.395	195.809	237.575	189.173	403.166	434.133	295.963	63.7884	80.3182	106.589	219.817	212.655	172.822	317.273	229.502	362.939	0.840307	-1.19762	-0.241131	0.547205		PTHR34198					AT1G52720
Vigun04g165000.1	C2	1.54	-1.24	-0.03	0.94	60.4922	67.6714	71.7125	94.2791	100.332	92.5059	36.2984	48.6043	47.2234	43.0013	51.3227	52.4001	199.245	204.872	178.977	45.3879	37.1621	38.946	51.8345	47.5081	30.498	78.9526	73.8164	128.425	1.54462	-1.24073	-0.0251731	0.938457	PF00067	PTHR24296 PTHR24296:SF19	EC:1.14.13.109	KOG0157		GO:0004497 GO:0005506 GO:0016705 GO:0020037 GO:0055114
Vigun02g161000.1	C2	1.11	-1.04	0.06	0.72	1932.67	1939.61	1926.92	2784.06	2213.53	2634.26	2005.27	2135.84	2082.55	2182.32	2620.77	2030.28	4257.1	4107.19	4126.48	1092.99	1134.04	1474.82	2283.6	2340.34	1861.4	3991.49	2909.71	4318.98	1.10694	-1.04378	0.0594191	0.715426	PF01357 PF03330	PTHR31692 PTHR31692:SF10				GO:0005576	AT4G17030	expansin-like B1
Vigun02g057800.1	C2	1.02	-0.74	-0.68	-0.05	2153.11	1912.17	1848.03	2025.11	1879.09	2093.92	2686.97	3104.26	2656.79	2719.06	2838.48	2437.94	3824	4619.37	3566.55	1198.49	1164.01	1237.05	1761.41	1753.28	1757.7	3027.98	1825.28	2871.41	1.02219	-0.736696	-0.680154	-0.0497126	PF02365	PTHR31719 PTHR31719:SF40				GO:0003677 GO:0006355	AT1G69490	NAC-like, activated by AP3/PI
Vigun03g018000.1	C2	1.03	-0.36	-0.42	-0.04	396.788	344.758	342.786	470.453	447.218	455.613	614.417	567.662	579.903	552.874	552.133	488.476	730.563	893.876	587.926	364.33	332.062	377.162	448.273	479.606	392.408	584.834	437.53	523.47	1.02878	-0.355236	-0.416348	-0.0437981		PTHR34539 PTHR34539:SF2
Vigun02g159800.1	C2	2.41	-1.06	-1.25	0.68	196.856	170.093	152.748	492.137	533.55	478.956	933.135	868.459	712.129	846.972	688.718	792.219	845.62	1026.8	890.888	272.328	202.594	245.975	287.01	331.426	441.205	1457.7	1069.67	1199.1	2.41065	-1.06156	-1.24625	0.678772	PF01373	PTHR31352 PTHR31352:SF1	EC:3.2.1.2			GO:0000272 GO:0005975 GO:0016161
Vigun09g236400.1	C2	1.16	-0.52	-0.14	-0.15	62.5428	30.1778	40.159	106.535	95.6657	91.6414	75.2528	84.3698	88.78	25.3401	28.9725	23.0916	101.025	131.703	64.9918	62.5617	67.1316	74.8174	93.1102	72.3934	59.9795	20.4692	29.5266	19.5429	1.16384	-0.522866	-0.139661	-0.154596	PF00046	PTHR24326 PTHR24326:SF263				GO:0003677	AT1G46480	WUSCHEL related homeobox 4
Vigun02g097500.2	C2	1.12	-0.53	-0.05	-0.28	834.587	839.491	831.865	1196.4	1205.54	1416.98	1173.94	1187.6	1155.08	1194.82	1100.13	1069.32	1807.23	1935.31	1706.78	926.159	947.035	764.572	1009.81	1144.72	1241.27	905.031	877.744	992.499	1.12072	-0.533851	-0.0504383	-0.277662	PF00931	PTHR23155 PTHR23155:SF633		KOG4658	K13457	GO:0043531	AT3G07040	NB-ARC domain-containing disease resistance protein
Vigun01g042900.1	C2	1.41	-1.12	0.17	0.09	1404.65	1462.25	1419.19	1398.16	1233.54	1404.02	1180.14	1384.77	1351.53	1343.02	1082.74	1240.73	3619.14	3948.66	3857.51	626.844	606.582	622.112	1698.06	1416.19	1302.27	1488.4	998.535	1404.3	1.4145	-1.12099	0.173368	0.0858256	PF10250	PTHR31741 PTHR31741:SF11					AT2G44500	O-fucosyltransferase family protein
Vigun07g158900.1	C2	1.59	-1.56	-0.35	-0.06	562.885	543.2	576.569	1215.26	938.769	1059.06	776.432	1001.43	755.574	820.096	595.178	587.947	1680.95	2325.54	1045.87	375.37	351.242	359.738	846.631	628.917	508.301	714.96	590.531	616.997	1.58622	-1.56447	-0.352795	-0.0593477	PF07714	PTHR24349 PTHR24349:SF76	EC:2.7.11.1	KOG0032	K04515	GO:0004672 GO:0004713 GO:0005524 GO:0006468	AT1G08650	phosphoenolpyruvate carboxylase kinase 1
Vigun03g030700.1	C2	1.73	-1.7	-0.33	-0.15	36.9105	39.3226	35.1391	41.4828	41.9996	51.0079	43.381	56.8579	38.7232	47.6086	57.1172	26.6441	122.54	168.288	77.9902	9.81361	13.1866	18.4481	40.3158	39.5901	30.498	45.3246	22.816	50.2531	1.72752	-1.69812	-0.3319	-0.150043	PF02519	PTHR31374 PTHR31374:SF51			K14488	GO:0009733
Vigun03g116100.1	C2	0.25	0.7	0	2.11	3468.56	3399.12	3148.9	2762.38	2885.53	2779.5	3712.18	3461	3595.59	3944.6	4061.95	3803.01	3784.71	3801.11	4358.45	4533.89	3734.19	5411.45	2936.33	3908.11	3932.21	19526.2	14243.9	17176.8	0.253929	0.698858	0.00105702	2.10904	PF07690	PTHR23500 PTHR23500:SF55		KOG0254		GO:0016020 GO:0016021 GO:0022891 GO:0055085	AT1G11260	sugar transporter 1
Vigun06g027000.1	C2	0.19	0.6	0.01	2.16	593.644	616.359	590.194	329.034	340.663	340.629	838.405	933.57	779.186	925.296	831.925	918.335	713.726	685.345	658.917	466.146	544.245	523.722	675.769	849.491	1047.1	4177.18	3788.8	3967.2	0.19308	0.602583	0.011938	2.15707	PF00069 PF03822	PTHR24343 PTHR24343:SF189	EC:2.7.11.1	KOG0583		GO:0004672 GO:0004713 GO:0005524 GO:0006468 GO:0007165
Vigun06g115000.1	C2	0.12	0.38	-0.01	1.31	1075.53	1015.99	1085.73	1038.96	1025.1	1073.76	1096.92	1073.88	1217.42	1070.43	1066.19	1052.44	1090.7	997.531	1362.83	1399.67	1385.79	1287.27	972.378	1152.64	1231.1	2731.18	2368.84	2812.78	0.119263	0.376232	-0.0137335	1.31106	PF01501	PTHR11183 PTHR11183:SF39	EC:2.4.1.17			GO:0016757	AT5G18480	plant glycogenin-like starch initiation protein 6
Vigun07g263700.1	C2	0.02	0.61	-0.01	1.59	71.7704	81.3886	82.4694	161.217	175.776	188.47	151.391	181.579	157.726	95.2172	82.7786	102.136	91.6712	60.9738	85.9891	269.874	207.389	323.867	155.504	165.147	166.723	289.493	320.766	235.91	0.0182867	0.608446	-0.00980017	1.59484	PF00035 PF00270 PF00271 PF04408 PF07717	PTHR18934 PTHR18934:SF146	EC:3.6.4.13		K14442	GO:0003676 GO:0004386 GO:0005524	AT2G01130	DEA(D/H)-box RNA helicase family protein
Vigun05g167700.3	C2	0.04	0.58	0.11	1.67	888.928	1002.27	808.917	823.056	917.769	822.179	931.364	835.445	996.413	761.737	834.408	737.155	805.397	746.319	1228.84	1277	1210.77	1338.51	687.288	1111.92	1181.29	2611.28	2376.89	2452.63	0.0423557	0.578105	0.1092	1.67309	PF03222	PTHR22950 PTHR22950:SF235		KOG1303		GO:0003333
Vigun09g058401.1	C2	0.14	0.79	0.12	2.14	30.7588	24.6909	22.2309	8.48512	24.8886	16.4263	27.4451	30.2631	42.501	39.1619	43.8727	38.1899	27.1272	35.3648	22.9971	29.4408	25.1743	31.7718	42.2356	44.1147	22.3652	153.519	198.633	182.866	0.138187	0.794666	0.117541	2.14191	PF04926 PF04928	PTHR10682 PTHR10682:SF10	EC:2.7.7.19			GO:0003723 GO:0004652 GO:0005634 GO:0016779 GO:0031123 GO:0043631
Vigun05g068200.2	C2	0.2	0.4	0.15	1.29	74.8463	37.4936	38.0076	121.62	115.888	97.6932	76.1381	75.1992	100.114	48.3765	57.945	57.729	57.0606	56.0959	58.9926	152.111	130.667	158.859	95.03	90.4917	93.5273	138.898	111.396	152.155	0.195357	0.397833	0.150242	1.29467	PF03479	PTHR31500 PTHR31500:SF10				GO:0003677	AT2G45850	AT hook motif DNA-binding family protein
Vigun10g129000.1	C2	0.35	0.77	0.24	2.63	68.6945	60.3556	76.0153	65.9954	51.3328	65.7051	77.0235	74.2821	73.6685	71.4129	61.2562	63.0578	101.961	81.7049	77.9902	95.6827	89.9084	127.087	76.7919	105.197	84.3779	508.806	312.713	393.649	0.351586	0.772572	0.243654	2.63424	PF00027 PF02551	PTHR11066 PTHR11066:SF34	EC:3.1.2.2	KOG3016	K01068	GO:0006637 GO:0047617	AT1G01710	Acyl-CoA thioesterase family protein
Vigun05g055200.1	C2	0.27	0.63	0.23	2.23	870.473	860.524	874.893	1385.9	1353.32	1278.66	889.754	957.414	915.189	1250.11	1203.6	1370.4	1063.57	1058.5	1019.87	2211.74	1789.78	2233.25	1025.17	1115.31	1088.78	6517.98	5863.71	5600.43	0.269884	0.633901	0.225305	2.23337	PF00481	PTHR13832 PTHR13832:SF286	EC:3.1.3.16	KOG0698		GO:0003824 GO:0004722 GO:0006470	AT3G02750	Protein phosphatase 2C family protein
Vigun11g021500.1	C2	0.05	0.39	0.24	1.36	196.856	148.146	170.676	174.416	164.109	205.761	230.185	196.252	158.671	218.846	264.892	246.014	159.957	164.629	210.973	230.62	266.129	218.303	185.261	240.934	266.35	659.401	594.558	616.997	0.054578	0.39368	0.243205	1.3583	PF01657 PF07714 PF11883	PTHR27002 PTHR27002:SF95	EC:2.7.11.1	KOG1187		GO:0004672 GO:0004674 GO:0004713 GO:0005524 GO:0006468
Vigun05g117600.1	C2	0.17	0.78	0.29	2.12	31.784	23.7764	25.8165	65.0526	59.1105	62.247	69.9408	55.0238	55.7236	44.5371	57.945	66.6103	36.4814	24.3895	30.9961	121.443	93.5047	105.564	53.7543	65.6065	101.66	233.934	249.634	252.661	0.174926	0.7819	0.290681	2.12234		PTHR33142					AT5G02220
Vigun08g023000.1	C2	0.07	0.88	0.35	2.58	263.5	282.574	266.053	267.753	272.997	239.478	277.107	252.192	275.785	221.15	225.986	224.699	289.045	259.748	302.962	439.159	368.025	626.211	330.205	296.36	396.474	1413.84	1289.77	1303.79	0.0687324	0.877469	0.345651	2.57649	PF13672	PTHR13832 PTHR13832:SF25	EC:3.1.3.16	KOG0698		GO:0003824 GO:0004722 GO:0006470	AT1G47380	Protein phosphatase 2C family protein
Vigun08g119700.1	C2	0.06	0.41	0.21	1.16	349.624	319.153	357.846	362.974	388.107	367.43	395.741	345.733	332.453	363.975	364.226	368.577	374.168	391.452	301.962	494.36	514.276	475.552	390.679	408.344	444.255	883.1	756.954	802.654	0.0564399	0.408093	0.211253	1.15521	PF00294	PTHR10584 PTHR10584:SF130		KOG2855		GO:0005524 GO:0010264 GO:0019140	AT5G58730	pfkB-like carbohydrate kinase family protein
Vigun09g246700.1	C2	0.16	0.6	0.82	2.71	161.996	277.087	157.05	255.496	485.329	407.199	218.676	180.661	341.897	115.182	110.923	107.465	132.83	202.433	328.958	637.884	725.261	375.112	282.21	294.098	732.969	855.32	645.558	688.188	0.156028	0.598489	0.820769	2.71425		PTHR33872 PTHR33872:SF2					AT1G19530
Vigun04g155800.1	C2	0.46	0.98	0.82	3.23	170.198	134.428	173.544	32.9977	41.2218	35.4462	49.5783	44.9361	68.9461	122.861	156.452	131.444	221.695	223.164	213.973	55.2015	80.3182	80.9668	80.6315	84.836	123.009	1162.36	1474.99	1218.64	0.462383	0.981164	0.81951	3.23074	PF14368	PTHR33044 PTHR33044:SF21
Vigun02g194100.1	C2	0.19	0.34	0.34	1.48	15.3794	36.5791	15.7768	71.6521	57.555	44.0916	52.2343	35.7655	45.3344	43.7692	52.1505	39.0781	26.1918	34.1453	16.9979	87.0957	65.9328	65.5933	47.0351	56.5573	65.0625	171.064	111.396	94.9226	0.191213	0.335177	0.339027	1.48309		PTHR33879 PTHR33879:SF3
Vigun03g442100.1	C2	-0.01	0.4	0.43	1.16	466.508	477.358	463.263	553.418	589.55	553.307	513.49	525.477	547.791	632.733	601.8	577.29	526.642	424.378	447.943	678.365	762.423	798.394	665.21	718.278	761.434	1503.02	1326.01	1213.05	-0.0083967	0.400602	0.434843	1.15766	PF05875	PTHR12956 PTHR12956:SF28	EC:3.5.1.23	KOG2329	K04711	GO:0006672 GO:0016021 GO:0016811	AT4G22330	Alkaline phytoceramidase (aPHC)
Vigun09g041700.1	C2	0.05	0.55	0.42	1.52	208.134	174.665	152.031	116.906	119.777	119.307	116.863	77.9504	78.3908	86.0026	98.5065	84.3731	180.536	195.116	178.977	149.657	183.413	188.581	147.824	99.5409	118.942	260.251	293.924	219.159	0.0524438	0.551252	0.423075	1.52412	PF02519	PTHR31374 PTHR31374:SF5				GO:0009733	AT5G20820	SAUR-like auxin-responsive protein family
Vigun01g178300.1	C2	0.13	0.64	0.48	1.5	698.224	833.09	684.855	803.258	717.882	637.167	900.378	712.558	812.242	516.016	694.513	601.269	838.137	619.494	960.879	1178.86	1106.47	1078.19	1008.85	1257.83	1114.19	1739.88	1328.7	2058.98	0.12605	0.640073	0.47931	1.50085	PF03134	PTHR12300 PTHR12300:SF44		KOG1726	K17338
Vigun05g254000.1	C2	0.12	0.57	0.56	1.55	117.909	129.856	118.326	88.6223	66.8882	77.8087	50.4637	51.3555	48.1679	54.5195	56.2895	51.512	128.153	149.996	118.985	111.63	127.071	106.589	76.7919	66.7376	78.2783	165.216	162.396	146.572	0.117423	0.565501	0.564473	1.5466	PF12796 PF13962	PTHR24186 PTHR24186:SF4		KOG4412		GO:0005515	AT1G07710	Ankyrin repeat family protein
Vigun06g149432.1	C2	-0.23	0.08	1.24	3.45	2.05058	0.914479	2.15138	1.88558	3.11108	1.72908	0.885327	0.917063	0.944468	5.37516	4.13893	7.1051	0.93542	2.43895	0.999874	4.9068	1.19878	1.0249	0.959899	4.52458	1.0166	64.3318	73.8164	43.2735	-0.226106	0.0843045	1.2429	3.44842	PF07714	PTHR27005 PTHR27005:SF7	EC:2.7.11.1	KOG1187		GO:0004672 GO:0004713 GO:0005524 GO:0006468
Vigun02g122600.1	C2	0.07	0.07	0.36	1.29	1532.81	1761.29	1168.91	2418.26	2370.64	1419.58	1403.24	990.428	1058.75	833.918	746.663	1310	1626.7	1312.16	1730.78	2176.17	2477.88	1842.76	1272.83	1511.21	1637.74	2715.09	2069.54	2307.46	0.0652918	0.0654905	0.35702	1.29485	PF00514	PTHR23315 PTHR23315:SF123				GO:0005488 GO:0005515	AT5G66200	armadillo repeat only 2
Vigun10g026851.1	C2	0.07	-0.02	0.39	1.02	107.656	178.323	151.313	156.503	141.554	128.817	97.386	108.213	143.559	132.075	110.923	61.2815	157.151	137.801	164.979	191.365	68.3304	159.884	142.065	154.967	159.606	274.872	175.817	164.719	0.0728177	-0.0248667	0.38717	1.01614	PF16709	PTHR31149 PTHR31149:SF4					AT5G23510
Vigun09g054600.1	C2	0.11	-0.16	0.18	1.01	1820.92	1741.17	1792.1	1535.81	1522.1	1484.42	1320.02	1337.08	1450.7	1287.74	1221.81	1105.73	1853.07	1876.77	2041.74	1199.71	1327.05	1532.22	1538.72	1548.54	1579.8	2456.3	2583.57	2216.72	0.108301	-0.162312	0.184146	1.00519	PF02990	PTHR10766 PTHR10766:SF54			K17086	GO:0016021	AT5G35160	Endomembrane protein 70 protein family
Vigun04g042650.1	C2	-0.02	-0.05	0.25	1.34	188.654	181.981	248.125	444.997	366.33	450.426	1086.3	1009.69	995.469	831.614	974.304	929.88	221.695	175.605	210.973	372.917	407.585	437.63	944.541	1400.36	1326.66	2315.94	2239.99	2352.12	-0.0246629	-0.0507589	0.24811	1.33632	PF00931 PF13676	PTHR11017 PTHR11017:SF171				GO:0005515 GO:0007165 GO:0043531	AT3G25510	disease resistance protein (TIR-NBS-LRR class), putative
Vigun04g137900.1	C2	0.25	-0.56	1.43	5.99	1.02529	0.914479	0.717125	0.942791	1.55554	2.59362	0.885327	0.917063	0.944468	0.76788	0.827786	3.55255	0.93542	1.21948	0.999874	1.2267	1.19878	1.0249	0.959899	3.39344	3.0498	118.429	95.2903	114.465	0.247793	-0.561467	1.43036	5.99429	PF00560 PF08263 PF13855	PTHR27004 PTHR27004:SF27	EC:2.7.11.1	KOG0472		GO:0005515
Vigun03g058900.1	C2	0.09	-0.07	0.21	1.03	1218.05	1102.86	1231.3	1082.32	1004.1	1199.12	1085.41	1150.91	1086.14	1068.89	1194.5	1139.48	1277.78	1280.45	1214.85	1036.56	984.197	1117.14	1308.34	1361.9	1162.99	2533.79	1942.04	2456.82	0.0870251	-0.0663349	0.206309	1.02666	PF00069 PF00560 PF08263	PTHR27001 PTHR27001:SF114	EC:2.7.10.1 EC:2.7.11.1	KOG1187		GO:0004672 GO:0004713 GO:0005515 GO:0005524 GO:0006468	AT5G63710	Leucine-rich repeat protein kinase family protein
Vigun07g205300.1	C2	0.21	-0.02	-0.06	1.28	1727.62	1905.77	1974.25	1610.29	1732.09	1830.23	2054.84	2148.68	2142.05	1840.61	2148.1	2022.29	2319.84	2102.38	2062.74	1680.58	1506.86	1915.53	1987.95	2103.93	1980.34	5589.55	3906.9	5067.19	0.209705	-0.0195553	-0.0635266	1.27669	PF12899	PTHR31916 PTHR31916:SF3	EC:3.2.1.26			GO:0003824 GO:0033926	AT4G09510	cytosolic invertase 2
Vigun07g111100.1	C2	0.33	0.33	-0.22	2.77	789.475	830.347	660.472	244.183	273.775	181.554	1337.73	1028.94	1064.42	978.28	1259.06	1371.29	803.526	960.947	1093.86	302.995	231.364	342.315	793.837	976.179	1170.11	9206.75	6325.4	9041.37	0.325955	0.325693	-0.22279	2.76758	PF14541 PF14543	PTHR13683 PTHR13683:SF379	EC:3.4.23.12	KOG1339		GO:0004190 GO:0006508	AT1G03220	Eukaryotic aspartyl protease family protein
Vigun05g298800.1	C2	-0.1	0.3	0.06	2.33	11.2782	12.8027	9.32263	29.2265	19.4443	14.6972	26.5598	37.5996	29.2785	20.7328	24.0058	23.0916	10.2896	10.9753	9.99874	29.4408	25.1743	23.5726	30.7168	29.4098	37.6142	125.739	83.2112	131.216	-0.0955151	0.303189	0.0649532	2.32624		PTHR31096 PTHR31096:SF16				GO:0008152 GO:0016597	AT1G16880	uridylyltransferase-related
Vigun03g354300.1	C2	0.03	0.31	0.01	3.02	284.006	166.435	218.006	196.1	140.776	134.868	190.345	199.003	116.17	94.4493	139.068	127.892	211.405	237.798	233.97	228.166	191.805	162.958	150.704	167.41	190.104	1160.9	683.137	1093.01	0.0314382	0.305313	0.0076868	3.02266	PF12681	PTHR10374 PTHR10374:SF15	EC:2.5.1.18	KOG2944
Vigun10g001400.1	C2	0	0.2	0.09	1.02	35.8852	63.099	38.0076	49.9679	45.8884	63.9761	57.5463	61.4432	47.2234	46.0728	37.2504	41.7425	51.4481	49.9985	35.9955	63.7884	45.5536	73.7925	65.2731	59.9507	51.8467	95.0356	91.2639	67.0042	0.00473339	0.196344	0.091292	1.01818	PF02535	PTHR11040 PTHR11040:SF70		KOG2474		GO:0016020 GO:0030001 GO:0046873 GO:0055085	AT3G08650	ZIP metal ion transporter family
Vigun05g214800.1	C2	0.2	0.63	0.13	2.76	47.1634	36.5791	32.9878	46.1967	37.333	51.0079	30.9865	21.0925	19.8338	15.3576	19.0391	37.3018	38.3522	48.779	46.9941	83.4156	53.945	70.7178	22.0777	26.0164	30.498	149.133	177.159	157.739	0.200402	0.629118	0.128137	2.75509	PF00139 PF07714	PTHR27007 PTHR27007:SF9	EC:2.7.11.1	KOG1187		GO:0004672 GO:0004713 GO:0005524 GO:0006468 GO:0030246
Vigun04g136300.1	C2	0.25	0.12	0.63	6.86	1.02529	0.914479	0.717125	0.942791	0.77777	2.59362	0.885327	0.917063	0.944468	0.76788	0.827786	0.888138	0.93542	1.21948	0.999874	2.4534	1.19878	1.0249	0.959899	2.26229	1.0166	103.808	81.8691	103.298	0.247793	0.116519	0.625871	6.86225	PF00560 PF08263 PF13855	PTHR27004 PTHR27004:SF27	EC:2.7.11.1 EC:3.2.1.15	KOG0472		GO:0005515
Vigun04g154860.1	C2	0.25	0.42	0.18	5.59	1.02529	0.914479	0.717125	0.942791	0.77777	0.864541	0.885327	0.917063	0.944468	2.30364	0.827786	2.66441	0.93542	1.21948	0.999874	1.2267	1.19878	1.0249	0.959899	1.13115	1.0166	97.9597	99.3166	82.3593	0.247793	0.416532	0.17804	5.59239	PF00560 PF13855	PTHR27004 PTHR27004:SF44		KOG0472		GO:0005515
Vigun04g158800.2	C2	0.34	0.24	0.17	6.43	50.2393	107.908	87.4893	85.794	104.221	89.9123	81.4501	79.7845	90.6689	2.30364	0.827786	0.888138	96.3483	114.631	100.987	114.083	100.697	115.813	92.1503	104.065	87.4277	130.126	85.8955	129.821	0.344862	0.240007	0.171207	6.42693	PF00067	PTHR24298 PTHR24298:SF117		KOG0156		GO:0004497 GO:0005506 GO:0016705 GO:0020037 GO:0055114	AT3G48270	cytochrome P450, family 71, subfamily A, polypeptide 26
Vigun04g136900.2	C2	0.25	0.79	0.92	4.98	1.02529	0.914479	0.717125	0.942791	0.77777	0.864541	0.885327	0.917063	0.944468	0.76788	1.65557	2.66441	0.93542	1.21948	0.999874	1.2267	1.19878	2.04979	1.9198	2.26229	1.0166	45.3246	63.0795	51.649	0.247793	0.791754	0.920366	4.97535	PF00560 PF13855	PTHR27004 PTHR27004:SF27	EC:2.7.11.1	KOG0472		GO:0005515
Vigun04g039700.1	C2	0.1	0.42	0.46	3.48	56.391	38.4081	52.3501	0.942791	0.77777	0.864541	134.57	101.794	96.3357	110.575	101.818	94.1426	62.6732	34.1453	60.9923	1.2267	1.19878	1.0249	112.308	187.77	157.573	1092.18	1222.67	1095.8	0.100915	0.416532	0.46003	3.47592	PF00520	PTHR10217 PTHR10217:SF475		KOG0498		GO:0005216 GO:0006811 GO:0016020 GO:0016021 GO:0022900 GO:0055085
Vigun08g184600.1	C2	0.14	0.15	0.13	1.06	2619.62	2824.82	2776.71	1332.16	1337.76	1267.42	1215.55	1145.41	1157.92	1748.46	1702.76	1680.36	3085.02	2891.38	3102.61	1494.12	1427.75	1452.28	1270.91	1269.15	1302.27	3737.09	3568.69	3410.23	0.143193	0.151777	0.126859	1.06229	PF10373 PF10374	PTHR15696 PTHR15696:SF0			K14409	GO:0005515	AT5G19400	Telomerase activating protein Est1
Vigun11g189400.1	C2	0.2	0.47	0.31	2.56	639.782	657.51	516.33	280.952	247.331	229.103	294.814	250.358	260.673	165.094	209.43	178.516	669.761	851.194	560.929	333.663	314.08	398.684	302.368	358.573	335.478	1175.52	837.481	1240.97	0.199016	0.466371	0.306251	2.55675	PF00388	PTHR13593 PTHR13593:SF35	EC:3.1.4.11 EC:4.6.1.13	KOG4306		GO:0006629 GO:0008081	AT4G38690	PLC-like phosphodiesterases superfamily protein
Vigun10g112400.1	C2	0.87	-0.16	0.51	3.49	374.231	303.607	290.436	582.645	687.549	606.044	285.961	265.031	308.841	239.579	355.12	278.875	579.961	595.104	598.924	599.857	459.132	622.112	366.681	426.442	427.989	3675.68	2395.68	3756.42	0.87351	-0.158436	0.506068	3.49186	PF07386	PTHR34801 PTHR34801:SF1					AT3G60810	(1 of 1) PF07386 - Protein of unknown function (DUF1499) (DUF1499)
Vigun05g032800.1	C2	1.29	0.33	0.61	3.53	111.757	91.4479	109.003	311.121	276.886	252.446	308.979	349.401	279.562	35.3225	41.3893	29.3086	232.92	273.163	254.968	366.783	326.068	363.838	447.313	505.622	476.786	424.005	361.029	442.507	1.28549	0.330312	0.608162	3.53336	PF02458	PTHR31625 PTHR31625:SF5	EC:2.3.1.115			GO:0016747
Vigun03g100000.4	C2	0.42	0.15	0.11	1.09	974.027	1016.9	1067.8	1006.9	1073.32	1025.35	1062.39	1115.15	1039.86	1062.75	1025.63	1024.91	1434.93	1470.69	1175.85	1122.43	1102.88	1227.83	1186.44	1142.46	1146.73	2294.01	2060.15	2276.75	0.416159	0.153048	0.111374	1.09077	PF06293	PTHR24055 PTHR24055:SF196	EC:2.7.11.24		K04371	GO:0004672 GO:0004713 GO:0005524 GO:0006468 GO:0016020 GO:0016773	AT2G18170	MAP kinase 7
Vigun04g136400.1	C2	2.17	-0.46	0.18	6.27	2.05058	0.914479	0.717125	5.65674	8.55547	1.72908	1.77065	0.917063	0.944468	2.30364	1.65557	0.888138	7.48336	6.09738	2.99962	3.6801	4.79511	3.07469	0.959899	1.13115	2.0332	114.043	128.843	131.216	2.17084	-0.464888	0.183293	6.27009	PF00560 PF08263 PF13855	PTHR27004 PTHR27004:SF27		KOG0472		GO:0005515
Vigun03g084000.1	C2	1.88	-0.15	0.25	4	17.43	12.8027	22.2309	937.134	1224.99	935.434	13.2799	15.5901	145.448	3.07152	2.48336	2.66441	65.4794	45.1206	81.9896	938.426	935.047	919.331	70.0726	68.9999	68.1123	42.4005	41.6056	47.4613	1.87614	-0.149416	0.249197	3.99955	PF00069 PF00560 PF08263 PF13855	PTHR27000 PTHR27000:SF66	EC:2.7.11.1	KOG1187		GO:0004672 GO:0004713 GO:0005515 GO:0005524 GO:0006468
Vigun05g034500.1	C2	0.57	-0.05	0.06	1.19	1295.97	1237.29	1151.7	1189.8	1147.99	1182.69	1478.5	1447.13	1464.87	1380.65	1822.78	1565.79	1778.23	1891.41	1802.77	1129.79	1040.54	1226.8	1429.29	1620.93	1525.92	3827.74	3115.05	3961.62	0.570528	-0.0514565	0.0597489	1.19309	PF03081	PTHR12542 PTHR12542:SF34		KOG2344	K07195	GO:0000145 GO:0006887	AT3G29400	exocyst subunit exo70 family protein E1
Vigun10g106700.1	C2	0.69	-0.02	0.26	1.17	1018.11	1264.72	811.069	1037.07	914.658	842.063	1247.43	924.4	886.855	969.833	1165.52	1124.38	1732.4	1925.55	1340.83	915.119	883.5	962.377	1292.02	1221.64	1143.68	2735.56	2288.31	2289.31	0.692146	-0.0170355	0.257885	1.16574	PF02519	PTHR31374 PTHR31374:SF56			K14488	GO:0009733	AT3G60690	SAUR-like auxin-responsive protein family
Vigun03g128500.1	C2	1.13	0.04	0.29	1.89	89.2004	117.968	105.417	82.0228	78.5548	97.6932	104.469	66.9456	98.2246	52.2159	60.4284	62.1697	219.824	228.042	234.97	106.723	59.9389	99.4149	120.947	126.688	81.3281	245.63	119.448	281.976	1.12729	0.0429582	0.2869	1.88807		PTHR33735 PTHR33735:SF4					AT2G14095	(1 of 1) PTHR33735:SF4 - EXPRESSED PROTEIN
Vigun02g021000.1	C2	0.71	0.02	0.24	1.27	90.2257	57.6121	69.5612	47.1395	70.7771	98.5577	63.7436	83.4527	93.5023	53.7516	54.6339	55.9527	135.636	109.753	109.986	65.0151	65.9328	89.1659	108.469	96.1474	79.2949	111.118	118.106	166.114	0.708996	0.0240541	0.23821	1.26642	PF05042	PTHR31495 PTHR31495:SF1	EC:1.11.2.3		K17991
Vigun01g165300.1	C2	0.74	0.04	0.27	1.69	616.2	585.266	585.891	400.686	337.552	389.044	682.587	811.601	819.798	800.131	645.673	637.683	929.808	1129.23	919.884	412.171	315.279	433.531	768.879	1050.83	980.004	2352.5	1783.67	2589.43	0.736964	0.042496	0.274901	1.69066	PF00201	PTHR11926 PTHR11926:SF248	EC:2.4.1.203	KOG1192	K13496	GO:0008152 GO:0016758	AT2G36800	don-glucosyltransferase 1
Vigun05g032900.1	C2	1.41	0.17	0.56	3.06	70.7451	64.0135	56.6529	13.1991	17.1109	13.8327	25.6745	16.5071	15.1115	27.6437	16.5557	23.0916	168.376	153.654	185.977	14.7204	14.3853	20.4979	31.6767	28.2787	24.3984	157.905	202.66	201.012	1.40817	0.168273	0.558091	3.061	PF02458	PTHR31625 PTHR31625:SF5	EC:2.3.1.115			GO:0016747	AT5G39050	HXXXD-type acyl-transferase family protein
Vigun07g031200.1	C2	0.54	0.1	0.12	1.01	165.072	177.409	150.596	434.627	503.217	367.43	247.892	203.588	236.117	314.063	299.659	342.821	253.499	195.116	267.966	409.718	538.252	448.904	205.418	248.852	293.798	728.119	515.373	679.813	0.539317	0.0978492	0.121608	1.00769	PF00931 PF13855	PTHR23155 PTHR23155:SF563		KOG4658		GO:0005515 GO:0043531
Vigun10g107900.1	C2	1.07	0.09	0.21	1.99	3116.89	3090.02	2508.5	3315.8	3702.96	3689.86	3651.97	3862.67	4483.39	2215.33	2447.76	2089.79	5470.34	6219.33	6585.17	3702.18	4368.35	3312.46	4021.98	5195.35	4657.05	10379.3	8083.57	8424.38	1.06822	0.0881074	0.209626	1.99335	PF01095 PF04043	PTHR31707 PTHR31707:SF11	EC:3.1.1.11		K01051	GO:0004857 GO:0005618 GO:0030599 GO:0042545	AT2G45220	Plant invertase/pectin methylesterase inhibitor superfamily
Vigun01g089500.1	C2	1.51	-0.45	0.82	3.05	47.1634	36.5791	45.896	25.4554	34.2219	49.2789	30.9865	39.4337	34.0008	33.7867	40.5615	37.3018	130.023	145.118	92.9883	25.7607	17.9817	35.8714	60.4736	63.3442	59.9795	333.355	285.871	304.311	1.50572	-0.452658	0.815704	3.04819
Vigun03g134000.1	C2	0.85	-0.14	0.57	1.38	85.0992	76.8162	73.1468	133.876	147.776	134.004	108.895	59.6091	91.6134	56.8231	52.9783	47.0713	144.99	147.557	131.983	145.977	133.064	97.3651	143.985	119.901	123.009	127.201	132.87	149.363	0.852824	-0.143099	0.572778	1.38404	PF13450	PTHR10742 PTHR10742:SF287	EC:1.3.5.5	KOG0029			AT3G09580	FAD/NAD(P)-binding oxidoreductase family protein
Vigun01g075000.1	C2	1.61	-0.19	0.71	2.45	63.5681	72.2438	57.37	38.6544	34.9997	28.5299	44.2664	42.1849	51.0013	52.9837	61.2562	68.3866	173.988	193.897	219.972	29.4408	25.1743	34.8465	71.9924	90.4917	63.0293	327.507	255.002	414.588	1.60551	-0.191828	0.71428	2.44884	PF03982 PF12146	PTHR22753 PTHR22753:SF8	EC:2.3.1.20			GO:0016747	AT5G41130	Esterase/lipase/thioesterase family protein
Vigun08g049200.4	C2	0.37	0.13	0.61	1.04	343.473	400.542	356.411	339.405	328.219	313.829	304.553	324.64	278.618	233.436	249.164	249.567	542.544	457.303	418.947	385.184	362.031	328.992	459.792	475.081	451.371	540.972	464.372	503.927	0.366604	0.132965	0.610717	1.04361	PF02148 PF13423	PTHR24006 PTHR24006:SF441	EC:3.4.19.12	KOG1867	K11366	GO:0008270	AT5G10790	ubiquitin-specific protease 22
Vigun10g134800.1	C2	0.87	0.25	1.21	2.16	140.465	117.053	118.326	82.0228	72.3326	91.6414	88.5327	108.213	73.6685	45.3049	55.4617	54.1764	221.695	268.285	194.975	105.496	100.697	87.1161	194.86	221.705	209.42	252.941	191.923	248.474	0.865875	0.253786	1.21095	2.16182	PF03106	PTHR32096 PTHR32096:SF31			K13425	GO:0003700 GO:0006355 GO:0043565	AT4G01250	WRKY family transcription factor
Vigun08g076100.2	C2	0.56	0.01	0.62	1.3	29.7335	23.7764	29.4021	32.0549	26.4442	23.3426	36.2984	24.7607	41.5566	17.6612	30.6281	34.6374	35.546	47.5596	38.9951	24.534	31.1682	26.6473	47.995	70.1311	39.6474	67.2559	71.1322	65.6082	0.558417	0.00892474	0.620603	1.29863	PF13639	PTHR14155 PTHR14155:SF112		KOG1493	K19045	GO:0005515 GO:0008270	AT3G47180	RING/U-box superfamily protein
Vigun07g171700.1	C2	2.33	0.51	1.95	4.73	2.05058	1.82896	4.30275	1.88558	3.11108	2.59362	5.31196	0.917063	5.66681	12.2861	14.0724	11.5458	13.0959	10.9753	16.9979	1.2267	2.39756	7.17427	11.5188	19.2295	15.249	358.211	314.055	333.625	2.32747	0.508608	1.95109	4.72997	PF05553	PTHR33098 PTHR33098:SF15				GO:0004888 GO:0006935 GO:0007165 GO:0016020	AT4G14380	(1 of 28) PF05553 - Cotton fibre expressed protein (DUF761)
Vigun10g039000.1	C2	0.79	0.77	0.98	2.74	197.881	186.554	209.401	264.924	297.886	335.442	499.325	402.591	349.453	105.2	168.868	107.465	403.166	299.991	325.959	504.174	481.909	547.294	757.36	876.638	839.713	1016.15	432.162	1102.78	0.79327	0.77152	0.983171	2.74123	PF00931	PTHR11017 PTHR11017:SF163				GO:0043531
Vigun08g113400.1	C2	1.46	1.89	2.14	5.87	28.7082	50.2963	21.5138	38.6544	25.6664	21.6135	28.3305	10.0877	9.44468	13.054	19.8669	9.76952	91.6712	93.8996	90.9885	104.27	65.9328	147.585	70.0726	79.1802	60.9961	1073.17	481.82	936.662	1.46013	1.88675	2.13512	5.86705	PF07690	PTHR24064 PTHR24064:SF282			K08176	GO:0016021 GO:0055085
Vigun10g124700.1	C2	0.78	0.93	1.04	3.27	67.6693	64.0135	82.4694	71.6521	81.6659	59.6534	107.125	94.4575	98.2246	8.44668	6.62229	15.0983	125.346	112.192	129.984	137.39	125.872	141.436	173.742	242.065	202.304	102.346	91.2639	97.7144	0.779193	0.926186	1.04383	3.27157	PF13561	PTHR24322 PTHR24322:SF442		KOG1208	K15095	GO:0008152 GO:0016491
Vigun09g269200.1	C2	0.87	0.56	0.59	2.16	107.656	113.395	96.8119	28.2837	26.4442	17.2908	138.996	91.7063	113.336	110.575	115.062	90.5901	201.115	197.555	180.977	28.2141	5.99389	71.7427	162.223	185.508	169.772	558.517	382.503	473.217	0.866771	0.556949	0.588997	2.16099	PF07798	PTHR14360 PTHR14360:SF1		KOG3156		GO:0016021 GO:0016192	AT2G16460	Protein of unknown function (DUF1640)
Vigun05g209500.1	C2	0.86	0.75	0.72	2.32	2030.08	2293.51	2229.54	1741.33	2257.87	2192.48	2852.52	2499	2779.57	2166.96	2469.29	2218.57	3795.94	4241.34	3840.52	3566.02	3056.89	3788.01	3686.97	4246.32	5463.22	11856.1	10481.9	12006.3	0.858009	0.749695	0.720337	2.32488	PF13839 PF14416	PTHR32285 PTHR32285:SF71					AT2G42570	TRICHOME BIREFRINGENCE-LIKE 39
Vigun03g378100.1	C2	0.47	0.4	0.34	1.25	1184.21	1128.47	1152.42	1462.27	1373.54	1321.02	1445.74	1453.55	1410.09	1372.2	1239.2	1409.47	1631.37	1604.83	1560.8	1838.82	1732.23	1903.23	1898.68	1841.51	1733.31	3510.47	3473.4	2557.33	0.469238	0.397188	0.344983	1.24666	PF02861	PTHR11638 PTHR11638:SF94				GO:0019538	AT5G57710	Double Clp-N motif-containing P-loop nucleoside triphosphate hydrolases superfamily protein
Vigun09g206100.1	C2	0.4	0.39	0.28	1.16	239.918	232.278	197.927	173.473	186.665	179.825	184.148	197.169	192.671	220.382	188.735	197.167	287.174	347.551	247.969	264.967	201.395	242.9	266.852	192.295	239.918	451.784	440.214	463.445	0.397488	0.393459	0.284405	1.1607	PF00481	PTHR13832 PTHR13832:SF346	EC:3.1.3.16	KOG0698	K14803	GO:0003824 GO:0004722 GO:0006470	AT2G25620	DNA-binding protein phosphatase 1
Vigun03g053300.1	C2	0.47	0.44	0.3	1.23	41.0117	87.7899	56.6529	62.2242	74.6659	81.2669	72.5968	76.1162	60.4459	54.5195	53.8061	53.2883	76.7045	84.1438	95.9879	100.589	77.9206	116.838	97.9097	87.0983	73.1953	118.429	119.448	140.988	0.469783	0.43705	0.303907	1.22913	PF00301	PTHR17130 PTHR17130:SF25				GO:0005506	AT5G51010	Rubredoxin-like superfamily protein
Vigun04g137800.1	C2	1.23	0.93	0.59	6.03	1.02529	0.914479	0.717125	1.88558	2.33331	1.72908	0.885327	0.917063	0.944468	1.53576	2.48336	5.32883	2.80626	2.43895	0.999874	2.4534	4.79511	4.09958	0.959899	1.13115	2.0332	198.844	204.002	206.596	1.23298	0.93198	0.586349	6.02669	PF00560 PF08263 PF13855	PTHR27004 PTHR27004:SF27	EC:2.7.11.1 EC:3.2.1.15	KOG0472		GO:0005515
Vigun04g138300.1	C2	0.29	0.31	0.23	1.36	196.856	198.442	215.855	272.467	301.775	241.207	383.347	388.835	373.065	414.655	343.531	365.025	241.338	274.382	229.971	361.877	302.092	349.489	472.27	432.098	439.172	1013.23	985.114	890.597	0.287046	0.313621	0.230381	1.36291	PF00153	PTHR24089 PTHR24089:SF221		KOG0768	K15111		AT5G42130	Mitochondrial substrate carrier family protein
Vigun09g122100.1	C2	0.26	0.36	0.28	1.28	695.148	827.603	708.52	1128.52	1243.65	1017.57	1014.58	1017.02	935.967	825.471	759.08	849.06	970.966	798.757	909.885	1430.33	1438.53	1493.27	1183.56	1124.36	1286	2134.64	2093.7	1675.1	0.264156	0.363861	0.276272	1.27846	PF12708	PTHR31339 PTHR31339:SF4					AT4G33440	Pectin lyase-like superfamily protein
Vigun01g104900.1	C2	0.51	0.56	0.57	2.26	39.9864	28.3488	22.948	20.7414	23.3331	35.4462	51.349	33.9313	50.0568	33.0189	34.767	38.1899	36.4814	51.218	41.9947	40.4811	34.7646	42.0207	62.3934	58.8196	79.2949	171.064	165.08	173.094	0.506691	0.560388	0.567102	2.26461		PTHR34545 PTHR34545:SF3
Vigun08g024400.1	C2	0.72	0.7	0.71	3.08	29.7335	26.5199	32.9878	25.4554	24.1109	28.5299	25.6745	29.346	33.0564	27.6437	25.6614	26.6441	45.8356	56.0959	44.9943	39.2544	31.1682	56.3693	50.8746	53.1639	39.6474	239.782	197.291	238.702	0.719307	0.699141	0.706084	3.07939	PF00067	PTHR24286 PTHR24286:SF60	EC:1.14.13.93	KOG0157		GO:0004497 GO:0005506 GO:0016705 GO:0020037 GO:0055114
Vigun04g158500.1	C2	2.31	0.51	1.69	7.4	8.20233	10.0593	17.211	7.54233	8.55547	6.91633	6.19729	11.9218	8.50021	1.53576	0.827786	0.888138	64.544	57.3154	53.9932	14.7204	4.79511	13.3236	23.0376	36.1967	26.4316	222.237	136.896	188.449	2.30959	0.512898	1.68625	7.39574	PF00067	PTHR24298 PTHR24298:SF117				GO:0004497 GO:0005506 GO:0016705 GO:0020037 GO:0055114	AT3G48270	cytochrome P450, family 71, subfamily A, polypeptide 26
Vigun11g157600.1	C2	0.83	0.18	0.75	2.51	180.451	189.297	192.907	219.67	165.665	180.689	190.345	161.403	173.782	218.846	159.763	154.536	348.912	356.087	293.963	206.086	218.178	216.253	266.852	332.557	281.599	1203.3	868.35	965.977	0.828178	0.178371	0.74538	2.51034	PF00249	PTHR31442 PTHR31442:SF3				GO:0003677	AT3G46640	Homeodomain-like superfamily protein
Vigun05g039600.1	C2	0.6	0.32	0.75	2.22	2.05058	0.914479	0.717125	1.88558	0.77777	1.72908	142.538	138.477	162.448	162.791	146.518	167.858	0.93542	3.65843	0.999874	1.2267	1.19878	3.07469	223.656	257.901	264.316	780.754	854.928	590.474	0.603245	0.324454	0.75012	2.22199	PF03105 PF03124	PTHR10783 PTHR10783:SF43				GO:0016021 GO:0016817	AT3G29060	EXS (ERD1/XPR1/SYG1) family protein
Vigun05g196100.1	C2	0.4	0.31	0.5	1.53	3942.25	5228.99	4824.82	6248.82	8263.03	8090.38	5944.09	4903.54	7000.39	3569.88	4274.69	3341.18	5678.94	6272.98	6561.17	9548.64	11829.5	6555.23	6831.6	7812.83	10589.9	10145.4	12676.3	9395.94	0.403526	0.305527	0.499626	1.52619	PF12481	PTHR11772 PTHR11772:SF14					AT4G27450	Aluminium induced protein with YGL and LRDR motifs
Vigun05g057200.1	C2	0.37	0.31	0.44	1.56	477.786	523.082	415.933	435.569	477.551	478.956	409.021	442.024	385.343	431.549	458.593	427.194	624.861	584.129	616.922	572.869	547.842	608.788	584.579	529.376	566.247	1343.66	1317.96	1215.85	0.365981	0.313116	0.442502	1.55749	PF00005	PTHR24220 PTHR24220:SF441	EC:3.6.3.25			GO:0005524 GO:0016887	AT1G65410	non-intrinsic ABC protein 11
Vigun04g137351.1	C2	1.18	1.18	1.65	6.45	1.02529	0.914479	0.717125	0.942791	0.77777	0.864541	0.885327	0.917063	0.944468	0.76788	0.827786	0.888138	2.80626	1.21948	1.99975	2.4534	2.39756	1.0249	0.959899	5.65573	2.0332	62.8697	69.7901	83.7552	1.18134	1.18458	1.65472	6.4451	PF00560 PF08263 PF13855	PTHR27004 PTHR27004:SF27	EC:2.7.11.1	KOG0472		GO:0005515
Vigun03g084100.1	C2	1.29	0.61	1.36	5.54	20.5058	17.3751	10.0398	162.16	183.554	136.598	30.1011	16.5071	40.6121	1.53576	2.48336	0.888138	43.0293	26.8285	46.9941	231.846	292.502	210.104	56.634	80.3114	87.4277	70.1801	60.3953	97.7144	1.28596	0.606704	1.36316	5.53981	PF00069 PF08263 PF13855	PTHR27000 PTHR27000:SF66	EC:2.7.11.1	KOG1187		GO:0004672 GO:0004713 GO:0005515 GO:0005524 GO:0006468
Vigun03g142300.1	C2	1.79	0.22	0.02	1.88	88.1751	71.3293	75.2982	28.2837	24.1109	26.8008	41.6104	55.9409	52.8902	27.6437	24.8336	22.2034	222.63	287.796	299.962	28.2141	32.367	31.7718	44.1554	76.9179	31.5146	96.4976	77.8428	100.506	1.78717	0.221741	0.020439	1.87982	PF01565 PF08031	PTHR32448	EC:1.3.3.8			GO:0003824 GO:0016491 GO:0016614 GO:0050660 GO:0055114	AT4G20820	FAD-binding Berberine family protein
Vigun10g052400.1	C2	5.72	0.42	0.18	5.93	1.02529	0.914479	0.717125	0.942791	0.77777	0.864541	0.885327	0.917063	0.944468	0.76788	0.827786	0.888138	43.0293	49.9985	46.9941	1.2267	1.19878	1.0249	0.959899	1.13115	1.0166	67.2559	25.5002	58.6286	5.71977	0.416532	0.17804	5.92952	PF00134 PF02984	PTHR10177 PTHR10177:SF215			K18813	GO:0005634	AT5G02110	CYCLIN D7;1
Vigun08g015100.1	C2	1.1	0.08	-0.15	1.49	1522.56	1483.28	1300.15	1682.88	1437.32	1723.9	1855.65	1986.36	1802.99	2027.2	2280.55	1949.46	3042.92	2937.72	3233.59	1512.52	1770.6	1821.24	1549.28	1769.11	1773.97	6210.94	5193.99	6128.09	1.09752	0.0755018	-0.148638	1.48648	PF07690	PTHR23500 PTHR23500:SF43		KOG0254	K08145	GO:0016020 GO:0016021 GO:0022891 GO:0055085
Vigun04g009700.1	C2	0.83	0.02	0	1	453.179	438.035	477.605	276.238	277.664	302.59	530.311	470.453	531.735	360.904	411.41	395.221	809.138	929.24	687.913	276.008	291.303	298.245	494.348	549.737	483.902	818.768	663.006	859.887	0.825821	0.015188	-0.00425432	1.00407	PF13639	PTHR14155 PTHR14155:SF95			K10664	GO:0005515 GO:0008270	AT4G28890	RING/U-box superfamily protein
Vigun03g074400.1	C2	1.24	-0.09	0.06	1.54	1488.72	1435.73	1420.63	1459.44	1347.88	1455.89	2102.65	1948.76	1697.21	1725.43	1826.92	1717.66	3437.67	3642.57	3182.6	1242.65	1358.22	1411.28	1795.97	2241.93	1934.59	5398.02	4399.46	5541.8	1.23998	-0.0875641	0.0551181	1.54135	PF00441 PF01756 PF02770	PTHR10909 PTHR10909:SF317	EC:1.3.3.6		K00232	GO:0003995 GO:0003997 GO:0005777 GO:0006631 GO:0006635 GO:0008152 GO:0016627 GO:0050660 GO:0055114	AT5G65110	acyl-CoA oxidase 2
Vigun01g142400.1	C2	1.46	-0.24	-0.34	2.2	3.07588	8.23031	5.01988	11.3135	7.7777	8.64541	17.7065	10.0877	23.6117	14.5897	17.3835	17.7628	16.8376	17.0727	10.9986	4.9068	8.39145	10.249	10.5589	16.9672	13.2158	87.7251	41.6056	99.1103	1.45982	-0.236235	-0.335422	2.19946	PF00847	PTHR31190				GO:0003677 GO:0003700 GO:0006355
Vigun03g413200.1	C2	0.69	-0.18	-0.01	1.09	1399.52	1475.05	1372.58	1638.57	1627.87	1658.19	1736.13	1626.87	1564.04	1402.92	1674.61	1533.81	2249.69	2464.56	2127.73	1467.13	1480.49	1407.18	1547.36	1728.39	1619.45	3536.78	2654.71	3647.54	0.687917	-0.177408	-0.00935364	1.09333	PF16113	PTHR11941 PTHR11941:SF72	EC:4.2.1.55	KOG1680			AT4G16210	enoyl-CoA hydratase/isomerase A
Vigun03g379900.1	C2	0.85	-0.12	0.07	1.2	2601.17	3004.06	2578.78	2500.28	2466.31	3050.97	2736.55	2631.05	2734.23	2198.44	2609.18	2378.43	4600.4	4809.61	5341.33	2436.23	2346.01	2595.04	2689.64	3241.86	2595.38	6055.96	4218.27	6235.57	0.849966	-0.120075	0.0737702	1.20005		PTHR32176 PTHR32176:SF0	EC:5.3.1.5		K01805	GO:0005975 GO:0009045	AT5G57655	xylose isomerase family protein
Vigun02g077300.1	C2	0.7	0.14	0.03	1.18	210.185	205.758	223.743	319.606	308.775	339.765	292.158	217.344	268.229	192.738	207.774	167.858	367.62	310.966	357.955	334.889	346.447	382.286	213.098	299.754	279.565	419.619	433.504	434.131	0.696343	0.13569	0.0269884	1.17939	PF01398	PTHR12947 PTHR12947:SF9	EC:3.4.25.1		K11866	GO:0005515	AT1G10600	associated molecule with the SH3 domain of STAM 2
Vigun06g078400.1	C2	0.72	0.22	0.02	1.36	637.731	613.615	648.281	672.21	562.328	636.302	563.068	605.262	517.568	477.622	512.4	505.351	1020.54	1018.26	1093.86	709.033	658.129	809.668	515.466	639.098	552.014	1425.53	1138.11	1278.66	0.721675	0.218542	0.0175889	1.36147	PF00300 PF01591	PTHR10606 PTHR10606:SF44	EC:2.7.1.105 EC:3.1.3.46	KOG0234	K01103	GO:0003824 GO:0003873 GO:0005524 GO:0006000 GO:0006003 GO:0030246 GO:2001070	AT1G07110	fructose-2,6-bisphosphatase
Vigun06g201500.1	C2	0.57	0.12	0.03	1.17	163.021	157.29	147.728	152.732	143.887	154.753	194.772	210.007	160.56	173.541	142.379	161.641	224.501	262.187	206.974	169.285	165.431	154.759	175.662	197.951	205.353	394.763	287.213	395.045	0.567603	0.116918	0.0343614	1.17329	PF11145	PTHR33389 PTHR33389:SF1				GO:0003723 GO:0004540	AT4G21700	Protein of unknown function (DUF2921)
Vigun06g105600.1	C2	1.03	0.23	0.03	1.97	736.159	576.121	604.537	749.519	749.77	806.617	927.823	823.523	816.02	506.033	616.701	605.71	1310.52	1249.96	1345.83	831.703	733.652	1133.53	864.869	1075.72	675.023	2544.03	1683.01	2537.78	1.0271	0.227032	0.0268599	1.96858	PF07690	PTHR23500 PTHR23500:SF62		KOG0254		GO:0016020 GO:0016021 GO:0022891 GO:0055085
Vigun07g190600.1	C2	0.56	0.16	-0.12	1.03	101.504	106.994	93.2263	219.67	247.331	221.323	269.139	254.026	246.506	243.418	287.242	249.567	152.473	156.093	135.983	258.834	232.563	279.797	208.298	238.672	262.283	564.365	471.083	561.16	0.559113	0.164005	-0.117943	1.03304	PF10189	PTHR13587 PTHR13587:SF7		KOG4262	K13140		AT4G14590	embryo defective 2739
Vigun06g024900.1	C2	0.57	0.21	-0.05	1.27	286.056	307.265	322.706	319.606	256.664	332.848	355.016	375.079	374.954	302.545	278.136	254.896	443.389	526.814	385.951	322.622	284.11	444.805	397.398	338.213	334.462	631.621	727.427	660.27	0.566058	0.20996	-0.0464011	1.27302							AT5G35732
Vigun02g081600.1	C2	0.99	0.22	0.06	2.66	136.364	128.027	122.628	150.847	173.443	140.92	221.332	175.159	166.226	186.595	185.424	210.489	277.82	235.359	253.968	198.726	146.251	196.78	162.223	207	216.536	1387.52	834.797	1471.3	0.987097	0.219764	0.0578966	2.66468	PF00005 PF00664	PTHR24221 PTHR24221:SF220	EC:3.6.3.43			GO:0005524 GO:0006810 GO:0016021 GO:0016887 GO:0042626 GO:0055085	AT1G70610	transporter associated with antigen processing protein 1
Vigun04g061900.1	C2	0.6	0.24	-0.1	2.29	9.22763	10.9737	5.737	3.77116	6.99993	5.18725	2.65598	2.75119	5.66681	14.5897	22.3502	23.9797	11.225	10.9753	16.9979	9.81361	5.99389	3.07469	4.7995	4.52458	1.0166	84.801	77.8428	135.404	0.595699	0.242715	-0.0988423	2.29056	PF07714	PTHR27003 PTHR27003:SF41	EC:2.7.11.1	KOG1187	K04730	GO:0004672 GO:0004713 GO:0005524 GO:0006468
Vigun09g035800.1	C2	0.38	0.21	0.01	1.4	207.109	224.962	201.512	179.13	211.553	204.896	215.135	207.256	254.062	235.739	346.015	268.218	310.56	257.309	253.968	206.086	221.774	263.398	220.777	237.541	220.602	769.057	601.268	871.054	0.375319	0.214929	0.00525262	1.3989		PTHR10052 PTHR10052:SF11					AT5G57060	(1 of 2) PTHR10052//PTHR10052:SF11 - 60S RIBOSOMAL PROTEIN L18A
Vigun01g219300.2	C2	0.52	0.36	-0.31	1.65	79.9728	56.6977	75.2982	53.7391	63.7771	72.6215	118.634	68.7797	69.8906	51.448	59.6006	40.8543	91.6712	108.533	103.987	69.9219	87.5108	86.0912	70.0726	59.9507	77.2617	147.671	182.528	145.176	0.521129	0.357019	-0.311859	1.64591	PF00004	PTHR32429 PTHR32429:SF8		KOG0651		GO:0005524
Vigun08g101400.1	C2	0.78	0.45	-0.27	1.92	356.802	334.699	403.742	372.402	398.218	420.167	84.1061	82.5357	187.005	132.075	140.724	163.417	627.667	547.545	703.911	502.947	499.891	621.087	82.5513	108.59	101.66	574.6	540.873	537.429	0.778809	0.447568	-0.272385	1.92188	PF00069	PTHR27009 PTHR27009:SF19	EC:3.1.4.46	KOG1187		GO:0004672 GO:0004713 GO:0005524 GO:0006468
Vigun07g005100.1	C2	0.57	0.34	-0.04	1.51	46.1381	31.0923	35.8563	94.2791	100.332	108.068	127.487	78.8674	67.0572	22.2685	16.5557	20.4272	51.4481	71.9491	43.9944	112.856	125.872	145.535	82.5513	106.328	76.2451	55.5592	38.9214	73.9838	0.565799	0.344307	-0.0444072	1.50752	PF02427	PTHR34549 PTHR34549:SF2			K02693	GO:0009522 GO:0009538 GO:0015979	AT2G20260	photosystem I subunit E-2
Vigun10g053300.1	C2	0.88	0.68	-0.07	2.52	2489.41	2327.35	2664.84	1625.37	1531.43	1604.59	2115.93	1997.36	1880.44	1802.22	2075.26	2179.49	4744.45	4865.71	4147.48	2576.07	1816.15	3251.99	1994.67	2107.33	1604.2	12750.8	10036.3	12067.7	0.878815	0.682986	-0.0709259	2.5247	PF13419	PTHR12725 PTHR12725:SF72	EC:3.1.3.74	KOG3109		GO:0008152 GO:0016787	AT5G02230	Haloacid dehalogenase-like hydrolase (HAD) superfamily protein
Vigun04g136700.1	C2	1.8	1.52	-0.23	6.92	1.02529	0.914479	0.717125	0.942791	0.77777	2.59362	1.77065	0.917063	0.944468	1.53576	0.827786	0.888138	2.80626	2.43895	3.99949	3.6801	3.59634	5.12448	0.959899	1.13115	1.0166	138.898	111.396	143.78	1.79889	1.52329	-0.225015	6.92113	PF00560 PF08263	PTHR27004 PTHR27004:SF27	EC:2.7.11.1	KOG0472		GO:0005515
Vigun09g270200.1	C2	0.35	0.19	-0.07	1.07	82.0233	67.6714	60.9556	89.5651	76.9992	80.4024	105.354	107.296	108.614	69.8771	86.0898	86.1494	90.7358	107.314	70.991	101.816	94.7035	86.0912	92.1503	97.2786	116.909	194.457	159.712	153.551	0.352974	0.1945	-0.0686354	1.06833	PF03152	PTHR12555 PTHR12555:SF17		KOG1816	K14016	GO:0006511
Vigun11g087400.4	C2	1.48	1.15	0.38	1.16	112.782	110.652	116.174	63.167	48.9995	37.1753	135.455	150.398	105.78	108.271	141.551	112.794	302.141	347.551	299.962	126.35	94.7035	109.664	188.14	162.885	159.606	232.472	293.924	286.164	1.48353	1.14698	0.382778	1.16403	PF01764	PTHR31828 PTHR31828:SF2	EC:3.1.1.32	KOG4569		GO:0006629	AT2G42690	alpha/beta-Hydrolases superfamily protein
Vigun07g088000.1	C2	1.38	1.02	0.33	0.97	46.1381	44.8094	34.422	48.0823	44.3329	49.2789	73.4822	57.775	72.724	30.7152	43.0449	37.3018	106.638	123.167	96.9878	71.1486	98.2998	117.863	93.1102	88.2294	75.2285	80.4147	73.8164	62.8164	1.38219	1.01984	0.330906	0.966647	PF11998	PTHR35498					AT4G28740	(1 of 2) PF11998 - Protein of unknown function (DUF3493) (DUF3493)
Vigun03g447300.1	C2	4.23	2.98	0.41	2.79	6.15175	13.7172	3.58563	6.59954	12.4443	10.3745	112.437	54.1067	59.5015	39.9298	63.7395	82.5968	138.442	120.728	180.977	66.2418	73.1255	92.2406	71.9924	116.508	110.81	526.351	202.66	558.368	4.23005	2.9769	0.405032	2.789		PTHR33647 PTHR33647:SF5					AT4G21920
Vigun03g323200.1	C2	1.13	0.71	0.17	0.71	50.2393	64.0135	51.633	58.453	63.7771	76.9442	77.0235	96.2916	85.0021	40.6977	52.1505	39.9662	139.378	119.509	103.987	95.6827	107.89	121.963	119.027	72.3934	99.6269	77.4905	53.6847	86.547	1.12927	0.708782	0.172112	0.713077		PTHR12242 PTHR12242:SF3					AT5G62960
Vigun06g126600.1	C2	2.33	1.38	0.51	1.47	19.4805	14.6317	20.0795	20.7414	17.8887	23.3426	18.5919	14.673	13.2225	9.98244	24.8336	20.4272	93.542	82.9243	95.9879	47.8413	53.945	59.444	19.198	22.6229	24.3984	59.9455	38.9214	54.4409	2.32987	1.37942	0.510412	1.47256	PF13833	PTHR10891 PTHR10891:SF624		KOG0028		GO:0005509	AT2G46600	Calcium-binding EF-hand family protein
Vigun03g120400.2	C2	4.32	4.06	1.29	4.39	12.3035	10.9737	8.6055	9.42791	10.111	8.64541	0.885327	0.917063	4.72234	0.76788	0.827786	0.888138	248.822	130.484	256.968	147.204	147.45	175.257	8.63909	2.26229	5.08301	26.3175	17.4475	8.37552	4.3188	4.05942	1.29267	4.39178	PF07714	PTHR27000 PTHR27000:SF29	EC:2.7.10.1 EC:2.7.11.1	KOG1187		GO:0004672 GO:0004713 GO:0005524 GO:0006468
Vigun07g138100.1	C2	2.73	2.21	0.79	2.47	11.2782	8.23031	9.32263	7.54233	3.88885	6.05179	11.5093	6.41944	13.2225	3.07152	4.96672	3.55255	63.6086	68.2906	59.9924	29.4408	22.7768	28.6971	21.1178	21.4918	11.1826	20.4692	17.4475	26.5225	2.73459	2.21045	0.788106	2.47496	PF04398	PTHR31676 PTHR31676:SF10					AT1G09310	Protein of unknown function, DUF538
Vigun07g269400.1	C2	3.48	2.48	1.05	3.36	1.02529	1.82896	4.30275	7.54233	3.11108	8.64541	18.5919	16.5071	19.8338	16.8934	33.1114	31.973	28.0626	17.0727	34.9956	26.9874	25.1743	55.3444	28.797	46.377	38.6308	321.659	186.554	332.229	3.48493	2.47783	1.05082	3.35784		PTHR36715 PTHR36715:SF1
Vigun03g004200.1	C2	2.76	1.88	0.77	2.57	183.527	184.725	159.202	820.228	653.327	485.872	636.55	426.434	534.569	810.114	853.447	769.127	1298.36	1052.41	1221.85	2314.78	2019.94	2900.45	752.561	967.13	1006.44	5889.28	3737.8	4815.92	2.75986	1.8846	0.770988	2.56975	PF13499	PTHR10891 PTHR10891:SF573		KOG0027	K13448	GO:0005509	AT1G18210	Calcium-binding EF-hand family protein
Vigun09g081600.1	C2	1.11	0.79	0.28	1.06	549.556	627.332	574.417	418.599	384.218	443.51	441.778	426.434	436.344	629.662	645.673	585.283	1315.2	1273.13	1198.85	727.433	590.998	840.415	559.621	585.934	442.222	1305.64	1215.96	1358.23	1.11269	0.792577	0.283448	1.06021	PF05089 PF12971 PF12972	PTHR12872 PTHR12872:SF2	EC:3.2.1.50		K01205
Vigun01g219600.1	C2	1.23	0.91	0.33	1.14	246.07	205.758	212.986	316.778	316.552	299.131	280.649	283.373	313.563	202.72	238.402	247.79	479.871	569.495	510.935	664.872	592.197	500.149	369.561	397.032	333.445	489.799	473.767	552.784	1.2308	0.914177	0.325944	1.13821	PF08659	PTHR24322 PTHR24322:SF630	EC:1.1.1.206 EC:1.1.1.236	KOG0725	K08081	GO:0008152 GO:0008667 GO:0016491 GO:0019290 GO:0055114	AT5G06060	NAD(P)-binding Rossmann-fold superfamily protein
Vigun02g029300.1	C2	1.68	1.28	0.37	1.73	1293.92	2043.86	869.873	2511.59	3326.52	2208.9	11215.3	7122.83	7537.8	2549.36	3291.28	4291.48	4845.48	2669.43	5952.25	6484.34	6473.4	6629.03	9447.33	11799	12097.6	11427.7	9456.55	12662.4	1.67836	1.28335	0.36581	1.72723	PF06880	PTHR31050 PTHR31050:SF2					AT1G13530	Protein of unknown function (DUF1262)
Vigun05g035600.1	C2	4.09	2.89	0.62	3.74	20.5058	4.57239	13.6254	11.3135	11.6666	7.78087	0.885327	3.66825	6.61127	53.7516	40.5615	43.5188	256.305	187.799	213.973	71.1486	80.3182	76.8672	8.63909	3.39344	5.08301	695.953	507.32	639.331	4.08772	2.89198	0.616342	3.74076	PF00201	PTHR11926 PTHR11926:SF265	EC:2.4.1.85		K04628	GO:0008152 GO:0016758
Vigun01g142200.1	C2	1.95	1.73	0.18	2.59	24.607	29.2633	20.7966	38.6544	38.1107	24.2072	200.084	133.891	154.893	69.1092	127.479	106.577	109.444	86.5828	91.9884	114.083	89.9084	131.187	101.749	225.098	226.702	656.476	374.451	795.674	1.9476	1.73097	0.179268	2.59099	PF00847	PTHR31190 PTHR31190:SF3			K14516	GO:0003677 GO:0003700 GO:0006355 GO:0046982
Vigun05g058600.1	C2	1.2	0.86	0.14	1.56	130.212	131.685	121.194	149.904	159.443	137.462	168.212	161.403	142.615	124.397	155.624	173.187	296.528	254.87	327.959	242.887	316.478	252.124	145.905	185.508	188.071	485.412	381.161	470.425	1.19876	0.860914	0.137589	1.56075	PF00069 PF01476	PTHR27005 PTHR27005:SF19	EC:2.7.11.1	KOG1187	K04730	GO:0004672 GO:0004713 GO:0005524 GO:0006468
Vigun08g042300.1	C2	1.42	1.03	0.2	1.72	2.05058	3.65791	3.58563	49.0251	36.5552	35.4462	58.4316	71.5309	36.8342	11.5182	13.2446	21.3153	9.3542	8.53633	6.99912	78.5088	115.083	54.3195	80.6315	56.5573	54.8965	74.5664	65.7637	11.1674	1.42116	1.0345	0.203656	1.71714	PF00011	PTHR11527 PTHR11527:SF93			K13993		AT5G12020	17.6 kDa class II heat shock protein
Vigun03g431700.1	C2	1.42	0.95	0.2	1.57	69.7198	92.3623	55.9358	38.6544	18.6665	23.3426	73.4822	58.692	60.4459	82.1632	115.89	96.807	190.826	201.213	190.976	68.6952	37.1621	50.2199	64.3132	71.2622	85.3945	326.045	187.896	360.147	1.41909	0.952272	0.198092	1.56775	PF01738	PTHR17630 PTHR17630:SF48		KOG3043		GO:0016787
Vigun11g163700.2	C2	1.34	0.88	0.15	1.4	23.5817	21.033	22.2309	34.8833	31.1108	40.6334	31.8718	31.1801	31.1674	23.8043	28.1447	27.5323	46.771	49.9985	72.9908	73.602	53.945	68.668	28.797	28.2787	47.7803	81.8768	75.1585	53.045	1.34459	0.879856	0.154312	1.40225	PF00232	PTHR10353 PTHR10353:SF81	EC:3.2.1.21		K01188	GO:0004553 GO:0005975	AT2G44480	beta glucosidase 17
Vigun06g154600.1	C2	1.35	0.97	0	1.65	741.286	531.312	608.122	656.182	430.885	581.836	1118.17	1070.21	782.019	901.492	1273.13	1143.92	1463.93	1598.73	1726.78	921.252	1095.68	1252.42	885.987	1080.24	1002.37	3566.03	2592.97	4268.72	1.34857	0.970107	-0.000874515	1.6518	PF03600	PTHR10283 PTHR10283:SF101		KOG1281	K14445	GO:0005215 GO:0006814 GO:0016020 GO:0016021 GO:0055085	AT5G47560	tonoplast dicarboxylate transporter
Vigun04g137700.1	C2	5.14	3.7	0.18	5.47	4.10117	3.65791	2.15138	0.942791	0.77777	0.864541	0.885327	0.917063	0.944468	0.76788	0.827786	0.888138	100.09	134.142	114.985	14.7204	3.59634	15.3734	0.959899	1.13115	1.0166	46.7867	28.1845	34.898	5.13903	3.70403	0.17804	5.46709	PF00560 PF08263 PF13855	PTHR27004 PTHR27004:SF27	EC:2.7.11.1	KOG0472		GO:0005515
Vigun04g177100.1	C2	2.06	1.9	0.19	2.1	96.3774	90.5334	83.9037	387.487	347.663	269.737	0.885327	1.83413	3.77787	137.451	122.512	183.845	418.133	247.554	459.942	1264.73	1264.71	1224.75	0.959899	3.39344	3.0498	543.896	756.954	603.037	2.05535	1.90147	0.188292	2.10094	PF00931 PF13676	PTHR11017 PTHR11017:SF171				GO:0005515 GO:0007165 GO:0043531
Vigun03g365300.1	C2	1.03	1.01	0.12	1.14	342.447	410.601	307.647	396.915	395.107	332.848	456.829	507.136	410.843	459.192	377.47	420.977	785.753	709.735	672.915	808.396	576.612	873.211	520.265	469.426	503.218	815.844	1032.09	922.703	1.03162	1.00543	0.118895	1.1395	PF00481	PTHR13832 PTHR13832:SF299	EC:3.1.3.16	KOG0698	K14803	GO:0003824 GO:0004722 GO:0006470
Vigun05g111900.1	C2	2.42	2.19	0.31	2.19	34.8599	16.4606	17.9281	857.94	622.994	584.43	378.92	322.806	275.785	1153.36	1444.49	1192.77	126.282	131.703	111.986	3529.22	2632.52	3255.07	383.96	341.606	487.969	5191.87	5432.89	6657.14	2.41755	2.18884	0.31203	2.18876	PF00043 PF02798	PTHR11260 PTHR11260:SF314	EC:2.5.1.18	KOG0406	K00799	GO:0005515	AT3G09270	glutathione S-transferase TAU 8
Vigun06g181600.1	C2	1.07	1.06	0.03	0.99	630.554	752.616	675.532	671.267	611.327	725.35	712.688	698.802	800.909	942.189	1113.37	903.236	1369.46	1465.81	1474.81	1418.07	1415.76	1366.19	655.611	716.016	882.41	1959.19	1852.12	2061.77	1.06598	1.06467	0.0268991	0.989108	PF00450	PTHR11802 PTHR11802:SF29		KOG1282	K16296	GO:0004185 GO:0006508	AT2G22920	serine carboxypeptidase-like 12
Vigun11g124800.1	C2	1.5	1.46	0.12	1.42	112.782	123.455	98.9633	162.16	164.109	127.952	225.758	202.671	183.227	198.113	274.825	297.526	302.141	324.381	318.96	429.345	382.41	439.68	200.619	218.311	246.017	752.974	609.321	706.335	1.49603	1.46212	0.12052	1.42488	PF12937	PTHR33736 PTHR33736:SF3				GO:0005515	AT2G27310	F-box family protein
Vigun08g150700.1	C2	1.07	1.25	0.13	1.29	519.823	330.127	435.295	569.446	650.216	523.912	1504.17	838.196	912.356	379.333	399.821	402.327	957.87	852.414	878.889	1354.28	1328.25	1470.73	1407.21	1359.64	802.098	943.045	751.585	1201.89	1.06512	1.25219	0.132964	1.29372	PF00004	PTHR32429 PTHR32429:SF12		KOG0651		GO:0005524	AT2G39730	rubisco activase
Vigun05g277900.1	C2	1.66	2.04	0.21	1.95	120.984	132.599	115.457	232.869	230.998	189.335	208.937	163.237	183.227	201.185	233.436	230.028	405.972	353.648	402.949	931.066	925.457	829.141	158.383	234.147	251.101	975.211	705.953	882.221	1.65546	2.03968	0.212704	1.94739	PF07714 PF12819	PTHR27003 PTHR27003:SF105	EC:2.7.10.1 EC:2.7.11.1	KOG1187		GO:0004672 GO:0004713 GO:0005524 GO:0006468
Vigun03g018701.1	C2	0.93	0.97	0.15	1.01	67.6693	63.099	60.9556	53.7391	45.8884	55.3307	45.1517	56.8579	58.557	43.0013	57.945	56.8408	115.057	117.07	131.983	99.3628	103.095	100.44	51.8345	62.213	64.0459	112.581	88.5797	117.257	0.925343	0.966951	0.149463	1.01294	PF00022	PTHR11937 PTHR11937:SF235
Vigun10g033566.1	C2	1.01	1.13	0.15	1.08	30.7588	28.3488	26.5336	13.1991	22.5553	19.8845	49.5783	41.2678	37.7787	35.3225	38.9059	37.3018	52.3835	59.7543	59.9924	50.2947	33.5658	37.9211	46.0752	41.8524	54.8965	78.9526	87.2376	69.796	1.00712	1.13013	0.151069	1.08127		PTHR27005 PTHR27005:SF56
Vigun11g022000.1	C2	1.11	1.18	0.23	1.37	59.4669	25.6054	46.6131	183.844	172.665	130.546	72.5968	80.7016	66.1127	72.9486	100.162	92.3663	100.09	82.9243	101.987	387.637	384.808	331.041	80.6315	95.0163	82.3447	252.941	177.159	255.453	1.11387	1.17991	0.233692	1.36868	PF01657 PF07714	PTHR27002 PTHR27002:SF95	EC:2.7.11.1	KOG1187		GO:0004672 GO:0004713 GO:0005524 GO:0006468
Vigun02g188900.1	C2	1.14	1.29	0.32	1.51	3584.42	4523.01	3469.45	2335.29	2411.87	1952.13	5189.79	4351.46	4791.28	7121.32	9238.92	9256.17	8389.78	7310.76	9828.76	5234.33	5229.07	5862.4	4702.55	6159.09	7039.96	27857.1	18238	26694.2	1.14091	1.28507	0.320794	1.50666	PF00195 PF08541	PTHR11877 PTHR11877:SF27	EC:2.3.1.74		K00660	GO:0003824 GO:0008152 GO:0008610 GO:0009058 GO:0016747
Vigun02g188700.1	C2	1.21	1.47	0.45	1.5	2901.58	3302.18	2583.8	3059.36	2904.97	2534.84	5265.93	4103.86	3979.99	5405.11	6698.44	6943.46	6278.54	6219.33	7822.01	7777.28	7720.13	8059.78	4735.18	6448.66	7010.48	20767.5	14064	18962.2	1.20936	1.47078	0.446674	1.49787	PF00195 PF08541	PTHR11877 PTHR11877:SF27	EC:2.3.1.74		K00660	GO:0003824 GO:0008152 GO:0008610 GO:0009058 GO:0016747
Vigun09g084600.3	C2	1.85	2.23	0.54	2.32	931.99	921.794	791.706	1411.36	1511.99	1439.46	2365.59	1888.23	1952.21	2520.18	3046.25	2532.08	3122.43	2987.72	3444.57	6459.81	6443.43	7520.68	2051.3	3408.14	3575.39	14063.8	12946.1	13509.7	1.85268	2.22693	0.541825	2.32289	PF00982 PF02358	PTHR10788 PTHR10788:SF14	EC:2.4.1.15 EC:3.1.3.12		K16055	GO:0003824 GO:0005992 GO:0008152
Vigun09g236700.1	C2	1.76	2.02	0.45	2.12	114.833	110.652	111.154	65.9954	50.5551	29.3944	98.2713	94.4575	85.9466	17.6612	33.1114	25.756	329.268	389.013	420.947	184.005	196.6	212.153	113.268	133.475	134.191	102.346	110.054	120.049	1.75878	2.02202	0.450958	2.11906	PF02458	PTHR31896				GO:0016747	AT5G42830	HXXXD-type acyl-transferase family protein
Vigun03g228600.1	C2	1.39	1.15	0.58	1.79	1125.77	1113.83	1072.82	1120.04	1347.88	1151.57	1597.13	1478.31	1537.59	2069.44	2372.43	2093.34	2628.53	2762.11	3271.59	2533.14	2720.03	2806.16	1705.74	2368.62	2839.37	9320.79	4956.44	8329.45	1.38685	1.15488	0.583749	1.79044	PF02779 PF02780 PF13292	PTHR11624 PTHR11624:SF83	EC:2.2.1.7		K01662	GO:0003824 GO:0008152 GO:0008661 GO:0016114
Vigun03g324500.1	C2	1.27	0.97	0.61	1.56	2124.4	2324.6	2298.39	2295.7	2875.42	2743.19	2694.94	2518.26	3194.19	3390.96	4224.19	3469.07	4917.5	5321.79	5989.24	5139.88	5755.34	4594.61	3175.35	4233.88	5386.97	11576.8	9871.27	11179.9	1.26613	0.968786	0.605987	1.5576	PF02670 PF08436 PF13288	PTHR30525 PTHR30525:SF2	EC:1.1.1.267		K00099	GO:0005515 GO:0008299 GO:0030604 GO:0046872 GO:0055114 GO:0070402	AT5G62790	1-deoxy-D-xylulose 5-phosphate reductoisomerase
Vigun11g050200.1	C2	1.73	1.37	0.55	1.84	86.1245	89.6189	88.9235	245.126	251.998	167.721	205.396	169.657	183.227	128.236	181.285	173.187	304.012	228.042	344.956	537.295	571.817	605.713	217.897	302.016	295.831	578.986	520.741	622.58	1.72842	1.36697	0.547129	1.83512	PF00954 PF01453 PF07714 PF08276 PF11883	PTHR27002 PTHR27002:SF9	EC:2.7.11.1	KOG1187		GO:0004672 GO:0004674 GO:0004713 GO:0005515 GO:0005524 GO:0006468 GO:0048544
Vigun03g405400.1	C2	1.7	1.28	0.51	1.95	3380.39	3341.5	2626.11	4202.96	3895.85	3877.47	6628.44	6471.71	6010.59	6109.26	6888.01	6345.75	9746.14	10058.2	10463.7	10165.7	8945.28	9963.01	8153.38	9533.3	9539.79	28015	18734.6	28162.7	1.69507	1.27955	0.510625	1.95339	PF11976	PTHR10666		KOG0001	K04551 K08770	GO:0005515	AT4G02890	Ubiquitin family protein
Vigun10g108400.1	C2	1.32	1.05	0.38	1.56	274.778	269.771	277.527	312.064	283.886	301.725	303.667	298.046	275.785	360.136	374.987	297.526	662.278	656.078	728.908	603.537	624.564	629.286	390.679	400.426	351.744	1033.69	958.271	1055.32	1.31635	1.04901	0.381168	1.56117	PF00557 PF15801	PTHR10804 PTHR10804:SF13	EC:3.4.11.18		K01265	GO:0004177 GO:0006508 GO:0008235	AT2G45240	methionine aminopeptidase 1A
Vigun08g062500.1	C2	1.29	1.24	0.45	1.53	147.642	183.81	156.333	168.76	164.887	172.908	247.892	218.261	251.228	255.704	273.997	254.007	434.97	390.232	367.954	374.144	412.38	406.884	301.408	342.737	335.478	809.995	671.058	777.527	1.29046	1.2363	0.449488	1.52703	PF00631	PTHR35129 PTHR35129:SF1				GO:0004871 GO:0005834 GO:0007186
Vigun03g146700.1	C2	3.22	3.37	1.1	4.5	1123.72	884.301	1107.96	98.993	103.443	102.016	833.978	800.596	852.854	54.5195	82.7786	60.3934	9132.51	9196.07	10671.7	1073.36	901.481	1168.38	1804.61	1815.49	1697.72	1663.85	1260.25	1548.08	3.21831	3.36796	1.09618	4.49965
Vigun08g132900.1	C2	1.18	1.16	0.46	1.58	253.247	307.265	268.205	416.714	431.662	416.709	405.48	389.752	346.62	529.07	509.916	533.771	617.377	564.617	690.913	912.665	875.108	1037.19	465.551	521.458	581.496	1655.08	1272.33	1772.82	1.17633	1.159	0.458016	1.57943	PF00514 PF04564	PTHR23315 PTHR23315:SF117	EC:6.3.2.19	KOG1048		GO:0004842 GO:0005488 GO:0005515 GO:0016567	AT2G23140	RING/U-box superfamily protein with ARM repeat domain
Vigun05g123400.1	C2	0.91	0.95	0.47	1.18	1354.41	1400.07	1322.38	2280.61	2201.09	2091.33	2181.45	2073.48	2027.77	2611.56	2688.65	2379.32	2627.6	2616.99	2417.69	4221.08	4210.11	4286.11	2508.22	3015.64	3182.98	6276.73	5571.13	5604.62	0.910318	0.952163	0.470763	1.18434	PF13637	PTHR24128 PTHR24128:SF14		KOG4412		GO:0005515 GO:0008270
Vigun03g114800.2	C2	1.05	1.04	0.55	1.26	460.356	569.72	484.06	694.837	765.326	677.8	857.882	878.546	933.134	791.685	809.575	786.89	1041.12	1009.73	1091.86	1411.93	1678.29	1297.52	1089.49	1350.59	1463.91	1941.65	2018.54	1760.25	1.05351	1.03724	0.548342	1.26023	PF07887	PTHR31713 PTHR31713:SF2				GO:0005516 GO:0006950
Vigun03g019200.1	C2	1.18	1.19	0.59	1.44	451.128	487.417	501.988	466.681	496.217	508.35	482.503	571.33	519.457	502.194	528.128	418.313	1059.83	1135.33	1077.86	1170.27	1101.68	1086.39	773.679	811.032	782.783	1244.23	1386.41	1309.37	1.18402	1.19071	0.589575	1.44351	PF00041 PF07227	PTHR21736 PTHR21736:SF17				GO:0005515	AT3G24440	Fibronectin type III domain-containing protein
Vigun07g205900.1	C2	2.82	2.76	1.38	3.35	146.617	45.7239	112.589	68.8237	69.2215	44.0916	59.3169	55.0238	87.8355	23.0364	32.2837	22.2034	743.659	764.611	644.919	450.199	339.254	446.855	230.376	132.344	163.673	176.912	242.923	368.523	2.81993	2.76294	1.38053	3.34615	PF00891 PF08100	PTHR11746 PTHR11746:SF112	EC:2.1.1.154 EC:2.1.1.65	KOG3178	K13066	GO:0008168 GO:0008171 GO:0046983
Vigun10g041950.1	C2	0.96	0.9	0.4	1.15	82.0233	93.2768	93.9434	115.02	146.221	124.494	135.455	143.979	122.781	248.025	285.586	226.475	170.246	184.141	169.979	239.207	207.389	273.647	178.541	190.033	163.673	574.6	539.531	577.911	0.961662	0.900872	0.404129	1.15453
Vigun03g427900.4	C2	1.52	1.32	0.67	1.82	600.821	569.72	646.847	1087.98	1090.43	1187.88	531.196	530.063	695.128	527.534	575.311	583.507	1648.21	1760.92	1787.77	2936.72	2706.84	2741.6	934.942	953.556	904.775	1925.57	2105.78	1937.54	1.51579	1.31668	0.669346	1.82356	PF01156	PTHR12304 PTHR12304:SF6		KOG2938			AT5G18860	inosine-uridine preferring nucleoside hydrolase family protein
Vigun05g227400.1	C2	0.71	0.67	0.31	1.02	341.422	363.048	301.193	408.228	415.329	416.709	407.251	404.425	371.176	368.583	351.809	372.13	596.798	479.254	570.928	663.645	668.918	645.684	456.912	490.917	520.5	745.664	739.506	724.482	0.711676	0.673573	0.311907	1.01616	PF00800	PTHR21022 PTHR21022:SF4	EC:4.2.1.51 EC:4.2.1.91	KOG2797	K05359	GO:0004664 GO:0008152 GO:0009094 GO:0016597
Vigun09g274600.1	C2	1.81	1.83	0.88	2.52	223.514	197.527	167.09	171.588	174.221	153.024	236.382	233.851	206.838	224.221	264.892	262.889	712.79	767.05	583.926	637.884	480.71	652.859	437.714	417.393	388.342	1459.16	1547.46	1309.37	1.81107	1.82831	0.876966	2.52089	PF00249	PTHR10641 PTHR10641:SF30			K09422	GO:0003677	AT4G38620	myb domain protein 4
Vigun03g418500.1	C2	2.3	2.37	1.2	3.42	702.325	907.163	590.911	975.788	952.768	823.908	2208.89	1363.67	1742.54	1227.07	1570.31	2071.14	3564.89	3219.42	4031.49	4843.01	4068.65	5306.91	2989.13	4533.63	4648.92	18501.2	15135.1	18561.5	2.2973	2.36898	1.19536	3.42243	PF00407	PTHR31213 PTHR31213:SF20				GO:0006952 GO:0009607
Vigun11g022720.1	C2	0.87	0.87	0.45	1.3	44.0875	48.4674	51.633	48.0823	81.6659	59.6534	103.583	134.808	93.5023	138.986	110.923	148.319	90.7358	91.4607	80.9898	111.63	103.095	131.187	156.464	147.049	150.457	321.659	385.188	272.204	0.868134	0.868954	0.451873	1.29779	PF13191	PTHR23155 PTHR23155:SF414		KOG4658
Vigun09g230000.1	C2	0.88	1.02	0.4	1.29	1047.85	1082.74	955.211	1326.51	1277.1	1053.88	1729.04	1308.65	1521.54	1082.71	1244.99	1308.23	1799.75	1736.53	2160.73	2501.24	2465.89	2457.7	1699.98	2153.7	2152.14	3182.96	2686.92	3002.62	0.884559	1.02151	0.397573	1.28702	PF08450	PTHR31460 PTHR31460:SF3					AT2G01410	NHL domain-containing protein
Vigun02g182200.1	C2	0.73	0.82	0.4	1.07	4694.81	4853.14	4730.88	4485.8	4707.06	4914.05	4751.55	4721.96	4711.95	4370.01	4463.42	4276.38	6997.88	7193.69	9427.81	8607.76	8193.65	8136.65	5623.09	6278.99	6831.56	9418.75	9028.42	9065.1	0.726094	0.821946	0.401219	1.06943	PF00501	PTHR24096 PTHR24096:SF187	EC:2.7.8.11 EC:6.2.1.3		K01897	GO:0003824 GO:0008152	AT4G23850	AMP-dependent synthetase and ligase family protein
Vigun05g281000.1	C2	1.48	1.65	0.74	2.04	379.358	363.962	344.22	666.553	579.439	462.53	801.221	770.333	776.352	671.895	674.646	747.812	1047.67	910.948	1070.86	1741.91	1717.85	1883.76	1136.52	1356.24	1439.51	3155.18	2490.97	2937.02	1.478	1.64504	0.743988	2.035	PF00249	PTHR24078 PTHR24078:SF169				GO:0003676 GO:0003677 GO:0008270	AT3G16350	Homeodomain-like superfamily protein
Vigun07g036400.1	C2	1.37	1.57	0.71	2.56	858.169	655.681	739.356	786.287	865.658	757.338	784.4	572.247	630.904	465.335	612.562	460.944	1799.75	1987.75	2047.74	1951.68	2901.04	2319.34	877.348	1271.41	1094.88	3022.13	2558.07	3492.59	1.37281	1.57378	0.706619	2.5597	PF00043 PF02798	PTHR11260 PTHR11260:SF254	EC:2.5.1.18	KOG0406	K00799	GO:0005515
Vigun09g044900.1	C2	0.84	0.96	0.41	1.48	468.558	501.134	454.657	494.022	439.44	488.466	482.503	456.697	520.402	504.497	520.677	430.747	851.232	835.341	854.892	880.771	891.891	996.199	600.897	695.655	642.492	1451.85	1198.51	1411.27	0.835357	0.961444	0.40977	1.48013	PF00026 PF03489 PF05184	PTHR13683 PTHR13683:SF296	EC:3.4.23.40	KOG1339	K08245	GO:0004190 GO:0006508 GO:0006629
Vigun09g244600.3	C2	1.53	1.53	0.82	2.71	292.208	257.883	309.798	188.558	185.109	152.159	217.79	165.988	190.782	159.719	168.868	206.048	854.974	748.758	874.89	507.854	447.144	567.792	332.125	378.934	303.964	1362.66	913.981	1228.41	1.52732	1.53406	0.820979	2.71281		PTHR23172 PTHR23172:SF36		KOG0431			AT1G75100	J-domain protein required for chloroplast accumulation response 1
Vigun02g189900.1	C2	1.18	1.15	0.61	1.93	1989.07	2271.56	1931.94	2050.57	1780.32	1710.93	2879.08	2580.62	2590.67	2854.21	3459.32	3459.3	4282.35	4465.72	5328.33	4232.12	3686.24	4383.48	3720.57	4106.06	4494.39	14582.8	10826.9	11869.5	1.18467	1.15044	0.613994	1.93152	PF00501 PF13193	PTHR24096 PTHR24096:SF169	EC:6.2.1.12 EC:6.2.1.34		K01904	GO:0003824 GO:0008152	AT1G65060	4-coumarate:CoA ligase 3
Vigun03g174100.1	C2	0.82	0.8	0.3	1.4	629.529	702.32	615.293	756.118	845.436	807.482	840.176	770.333	818.853	806.274	793.019	770.904	1076.67	1220.7	1128.86	1339.56	1502.07	1338.51	863.909	952.425	1184.34	2241.38	2069.54	1964.06	0.81526	0.795095	0.304709	1.4046	PF00612	PTHR32295 PTHR32295:SF9				GO:0005515	AT2G33990	IQ-domain 9
Vigun06g019800.1	C2	0.7	0.67	0.32	1.2	633.63	624.589	651.867	698.608	696.104	663.103	780.859	757.494	673.405	654.234	751.63	686.531	1010.25	1025.58	1069.86	1037.79	1021.36	1211.43	889.826	903.786	966.788	1824.68	1446.8	1521.55	0.70128	0.668431	0.319684	1.19579	PF00682	PTHR10277 PTHR10277:SF40	EC:4.1.3.4		K01640	GO:0003824	AT2G26800	Aldolase superfamily protein
Vigun08g067400.1	C2	0.74	0.65	0.3	1.21	330.144	319.153	346.372	383.716	345.33	353.597	447.09	389.752	362.676	340.171	336.909	338.381	594.927	512.18	554.93	552.015	604.184	548.319	471.31	440.016	568.28	837.775	709.98	801.258	0.739215	0.654807	0.302759	1.20992	PF05057 PF12394	PTHR12482 PTHR12482:SF5		KOG2205			AT1G58350	Putative serine esterase family protein
Vigun11g076200.1	C2	0.62	0.65	0.28	1.02	1422.08	1427.5	1344.61	1464.15	1503.43	1373.76	1744.09	1589.27	1589.54	1646.34	1704.41	1514.28	2240.33	2138.96	2054.74	2235.05	2154.2	2408.51	1977.39	1963.67	2034.22	3484.15	2966.08	3443.73	0.617331	0.646919	0.279497	1.0241	PF00010	PTHR23042 PTHR23042:SF67				GO:0046983	AT5G54680	basic helix-loop-helix (bHLH) DNA-binding superfamily protein
Vigun05g265500.1	C2	1.26	1.24	0.53	2.02	679.768	747.129	615.293	500.622	446.44	475.498	720.656	637.359	666.794	1237.06	1336.05	1162.57	1698.72	1629.22	1575.8	1069.68	955.426	1340.56	754.481	921.884	1251.44	5174.32	4204.85	5731.65	1.26377	1.24241	0.532031	2.01614	PF01738	PTHR17630 PTHR17630:SF48		KOG3043		GO:0016787
Vigun03g177050.1	C2	0.8	0.87	0.31	1.33	769.994	806.57	730.034	655.24	601.994	663.968	794.138	850.118	859.466	768.648	898.976	871.263	1322.68	1219.48	1462.82	1177.63	1052.53	1269.85	1024.21	1074.59	1005.42	2313.02	1993.04	2071.55	0.796027	0.865349	0.310157	1.32882	PF01301 PF02140 PF02449	PTHR23421 PTHR23421:SF69	EC:3.2.1.23			GO:0004553 GO:0004565 GO:0005975 GO:0009341 GO:0030246	AT2G32810	beta galactosidase 9
Vigun03g328300.1	C2	1.92	2.13	0.81	3.38	182.502	249.653	167.09	370.517	464.329	250.717	721.542	419.098	502.457	288.723	361.743	396.998	765.174	618.274	881.889	1577.54	1609.96	1566.04	638.333	954.687	1290.07	4187.41	2696.31	4055.15	1.91851	2.13056	0.811197	3.38449		PTHR33386 PTHR33386:SF4					AT1G19020
Vigun06g145600.1	C2	0.92	0.71	0.28	1.2	1244.7	1288.5	1194.73	1252.97	1235.88	1162.81	1318.25	1370.09	1203.25	1255.48	1279.76	1249.61	2273.07	2379.2	2397.7	1978.67	1909.65	2065.16	1531.04	1560.98	1636.73	3065.99	2643.97	2988.66	0.919239	0.705185	0.281096	1.20055	PF00999	PTHR10110 PTHR10110:SF119		KOG1965	K14724	GO:0006812 GO:0006814 GO:0006885 GO:0015299 GO:0015385 GO:0016021 GO:0055085	AT1G79610	Na+/H+ antiporter 6
Vigun03g361100.1	C2	0.83	0.64	0.28	1.09	1468.22	1523.52	1569.79	1704.57	1732.87	1793.06	1742.32	1706.65	1657.54	1735.41	1903.08	1819.79	2698.69	2712.11	2670.66	2726.96	2764.38	2649.36	1864.12	2023.62	2293.45	4057.29	3528.42	4046.77	0.8251	0.638204	0.275546	1.09164	PF07714	PTHR27003 PTHR27003:SF28	EC:2.7.11.1	KOG1187		GO:0004672 GO:0004713 GO:0005524 GO:0006468	AT2G11520	calmodulin-binding receptor-like cytoplasmic kinase 3
Vigun06g063800.1	C2	1.46	1.05	0.46	2.04	131.237	167.35	149.162	172.531	184.332	196.251	55.7756	81.6186	109.558	123.629	135.757	139.438	476.129	367.062	391.951	337.343	429.163	382.286	92.1503	138	109.793	524.889	536.847	577.911	1.46391	1.05447	0.46106	2.03956	PF00293	PTHR13994 PTHR13994:SF14	EC:3.6.1.13 EC:3.6.1.22 EC:3.6.1.53	KOG0648		GO:0016787
Vigun01g029000.1	C2	4.72	3.55	1.88	6.84	6.15175	2.74344	0.717125	1.88558	0.77777	1.72908	6.19729	13.7559	10.3891	2.30364	12.4168	7.99324	88.8649	93.8996	69.9912	14.7204	11.9878	24.5975	37.4361	40.7213	33.5478	956.204	524.768	1120.92	4.71672	3.54603	1.88029	6.83986
Vigun03g146300.1	C2	2.95	2.34	1.04	4.44	13.3288	5.48687	13.6254	11.3135	15.5554	12.1036	0.885327	0.917063	3.77787	6.91092	3.31114	4.44069	82.317	89.0217	79.9899	62.5617	59.9389	74.8174	2.8797	4.52458	4.0664	105.27	79.1849	134.008	2.95368	2.34	1.03955	4.4409
Vigun01g249650.1	C2	1.67	1.66	0.35	2.74	154.819	173.751	104.7	1201.12	1471.54	894.8	1800.76	1133.49	1154.14	674.199	691.201	971.623	483.612	297.552	601.924	3661.7	3728.2	3915.1	1202.75	2041.72	1969.16	5542.77	4989.99	5082.54	1.67455	1.66399	0.350757	2.74022	PF00270 PF00271 PF04408 PF07717	PTHR18934 PTHR18934:SF120	EC:3.6.4.13		K12818	GO:0003676 GO:0004386 GO:0005524
Vigun03g099000.1	C2	1.37	1.03	0.39	2.08	101.504	118.882	93.2263	111.249	107.332	120.171	152.276	132.974	128.448	175.845	180.457	131.444	280.626	298.772	233.97	225.713	232.563	234.701	161.263	190.033	189.088	770.519	617.374	668.646	1.37493	1.03257	0.385405	2.07601	PF02701	PTHR31089				GO:0003677 GO:0006355	AT1G29160	Dof-type zinc finger DNA-binding family protein
Vigun03g054500.1	C2	0.72	0.54	0.14	1.06	510.595	583.437	584.457	505.336	500.106	523.048	479.847	557.574	516.624	481.461	531.439	472.489	884.908	943.874	933.882	766.688	698.888	758.423	561.541	596.114	560.147	1019.07	998.535	1086.03	0.718896	0.541049	0.144535	1.06312	PF01425	PTHR11895 PTHR11895:SF73		KOG1211		GO:0016884	AT5G07360	Amidase family protein
Vigun10g070601.1	C2	1.45	2.03	0.25	1.8	18.4553	33.8357	21.5138	14.1419	12.4443	18.1554	366.525	349.401	294.674	19.197	38.0782	28.4204	67.3503	75.6075	57.9927	56.4282	74.3243	52.2697	387.799	419.655	392.408	112.581	76.5007	108.882	1.44505	2.03233	0.247656	1.79784	PF00931 PF01582	PTHR11017 PTHR11017:SF163				GO:0005515 GO:0007165 GO:0043531	AT5G36930	Disease resistance protein (TIR-NBS-LRR class) family
Vigun11g069100.1	C2	1.16	1.8	0.36	1.49	129.187	118.882	123.346	157.446	151.665	146.972	210.708	210.925	153.004	262.615	267.375	310.848	263.788	247.554	315.96	536.068	499.891	552.419	187.18	269.213	281.599	769.057	716.69	879.43	1.15538	1.80018	0.360956	1.49205	PF00954 PF01453 PF07714 PF08276	PTHR27002 PTHR27002:SF101	EC:2.7.11.1	KOG1187		GO:0004672 GO:0004674 GO:0004713 GO:0005524 GO:0006468 GO:0048544	AT4G27290	S-locus lectin protein kinase family protein
Vigun07g118400.1	C2	1.34	2.18	0.27	2.14	801.778	883.386	896.407	1095.52	1067.1	881.832	1537.81	1465.47	1695.32	1671.68	1724.28	1707.89	2055.12	2131.64	2354.7	4754.69	3718.61	5369.43	1523.36	1958.01	2200.94	7434.7	7012.56	8094.94	1.34136	2.18487	0.274248	2.14297	PF00005 PF00664	PTHR24223 PTHR24223:SF246	EC:3.6.3.44			GO:0005524 GO:0006810 GO:0016021 GO:0016887 GO:0042626 GO:0055085	AT3G62700	multidrug resistance-associated protein 10
Vigun05g050632.1	C2	0.66	1.13	0.05	0.93	76.8969	107.908	63.107	267.753	335.219	218.729	221.332	149.481	200.227	124.397	149.001	179.404	156.215	81.7049	154.98	577.776	694.093	527.821	147.824	201.344	241.951	290.955	288.555	280.58	0.664334	1.13106	0.0498575	0.925607
Vigun11g022100.2	C2	1.23	1.51	0.14	1.69	67.6693	85.961	73.8639	137.647	142.332	138.327	156.703	132.974	115.225	113.646	139.896	161.641	164.634	198.775	169.979	365.557	417.175	412.008	117.108	164.016	164.689	445.936	358.345	534.637	1.22935	1.51407	0.138866	1.68925	PF01657 PF07714	PTHR27002 PTHR27002:SF95	EC:2.7.11.1	KOG1187		GO:0004672 GO:0004713 GO:0005524 GO:0006468
Vigun02g189000.1	C2	1.26	1.6	0.09	1.76	1169.86	1507.98	1131.62	1214.31	1098.99	825.637	2810.91	2311.92	2224.22	3569.88	4402.17	4582.79	2952.19	2674.31	3494.56	2998.06	2745.2	3765.47	1934.2	2806.37	3085.38	16077.1	11599.9	14754.9	1.25962	1.59897	0.0911014	1.75691	PF00195 PF08541	PTHR11877 PTHR11877:SF27	EC:2.3.1.74		K00660	GO:0003824 GO:0008152 GO:0008610 GO:0009058 GO:0016747
Vigun07g232400.1	C2	0.99	1.26	0.11	1.57	335.27	397.798	301.91	408.228	403.663	300.86	704.72	641.944	598.793	625.822	701.135	637.683	605.217	671.931	773.902	902.852	779.206	978.775	613.375	705.835	780.75	2136.11	1833.33	1870.53	0.986762	1.25775	0.110253	1.5717	PF00069 PF07714	PTHR27003 PTHR27003:SF86	EC:2.7.11.1	KOG1187		GO:0004672 GO:0004713 GO:0005524 GO:0006468
Vigun08g172400.1	C2	2.09	2.67	0.16	3.14	16.4047	47.5529	22.948	176.302	189.776	140.92	208.937	131.14	111.447	349.386	401.476	497.357	144.055	84.1438	142.982	1015.71	1054.93	1156.08	88.3107	175.328	241.951	4418.42	2763.42	3792.71	2.0946	2.67001	0.163162	3.13622	PF03171 PF14226	PTHR10209 PTHR10209:SF193	EC:1.14.17.4	KOG0143	K05933	GO:0016491 GO:0055114
Vigun01g058200.2	C2	0.86	1.25	0.36	1.31	2052.63	2169.14	2123.41	2997.13	3125.86	3142.61	3718.37	3626.98	3828.87	4478.28	4895.53	4211.55	3848.32	3531.6	4113.48	7228.95	6758.71	8077.2	4357.94	4923.88	5083.01	11876.5	10569.2	11260.9	0.857072	1.25179	0.362365	1.31098	PF04146	PTHR12357 PTHR12357:SF15		KOG1901			AT1G79270	evolutionarily conserved C-terminal region 8
Vigun07g247100.1	C2	1.16	1.57	0.49	1.81	12.3035	21.9475	22.948	16.9702	17.1109	5.18725	13.2799	18.3413	10.3891	22.2685	17.3835	33.7492	31.8043	54.8764	40.9948	36.801	28.7707	51.2448	23.0376	13.5738	22.3652	84.801	80.527	92.1307	1.15842	1.5728	0.489398	1.81046	PF00069 PF01657	PTHR27002 PTHR27002:SF122	EC:2.7.11.1	KOG1187		GO:0004672 GO:0004713 GO:0005524 GO:0006468	AT4G38830	cysteine-rich RLK (RECEPTOR-like protein kinase) 26
Vigun09g221400.1	C2	1.7	2.16	0.57	2.72	29.7335	23.7764	30.8364	101.821	99.5546	76.0796	135.455	102.711	118.058	39.9298	37.2504	34.6374	82.317	97.5581	93.9881	385.184	436.355	415.083	189.1	188.901	151.474	266.1	225.476	247.078	1.69906	2.15608	0.571776	2.72375	PF06596	PTHR34455 PTHR34455:SF1				GO:0009523 GO:0015979 GO:0016020
Vigun04g124800.1	C2	1.8	2.67	0.74	3.22	3.07588	1.82896	0.717125	4.71395	2.33331	3.45817	9.7386	9.17063	17.9449	6.91092	10.7612	2.66441	4.6771	4.8779	9.99874	18.4005	28.7707	19.473	14.3985	24.8852	22.3652	84.801	57.711	47.4613	1.7983	2.66534	0.74225	3.22365	PF00232	PTHR10353 PTHR10353:SF81				GO:0004553 GO:0005975
Vigun07g154700.1	C2	1.49	2.46	0.55	2.85	61.5175	29.2633	57.37	48.0823	73.8882	51.0079	25.6745	45.8532	69.8906	19.197	17.3835	14.2102	127.217	146.337	141.982	290.728	243.352	420.207	63.3533	79.1802	65.0625	95.0356	165.08	106.09	1.48791	2.46383	0.553811	2.85002		PTHR33881 PTHR33881:SF1
Vigun01g253600.1	C2	1.43	1.76	0.47	1.5	9.22763	7.31583	7.17125	27.3409	48.2217	34.5817	42.4957	35.7655	39.6676	23.0364	38.9059	14.2102	16.8376	21.9506	24.9968	120.217	122.275	131.187	45.1153	68.9999	48.7969	92.1114	45.632	78.1715	1.42743	1.7624	0.466177	1.5035	PF05653	PTHR12570 PTHR12570:SF15		KOG2922		GO:0015095 GO:0015693 GO:0016021	AT3G23870	Protein of unknown function (DUF803)
Vigun03g427800.1	C2	2.64	3.15	0.78	2.63	490.089	442.608	495.534	338.462	365.552	334.578	143.423	141.228	248.395	734.861	846.825	805.541	3011.12	2648.7	3264.59	3075.34	2425.13	3744.97	288.93	346.131	282.615	5178.71	4458.51	5171.88	2.64353	3.15411	0.783725	2.63308	PF01156	PTHR12304 PTHR12304:SF6		KOG2938			AT5G18860	inosine-uridine preferring nucleoside hydrolase family protein
Vigun04g177300.5	C2	2.19	2.49	0.72	2.34	143.541	128.941	121.911	700.494	779.326	602.585	6.19729	3.66825	23.6117	354.761	359.259	426.306	637.957	223.164	933.882	3857.97	3638.29	4185.67	13.4386	21.4918	20.332	1812.99	2018.54	1948.7	2.18628	2.48796	0.723118	2.34168	PF05729 PF13676	PTHR11017 PTHR11017:SF171		KOG4658		GO:0005515 GO:0007165
Vigun06g162400.1	C2	1.46	1.64	0.54	1.55	244.019	298.12	185.018	407.286	371.774	345.817	376.264	381.498	308.841	480.693	405.615	478.706	596.798	720.71	688.913	1175.18	1117.26	1211.43	443.473	539.557	567.263	1381.67	1219.98	1381.96	1.46428	1.63918	0.539518	1.54516		PTHR33647 PTHR33647:SF5				GO:0005515	AT4G21920
Vigun08g218800.1	C2	2	2.25	0.78	2.08	510.595	431.634	491.231	384.659	323.552	276.653	1235.03	858.371	875.522	635.037	640.706	691.859	1907.32	1920.67	1907.76	1474.49	1373.8	1850.96	1560.8	1835.85	1689.59	2704.86	2784.89	2807.19	2.00048	2.25444	0.776659	2.07614	PF00248	PTHR11732 PTHR11732:SF220	EC:2.3.1.170	KOG1577	K08243	GO:0016491 GO:0055114	AT1G59950	NAD(P)-linked oxidoreductase superfamily protein
Vigun10g031433.1	C2	1.69	1.87	0.76	1.77	429.597	524.911	258.165	1238.83	1475.43	1133.41	1531.62	1234.37	1258.98	1504.28	1761.53	1518.72	1501.35	635.347	1767.78	4068.97	5122.38	4845.71	1719.18	2513.41	2575.05	5459.43	5042.33	5841.92	1.68694	1.86718	0.75818	1.77229		PTHR11017 PTHR11017:SF163
Vigun04g085300.1	C2	1.51	1.61	0.77	1.58	41.0117	33.8357	32.9878	21.6842	19.4443	13.8327	51.349	47.6873	46.2789	55.2874	46.356	39.0781	122.54	108.533	76.9903	46.6146	62.3365	58.4191	67.1929	87.0983	93.5273	137.436	126.159	156.343	1.5144	1.60656	0.770098	1.57733	PF00173	PTHR10281 PTHR10281:SF40		KOG1110
Vigun04g096000.1	C2	4.3	4.7	2.18	4.41	33.8346	42.066	24.3823	144.247	164.109	94.235	470.109	289.792	297.507	379.333	576.967	580.842	666.955	252.431	1052.87	3410.23	3222.32	3844.38	1053.01	1823.41	1922.39	11261	9535.74	11988.2	4.2977	4.70176	2.18214	4.41471	PF02365	PTHR31989 PTHR31989:SF20				GO:0003677 GO:0006355	AT5G14000	NAC domain containing protein 84
Vigun10g065100.1	C2	2.57	2.53	1.16	2.58	16.4047	2.74344	6.45413	5.65674	10.8888	5.18725	7.08262	4.58532	1.88894	6.91092	4.13893	4.44069	45.8356	40.2427	65.9917	39.2544	38.3609	48.1701	15.3584	7.91802	7.11621	23.3934	52.3426	16.751	2.57039	2.53302	1.1647	2.57786	PF00031	PTHR11413 PTHR11413:SF57				GO:0004869
Vigun07g115500.2	C2	2.12	2.23	0.93	2.33	87.1498	106.08	63.107	122.563	149.332	99.4223	293.043	234.768	208.727	256.472	305.453	269.994	372.297	375.599	369.953	566.736	517.872	653.883	339.804	495.442	571.33	1437.23	1096.51	1647.19	2.12462	2.22711	0.933354	2.32931		PTHR35726 PTHR35726:SF1
Vigun03g197100.1	C2	1.32	1.62	0.7	1.3	35.8852	33.8357	19.3624	30.1693	31.1108	33.7171	22.1332	23.8436	26.4451	22.2685	32.2837	26.6441	76.7045	73.1685	71.9909	74.8287	97.1011	119.913	35.5163	41.8524	40.664	62.8697	57.711	79.5674	1.31645	1.61923	0.704689	1.30158	PF13442	PTHR34688 PTHR34688:SF1			K08906	GO:0009055 GO:0020037	AT5G45040	Cytochrome c
Vigun09g224500.1	C2	2.32	2.81	1.26	2.52	10.2529	8.23031	15.0596	20.7414	15.5554	12.9681	19.4772	27.5119	19.8338	20.7328	19.8669	23.0916	46.771	60.9738	59.9924	121.443	167.829	57.3942	70.0726	41.8524	47.7803	146.209	157.028	62.8164	2.32213	2.81492	1.257	2.52288	PF00447	PTHR10015 PTHR10015:SF186		KOG0627	K09419	GO:0003700 GO:0005634 GO:0006355 GO:0043565	AT2G26150	heat shock transcription factor A2
Vigun11g164200.1	C2	3.69	4.22	1.96	3.82	449.078	502.049	321.272	1163.4	1302.76	815.263	3256.23	2497.16	2829.63	2813.51	3423.72	4027.71	5021.34	3262.1	8176.97	19412.5	18905.9	22785.5	6978.47	12686.9	13727.2	56287.4	36594.2	51866.8	3.69338	4.21887	1.95997	3.81775	PF00232	PTHR10353 PTHR10353:SF81	EC:3.2.1.21		K01188	GO:0004553 GO:0005975	AT2G44480	beta glucosidase 17
Vigun03g061000.1	C2	1.29	1.69	0.66	1.53	847.916	950.143	742.942	1574.46	1672.21	1475.77	1889.29	1713.99	1910.66	1971.15	2523.09	2201.69	2104.7	1571.9	2531.68	5101.85	5271.03	4894.9	2228.89	3198.88	3289.72	6534.06	6167.03	6672.5	1.2888	1.69289	0.66083	1.53273	PF01764	PTHR21493 PTHR21493:SF130	EC:3.1.1.1			GO:0006629	AT3G52430	alpha/beta-Hydrolases superfamily protein
Vigun01g027100.1	C2	0.97	1.11	0.46	1.1	1706.09	1668.01	1612.81	2344.72	2361.31	2308.33	2093.8	2115.66	2127.89	2329.75	2095.95	2177.71	3154.24	3129.17	3512.56	5160.73	4666.84	5314.08	2792.35	3072.19	2870.88	4899.45	5015.49	4231.03	0.974042	1.11014	0.462998	1.09911	PF07714 PF12796 PF13445 PF13857	PTHR22967 PTHR22967:SF69	EC:2.7.11.1	KOG0198	K16279	GO:0004672 GO:0004713 GO:0005515 GO:0005524 GO:0006468 GO:0008270	AT5G13530	protein kinases;ubiquitin-protein ligases
Vigun03g048500.1	C2	3.7	4.49	1.73	4.33	6.15175	0.914479	1.43425	1.88558	1.55554	0.864541	20.3625	6.41944	3.77787	10.7503	9.10565	9.76952	44.9002	25.609	39.9949	33.1209	21.578	42.0207	27.8371	45.2458	28.4648	185.685	153.001	258.245	3.70041	4.4895	1.73245	4.33265	PF03106	PTHR31221 PTHR31221:SF25				GO:0003700 GO:0006355 GO:0043565	AT5G13080	WRKY DNA-binding protein 75
Vigun09g027600.1	C2	0.81	1.26	0.53	1.12	641.833	619.102	509.876	815.514	934.102	785.868	780.859	677.71	784.853	915.313	870.831	967.182	1085.09	835.341	1183.85	2112.38	2121.84	1825.34	922.463	1182.05	1135.54	2010.37	2151.41	1820.28	0.809848	1.25695	0.530318	1.11947	PF00931 PF13676	PTHR11017 PTHR11017:SF163		KOG4658		GO:0005515 GO:0007165 GO:0043531	AT5G41750	Disease resistance protein (TIR-NBS-LRR class) family
Vigun04g084200.5	C2	0.71	1.08	0.48	1	286.056	213.074	259.599	177.245	161.776	172.908	187.689	168.74	195.505	165.094	163.902	179.404	396.618	396.33	444.944	344.703	303.291	436.606	252.453	286.18	228.735	328.969	335.529	348.98	0.706228	1.08315	0.475425	0.99528	PF00479 PF02781	PTHR23429 PTHR23429:SF6	EC:1.1.1.49		K00036	GO:0004345 GO:0006006 GO:0050661 GO:0055114
Vigun05g247700.1	C2	1.33	1.96	0.92	1.84	575.189	514.851	519.199	692.008	692.215	681.259	650.715	687.797	627.127	836.99	730.107	788.667	1304.91	1259.72	1491.81	2701.19	2150.61	3202.8	1265.15	1280.46	1180.27	2830.6	2894.95	2724.84	1.33384	1.96333	0.922582	1.84282	PF00169 PF01852 PF07059	PTHR12136 PTHR12136:SF41				GO:0008289	AT2G28320	Pleckstrin homology (PH) and lipid-binding START domains-containing protein
Vigun06g218400.1	C2	0.71	1.18	0.44	0.97	46.1381	37.4936	35.8563	73.5377	65.3327	76.0796	96.5007	94.4575	63.2793	93.6814	97.6788	93.2545	61.7377	56.0959	77.9902	147.204	155.841	183.456	91.1904	127.82	125.042	163.754	191.923	202.408	0.71269	1.17844	0.436449	0.971474	PF12014	PTHR33917 PTHR33917:SF1					AT4G33630	Protein of unknown function (DUF3506)
Vigun06g100500.1	C2	1.35	2.43	0.93	2.01	4511.28	5978.86	3385.55	11650.1	12534.5	9452.03	22564.3	19857.2	22237.5	16917.9	19265.9	19448.4	11915.4	4675.47	18783.6	61270	59629.6	59919.5	29753	44876	48569.1	77804.9	70920.1	75640.7	1.35015	2.42644	0.930057	2.01186	PF01794 PF08022 PF08030 PF08414	PTHR11972 PTHR11972:SF57	EC:1.6.3.1		K13447	GO:0004601 GO:0005509 GO:0016020 GO:0016174 GO:0016491 GO:0050664 GO:0055114	AT1G09090	respiratory burst oxidase homolog B
Vigun03g379700.1	C2	2.55	4.58	1.95	3.74	28.7082	28.3488	30.1193	27.3409	28.7775	22.4781	87.6474	85.2869	68.9461	91.3778	100.162	137.661	185.213	101.216	223.972	610.897	420.771	847.589	169.902	346.131	415.79	1747.19	1330.04	1331.71	2.54962	4.57955	1.94576	3.74339	PF02779 PF02780 PF13292	PTHR11624 PTHR11624:SF84	EC:1.1.1.267 EC:2.2.1.7		K01662	GO:0003824 GO:0008152 GO:0008661 GO:0016114
Vigun10g019400.1	C2	1.68	2.22	1.04	2.4	201.982	188.383	194.341	433.684	393.552	357.92	323.144	287.041	281.451	329.421	336.909	358.808	579.025	582.909	707.911	1909.97	1732.23	1882.73	564.421	598.376	671.973	1760.35	1786.36	1874.72	1.67714	2.22088	1.04107	2.40286	PF00350 PF01031 PF02212	PTHR11566 PTHR11566:SF80				GO:0003924 GO:0005525	AT3G60190	DYNAMIN-like 1E
Vigun08g053300.1	C2	2.43	3.09	1.41	3.25	31.784	33.8357	20.7966	491.194	564.661	507.486	849.914	699.719	730.074	54.5195	52.9783	43.5188	170.246	148.776	146.981	4609.94	3557.97	5127.55	1543.52	2241.93	2278.2	407.922	566.373	459.258	2.43097	3.08823	1.41134	3.24682	PF00069 PF13947	PTHR27009 PTHR27009:SF19	EC:3.1.4.46	KOG1187		GO:0004672 GO:0004713 GO:0005524 GO:0006468 GO:0030247
Vigun07g232200.1	C2	1.17	1.51	0.63	1.6	38.9611	40.2371	34.422	26.3981	25.6664	22.4781	46.037	45.8532	54.7791	70.645	75.3285	71.9392	83.2524	87.8023	83.9894	76.0554	52.7463	84.0415	82.5513	75.7868	69.1289	251.479	182.528	226.139	1.16653	1.51365	0.63309	1.59903	PF00010	PTHR13935 PTHR13935:SF54				GO:0003677 GO:0046983
Vigun06g147700.1	C2	0.71	1.05	0.46	1.1	31.784	38.4081	25.0994	16.9702	27.9997	18.1554	45.1517	23.8436	37.7787	17.6612	22.3502	33.7492	53.319	42.6817	59.9924	58.8816	40.7585	30.7469	66.233	42.9836	37.6142	68.718	40.2635	48.8572	0.711062	1.04651	0.459594	1.09753	PF00332 PF07983	PTHR32227 PTHR32227:SF11	EC:3.2.1.39			GO:0004553 GO:0005975	AT4G17180	O-Glycosyl hydrolases family 17 protein
Vigun03g116700.1	C2	1.24	1.74	0.7	1.73	574.163	673.971	554.338	852.283	1003.32	901.717	1368.72	1169.26	1233.47	981.351	1439.52	1310.89	1463.93	937.777	1866.76	3233.58	2907.04	3074.69	1659.67	2126.55	2355.47	3950.55	3914.95	4528.36	1.24374	1.74076	0.703517	1.7317	PF00954 PF01453 PF07714 PF08276	PTHR27002 PTHR27002:SF66	EC:2.7.11.1	KOG1187		GO:0004672 GO:0004674 GO:0004713 GO:0005524 GO:0006468 GO:0048544	AT4G21390	S-locus lectin protein kinase family protein
Vigun07g204300.1	C2	2.05	2.8	1.36	2.53	7.17704	10.0593	6.45413	6.59954	7.7777	6.91633	8.85327	7.33651	11.3336	14.5897	19.0391	15.0983	28.0626	43.9011	25.9967	50.2947	47.9511	50.2199	26.8772	19.2295	24.3984	78.9526	115.422	86.547	2.04789	2.80164	1.35707	2.52737		PTHR34130 PTHR34130:SF2
Vigun01g202800.1	C2	1.5	1.98	0.97	1.76	131.237	167.35	103.983	176.302	202.998	182.418	277.107	194.417	232.339	216.542	269.03	252.231	363.878	370.721	406.949	797.355	667.72	755.348	373.401	506.753	497.118	915.265	814.665	769.152	1.50368	1.98292	0.968445	1.76009	PF03106	PTHR31429 PTHR31429:SF6				GO:0003700 GO:0006355 GO:0043565	AT4G01720	WRKY family transcription factor
Vigun01g193900.1	C2	0.9	1.19	0.66	1.1	5153.12	5574.66	5602.18	8914.09	11950.4	11290.9	6178.7	6152.58	7248.79	5028.85	4822.68	4639.63	8566.58	9382.65	12550.4	24366	32593.6	16636.1	9182.39	10221	11435.7	8826.61	14808.9	7512.84	0.901271	1.19456	0.655379	1.10398	PF00534 PF00862	PTHR12526 PTHR12526:SF348	EC:2.4.1.13	KOG0853	K00695	GO:0005985 GO:0016157	AT4G02280	sucrose synthase 3
Vigun03g088300.1	C2	0.85	1.18	0.64	1.13	304.512	399.627	342.069	1337.82	1410.1	1358.19	471.879	385.167	578.959	420.031	474.321	432.523	656.665	696.321	538.932	3121.95	2917.83	3269.42	706.486	754.474	775.667	975.211	913.981	1013.44	0.85468	1.18088	0.639264	1.12933		PTHR35104 PTHR35104:SF2					AT1G55365
Vigun05g102300.1	C2	1.35	1.87	1	1.82	849.967	866.011	785.969	432.741	384.218	374.346	679.046	583.252	691.35	489.14	600.145	527.554	2011.15	2130.42	2245.72	1497.8	1436.14	1425.63	1254.59	1288.38	1362.25	1817.37	1791.73	2085.5	1.35215	1.87164	0.999229	1.81642	PF00107 PF08240	PTHR11695 PTHR11695:SF395	EC:1.1.1.1		K00001	GO:0008270 GO:0016491 GO:0055114	AT1G32780	GroES-like zinc-binding dehydrogenase family protein
Vigun11g123200.1	C2	4.3	5.26	2.86	5.38	6.15175	6.40135	7.17125	15.0847	17.1109	11.239	6.19729	12.8389	2.8334	5.37516	9.93343	4.44069	118.798	35.3648	233.97	536.068	551.438	577.016	23.9975	57.6885	77.2617	328.969	171.791	321.062	4.2985	5.26012	2.86155	5.37895	PF04844	PTHR33057 PTHR33057:SF17
Vigun01g219250.1	C2	1.02	1.2	0.63	1.28	294.259	339.272	325.575	260.21	276.886	275.789	285.961	226.515	247.451	446.906	519.022	574.625	643.569	671.931	628.921	639.111	551.438	673.357	370.521	374.409	427.989	1274.94	1304.54	1157.22	1.01958	1.19721	0.626174	1.27831	PF00069 PF00139	PTHR27007 PTHR27007:SF27	EC:2.7.11.1	KOG1187		GO:0004672 GO:0004713 GO:0005524 GO:0006468 GO:0030246	AT3G55550	Concanavalin A-like lectin protein kinase family protein
Vigun01g142900.1	C2	5.24	6.65	3.18	6.51	4.10117	4.57239	10.0398	5.65674	7.7777	10.3745	13.2799	26.5948	29.2785	39.1619	35.5948	37.3018	215.147	302.43	188.976	804.716	522.667	1059.74	143.985	228.492	256.184	3729.78	3047.95	3428.38	5.23866	6.64763	3.18441	6.50904	PF00249	PTHR10641 PTHR10641:SF523		KOG0048	K09422	GO:0003677
Vigun03g206500.1	C2	1.83	2.51	1.16	2.49	618.251	693.175	529.956	752.347	817.436	777.223	760.496	862.039	991.691	905.331	1243.33	918.335	2055.12	1834.09	2640.67	4533.89	4490.62	4329.16	1420.65	2063.21	2352.42	5925.83	5557.71	5695.35	1.82627	2.50834	1.15866	2.48574	PF03105 PF03124	PTHR10783 PTHR10783:SF43				GO:0016021
Vigun07g107900.1	C2	1.22	0.31	0	1.43	1965.48	2044.77	1884.61	2127.88	1899.31	2417.26	2633.85	2691.58	2384.78	2608.49	2951.89	2755	4372.15	4625.47	4687.41	2902.37	2522.23	2580.69	2488.06	2460.24	2773.29	7468.33	6945.45	7986.06	1.21507	0.312896	0.00212773	1.42963	PF00289 PF00364 PF02785 PF13535	PTHR18866	EC:6.4.1.4		K01968	GO:0003824 GO:0004075 GO:0005524 GO:0046872	AT1G03090	methylcrotonyl-CoA carboxylase alpha chain, mitochondrial / 3-methylcrotonyl-CoA carboxylase 1 (MCCA)
Vigun09g234800.1	C2	1.05	0.41	-0.04	1.07	232.741	248.738	230.914	310.178	369.441	274.06	437.352	370.494	397.621	405.441	540.544	480.483	479.871	540.228	450.943	433.025	411.181	426.357	294.689	410.606	467.637	1024.92	854.928	1122.32	1.04609	0.413893	-0.0394721	1.07356	PF00069 PF00954 PF01453	PTHR27002 PTHR27002:SF136	EC:2.7.11.1	KOG1187		GO:0004672 GO:0004674 GO:0004713 GO:0005524 GO:0006468 GO:0048544
Vigun03g101700.1	C2	1.76	0.98	0.15	2.32	61.5175	50.2963	45.1789	80.1372	53.6661	59.6534	67.2849	65.1115	72.724	68.3414	64.5673	71.051	191.761	181.702	159.98	109.176	91.1072	182.431	81.5914	87.0983	58.9629	364.059	287.213	368.523	1.76464	0.98426	0.150363	2.32192	PF00324	PTHR11785 PTHR11785:SF359		KOG1287		GO:0003333 GO:0006810 GO:0015171 GO:0016020 GO:0055085
Vigun07g058700.1	C2	0.85	0.34	-0.05	1.18	875.599	805.656	905.729	886.223	886.658	950.996	990.681	1051.87	1069.14	915.313	891.526	904.124	1572.44	1526.78	1554.8	1085.63	1092.09	1267.8	882.147	1029.34	1089.8	2213.6	1966.2	1971.04	0.847209	0.339057	-0.0521172	1.18198	PF07766	PTHR14009 PTHR14009:SF9		KOG1043			AT3G11560	LETM1-like protein
Vigun08g051300.1	C2	2.46	1.27	-0.27	3.64	5.12646	6.40135	5.01988	1.88558	1.55554	6.05179	2.65598	4.58532	5.66681	7.6788	6.62229	3.55255	41.1585	20.7311	28.9963	6.1335	9.59023	7.17427	0.959899	5.65573	4.0664	54.0972	96.6324	71.1919	2.45743	1.2703	-0.273091	3.63576	PF13947	PTHR27009 PTHR27009:SF19				GO:0030247
Vigun06g172000.1	C2	0.82	0.46	-0.1	1.13	56.391	52.1253	56.6529	77.3088	83.9992	68.2988	89.418	69.6968	79.3353	125.932	132.446	109.241	96.3483	109.753	84.9893	114.083	104.294	98.39	51.8345	85.9671	84.3779	277.796	256.344	270.808	0.817522	0.464256	-0.101962	1.13069
Vigun07g200400.1	C2	0.77	0.45	-0.06	1.11	138.414	125.284	117.609	174.416	157.11	126.223	241.694	161.403	179.449	201.953	205.291	188.285	204.857	256.09	187.976	212.219	193.003	220.353	146.865	188.901	222.636	472.254	340.898	469.029	0.767097	0.450627	-0.0610696	1.10636	PF07714	PTHR27001 PTHR27001:SF134	EC:2.7.11.1	KOG1187		GO:0004672 GO:0004713 GO:0005524 GO:0006468
Vigun07g294100.1	C2	1.17	1.04	-0.27	1.51	17.43	8.23031	12.9083	15.0847	13.9999	14.6972	33.6424	32.0972	23.6117	34.5546	38.9059	34.6374	31.8043	23.17	31.996	33.1209	23.9756	32.7967	16.3183	20.3606	37.6142	119.891	71.1322	115.861	1.1731	1.03788	-0.26626	1.50536	PF00083	PTHR24064 PTHR24064:SF113		KOG0254	K08150	GO:0016020 GO:0016021 GO:0022857 GO:0022891 GO:0055085	AT2G43330	inositol transporter 1
Vigun06g107600.3	C2	2.04	1.57	-0.3	3.1	20.5058	22.862	15.0596	28.2837	38.8885	29.3944	26.5598	53.1897	51.9457	6.91092	9.10565	12.4339	79.5107	80.4854	79.9899	107.95	98.2998	79.9419	28.797	39.5901	38.6308	76.0284	91.2639	76.7756	2.03823	1.56738	-0.29935	3.10076	PF00999	PTHR10110 PTHR10110:SF117				GO:0006812 GO:0006814 GO:0006885 GO:0015299 GO:0015385 GO:0016021 GO:0055085	AT3G05030	sodium hydrogen exchanger 2
Vigun06g209600.1	C2	0.51	0.5	-0.1	1.01	684.895	715.122	722.862	858.882	902.991	796.243	1131.45	1044.53	1012.47	1246.27	1213.53	1120.83	1049.54	1006.07	977.877	1191.13	1135.24	1283.17	910.944	1046.31	1007.45	2492.86	2103.1	2590.83	0.514954	0.496733	-0.104967	1.00513	PF04749	PTHR15907 PTHR15907:SF36					AT1G11380	PLAC8 family protein
Vigun06g187800.1	C2	1.99	2.03	-0.62	3.4	9.22763	6.40135	8.6055	98.993	92.5546	89.9123	9.7386	8.25357	37.7787	3.07152	6.62229	3.55255	26.1918	26.8285	42.9946	412.171	353.64	381.261	12.4787	13.5738	10.166	30.7038	65.7637	43.2735	1.9862	2.02695	-0.622787	3.39909
Vigun03g069600.1	C2	1.02	0.35	0.56	1.16	426.521	356.647	395.853	343.176	442.551	400.283	389.544	431.02	372.12	416.959	398.993	373.018	854.974	804.854	725.908	451.426	527.463	536.02	622.015	583.671	554.048	1020.54	697.901	940.85	1.01685	0.353115	0.561145	1.16133	PF01521	PTHR10072 PTHR10072:SF48		KOG1120	K13628	GO:0005198 GO:0016226 GO:0051536	AT1G10500	chloroplast-localized ISCA-like protein
Vigun01g157400.1	C2	1.07	0.42	0.6	1.19	134.313	146.317	152.748	198.929	151.665	146.972	135.455	143.979	221.95	102.896	120.857	105.688	279.691	309.747	321.959	218.353	216.979	232.651	236.135	233.016	289.731	187.147	285.871	279.184	1.07246	0.424923	0.597961	1.1911	PF03360	PTHR10896 PTHR10896:SF16	EC:2.4.2.24	KOG1476		GO:0015018 GO:0016020	AT2G37090	Nucleotide-diphospho-sugar transferases superfamily protein
Vigun03g277300.1	C2	1.36	0.54	0.95	1.61	203.008	230.449	195.775	211.185	280.775	237.749	193.001	222.846	248.395	258.008	213.569	246.014	569.671	490.229	554.93	285.821	357.236	420.207	430.035	459.245	397.491	757.36	795.875	633.748	1.35972	0.543107	0.953973	1.60771							AT4G36988	conserved peptide upstream open reading frame 49
Vigun09g154300.1	C2	0.87	0.35	0.57	1.04	716.679	898.932	523.501	1049.33	1140.99	759.932	1121.71	732.733	848.132	586.661	557.1	846.395	1384.42	1168.26	1360.83	1251.23	1216.76	1298.54	1258.43	1445.6	1311.42	1413.84	1194.48	1495.03	0.87145	0.352403	0.571226	1.04392	PF05678	PTHR33143 PTHR33143:SF6					AT1G21326	VQ motif-containing protein
Vigun03g295000.1	C2	3.99	1.72	2.46	4.78	29.7335	21.9475	34.422	21.6842	24.8886	25.0717	27.4451	40.3508	22.6672	28.4116	21.5224	23.9797	464.904	478.034	426.946	76.0554	82.7157	76.8672	102.709	106.328	288.715	776.367	440.214	816.613	3.99185	1.71765	2.46002	4.78176	PF01357 PF03330	PTHR31692 PTHR31692:SF2				GO:0005576
Vigun09g104400.1	C2	1.34	0.54	0.81	1.62	200.957	241.422	237.368	564.732	539.772	571.462	378.035	435.605	457.122	302.545	333.598	372.13	520.094	652.42	543.931	836.61	829.555	766.622	728.563	847.228	654.691	1067.32	1120.67	901.764	1.33635	0.537617	0.811662	1.61561	PF00403	PTHR22814 PTHR22814:SF13		KOG1603		GO:0030001 GO:0046872	AT5G63530	farnesylated protein 3
Vigun03g241700.1	C2	3.26	1.45	2.16	4.32	120.984	86.8755	103.266	151.789	146.221	127.088	109.781	104.545	102.947	100.592	78.6397	84.3731	965.354	1114.6	901.886	382.731	315.279	464.278	476.11	496.573	442.222	1736.96	1861.52	1655.56	3.26063	1.4511	2.15691	4.31698	PF00534 PF13439	PTHR12526 PTHR12526:SF316					AT4G19460	UDP-Glycosyltransferase superfamily protein
Vigun02g113300.1	C2	2.42	1.04	1.51	3.06	341.422	328.298	390.116	255.496	296.33	280.111	233.726	284.29	224.783	254.168	222.674	278.875	1957.83	1892.63	1807.77	569.189	490.3	654.908	684.408	764.655	662.824	2507.48	1434.72	2352.12	2.41651	1.04315	1.50749	3.05813	PF14309 PF14383	PTHR40836					AT2G17550	(1 of 1) PTHR21726//PTHR21726:SF37 - PHOSPHATIDYLINOSITOL N-ACETYLGLUCOSAMINYLTRANSFERASE SUBUNIT P DOWN SYNDROME CRITICAL REGION PROTEIN 5 -RELATED
Vigun07g134400.1	C2	1.87	0.99	1.12	2.69	356.802	414.259	333.463	352.604	321.997	306.048	252.318	281.538	259.729	251.097	244.197	277.987	1347.94	1353.62	1337.83	656.285	496.294	789.17	614.335	665.114	440.188	1647.77	1178.38	2148.32	1.87071	0.985549	1.11565	2.68548	PF03283	PTHR21562 PTHR21562:SF5				GO:0016787	AT3G05910	Pectinacetylesterase family protein
Vigun11g108000.1	C2	2.96	1.4	1.69	4.15	17.43	14.6317	26.5336	66.9381	27.222	49.2789	39.8397	42.1849	50.0568	12.2861	12.4168	12.4339	170.246	149.996	135.983	121.443	109.089	147.585	143.985	169.672	111.826	229.547	153.001	274.996	2.96089	1.3984	1.68767	4.14617	PF04727	PTHR12771 PTHR12771:SF17		KOG2998			AT1G03620	ELMO/CED-12 family protein
Vigun04g061400.1	C2	1.74	0.85	1.07	2.41	151.743	117.053	141.991	157.446	108.888	126.223	196.543	158.652	176.615	87.5384	103.473	101.248	463.968	469.498	436.945	258.834	215.78	234.701	430.035	347.262	335.478	568.751	465.715	513.699	1.73815	0.853525	1.06518	2.40524	PF12708	PTHR33928 PTHR33928:SF2	EC:3.2.1.15				AT4G20050	Pectin lyase-like superfamily protein
Vigun11g019200.1	C2	1.15	0.67	0.78	1.72	90.2257	85.0465	89.6407	92.3935	107.332	105.474	92.9594	81.6186	115.225	102.128	97.6788	118.122	167.44	236.578	181.977	158.244	122.275	203.954	169.902	188.901	138.258	353.825	320.766	372.711	1.14537	0.666665	0.778351	1.7199		PTHR35294 PTHR35294:SF2				GO:0005515
Vigun02g056300.1	C2	2.71	1.43	2	4.24	16.4047	19.204	12.1911	14.1419	12.4443	6.91633	16.8212	16.5071	12.2781	9.98244	2.48336	3.55255	113.186	96.3386	102.987	26.9874	25.1743	37.9211	51.8345	90.4917	40.664	80.4147	76.5007	146.572	2.70883	1.42698	2.00446	4.24384	PF07714 PF13637	PTHR23257 PTHR23257:SF366	EC:2.7.12.1	KOG0192		GO:0004672 GO:0004713 GO:0005515 GO:0005524 GO:0006468
Vigun08g003800.1	C2	3.39	1.28	2.46	4.69	11.2782	10.0593	10.0398	10.3707	12.4443	9.50996	7.96794	6.41944	5.66681	7.6788	8.27786	3.55255	115.057	102.436	111.986	14.7204	29.9695	33.8216	34.5564	48.6393	27.4482	223.699	124.817	154.947	3.39239	1.28025	2.46395	4.68966	PF05055	PTHR31113 PTHR31113:SF2					AT1G20180	Protein of unknown function (DUF677)
Vigun07g102100.2	C2	0.87	0.35	0.59	1.17	52.2899	52.1253	55.9358	45.254	50.5551	72.6215	51.349	46.7702	51.0013	52.2159	51.3227	56.8408	85.1232	102.436	104.987	74.8287	64.734	75.8423	61.4335	100.672	62.0127	135.974	106.027	120.049	0.867431	0.354899	0.587782	1.1747	PF04576	PTHR31448 PTHR31448:SF13
Vigun07g260200.1	C2	0.9	0.48	0.7	1.28	335.27	312.752	287.567	325.263	262.109	252.446	381.576	429.186	398.565	323.278	269.03	332.164	608.959	563.398	573.928	377.824	390.802	403.809	630.654	704.704	623.177	831.927	616.032	799.862	0.900341	0.48136	0.69557	1.28183	PF02485	PTHR19297 PTHR19297:SF70		KOG0799		GO:0008375 GO:0016020	AT1G71070	Core-2/I-branching beta-1,6-N-acetylglucosaminyltransferase family protein
Vigun03g001600.1	C2	0.79	0.37	0.59	1.1	878.675	909.906	848.359	925.821	1005.66	977.796	946.415	840.947	887.8	812.417	1011.55	860.606	1492	1669.46	1411.82	1246.33	1306.67	1212.45	1345.78	1318.92	1353.1	2042.53	1705.83	2015.71	0.794364	0.372163	0.586777	1.10239	PF05542	PTHR31808 PTHR31808:SF4					AT1G48450	Protein of unknown function (DUF760)
Vigun03g032200.1	C2	3.38	1.56	1.79	5.15	7.17704	1.82896	2.8685	23.5698	17.8887	20.749	11.5093	13.7559	25.5006	0.76788	1.65557	2.66441	25.2563	41.4622	56.9928	60.1083	59.9389	63.5435	62.3934	65.6065	47.7803	57.0213	44.2899	79.5674	3.38104	1.56133	1.79184	5.15182	PF00067	PTHR24286 PTHR24286:SF66		KOG0157		GO:0004497 GO:0005506 GO:0016705 GO:0020037 GO:0055114	AT5G36110	cytochrome P450, family 716, subfamily A, polypeptide 1
Vigun06g049700.1	C2	0.79	0.36	0.37	1.22	550.582	491.989	522.067	562.846	559.994	516.996	602.022	543.818	629.015	785.542	970.993	873.928	898.003	892.656	911.885	678.365	707.279	720.502	751.601	778.229	757.368	2213.6	1860.17	2064.57	0.788489	0.361054	0.365879	1.22253	PF01625	PTHR10173 PTHR10173:SF23	EC:1.8.4.11	KOG1635	K07304	GO:0006979 GO:0008113 GO:0016671 GO:0030091 GO:0055114	AT4G25130	peptide met sulfoxide reductase 4
Vigun04g059500.1	C2	3.86	1.75	2.4	6.28	46.1381	12.8027	23.6651	19.7986	2.33331	2.59362	15.0506	11.9218	14.167	2.30364	8.27786	3.55255	434.035	399.988	362.954	31.8942	27.5719	23.5726	65.2731	89.3605	62.0127	366.983	453.635	279.184	3.85701	1.74778	2.39675	6.28193	PF00201	PTHR11926 PTHR11926:SF289	EC:2.4.1.203			GO:0005509 GO:0008152 GO:0016758
Vigun03g177300.1	C2	1.14	0.61	0.68	1.77	69.7198	87.7899	68.844	89.5651	82.4436	109.797	34.5278	49.5214	33.0564	33.7867	41.3893	44.4069	164.634	162.19	172.978	145.977	122.275	160.909	71.9924	59.9507	55.9131	119.891	153.001	134.008	1.14278	0.606821	0.68182	1.76666	PF05653	PTHR12570 PTHR12570:SF20		KOG2922		GO:0015095 GO:0015693 GO:0016021	AT3G23870	Protein of unknown function (DUF803)
Vigun08g210600.1	C2	0.94	0.21	0.49	1.3	209.16	232.278	234.5	307.35	320.441	362.243	242.58	266.865	255.006	244.954	253.303	254.007	465.839	412.183	421.947	369.237	378.814	400.734	352.283	375.541	345.644	660.863	565.031	622.58	0.943516	0.214559	0.489783	1.29702	PF01029 PF01728	PTHR22807 PTHR22807:SF30	EC:2.1.1.176	KOG1122	K03500	GO:0003723 GO:0006355 GO:0006364 GO:0008168 GO:0008649 GO:0032259	AT3G13180	NOL1/NOP2/sun family protein / antitermination NusB domain-containing protein
Vigun02g113000.1	C2	0.76	0.2	0.45	1.07	450.103	434.377	500.553	535.505	507.884	523.912	505.522	474.122	453.344	482.229	483.427	496.469	857.78	779.245	700.911	581.456	588.6	631.336	669.05	625.524	661.807	1140.43	887.139	1048.34	0.755315	0.20083	0.449161	1.07294		PTHR35477					AT4G35510
Vigun06g028600.1	C2	0.76	0.26	0.36	1.06	116.883	192.04	78.1667	260.21	311.108	251.582	378.92	274.202	299.396	249.561	336.081	344.598	260.047	143.898	249.968	291.955	383.609	306.444	301.408	429.836	493.052	657.938	503.294	778.923	0.756429	0.255017	0.362133	1.0605	PF14009	PTHR33052 PTHR33052:SF4					AT5G12340	(1 of 28) PF14009 - Domain of unknown function (DUF4228) (DUF4228)
Vigun04g112000.1	C2	2.68	0.78	1.29	3.93	947.37	720.609	758.001	732.548	652.549	711.518	1449.28	1221.53	1081.42	736.397	903.115	801.989	5285.12	5170.58	5133.35	1081.95	1030.95	1485.07	2540.85	3749.75	2872.92	14625.2	8451.31	14140.7	2.68389	0.779122	1.28816	3.93013	PF00208 PF02812	PTHR11606 PTHR11606:SF12	EC:1.4.1.2		K00261	GO:0006520 GO:0016491 GO:0016639 GO:0055114	AT5G18170	glutamate dehydrogenase 1
Vigun08g029000.1	C2	1.25	0.31	0.54	1.74	536.228	594.411	523.501	426.141	439.44	459.071	629.468	574.082	647.905	474.55	473.494	429.859	1364.78	1249.96	1321.83	525.028	559.83	559.593	800.556	1061.02	838.696	1671.16	1281.72	1665.33	1.25086	0.311991	0.544443	1.74486	PF00887	PTHR23310 PTHR23310:SF14		KOG0817		GO:0000062	AT4G24230	acyl-CoA-binding domain 3
Vigun07g143000.1	C2	1.46	0.97	0.35	1.63	795.626	865.097	654.735	989.93	909.213	1018.43	1257.16	1131.66	1328.87	1936.59	2224.26	1807.36	2145.85	1930.43	2274.71	1935.73	1733.43	2028.27	1337.14	1684.28	1722.12	6978.53	4971.2	6530.11	1.45569	0.965544	0.351558	1.63058	PF00646 PF14299	PTHR32278 PTHR32278:SF2				GO:0005515	AT1G09155	phloem protein 2-B15
Vigun06g190000.1	C2	1.26	0.77	0.28	1.39	24.607	27.4344	26.5336	44.3112	31.8886	35.4462	46.9223	61.4432	67.0572	16.1255	14.9001	17.7628	61.7377	62.1933	63.9919	55.2015	87.5108	47.1452	71.9924	74.6556	66.0791	61.4076	40.2635	26.5225	1.258	0.765987	0.278168	1.39371	PF07714 PF08263 PF13855	PTHR27001 PTHR27001:SF83	EC:2.7.11.1	KOG1187		GO:0004672 GO:0004713 GO:0005515 GO:0005524 GO:0006468	AT4G18640	Leucine-rich repeat protein kinase family protein
Vigun03g271300.2	C2	0.86	0.55	0.25	1.11	1211.89	1056.22	1247.08	1316.14	1326.88	1467.99	1227.06	1426.95	1218.36	1410.6	1385.71	1374.84	2124.34	2026.77	2222.72	1907.52	1949.21	2177.9	1576.15	1626.59	1418.16	3146.41	3077.47	2756.94	0.858554	0.553776	0.254955	1.1064	PF06650 PF16909	PTHR16166 PTHR16166:SF98					AT3G50380	Protein of unknown function (DUF1162)
Vigun06g141500.1	C2	1.26	0.8	0.26	1.61	548.531	459.983	347.089	747.633	841.547	688.175	707.376	674.041	756.519	843.133	1057.91	905.901	955.999	1021.92	1272.84	1386.17	1263.51	1324.17	935.902	874.376	752.285	2541.1	2882.87	3119.88	1.26184	0.803178	0.261368	1.60589	PF00141	PTHR31388 PTHR31388:SF22	EC:1.11.1.7		K00430	GO:0004601 GO:0006979 GO:0020037 GO:0055114
Vigun03g376600.1	C2	1.8	1.05	0.59	2.11	1105.26	971.176	872.024	1116.26	776.215	1116.99	1205.82	1235.28	950.135	1474.33	1539.68	1241.62	2874.55	3596.23	3823.52	1806.93	2286.07	2159.46	1464.81	1773.64	1862.41	6953.68	5097.36	6358.42	1.80381	1.05492	0.588929	2.113	PF00892	PTHR31218 PTHR31218:SF30				GO:0016020 GO:0016021 GO:0022857	AT4G28040	nodulin MtN21 /EamA-like transporter family protein
Vigun06g131800.1	C2	1.57	1.08	0.62	1.93	34.8599	42.066	36.5734	28.2837	33.4441	31.988	27.4451	36.6825	45.3344	37.6261	31.4559	34.6374	115.057	129.264	92.9883	63.7884	68.3304	65.5933	65.2731	55.4262	47.7803	109.656	107.369	178.678	1.57139	1.07704	0.622142	1.93173		PTHR33726 PTHR33726:SF1					AT5G49525
Vigun01g046600.1	C2	2.01	1.31	0.75	2.43	1564.6	2436.17	1117.28	2821.77	3016.19	2190.75	5696.2	2903.42	3481.31	2609.26	3112.48	3940.67	7543.23	5657.15	7414.06	5940.91	6883.39	7056.41	5369.68	7450.86	7471	20042.3	11307.3	20786.6	2.00999	1.30813	0.748147	2.43183		PTHR34268 PTHR34268:SF2					AT1G05575
Vigun06g200900.1	C2	2.32	1.52	1.07	2.87	205.058	207.587	237.368	202.7	234.887	201.438	283.305	231.1	244.617	186.595	235.919	165.194	960.677	1302.4	991.875	626.844	522.667	678.481	538.503	521.458	537.782	1554.2	1411.91	1337.29	2.32409	1.51632	1.07382	2.8723	PF00069 PF00139	PTHR27007 PTHR27007:SF9	EC:2.7.11.1	KOG1187		GO:0004672 GO:0004713 GO:0005524 GO:0006468 GO:0030246	AT4G04960	Concanavalin A-like lectin protein kinase family protein
Vigun01g172600.1	C2	1.26	0.8	0.61	1.64	69.7198	68.5859	70.2783	69.7665	61.4438	54.4661	65.5142	53.1897	71.7795	40.6977	48.0116	53.2883	173.988	151.215	175.978	92.0025	109.089	122.987	97.9097	100.672	92.5107	192.995	103.343	146.572	1.2647	0.803554	0.611812	1.64115	PF00149 PF14008 PF16656	PTHR22953 PTHR22953:SF7	EC:3.1.3.2	KOG1378		GO:0003993 GO:0016787 GO:0046872	AT3G52820	purple acid phosphatase 22
Vigun11g045200.1	C2	2.14	1.31	0.98	2.76	385.51	413.344	371.471	1106.84	1035.99	1181.83	943.759	902.39	923.689	934.51	1095.99	921.887	1648.21	1606.05	1888.76	2464.44	2708.04	3060.34	1439.85	1953.49	2064.72	7342.59	5759.02	6905.62	2.13571	1.30818	0.978585	2.76057	PF03083	PTHR10791 PTHR10791:SF57		KOG1623	K15382		AT3G14770	Nodulin MtN3 family protein
Vigun11g179300.1	C2	1.22	0.65	0.49	1.36	840.739	825.774	748.679	677.867	706.993	609.502	681.702	631.857	693.239	492.211	562.067	555.086	1720.24	2071.89	1824.77	1121.2	1063.32	952.128	911.904	975.048	936.29	1530.8	1175.69	1437.8	1.21764	0.653297	0.492457	1.36464
Vigun05g018500.1	C2	1.13	0.7	0.51	1.24	1165.76	1295.82	1206.2	965.418	958.213	1026.21	1042.03	1138.99	1181.53	1090.39	1171.32	1058.66	2626.66	2485.29	2922.63	1609.43	1530.84	1637.78	1541.6	1686.54	1568.62	2811.59	2188.99	2825.34	1.13132	0.695786	0.512502	1.23692	PF00282	PTHR11999 PTHR11999:SF5	EC:4.1.2.27		K01634	GO:0003824 GO:0016831 GO:0019752 GO:0030170	AT1G27980	dihydrosphingosine phosphate lyase
Vigun10g084000.1	C2	1.93	1.13	0.68	1.87	22.5564	32.9212	12.1911	131.991	119.777	135.733	117.749	143.062	130.337	38.394	39.7337	44.4069	89.8003	63.4127	103.987	283.368	263.731	302.344	164.143	222.836	238.901	137.436	155.686	154.947	1.92633	1.13232	0.678175	1.87053	PF00560 PF08263 PF13855	PTHR27004 PTHR27004:SF37		KOG0472		GO:0005515	AT1G45616	receptor like protein 6
Vigun03g437900.1	C2	1.81	0.83	0.59	1.76	808.955	850.465	833.3	1153.98	1035.99	1304.59	1170.4	1271.97	1199.47	1068.89	1293.83	1084.42	2879.22	2958.45	2915.63	2071.9	1937.23	2207.63	1719.18	1990.82	1766.85	4014.89	3249.26	4381.79	1.81211	0.83105	0.588677	1.75636	PF00108 PF02803	PTHR18919 PTHR18919:SF105	EC:2.3.1.9		K00626	GO:0003824 GO:0008152 GO:0016747
Vigun03g044200.1	C2	1.52	0.81	0.41	1.5	12.3035	10.9737	13.6254	24.5126	29.5553	31.988	28.3305	23.8436	25.5006	32.251	38.9059	23.9797	28.0626	43.9011	33.9957	44.1612	47.9511	58.4191	30.7168	31.6721	40.664	73.1043	103.343	92.1307	1.52172	0.806719	0.407868	1.49727
Vigun03g378000.1	C2	2.44	1.24	0.76	2.55	2256.67	2149.94	2146.36	2389.97	2342.64	2363.66	3674.11	3107.01	2939.18	3050.79	3510.64	3326.08	11672.2	12946	10919.6	5793.71	4616.5	6312.33	4891.65	6212.25	5369.69	21776.3	15936.3	20210.1	2.43913	1.23666	0.761082	2.55045	PF00982 PF08282	PTHR10788 PTHR10788:SF30	EC:2.4.1.15 EC:3.1.3.12		K16055	GO:0003824 GO:0005992 GO:0008152	AT2G18700	trehalose phosphatase/synthase 11
Vigun03g419500.1	C2	1.19	0.58	0.31	1.22	320.916	399.627	287.567	380.887	332.108	295.673	481.618	320.972	362.676	406.209	384.093	369.465	772.657	828.024	694.912	484.547	528.661	494	491.468	502.229	451.371	978.135	750.243	978.54	1.18721	0.579426	0.310479	1.22282		PTHR36751					AT3G06780	glycine-rich protein
Vigun01g192100.1	C2	1.27	0.59	0.37	1.27	15.3794	25.6054	22.2309	22.627	13.2221	21.6135	17.7065	16.5071	16.056	22.2685	14.9001	23.9797	50.5127	54.8764	46.9941	17.1738	38.3609	30.7469	18.2381	20.3606	26.4316	38.0142	44.2899	65.6082	1.26935	0.586429	0.371426	1.27436	PF04072	PTHR13600 PTHR13600:SF22				GO:0008168 GO:0032259	AT4G02405	S-adenosyl-L-methionine-dependent methyltransferases superfamily protein
Vigun04g084650.1	C2	4.63	1.79	1.46	4.97	15.3794	7.31583	4.30275	0.942791	0.77777	0.864541	1.77065	1.83413	0.944468	45.3049	51.3227	34.6374	247.886	224.384	197.975	1.2267	3.59634	4.09958	3.8396	5.65573	3.0498	1425.53	1206.56	1471.3	4.63377	1.78725	1.46343	4.96626	PF00045
Vigun07g124400.1	C2	2.42	0.96	0.58	2.94	159.946	109.737	139.839	314.892	211.553	170.315	228.414	191.666	281.451	109.039	101.818	109.241	790.43	657.297	747.906	485.773	380.013	486.825	416.596	314.459	318.196	748.588	751.585	960.393	2.42262	0.957014	0.580779	2.94241	PF00933 PF01915 PF14310	PTHR30620 PTHR30620:SF4	EC:3.2.1.37			GO:0004553 GO:0005975	AT1G02640	beta-xylosidase 2
Vigun04g026800.1	C2	1.47	0.61	0.34	1.66	47.1634	52.1253	60.9556	71.6521	118.999	107.203	48.693	66.9456	53.8347	44.5371	57.1172	53.2883	159.021	167.068	116.985	144.751	146.251	165.008	59.5137	83.7048	71.1621	188.609	119.448	182.866	1.46728	0.614459	0.339117	1.66376	PF12695	PTHR11005 PTHR11005:SF30
Vigun09g122400.1	C2	1.03	0.51	0.31	1.34	836.638	835.833	819.674	829.656	883.547	843.792	1045.57	884.049	913.3	963.69	1000.79	942.314	1755.78	1657.27	1691.79	1094.22	1159.22	1381.56	1135.56	1230.69	1153.84	2482.62	2176.91	2695.52	1.03448	0.507504	0.308239	1.33931	PF03151	PTHR11132 PTHR11132:SF81		KOG1444	K15356		AT2G13650	golgi nucleotide sugar transporter 1
Vigun07g272700.1	C2	1.34	0.58	0.36	1.78	203.008	201.185	160.636	123.506	167.221	101.151	154.047	104.545	141.67	113.646	127.479	149.207	461.162	457.303	507.936	202.406	161.835	223.427	176.621	166.278	171.806	562.903	310.029	466.237	1.33649	0.584599	0.362802	1.77856	PF06813	PTHR21576 PTHR21576:SF40		KOG2504			AT2G39210	Major facilitator superfamily protein
Vigun08g082900.1	C2	1.5	0.44	0.49	1.97	1061.18	1304.05	1148.12	897.537	860.214	934.569	1011.04	905.141	1019.08	739.469	816.197	797.548	3130.85	3331.61	3483.56	1155.55	1021.36	1488.15	1422.57	1580.21	1125.38	3302.85	2375.55	3535.87	1.50128	0.444987	0.492007	1.96924	PF00288 PF10509 PF13528	PTHR10457 PTHR10457:SF12	EC:2.7.1.46	KOG0631	K12446	GO:0005524 GO:0005737 GO:0008152 GO:0016301 GO:0016773	AT4G16130	arabinose kinase
Vigun10g049400.1	C2	1.55	0.43	0.45	1.97	697.198	705.063	650.433	701.436	532.773	722.757	791.483	915.229	872.688	809.346	1113.37	886.362	1976.54	1940.19	2075.74	834.156	815.169	992.099	1024.21	1349.46	1147.74	4219.58	2527.21	4295.25	1.54563	0.432698	0.449119	1.97484	PF02779 PF02780	PTHR11624 PTHR11624:SF21	EC:1.2.4.4		K00167	GO:0003824 GO:0008152	AT1G55510	branched-chain alpha-keto acid decarboxylase E1 beta subunit
Vigun02g112300.2	C2	3.1	0.78	1.16	3.79	92.2763	86.8755	82.4694	167.817	110.443	124.494	162.9	122.886	99.1691	134.379	134.101	141.214	837.201	623.152	788.9	180.325	208.587	301.319	261.093	325.77	273.466	2324.72	1241.46	2099.46	3.1039	0.777182	1.16019	3.78962	PF03547	PTHR31651 PTHR31651:SF3		KOG2722	K07088	GO:0016021 GO:0055085	AT5G65980	Auxin efflux carrier family protein
Vigun10g124600.2	C2	5.68	1.23	1.73	6.41	15.3794	15.5461	15.0596	92.3935	89.4436	82.996	92.074	92.6234	104.836	5.37516	9.10565	10.6577	811.945	726.808	816.897	209.766	188.208	224.452	265.892	365.36	329.379	761.747	559.663	816.613	5.67881	1.23282	1.73025	6.41024	PF13561	PTHR24322 PTHR24322:SF442		KOG1208	K15095	GO:0008152 GO:0008667 GO:0016491 GO:0019290 GO:0055114
Vigun01g045800.1	C2	0.99	0.29	0.2	1.06	99.4533	109.737	125.497	173.473	171.887	160.805	95.6153	106.379	119.947	112.111	88.5731	129.668	222.63	217.067	222.972	215.899	184.612	220.353	104.629	153.836	111.826	236.858	234.87	216.368	0.985472	0.294668	0.201858	1.05861	PF01535 PF13812	PTHR24015 PTHR24015:SF630				GO:0005515	AT1G03510	Tetratricopeptide repeat (TPR)-like superfamily protein
Vigun03g158700.1	C2	1.55	0.39	0.35	1.78	276.829	266.113	263.185	255.496	258.997	266.279	262.057	232.017	207.783	203.488	220.191	230.028	754.884	893.876	719.909	349.61	245.75	429.431	241.895	380.065	275.499	837.775	544.899	858.491	1.555	0.392355	0.354669	1.77753	PF03171 PF14226	PTHR10209 PTHR10209:SF176	EC:1.14.11.32	KOG0143		GO:0016491 GO:0055114
Vigun07g178600.1	C2	1.51	0.34	0.31	1.5	406.016	443.522	429.558	770.26	706.993	828.231	772.005	744.655	803.742	608.161	690.374	630.578	1256.27	1306.06	1090.86	1027.98	931.451	953.153	938.781	999.933	934.257	1837.84	1523.3	2102.26	1.51403	0.337228	0.308168	1.50186	PF01012	PTHR21294 PTHR21294:SF8		KOG3180	K03521	GO:0009055	AT5G43430	electron transfer flavoprotein beta
Vigun04g021100.1	C2	1.96	0.53	0.5	1.92	630.554	643.793	638.959	739.148	680.549	762.526	949.071	1196.77	1054.97	1004.39	1002.45	761.134	2421.8	3080.4	1941.75	1095.44	896.686	1154.03	1671.18	1544.01	1308.37	3732.7	3340.53	3435.36	1.96	0.527795	0.499024	1.92467		PTHR34539 PTHR34539:SF2
Vigun04g014800.1	C2	1.35	0.34	0.38	1.38	541.354	591.668	477.605	546.819	448.773	488.466	576.348	473.205	473.178	526.766	448.66	506.239	1428.39	1269.47	1393.82	614.577	546.643	716.402	647.932	727.327	604.878	1466.47	951.561	1441.99	1.34507	0.339359	0.378939	1.38139	PF13561	PTHR24314 PTHR24314:SF10	EC:1.1.1.294	KOG0725	K13606		AT4G13250	NAD(P)-binding Rossmann-fold superfamily protein
Vigun02g089700.1	C2	1.55	1.14	0.8	2.54	5696.52	4707.74	4430.4	4937.4	4597.4	4371.99	4332.79	4510.12	3904.43	4335.45	5233.26	4744.43	13982.7	14886.1	14710.1	10453.9	9640.58	10604.6	7005.34	7890.88	7374.43	29110.1	23605.1	30291.5	1.55466	1.14241	0.804947	2.53589	PF01293	PTHR30031 PTHR30031:SF4	EC:4.1.1.32 EC:4.1.1.49		K01610	GO:0004611 GO:0004612 GO:0005524 GO:0006094 GO:0017076	AT4G37870	phosphoenolpyruvate carboxykinase 1
Vigun09g235100.1	C2	2.46	1.7	1.51	4.16	36.9105	52.1253	52.3501	52.7963	37.333	26.8008	54.005	41.2678	44.39	37.6261	39.7337	26.6441	259.111	319.503	199.975	136.164	93.5047	150.66	125.747	169.672	103.693	780.754	363.714	720.295	2.46122	1.7016	1.51485	4.16428	PF00249	PTHR10641 PTHR10641:SF551		KOG0048	K09422	GO:0003677
Vigun06g178800.1	C2	1.5	1.02	0.89	2.43	26.6576	41.1515	32.9878	71.6521	73.1104	82.1314	36.2984	35.7655	46.2789	40.6977	35.5948	31.973	94.4774	97.5581	92.9883	144.751	164.233	149.635	64.3132	62.213	93.5273	220.775	169.107	195.429	1.49963	1.01528	0.894883	2.43463	PF07103	PTHR33973 PTHR33973:SF1					AT1G30130	(1 of 1) PF07103 - Protein of unknown function (DUF1365) (DUF1365)
Vigun09g056500.1	C2	1.11	0.71	0.65	1.61	781.272	803.827	825.411	1058.75	903.769	749.557	779.973	760.245	617.682	1000.55	960.232	976.064	1762.33	2046.28	1393.82	1591.03	1275.5	1583.46	1175.88	1231.82	978.987	3409.58	2504.39	3069.63	1.10985	0.714404	0.650244	1.61303	PF00010	PTHR16223 PTHR16223:SF28				GO:0046983	AT2G24260	LJRHL1-like 1
Vigun08g157600.1	C2	0.76	0.52	0.42	1.17	666.44	693.175	687.723	658.068	634.66	592.211	697.638	733.651	692.295	788.613	836.892	738.931	1180.5	1101.19	1195.85	813.303	861.922	1036.17	968.538	967.13	913.925	1817.37	1774.28	1742.11	0.764316	0.524517	0.424255	1.17366	PF09258	PTHR11062 PTHR11062:SF103	EC:2.4.1.224 EC:2.4.1.225		K02367	GO:0006024 GO:0015012 GO:0016021	AT3G55830	Nucleotide-diphospho-sugar transferases superfamily protein
Vigun04g059300.1	C2	3.65	2.61	1.94	5.49	29.7335	13.7172	25.0994	49.9679	27.9997	14.6972	62.8582	32.0972	41.5566	3.8394	10.7612	3.55255	286.239	269.504	304.961	198.726	161.835	204.979	156.464	205.869	161.64	266.1	363.714	187.053	3.65029	2.60953	1.94046	5.49181	PF00201	PTHR11926 PTHR11926:SF289	EC:2.4.1.203			GO:0005509 GO:0008152 GO:0016758
Vigun10g084250.1	C2	1.2	0.87	0.65	1.76	19.4805	13.7172	10.0398	41.4828	45.1107	32.8526	37.1837	28.429	37.7787	29.9473	20.6947	18.6509	37.4168	21.9506	39.9949	72.3753	70.7279	75.8423	53.7543	65.6065	42.6973	62.8697	95.2903	76.7756	1.20042	0.874213	0.648395	1.76149
Vigun01g121600.1	C2	1.49	0.89	0.64	2.04	430.623	490.161	410.196	380.887	369.441	384.721	599.367	496.131	516.624	482.997	601.8	548.869	1185.18	1258.5	1290.84	702.899	652.135	747.149	780.398	864.196	865.128	2305.71	1772.94	2655.04	1.48843	0.889134	0.638567	2.04328	PF00067	PTHR24298 PTHR24298:SF129	EC:1.14.13.28			GO:0004497 GO:0005506 GO:0016705 GO:0020037 GO:0055114
Vigun08g162000.1	C2	0.91	0.6	0.44	1.34	431.648	404.2	391.55	494.022	331.33	431.406	378.035	381.498	506.235	286.419	309.592	302.855	738.982	776.806	789.9	702.899	537.053	670.282	543.303	615.343	558.114	725.194	810.639	735.65	0.909595	0.604042	0.439676	1.33746	PF13839 PF14416	PTHR32285 PTHR32285:SF10				GO:0050826	AT3G55990	Plant protein of unknown function (DUF828)
Vigun04g057700.1	C2	0.95	0.68	0.45	1.39	701.3	770.905	723.579	865.482	843.103	885.29	920.74	849.2	852.854	859.258	884.076	928.104	1434	1504.83	1300.84	1413.16	1208.37	1530.17	1168.2	1217.11	1198.57	2365.65	2235.97	2420.53	0.949215	0.678592	0.450419	1.3943	PF01501	PTHR32116 PTHR32116:SF2	EC:2.4.1.43		K13648	GO:0016757 GO:0047262	AT5G15470	galacturonosyltransferase 14
Vigun03g295600.1	C2	0.85	0.58	0.38	1.21	1444.64	1338.8	1356.8	1485.84	1589.76	1492.2	1474.96	1458.13	1476.2	1442.85	1308.73	1463.65	2458.28	2440.17	2568.68	2349.13	2136.22	2324.46	1774.85	2103.93	1875.63	3470.99	3204.97	3076.61	0.850842	0.576117	0.384123	1.21017	PF00004 PF02190 PF13541	PTHR10046 PTHR10046:SF24	EC:3.4.21.53		K01338	GO:0004176 GO:0004252 GO:0005524 GO:0006508 GO:0030163	AT5G47040	lon protease 2
Vigun01g105000.1	C2	0.89	0.75	0.57	1.4	352.7	365.791	361.431	320.549	388.107	411.522	483.389	399.84	407.066	350.921	466.044	377.459	653.859	728.027	617.922	632.978	617.371	635.435	604.736	636.835	679.09	1074.63	999.877	1076.25	0.888933	0.751436	0.573904	1.39939	PF00682	PTHR10277 PTHR10277:SF38	EC:4.1.3.4		K01640	GO:0003824
Vigun03g131400.1	C2	1.23	1.05	0.85	1.88	1150.38	1223.57	1054.89	1292.57	1298.1	1179.23	1578.54	1325.16	1318.48	1116.5	1357.57	1328.65	2814.68	2264.57	2972.62	2682.79	2426.33	2714.95	2503.42	2582.41	2542.52	4577.79	4245.12	5191.43	1.2316	1.05339	0.853385	1.8818	PF01786	PTHR31803 PTHR31803:SF6	EC:1.10.3.11		K17893	GO:0009916 GO:0055114
Vigun03g445600.1	C2	2.22	1.96	1.21	3.3	89.2004	74.0728	70.9954	68.8237	128.332	78.6733	472.765	309.967	263.506	220.382	140.724	229.14	372.297	308.527	406.949	356.97	269.725	449.929	728.563	927.54	769.567	2250.15	1669.59	1880.3	2.21514	1.96467	1.21317	3.29668	PF00085 PF01507	PTHR23293 PTHR23293:SF11	EC:1.8.4.10	KOG0189	K05907	GO:0003824 GO:0008152 GO:0016671 GO:0019419 GO:0045454 GO:0055114
Vigun06g082700.1	C2	1.31	1.15	0.75	1.97	1078.61	1244.61	1067.08	1653.65	1645.76	1442.06	1875.12	1529.66	1560.26	1326.9	1774.77	1810.03	2891.38	2453.59	3051.61	3518.18	3436.9	3584.06	2222.17	2919.49	3198.23	6791.39	5773.79	6711.58	1.30839	1.15235	0.74822	1.97257	PF03106	PTHR31221 PTHR31221:SF1			K13424	GO:0003700 GO:0006355 GO:0043565	AT2G38470	WRKY DNA-binding protein 33
Vigun07g130300.1	C2	2.24	2.09	1.42	3.5	850.992	817.544	814.654	1374.59	1476.99	1542.34	1476.73	1637.87	1699.1	741.005	743.352	805.541	3873.58	3453.56	4431.44	6372.71	5356.14	7042.06	3821.36	4677.29	4400.87	9195.06	9223.03	7422.11	2.24345	2.09492	1.4221	3.49626	PF00005 PF00664	PTHR24221 PTHR24221:SF205	EC:3.6.3.44		K05658	GO:0005524 GO:0006810 GO:0016021 GO:0016887 GO:0042626 GO:0055085	AT3G62150	P-glycoprotein 21
Vigun11g130800.1	C2	0.79	0.74	0.5	1.19	100.479	135.343	88.2064	107.478	87.888	105.474	118.634	88.0381	86.891	41.4655	49.6672	39.0781	212.34	173.166	173.978	159.471	172.624	170.133	149.744	144.787	121.992	83.3389	110.054	104.694	0.787979	0.739345	0.504727	1.19488	PF00300	PTHR23029 PTHR23029:SF43	EC:3.1.3.63	KOG0235	K15634		AT5G22620	phosphoglycerate/bisphosphoglycerate mutase family protein
Vigun08g217700.1	C2	0.63	0.54	0.4	1.13	805.879	782.794	684.855	918.278	925.546	775.494	1059.74	851.035	867.021	745.612	729.28	911.23	1298.36	1001.19	1228.84	1261.05	1267.11	1289.32	1218.11	1176.39	1274.82	1840.77	1681.67	1696.04	0.634081	0.543428	0.401575	1.12896	PF09751	PTHR12940 PTHR12940:SF0		KOG2627	K13118		AT3G07790	DGCR14-related
Vigun03g327800.1	C2	0.64	0.56	0.43	1.15	329.119	348.416	331.312	327.148	384.996	380.398	336.424	358.572	336.231	372.422	365.881	327.723	506.998	498.766	565.929	515.214	541.848	556.518	391.639	527.114	468.653	808.533	708.638	847.323	0.639611	0.562576	0.428029	1.14929	PF01532	PTHR11742 PTHR11742:SF44			K10084	GO:0004571 GO:0005509 GO:0016020	AT1G27520	Glycosyl hydrolase family 47 protein
Vigun03g178200.1	C2	2.1	1.85	1.51	3.67	17.43	10.9737	9.32263	5.65674	13.9999	7.78087	6.19729	9.17063	9.44468	5.37516	4.13893	4.44069	36.4814	57.3154	67.9914	46.6146	26.3731	25.6224	22.0777	27.1475	21.3486	35.0901	32.2108	110.278	2.10046	1.84559	1.50806	3.66963	PF05057	PTHR31828 PTHR31828:SF1	EC:3.1.1.32	KOG4569
Vigun03g131000.1	C2	3.72	3.5	2.64	6.71	51.2646	5.48687	61.6728	328.091	358.552	240.343	21.2479	35.7655	67.0572	16.1255	7.45007	8.88138	489.225	501.205	569.928	3242.17	3613.12	3606.61	251.494	234.147	288.715	897.72	1269.64	1239.58	3.71984	3.49645	2.64184	6.71381	PF00407	PTHR31213 PTHR31213:SF11				GO:0006952 GO:0009607
Vigun03g130900.1	C2	3.67	3.36	2.72	6.77	78.9475	55.7832	76.7324	265.867	310.33	218.729	27.4451	61.4432	172.838	26.1079	23.178	12.4339	854.039	742.661	1086.86	2419.05	2838.71	2879.96	521.225	529.376	677.056	1865.62	2456.07	2392.61	3.66567	3.35573	2.72269	6.76536	PF00407	PTHR31213 PTHR31213:SF11				GO:0006952 GO:0009607
Vigun02g203800.1	C2	0.88	0.76	0.47	1.43	1114.49	1064.45	1145.25	783.459	781.659	681.259	1128.79	1176.59	1105.97	1103.44	1051.29	1068.43	1983.09	2224.32	1903.76	1262.27	1173.6	1379.51	1490.72	1522.52	1712.97	3067.46	2567.47	3036.13	0.878445	0.76423	0.470341	1.42773	PF00168	PTHR10024				GO:0005515	AT4G34150	Calcium-dependent lipid-binding (CaLB domain) family protein
Vigun09g122500.1	C2	0.94	0.81	0.5	1.62	134.313	149.974	142.708	130.105	132.221	114.119	99.1566	92.6234	118.058	109.039	83.6064	87.9257	281.561	256.09	278.965	207.312	234.961	219.328	143.985	149.311	145.374	321.659	264.397	279.184	0.935437	0.81352	0.50162	1.62473	PF00005	PTHR24220		KOG2355		GO:0005524 GO:0016887	AT4G33460	ABC transporter family protein
Vigun06g185600.1	C2	2.75	2.47	1.63	4.78	3.07588	4.57239	6.45413	10.3707	6.22216	4.32271	7.96794	4.58532	16.056	18.4291	9.93343	3.55255	36.4814	23.17	34.9956	35.5743	31.1682	49.195	33.5965	28.2787	26.4316	327.507	194.607	357.355	2.74662	2.4707	1.62604	4.78432	PF00230	PTHR19139 PTHR19139:SF144		KOG0223	K09874	GO:0005215 GO:0006810 GO:0016020	AT4G18910	NOD26-like intrinsic protein 1;2
Vigun09g113200.1	C2	1.11	1.06	0.74	1.87	535.202	509.365	471.151	388.43	424.662	344.087	476.306	504.385	391.954	525.23	523.989	519.561	1086.02	1337.76	843.893	857.464	730.056	819.917	921.503	662.852	713.654	1884.63	2245.36	1587.16	1.10827	1.05688	0.743426	1.86565	PF00249	PTHR10641 PTHR10641:SF643		KOG0048	K09422	GO:0003677
Vigun01g246100.1	C2	0.73	0.76	0.46	1.34	635.681	545.944	572.266	571.331	453.44	468.581	613.532	646.53	514.735	682.646	784.741	733.602	977.514	1062.16	876.889	718.847	754.032	1047.44	898.465	783.884	761.434	1972.35	1594.43	1997.56	0.733712	0.755053	0.461463	1.33806	PF00646 PF01344	PTHR24412 PTHR24412:SF0				GO:0005515	AT1G67480	Galactose oxidase/kelch repeat superfamily protein
Vigun06g195400.1	C2	0.71	0.82	0.4	1.66	134.313	176.494	115.457	95.2219	169.554	121.036	185.919	126.555	153.948	162.791	160.59	164.306	217.017	276.821	204.974	242.887	221.774	217.278	178.541	178.721	259.233	526.351	550.268	459.258	0.713156	0.821746	0.402456	1.65504	PF00847	PTHR31190				GO:0003677 GO:0003700 GO:0006355
Vigun05g275050.1	C2	0.72	0.76	0.36	1.64	35.8852	48.4674	42.3104	132.933	118.999	140.056	100.042	106.379	80.2798	125.932	139.896	126.116	77.6399	74.388	55.9929	222.033	212.184	230.602	118.068	123.295	126.059	454.709	316.74	450.882	0.715733	0.76215	0.357887	1.64092
Vigun08g197900.1	C2	0.94	0.94	0.48	2.07	1183.19	1270.21	1146.68	1604.63	1569.54	1622.74	2060.16	1801.11	1785.04	1577.99	1843.48	1584.44	2208.53	1982.87	2734.65	3106.01	3096.44	2990.65	1973.55	2901.39	3019.31	7525.35	5714.73	7821.34	0.944003	0.938444	0.483493	2.0729	PF07714 PF13499 PF13833	PTHR24349 PTHR24349:SF89	EC:2.7.11.17	KOG0032		GO:0004672 GO:0004713 GO:0005509 GO:0005524 GO:0006468
Vigun03g180800.1	C2	1.05	1.13	0.65	2.15	13.3288	33.8357	17.9281	27.3409	27.222	30.259	26.5598	18.3413	35.8898	30.7152	20.6947	23.9797	30.8689	47.5596	55.9929	56.4282	73.1255	56.3693	37.4361	39.5901	49.8135	119.891	84.5534	129.821	1.0462	1.1322	0.650742	2.14855		PTHR37182 PTHR37182:SF1					AT1G21500
Vigun10g182500.1	C2	1.54	1.74	1.03	3.27	985.305	873.327	935.131	774.974	978.435	887.884	926.938	948.243	1207.03	906.867	1002.45	970.735	2473.25	2604.8	3067.61	3161.21	2687.66	2990.65	1787.33	2048.51	2474.41	9624.91	8490.23	9684.89	1.54382	1.74272	1.03373	3.27092	PF00501 PF13193	PTHR24095	EC:6.2.1.3	KOG1176	K18660	GO:0003824 GO:0008152	AT3G16170	AMP-dependent synthetase and ligase family protein
Vigun01g197000.1	C2	0.6	0.69	0.44	1.5	5344.85	5119.25	4375.18	5136.32	4339.96	3908.59	5684.69	4800.83	4333.22	4479.81	4521.37	4737.33	7244.83	8681.45	6573.17	7302.55	6992.47	7310.58	5989.77	6895.47	7158.91	14424.9	11378.5	13142.6	0.600469	0.690802	0.435759	1.50325	PF00170	PTHR22952 PTHR22952:SF167				GO:0003700 GO:0006355 GO:0043565	AT3G62420	basic region/leucine zipper motif 53
Vigun03g162400.1	C2	0.89	1.02	0.65	2.08	1356.46	1345.2	1401.26	1303.88	1271.65	1366.84	1051.77	1066.54	1070.08	37.6261	46.356	29.3086	2460.16	2419.44	2704.66	2747.81	2405.95	2868.68	1596.31	1727.26	1665.19	162.291	123.475	192.637	0.886356	1.02498	0.645852	2.0782
Vigun03g216900.1	C2	0.68	0.46	0.31	1.24	429.597	420.66	430.992	541.162	513.328	462.53	511.719	498.882	492.068	336.332	350.981	370.354	708.113	651.2	694.912	709.033	643.744	738.95	615.295	608.557	644.525	802.685	940.824	760.776	0.681043	0.463455	0.314258	1.24351	PF02181	PTHR23213 PTHR23213:SF239		KOG1922		GO:0000160 GO:0004871	AT1G70140	formin 8
Vigun09g237000.1	C2	1.55	1.31	0.75	2.93	570.062	528.569	580.871	298.865	223.22	269.737	387.773	411.761	304.119	146.665	155.624	110.129	1532.22	1874.33	1494.81	645.245	635.353	676.431	647.932	643.622	570.313	1061.47	983.772	1091.61	1.54515	1.30542	0.754463	2.92714	PF02458	PTHR31896				GO:0016747	AT5G42830	HXXXD-type acyl-transferase family protein
Vigun03g300800.1	C2	0.6	0.46	0.35	1.12	5039.31	5088.16	5069.36	5073.16	4780.17	4740.28	6061.84	6115.89	5228.57	2512.5	3227.54	2814.51	7646.12	8622.91	6742.15	6952.94	6333.15	6794.03	7113.81	7428.24	7603.16	6674.42	5602	6334.68	0.598565	0.460431	0.347385	1.1214	PF00249	PTHR24078 PTHR24078:SF280				GO:0003676 GO:0003677 GO:0008270	AT5G47390	myb-like transcription factor family protein
Vigun08g110200.1	C2	0.71	0.52	0.36	1.27	344.498	387.739	301.193	212.128	199.109	260.227	201.855	199.003	211.561	198.113	210.258	224.699	591.186	520.716	580.927	299.315	294.899	367.938	241.895	264.688	277.532	574.6	405.319	551.388	0.711996	0.518955	0.356548	1.27433	PF06045 PF14683 PF14686	PTHR32018	EC:4.2.2.23		K18195	GO:0003824 GO:0005975 GO:0030246
Vigun07g154400.1	C2	1.68	1.06	0.99	3.08	41.0117	37.4936	40.159	39.5972	30.333	19.0199	60.2022	36.6825	29.2785	54.5195	44.7004	45.295	155.28	126.825	98.9875	63.7884	43.156	77.8921	71.0325	102.934	77.2617	517.578	289.897	414.588	1.68326	1.05518	0.993708	3.08003	PF02466	PTHR15371 PTHR15371:SF7		KOG3324	K17794
Vigun06g113900.1	C2	0.94	0.59	0.55	1.83	659.263	583.437	569.397	774.974	658.771	670.884	663.11	747.406	612.015	615.84	562.895	681.202	1168.34	1215.82	1102.86	1117.52	902.68	1140.71	986.776	1021.42	957.638	2424.14	1900.44	2297.68	0.944333	0.586775	0.552278	1.83207	PF06886	PTHR31358 PTHR31358:SF4					AT1G54460	TPX2 (targeting protein for Xklp2) protein family
Vigun11g033400.1	C2	0.98	0.57	0.54	1.9	474.71	427.976	447.486	436.512	517.995	418.438	566.609	557.574	621.46	353.225	448.66	411.208	883.037	857.291	917.884	733.567	577.811	723.576	772.719	908.31	862.078	1633.15	1403.85	1475.49	0.977313	0.567723	0.542833	1.89523	PF03767	PTHR31284 PTHR31284:SF7	EC:3.1.3.2			GO:0003993	AT5G51260	HAD superfamily, subfamily IIIB acid phosphatase
Vigun10g028900.1	C2	0.52	0.36	0.36	1.09	31.784	47.5529	26.5336	28.2837	39.6663	25.9362	28.3305	30.2631	37.7787	29.9473	17.3835	30.1967	42.0939	62.1933	47.9939	39.2544	35.9634	45.0954	56.634	21.4918	45.7471	46.7867	71.1322	47.4613	0.524435	0.357809	0.36217	1.09301	PF03101	PTHR31669 PTHR31669:SF44				GO:0006355
Vigun03g015900.1	C2	0.58	0.43	0.39	1.2	341.422	360.305	361.431	456.311	467.44	382.127	284.19	344.816	318.286	310.992	323.664	364.137	493.902	559.739	531.933	639.111	648.539	477.601	388.759	473.95	375.126	796.837	747.559	755.193	0.576649	0.434854	0.385939	1.20312	PF01814 PF05495 PF13639 PF14599	PTHR21319 PTHR21319:SF0	EC:6.3.2.19	KOG1940	K16276	GO:0005515 GO:0008270	AT3G18290	zinc finger protein-related
Vigun10g131600.1	C2	0.58	0.43	0.46	1.34	443.951	353.903	428.124	364.86	364.774	336.307	379.805	387.001	376.843	246.49	213.569	205.16	559.381	579.251	687.913	512.761	469.921	458.128	498.188	542.95	527.616	597.993	536.847	554.18	0.575184	0.434753	0.455975	1.34429	PF12036	PTHR14319 PTHR14319:SF3					AT2G46060	transmembrane protein-related
Vigun11g044900.1	C2	0.82	0.66	0.58	1.92	577.239	684.03	560.075	1079.5	1315.21	1157.62	692.326	641.027	716.851	651.93	749.146	684.754	967.224	1004.85	1236.84	1933.28	2018.74	1650.08	793.837	1057.62	1206.71	2979.73	2399.7	2526.61	0.817083	0.657205	0.576898	1.92233	PF00069 PF00954 PF01453 PF08276 PF11883	PTHR27002 PTHR27002:SF129	EC:2.7.11.1	KOG1187		GO:0004672 GO:0004674 GO:0004713 GO:0005515 GO:0005524 GO:0006468 GO:0048544	AT4G27290	S-locus lectin protein kinase family protein
Vigun03g221800.1	C2	0.64	0.28	0.22	1.34	287.082	308.179	294.021	324.32	285.442	318.151	318.718	317.304	319.23	263.383	293.864	304.631	449.002	460.962	471.94	352.063	371.621	400.734	359.962	376.672	373.093	802.685	593.216	785.903	0.635944	0.277118	0.216251	1.33996	PF07859	PTHR23024 PTHR23024:SF208		KOG1515	K15889	GO:0008152 GO:0016787	AT1G26120	alpha/beta-Hydrolases superfamily protein
Vigun11g213500.1	C2	0.55	0.2	0.17	1.1	37.9358	33.8357	41.5933	49.9679	40.444	35.4462	54.005	42.1849	43.4455	35.3225	43.0449	49.7357	49.5773	54.8764	60.9923	46.6146	32.367	65.5933	46.0752	46.377	65.0625	89.1872	77.8428	107.486	0.545388	0.200019	0.173821	1.09958		PTHR20208 PTHR20208:SF13			K15078		AT5G43210	Excinuclease ABC, C subunit, N-terminal
Vigun03g389700.1	C2	0.95	0.51	0.31	1.82	110.732	133.514	85.3379	211.185	143.11	152.159	158.474	172.408	130.337	152.04	149.001	142.99	220.759	219.506	196.975	217.126	234.961	268.523	191.02	178.721	203.32	557.055	471.083	544.409	0.951194	0.508786	0.313241	1.82437	PF00069	PTHR27001 PTHR27001:SF222	EC:2.7.10.2 EC:2.7.11.1	KOG1187		GO:0004672 GO:0004713 GO:0005524 GO:0006468
Vigun10g124800.1	C2	1.88	1.01	0.84	4.27	11.2782	9.14479	12.9083	50.9107	48.9995	52.737	82.3354	77.9504	95.3912	1.53576	2.48336	3.55255	46.771	31.7064	43.9944	105.496	97.1011	105.564	116.148	180.983	161.64	52.6351	45.632	47.4613	1.8775	1.01349	0.843451	4.26653	PF13561	PTHR24322 PTHR24322:SF442		KOG1208	K15095	GO:0008152 GO:0016491
Vigun06g106800.2	C2	1.64	0.51	0.97	3.65	99.4533	53.0398	90.3578	65.0526	28.7775	25.0717	7.08262	12.8389	9.44468	28.4116	34.767	31.0848	263.788	230.481	263.967	46.6146	46.7524	75.8423	20.1579	18.0983	19.3154	482.488	222.791	474.613	1.64258	0.509039	0.971203	3.64581	PF00168 PF07002	PTHR10857 PTHR10857:SF26				GO:0005515	AT1G08860	Calcium-dependent phospholipid-binding Copine family protein
Vigun10g125000.1	C2	1.78	0.59	1.06	3.28	492.14	377.68	317.686	165.931	157.11	140.92	180.607	174.242	233.284	575.142	572.828	547.981	1328.3	1298.74	1450.82	219.579	232.563	245.975	383	459.245	386.308	5550.08	6098.58	4838.26	1.77988	0.589466	1.06275	3.28115	PF00106	PTHR24322 PTHR24322:SF442		KOG1208	K15095	GO:0008152 GO:0016491
Vigun04g110600.1	C2	0.79	0.35	0.1	1.3	816.132	930.939	709.237	1633.86	1506.54	1396.23	1173.94	1003.27	1121.08	1501.21	1128.27	1794.93	1466.74	1317.03	1467.81	2066.99	1951.61	1779.22	1091.41	1273.67	1180.27	4029.51	3574.06	3308.33	0.79151	0.353889	0.104208	1.30235	PF02365	PTHR31744 PTHR31744:SF10				GO:0003677 GO:0006355	AT5G18270	Arabidopsis NAC domain containing protein 87
Vigun10g117200.1	C2	1.56	0.48	0.4	2.35	370.13	318.239	320.555	365.803	355.441	361.378	472.765	411.761	413.677	300.241	341.876	291.309	1040.19	1025.58	905.886	453.879	481.909	574.967	541.383	587.065	589.629	1709.18	1189.12	1876.12	1.55845	0.48074	0.404278	2.35471	PF00462 PF00610 PF04784	PTHR23054 PTHR23054:SF14		KOG1752		GO:0009055 GO:0015035 GO:0035556 GO:0045454	AT3G11920	glutaredoxin-related
Vigun03g074300.1	C2	1.16	0.33	0.28	1.83	583.391	545.029	483.342	473.281	482.217	472.904	743.675	726.314	531.735	599.715	682.096	593.276	1260.01	1373.13	974.877	555.695	604.184	630.311	725.684	928.671	772.617	2353.96	1887.02	2420.53	1.16257	0.325711	0.277914	1.82889	PF04782 PF04783	PTHR21450 PTHR21450:SF4					AT4G39790	Protein of unknown function (DUF630 and DUF632)
Vigun08g128500.1	C2	1.35	0.59	0.52	1.87	2554	2416.97	2688.5	1994	1917.98	2203.72	2518.76	2174.36	2103.33	2147.76	2345.12	2246.1	6127	7824.16	5541.3	3201.69	2470.68	3550.24	3147.51	3697.72	2919.68	8725.73	7407.14	8463.46	1.3476	0.592658	0.522826	1.86784		PTHR33494 PTHR33494:SF1
Vigun02g095300.1	C2	0.76	0.39	0.34	1.1	2823.65	2951.02	2606.03	2778.4	2663.86	2425.04	3186.29	2926.35	3109.19	2595.44	2641.47	2801.19	4509.66	4687.66	4965.37	3535.35	3330.21	3459.02	3962.46	3716.95	4027.77	6079.35	5356.39	5763.75	0.756952	0.392142	0.344269	1.09744	PF00722 PF06955	PTHR31062 PTHR31062:SF16	EC:2.4.1.207		K08235	GO:0004553 GO:0005618 GO:0005975 GO:0006073 GO:0010411 GO:0016762 GO:0042546 GO:0048046	AT1G32170	xyloglucan endotransglucosylase/hydrolase 30
Vigun04g159400.1	C2	0.9	0.51	0.28	1.36	1083.73	1113.83	947.322	1133.23	1165.1	904.31	1300.55	1078.47	935.967	812.417	978.443	961.853	2034.54	2156.03	1688.79	1556.68	1530.84	1463.55	1383.21	1370.95	1266.69	2530.87	2331.26	2208.35	0.902649	0.506944	0.2785	1.36095	PF00447	PTHR10015 PTHR10015:SF168			K09419	GO:0003700 GO:0005634 GO:0006355 GO:0043565	AT5G62020	heat shock transcription factor B2A
Vigun07g252700.1	C2	0.75	0.41	0.23	1.07	1190.36	1169.62	1174.65	1474.52	1413.21	1538.02	1458.13	1490.23	1439.37	1307.7	1259.89	1282.47	1820.33	2037.74	2089.74	2026.51	1884.48	1959.6	1672.14	1761.19	1724.16	2815.98	2378.23	2906.31	0.750798	0.407583	0.233195	1.07313	PF00574	PTHR10381 PTHR10381:SF18	EC:3.4.21.92	KOG0840	K01358	GO:0004252 GO:0006508	AT1G49970	CLP protease proteolytic subunit 1
Vigun02g178100.1	C2	1.03	0.59	0.28	1.66	500.342	577.95	518.482	578.874	559.217	543.797	674.619	639.193	563.847	547.499	566.206	500.022	1099.12	1159.72	1011.87	769.141	767.218	987.999	747.761	791.802	744.152	1959.19	1364.93	1790.97	1.03444	0.585837	0.282448	1.66436	PF00069	PTHR24055 PTHR24055:SF224	EC:2.7.11.24		K04371	GO:0004672 GO:0004707 GO:0004713 GO:0005524 GO:0006468
Vigun01g004900.1	C2	1.25	0.62	0.41	2.03	146.617	152.718	123.346	182.901	173.443	185.012	181.492	192.583	187.005	133.611	184.596	137.661	300.27	374.379	329.958	267.421	257.737	307.469	159.343	324.639	263.3	674.021	426.793	755.193	1.24899	0.621092	0.413446	2.02551	PF01565 PF08031	PTHR32448	EC:1.3.3.8			GO:0003824 GO:0016491 GO:0016614 GO:0050660 GO:0055114	AT4G20860	FAD-binding Berberine family protein
Vigun01g127800.1	C2	0.9	1.66	0.74	0.92	3136.37	2887.92	2701.41	1812.04	1681.54	1877.78	3219.05	2565.03	2602.01	2610.79	3158	3235.49	4680.84	5829.09	5739.28	6193.61	5303.4	5456.54	3565.07	5576.55	4857.32	5029.57	6306.61	5663.25	0.897027	1.65823	0.739248	0.916803	PF03018	PTHR21495 PTHR21495:SF71
Vigun01g110750.1	C2	0.91	1.47	0.71	0.84	142.516	157.29	162.07	150.847	181.998	148.701	206.281	211.842	179.449	236.507	192.046	190.95	324.591	243.895	300.962	407.265	430.361	499.124	319.646	358.573	300.914	361.135	367.74	376.898	0.912594	1.47298	0.712394	0.835872	PF00931 PF07725 PF13456 PF13676	PTHR11017 PTHR11017:SF174		KOG4658		GO:0003676 GO:0004523 GO:0005515 GO:0007165 GO:0043531	AT5G17680	disease resistance protein (TIR-NBS-LRR class), putative
Vigun07g056450.1	C2	2.07	3.18	1.49	1.82	2.05058	0.914479	1.43425	6.59954	8.55547	8.64541	61.0876	51.3555	48.1679	19.9649	13.2446	14.2102	5.61252	4.8779	7.99899	50.2947	89.9084	75.8423	162.223	152.705	135.208	40.9384	72.4743	54.4409	2.07135	3.18228	1.48679	1.82365	PF00560 PF13855	PTHR27004 PTHR27004:SF1		KOG4579		GO:0005515
Vigun09g066800.1	C2	1.04	1.7	1.05	1.04	363.979	435.292	263.902	644.869	731.104	674.342	740.134	685.046	663.016	491.443	456.11	604.822	838.137	457.303	897.887	2262.04	2322.03	2093.86	1225.79	1560.98	1540.15	922.576	1168.98	1091.61	1.04474	1.70356	1.05108	1.03599	PF04576	PTHR31422 PTHR31422:SF1					AT5G57830	Protein of unknown function, DUF593
Vigun03g265700.1	C2	1.19	1.76	0.94	0.94	1006.84	1055.31	983.896	1476.41	1382.1	1210.36	1813.15	1738.75	1677.37	1842.91	2169.63	1904.17	2451.74	1970.67	2517.68	4320.44	4663.25	4828.28	2992.01	3525.78	3483.89	3478.3	3949.85	3960.22	1.18802	1.76322	0.935559	0.944695	PF04564	PTHR22849 PTHR22849:SF40	EC:6.3.2.19			GO:0004842 GO:0005488 GO:0005515 GO:0016567	AT4G36550	ARM repeat superfamily protein
Vigun05g029500.1	C2	1.86	2.81	1.63	1.63	1365.69	1556.44	1282.94	813.628	762.215	768.577	1301.43	1275.63	1206.09	2122.42	1936.19	1946.8	4596.65	5019.36	5625.29	5347.19	5466.43	5586.71	3138.87	4377.54	4169.08	6203.63	7415.19	5007.16	1.85779	2.80642	1.62706	1.63298	PF03171 PF14226	PTHR10209 PTHR10209:SF124		KOG0143		GO:0016491 GO:0055114
Vigun02g183800.1	C2	1.09	1.62	0.92	0.89	220.438	227.705	221.592	231.927	246.553	249.852	237.268	218.261	255.951	271.062	282.275	277.099	458.356	458.523	506.936	716.393	746.839	775.846	462.671	497.704	385.292	413.77	579.794	541.617	1.0881	1.62024	0.919428	0.886469	PF00067	PTHR24291 PTHR24291:SF46		KOG0157		GO:0004497 GO:0005506 GO:0016705 GO:0020037 GO:0055114	AT4G15110	cytochrome P450, family 97, subfamily B, polypeptide 3
Vigun07g283400.1	C2	1.75	4.36	1.99	2.16	4.10117	2.74344	2.15138	6.59954	2.33331	3.45817	0.885327	0.917063	2.8334	2.30364	0.827786	0.888138	15.9021	2.43895	11.9985	67.4685	68.3304	117.863	7.67919	5.65573	5.08301	4.38626	8.0527	5.58368	1.75385	4.35554	1.99022	2.1647	PF13515	PTHR31086 PTHR31086:SF2		KOG4711		GO:0015743
Vigun03g102300.1	C2	2.44	5.18	2.76	2.58	13.3288	16.4606	12.1911	16.0274	23.3331	12.9681	166.442	76.1162	90.6689	89.0741	117.546	208.712	64.544	21.9506	140.982	763.008	502.288	625.186	485.709	861.933	910.875	700.339	861.639	917.119	2.43793	5.17501	2.7608	2.57748	PF05553	PTHR33098 PTHR33098:SF14					AT1G15385	(1 of 28) PF05553 - Cotton fibre expressed protein (DUF761)
Vigun11g033800.1	C2	0.52	1.06	0.55	0.54	348.599	391.397	339.917	273.409	283.886	288.757	508.178	434.688	377.787	426.941	428.793	377.459	601.475	542.667	399.949	603.537	637.75	523.722	638.333	663.983	627.243	630.159	547.584	612.809	0.515843	1.06086	0.54702	0.538005	PF13499	PTHR10891 PTHR10891:SF597				GO:0005509	AT2G44310	Calcium-binding EF-hand family protein
Vigun03g268200.1	C2	0.76	1.61	0.94	0.89	172.249	162.777	160.636	102.764	113.554	92.5059	154.047	151.315	130.337	178.916	169.696	178.516	265.659	286.577	288.964	288.275	300.893	356.664	268.772	249.983	316.163	337.742	339.556	300.123	0.763091	1.6148	0.938303	0.890825	PF12171	PTHR10593 PTHR10593:SF28				GO:0003676 GO:0046872	AT5G66730	C2H2-like zinc finger protein
Vigun09g009700.1	C2	1.97	3.7	2.16	2.2	14.3541	22.862	16.4939	9.42791	4.66662	6.05179	14.1652	17.4242	17.9449	19.197	28.1447	23.0916	62.6732	65.8517	81.9896	83.4156	79.1194	99.4149	92.1503	56.5573	73.1953	92.1114	97.9745	132.612	1.97066	3.7007	2.16343	2.19586	PF00407	PTHR31213 PTHR31213:SF11				GO:0006952 GO:0009607
Vigun03g291400.5	C2	1.94	3.16	1.83	2.79	285.031	367.62	207.249	923.935	964.435	633.709	1468.76	1112.4	1083.3	1081.94	1192.84	1587.99	1186.11	463.401	1651.79	7205.64	6803.07	8517.91	3284.77	4825.47	4935.6	9719.94	8623.1	8357.37	1.94079	3.15895	1.83192	2.78915	PF00010	PTHR23042 PTHR23042:SF25				GO:0046983
Vigun11g021200.1	C2	3.04	4.64	2.84	4.06	174.3	187.468	157.05	147.075	150.11	134.868	265.598	232.017	194.56	331.724	484.255	498.245	1366.65	1179.23	1731.78	3707.09	3319.42	3774.69	1222.91	1730.65	2010.84	7934.74	6140.18	7907.89	3.04352	4.64384	2.84241	4.06409	PF01657 PF07714 PF11883	PTHR27002 PTHR27002:SF95	EC:2.7.11.1	KOG1187		GO:0004672 GO:0004674 GO:0004713 GO:0005524 GO:0006468
Vigun06g210700.1	C2	2.03	3.3	1.91	2.65	145.591	185.639	144.142	230.041	282.331	239.478	346.163	304.465	237.061	333.26	356.776	392.557	645.44	459.742	830.895	2484.07	2517.43	2396.21	933.982	1186.57	1215.86	2257.46	2297.7	2258.6	2.02601	3.29856	1.91017	2.65396	PF00954 PF01453 PF07714 PF08276	PTHR27002 PTHR27002:SF51	EC:2.7.11.1	KOG1187		GO:0004672 GO:0004674 GO:0004713 GO:0005524 GO:0006468 GO:0048544
Vigun06g178900.1	C2	4.12	6.62	4.01	5.5	7.17704	10.0593	13.6254	53.7391	31.8886	17.2908	99.1566	64.1944	77.4464	119.789	174.663	238.021	175.859	89.0217	271.966	3301.05	2346.01	4492.12	959.899	1427.51	1495.42	9253.54	6930.69	7948.37	4.12062	6.6223	4.01122	5.50213	PF06200 PF09425	PTHR33077 PTHR33077:SF17					AT1G30135	jasmonate-zim-domain protein 8
Vigun07g110700.6	C2	0.8	1.42	0.85	1.14	20.5058	28.3488	30.8364	9.42791	11.6666	9.50996	16.8212	18.3413	18.8894	23.8043	30.6281	17.7628	49.5773	46.3401	42.9946	30.6675	22.7768	28.6971	33.5965	38.459	25.415	62.8697	40.2635	55.8368	0.801681	1.42437	0.850622	1.13878	PF00010 PF14215	PTHR11514 PTHR11514:SF28				GO:0046983	AT4G09820	basic helix-loop-helix (bHLH) DNA-binding superfamily protein
Vigun11g021400.2	C2	2.51	4.35	2.48	3.51	79.9728	97.8492	76.0153	62.2242	62.2216	64.8406	101.813	104.545	85.0021	145.129	207.774	204.272	483.612	413.402	544.931	1364.09	1161.62	1336.46	452.112	549.737	628.26	2234.07	1861.52	2269.77	2.50604	4.35077	2.48409	3.51404	PF01657 PF07714	PTHR27002	EC:2.7.11.1			GO:0004672 GO:0004713 GO:0005524 GO:0006468
Vigun01g140200.1	C2	2.19	4.2	2.8	3.75	9.22763	5.48687	6.45413	5.65674	2.33331	5.18725	13.2799	7.33651	5.66681	8.44668	6.62229	15.0983	34.6105	21.9506	39.9949	106.723	58.7401	76.8672	43.1955	59.9507	79.2949	131.588	139.58	135.404	2.18944	4.20085	2.79522	3.75245	PF00067	PTHR24296 PTHR24296:SF11		KOG0157	K13407	GO:0004497 GO:0005506 GO:0016705 GO:0020037 GO:0055114
Vigun07g229400.1	C2	1.48	2.8	1.77	2.35	114.833	130.77	88.9235	258.325	229.442	172.908	331.998	342.065	340.008	320.974	381.609	345.486	302.141	212.189	418.947	1519.88	1438.53	1654.18	929.182	1229.56	1292.1	1852.46	1632.01	1850.99	1.48018	2.80357	1.76679	2.34788	PF14299	PTHR31960 PTHR31960:SF5				GO:0005515
Vigun10g150301.1	C2	3.14	5.75	3.5	4.95	25.6323	17.3751	15.0596	26.3981	17.1109	11.239	49.5783	57.775	56.6681	88.3062	91.8843	99.4715	144.99	187.799	179.977	959.28	582.606	1407.18	402.198	709.229	740.086	3199.04	2680.21	2758.34	3.14251	5.75131	3.49675	4.94887	PF00010 PF14215	PTHR11514 PTHR11514:SF40				GO:0046983
Vigun03g049200.1	C2	1.16	2.48	1.42	2.05	181.477	195.698	138.405	271.524	288.553	231.697	330.227	277.87	259.729	282.58	281.447	291.309	425.616	210.969	513.935	1473.27	1488.88	1464.58	616.255	812.163	892.576	1178.44	1266.96	1084.63	1.15802	2.48308	1.41927	2.04512	PF13561	PTHR24322 PTHR24322:SF581	EC:1.1.1.146	KOG1205		GO:0008152 GO:0016491	AT5G50600	hydroxysteroid dehydrogenase 1
Vigun07g216300.1	C2	0.57	1.07	0.57	0.94	360.903	380.423	367.885	355.432	369.441	344.087	404.595	423.683	379.676	433.852	423.826	485.811	551.898	549.984	540.932	732.34	702.484	816.842	561.541	601.77	628.26	907.955	861.639	809.634	0.566635	1.07478	0.568659	0.940953	PF00201 PF03033	PTHR11926 PTHR11926:SF117	EC:2.4.1.173		K05841	GO:0005975 GO:0008152 GO:0016758 GO:0030259	AT1G43620	UDP-Glycosyltransferase superfamily protein
Vigun03g147400.1	C2	1.58	3.22	1.84	2.91	58.4416	62.1845	47.3303	36.7688	42.7774	38.0398	54.8903	31.1801	51.9457	63.7341	66.2229	109.241	187.084	147.557	168.979	407.265	266.129	419.182	165.103	162.885	166.723	583.372	654.953	556.972	1.58425	3.21594	1.84175	2.90795
Vigun04g076000.1	C2	0.6	1.18	0.68	1.09	43.0623	28.3488	30.8364	36.7688	25.6664	28.5299	25.6745	42.1849	27.3896	0.76788	1.65557	0.888138	48.6419	49.9985	55.9929	79.7355	52.7463	73.7925	52.7944	50.9016	48.7969	2.92417	1.34212	2.79184	0.596786	1.18118	0.678967	1.09176
Vigun09g036400.1	C2	0.97	1.85	1.06	1.64	1790.16	1870.11	1574.81	2298.52	2631.97	2093.05	2823.31	2503.58	2880.63	2493.31	2821.09	2585.37	3414.28	2754.8	4051.49	8433.57	9535.08	7400.77	4975.16	5784.68	6408.65	8178.91	8401.65	8101.92	0.965193	1.85282	1.06475	1.6436	PF03357	PTHR10476 PTHR10476:SF12		KOG3230	K12191	GO:0007034	AT2G06530	SNF7 family protein
Vigun02g051100.4	C2	0.65	1.31	0.73	1.14	311.689	359.39	313.384	316.778	338.33	298.267	454.173	390.669	449.567	434.62	427.138	448.51	522.9	504.863	517.935	791.222	708.478	866.037	667.13	729.589	748.219	1067.32	897.876	925.495	0.65085	1.31117	0.728643	1.14155	PF03106	PTHR31221 PTHR31221:SF8				GO:0003700 GO:0006355 GO:0043565	AT1G69310	WRKY DNA-binding protein 57
Vigun08g135300.1	C2	1.53	2.66	1.54	1.98	1201.64	1268.38	1102.22	2221.21	2435.2	1883.84	2860.49	2719.09	2674.73	2915.64	3021.42	3322.52	3417.09	1825.56	5094.36	13977	14586.7	12823.5	6343.01	8450.79	9215.49	12215.7	12124.7	12105.4	1.53291	2.66177	1.54037	1.97673	PF07765	PTHR32258 PTHR32258:SF4				GO:0003824 GO:0046872	AT5G58320	Kinase interacting (KIP1-like) family protein
Vigun05g064100.1	C2	0.93	1.7	0.99	1.18	248.121	203.014	190.038	147.075	153.998	151.295	141.652	175.159	169.06	188.899	192.874	198.943	419.068	371.94	432.945	446.519	461.53	564.718	334.045	323.508	310.063	409.384	450.951	457.862	0.932763	1.70296	0.993861	1.18266		PTHR15157					AT2G45990
Vigun01g194900.1	C2	0.59	1.06	0.67	0.77	1055.03	1148.59	877.044	1345.36	1523.65	1174.05	1551.98	1438.87	1368.53	1049.69	1136.55	1315.33	1634.18	1187.77	1830.77	2948.99	2829.12	2662.68	2269.2	2403.69	2269.05	1959.19	2095.04	1927.77	0.594837	1.06193	0.671215	0.772625	PF05605 PF14571	PTHR31875 PTHR31875:SF5
Vigun09g215300.3	C2	0.81	1.7	0.92	1.06	897.13	1294.9	603.102	1763.02	2008.2	1144.65	1984.9	1165.59	1506.43	1088.09	1001.62	1662.59	1721.17	1028.02	2156.73	5587.62	5725.37	4701.2	2447.74	3161.55	3208.39	2339.34	2951.31	2505.68	0.811606	1.70383	0.921026	1.05502	PF03106	PTHR31429 PTHR31429:SF3				GO:0003700 GO:0006355 GO:0043565
Vigun07g068200.1	C2	3.44	7.62	4.42	4.99	1.02529	1.82896	0.717125	0.942791	0.77777	1.72908	7.08262	3.66825	5.66681	9.21456	14.9001	15.0983	11.225	2.43895	24.9968	234.3	149.847	295.17	53.7543	136.869	161.64	444.474	381.161	422.964	3.43632	7.62149	4.42333	4.99283	PF00847	PTHR31985 PTHR31985:SF27				GO:0003677 GO:0003700 GO:0006355
Vigun07g087000.1	C2	0.71	1.52	0.91	1.03	111.757	149.974	124.78	106.535	111.221	106.339	175.295	142.145	154.893	179.684	163.074	152.76	218.888	228.042	186.976	307.902	297.297	326.942	304.288	299.754	283.632	308.5	359.687	343.396	0.713761	1.52413	0.910227	1.02961	PF04438	PTHR13483 PTHR13483:SF8		KOG2857			AT4G28820	HIT-type Zinc finger family protein
Vigun02g135800.1	C2	1.66	2.96	2.12	2.43	57.4163	42.9805	45.896	61.2814	64.5549	34.5817	112.437	61.4432	68.9461	62.9662	66.2229	79.0443	182.407	119.509	160.98	397.451	436.355	417.133	368.601	317.852	369.026	426.929	401.293	295.935	1.66183	2.9631	2.1199	2.43257	PF01151	PTHR11157 PTHR11157:SF11	EC:2.3.1.199	KOG3071		GO:0016021
Vigun04g025032.1	C2	2.11	3.88	2.79	3.37	39.9864	21.9475	42.3104	11.3135	12.4443	3.45817	11.5093	7.33651	6.61127	9.21456	3.31114	7.1051	138.442	158.532	152.981	131.257	154.642	114.788	51.8345	47.5081	77.2617	58.4834	69.7901	75.3797	2.10981	3.87995	2.79438	3.37492	PF00069	PTHR27009 PTHR27009:SF21	EC:3.1.4.46	KOG1187	K04730	GO:0004672 GO:0004713 GO:0005524 GO:0006468	AT1G70250	receptor serine/threonine kinase, putative
Vigun05g178200.1	C2	0.67	1.43	1.04	1.1	2163.37	2360.27	2155.68	3075.38	3317.97	2723.31	3138.48	2822.72	2995.85	2677.6	2531.37	2706.16	3701.46	2574.31	4357.45	7816.54	8331.51	8430.79	5532.86	6362.7	6543.86	5643.65	5969.74	5347.77	0.670807	1.43084	1.0417	1.09955	PF01073 PF04321	PTHR10366 PTHR10366:SF385			K12450	GO:0003854 GO:0006694 GO:0008460 GO:0009225 GO:0016616 GO:0055114	AT1G78570	rhamnose biosynthesis 1
Vigun01g125800.1	C2	0.52	1	0.7	0.78	610.049	624.589	565.812	658.068	676.66	709.789	720.656	751.075	815.076	620.447	558.756	639.459	899.874	715.832	967.878	1334.65	1261.11	1505.57	1181.64	1292.9	1236.19	1039.54	1205.22	886.409	0.521017	1.00433	0.698366	0.783825	PF13839 PF14416	PTHR32285 PTHR32285:SF22				GO:0006520 GO:0016597 GO:0016743	AT5G06700	Plant protein of unknown function (DUF828)
Vigun09g256600.1	C2	1.1	2.19	1.55	1.62	39.9864	67.6714	72.4297	77.3088	72.3326	65.7051	58.4316	50.4385	68.9461	74.4844	81.123	66.6103	148.732	115.85	121.985	295.635	305.689	382.286	174.702	168.541	175.872	217.851	257.686	209.388	1.10202	2.19143	1.54567	1.62397	PF00849 PF01479	PTHR11079 PTHR11079:SF73	EC:5.4.99.23	KOG1919		GO:0001522 GO:0003723 GO:0009451 GO:0009982	AT1G76050	Pseudouridine synthase family protein
Vigun07g006600.1	C2	1.1	2.47	1.59	2.03	67.6693	48.4674	74.581	52.7963	47.444	67.4342	61.0876	57.775	61.3904	314.831	340.22	355.255	140.313	137.801	129.984	360.65	216.979	350.514	137.266	262.426	143.341	1494.25	1167.64	1457.34	1.09748	2.46868	1.59101	2.02758	PF00045 PF02560	PTHR34186 PTHR34186:SF1	EC:4.2.1.104			GO:0003677 GO:0008824 GO:0009439
Vigun11g129000.1	C2	3.04	6.4	3.87	4.98	107.656	161.863	93.2263	199.872	204.554	95.0996	611.761	433.771	406.121	652.698	766.53	1232.74	913.906	398.769	1664.79	14210.1	11401.6	16477.2	4203.4	7796.99	9164.66	28716.8	26994	28052.4	3.03706	6.39674	3.86592	4.98118	PF00067	PTHR24296 PTHR24296:SF7		KOG0157		GO:0004497 GO:0005506 GO:0016705 GO:0020037 GO:0055114	AT2G27690	cytochrome P450, family 94, subfamily C, polypeptide 1
Vigun09g217800.1	C2	0.55	1.14	0.72	0.87	533.152	494.733	505.573	442.169	427.774	428.813	478.077	465.868	518.513	425.406	396.51	381.011	699.694	747.539	798.899	971.547	927.855	965.452	840.872	766.917	792.949	660.863	809.296	728.67	0.550654	1.14133	0.715083	0.870187	PF01370	PTHR12126 PTHR12126:SF8		KOG4288		GO:0003824 GO:0050662	AT5G10730	NAD(P)-binding Rossmann-fold superfamily protein
Vigun07g172800.1	C2	1.04	2.66	1.73	1.97	6.15175	6.40135	9.32263	16.0274	4.66662	7.78087	15.9359	8.25357	9.44468	15.3576	18.2113	13.3221	17.773	7.31685	19.9975	67.4685	56.3426	56.3693	36.4762	36.1967	38.6308	55.5592	72.4743	55.8368	1.04339	2.66168	1.7265	1.97131	PF01417	PTHR12276 PTHR12276:SF56					AT3G23350	ENTH/VHS family protein
Vigun01g222600.1	C2	0.74	1.63	1.06	1.17	115.858	143.573	103.266	117.849	147.776	112.39	134.57	121.969	115.225	103.664	125.823	129.668	216.082	164.629	225.971	365.557	418.374	384.336	232.296	285.049	260.25	267.562	296.608	241.494	0.742177	1.62785	1.06463	1.16557		PTHR33430 PTHR33430:SF2					AT5G05950	maternal effect embryo arrest 60
Vigun10g197300.1	C2	4.65	7.09	4.65	5.57	17.43	20.1185	14.3425	1.88558	8.55547	3.45817	7.96794	4.58532	6.61127	4.60728	9.93343	8.88138	371.362	380.476	550.93	679.592	558.631	660.033	196.779	147.049	136.225	478.102	395.924	235.91	4.64995	7.09353	4.64668	5.56646	PF00012	PTHR19375 PTHR19375:SF229			K03283		AT1G16030	heat shock protein 70B
Vigun08g099200.1	C2	1.44	2.24	1.53	1.87	203.008	164.606	198.644	239.469	292.442	220.458	232.841	195.334	176.615	254.936	267.375	223.811	521.029	413.402	603.924	1090.54	1299.48	1156.08	531.784	548.606	669.94	845.085	1048.19	843.136	1.44186	2.23672	1.53312	1.8748	PF00083	PTHR23505 PTHR23505:SF15		KOG1330		GO:0016021 GO:0022857 GO:0055085	AT1G78130	Major facilitator superfamily protein
Vigun01g216300.1	C2	1.56	2.27	1.64	1.73	674.642	770.905	508.442	790.059	728.771	598.263	947.3	832.693	722.518	858.49	879.937	922.775	2004.61	1773.12	1989.75	3784.37	3088.05	3369.86	2698.28	2431.96	2680.78	2979.73	3031.84	2843.49	1.56152	2.27438	1.64213	1.73442	PF13499	PTHR10891 PTHR10891:SF573		KOG0027	K13448	GO:0005509	AT1G66400	calmodulin like 23
Vigun07g169600.1	C2	0.77	1.07	0.73	0.83	330.144	321.896	299.041	329.977	350.774	304.319	315.176	318.221	333.397	362.44	307.936	287.757	491.096	569.495	563.929	671.005	640.148	758.423	526.025	525.983	556.081	548.282	587.847	562.556	0.772372	1.07104	0.734066	0.826121	PF00631	PTHR32378 PTHR32378:SF10			K07973	GO:0004871 GO:0005834 GO:0006308 GO:0007186 GO:0008855 GO:0009318	AT3G22942	G-protein gamma subunit 2
Vigun07g144800.1	C2	0.8	1.43	1.04	1.03	785.373	805.656	906.446	715.578	755.215	662.239	775.547	831.776	810.353	919.921	850.136	907.677	1534.09	1570.68	1249.84	2003.2	1668.7	2057.99	1596.31	1698.98	1662.14	1760.35	2113.83	1587.16	0.802075	1.4256	1.03597	1.02824	PF00403	PTHR22814 PTHR22814:SF96		KOG1603		GO:0030001 GO:0046872	AT1G56210	Heavy metal transport/detoxification superfamily protein
Vigun03g105000.1	C2	2.04	3.38	2.47	2.4	38.9611	32.0067	37.2905	35.826	21.7776	27.6653	59.3169	51.3555	47.2234	46.0728	41.3893	54.1764	129.088	158.532	156.98	322.622	296.098	269.548	359.002	297.491	220.602	277.796	306.003	161.927	2.03803	3.3809	2.47376	2.39643	PF00011	PTHR11527 PTHR11527:SF158			K13993		AT3G46230	heat shock protein 17.4
Vigun07g176000.1	C2	1.88	3.17	2.26	2.3	235.817	234.107	255.297	433.684	461.218	440.916	573.692	542.901	458.067	608.161	710.24	746.924	884.908	557.3	1232.84	4152.38	3698.23	4173.38	1873.72	2731.72	2940.01	3348.18	3540.5	3255.29	1.88308	3.17012	2.26057	2.29618	PF06414	PTHR31153 PTHR31153:SF3				GO:0005524 GO:0016301
Vigun03g097700.1	C2	1.14	1.93	1.21	1.33	124.06	127.113	106.135	19.7986	35.7774	25.9362	96.5007	91.7063	105.78	107.503	88.5731	113.682	254.434	271.943	258.967	95.6827	135.462	78.917	212.138	235.278	234.835	282.182	261.713	237.306	1.13616	1.92747	1.21455	1.33455	PF07714	PTHR24057 PTHR24057:SF5	EC:2.7.11.1 EC:2.7.11.26		K14502	GO:0004672 GO:0004713 GO:0005524 GO:0006468
Vigun08g101900.1	C2	1.39	2.4	1.57	1.69	5396.11	5990.75	5188.4	4015.35	4969.95	4103.98	1295.23	1167.42	1603.71	224.221	267.375	327.723	15283.8	10231.4	18004.7	22797	21045.8	25068.9	3352.93	4373.01	4374.44	846.547	997.193	792.882	1.39265	2.39636	1.57324	1.68619	PF00069 PF13947	PTHR27009 PTHR27009:SF19	EC:3.1.4.46	KOG1187		GO:0004672 GO:0004713 GO:0005524 GO:0006468 GO:0030247
Vigun09g038000.1	C2	1.36	2.35	1.52	1.63	259.399	288.975	266.771	451.597	466.662	454.749	393.085	423.683	450.511	413.12	525.644	457.391	782.947	451.206	851.892	2328.28	2384.37	2282.44	1093.33	1307.6	1233.14	1324.65	1571.62	1416.86	1.35564	2.349	1.51985	1.62728	PF10250	PTHR31741 PTHR31741:SF8				GO:0016810
Vigun08g080700.2	C2	1.42	2.32	1.61	1.74	91.251	128.941	90.3578	117.849	150.887	121.036	147.85	146.73	114.281	143.594	201.98	134.997	328.332	209.75	290.963	591.27	652.135	700.004	395.478	434.36	421.89	523.427	597.242	487.176	1.41662	2.31789	1.61424	1.74231	PF00931 PF01582	PTHR11017 PTHR11017:SF163				GO:0005515 GO:0007165 GO:0043531
Vigun02g066500.1	C2	0.98	1.54	1.08	1.08	596.72	765.419	427.407	465.739	496.217	317.287	937.562	552.072	674.35	317.902	312.075	489.364	1308.65	886.559	1322.83	1171.5	1421.75	1116.11	1425.45	1545.15	1617.41	783.678	781.112	806.842	0.975181	1.53588	1.08418	1.08323	PF00226 PF01556	PTHR24078 PTHR24078:SF317		KOG0712	K09510	GO:0006457 GO:0051082
Vigun02g160700.1	C2	3.71	6.35	3.19	4.18	111.757	149.974	83.9037	316.778	266.775	171.179	1439.54	1022.53	934.079	1583.37	2074.43	2707.04	1527.54	568.276	2427.69	20110.5	16362.1	25132.5	6808.56	11855.5	12269.4	40002.7	34022.7	41458.8	3.71012	6.35094	3.1872	4.18143	PF06200 PF09425	PTHR33077 PTHR33077:SF13			K13464
Vigun08g114600.1	C2	1.13	1.89	1.02	1.31	145.591	164.606	139.839	146.133	153.221	175.502	149.62	158.652	163.393	172.773	151.485	166.082	376.039	295.113	316.96	569.189	457.933	731.776	351.323	315.59	287.698	409.384	375.793	427.151	1.13463	1.88911	1.01715	1.30593		PTHR36372 PTHR36372:SF1					AT5G24610
Vigun09g142400.1	C2	1.58	2.48	1.35	1.69	76.8969	88.7044	70.2783	35.826	36.5552	25.9362	73.4822	41.2678	47.2234	334.028	374.987	369.465	227.307	230.481	247.969	207.312	161.835	178.332	121.907	143.656	148.424	1286.64	916.666	1275.87	1.58112	2.47728	1.35383	1.68974
Vigun09g107900.1	C2	0.73	1.11	0.64	0.84	711.552	695.918	648.998	608.1	627.66	589.617	721.542	662.12	694.184	781.702	817.853	726.497	1217.92	1075.58	1122.86	1286.81	1299.48	1346.71	1047.25	1087.03	1113.18	1387.52	1421.3	1354.04	0.732288	1.10743	0.644224	0.839693	PF05773	PTHR24067 PTHR24067:SF29	EC:6.3.2.19		K04649	GO:0005515	AT5G50870	ubiquitin-conjugating enzyme 27
Vigun04g198900.1	C2	0.87	1.37	0.82	0.96	687.971	801.083	658.321	1228.46	1295.76	1119.58	1257.16	1124.32	1134.31	1271.61	1371.64	1311.78	1441.48	904.851	1579.8	2966.16	3029.31	3430.33	1909.24	2127.69	2149.1	2491.39	2362.13	2823.95	0.870535	1.37117	0.815163	0.956941	PF07714	PTHR23257 PTHR23257:SF473	EC:2.7.12.1	KOG0192		GO:0004672 GO:0004713 GO:0005524 GO:0006468	AT5G50180	Protein kinase superfamily protein
Vigun06g211800.1	C2	3.5	5.68	2.47	4.23	1.02529	5.48687	5.737	16.9702	23.3331	6.05179	106.239	43.102	45.3344	41.4655	72.8452	147.431	39.2876	18.2921	80.9898	837.837	661.726	879.361	230.376	394.77	450.354	1641.92	1676.3	1605.31	3.49986	5.68144	2.46586	4.23348	PF01397 PF03936	PTHR31225 PTHR31225:SF0	EC:4.2.3.48		K15086	GO:0000287 GO:0008152 GO:0010333 GO:0016829
Vigun11g039700.1	C2	1.09	1.91	0.87	1.43	21.5311	26.5199	34.422	15.0847	27.222	19.0199	29.2158	31.1801	43.4455	49.9122	43.8727	55.0646	54.2544	65.8517	55.9929	89.5491	69.5291	70.7178	44.1554	84.836	60.9961	118.429	126.159	156.343	1.09439	1.90577	0.871521	1.4295	PF01453 PF07714	PTHR27002 PTHR27002:SF116	EC:2.7.11.1	KOG1187		GO:0004672 GO:0004713 GO:0005524 GO:0006468	AT5G18470	Curculin-like (mannose-binding) lectin family protein
Vigun07g061000.1	C2	2.2	3.82	1.78	2.79	45.1128	14.6317	39.4419	11.3135	21.7776	17.2908	16.8212	17.4242	16.056	10.7503	13.2446	20.4272	106.638	175.605	172.978	197.499	239.756	274.672	44.1554	45.2458	83.3613	74.5664	99.3166	134.008	2.19835	3.82075	1.78012	2.79307	PF01040	PTHR11048 PTHR11048:SF26	EC:2.5.1.36			GO:0004659 GO:0016021
Vigun11g049600.1	C2	1.25	2.1	1.12	1.65	1023.24	1222.66	976.007	1305.77	1381.32	1270.88	1553.75	1492.98	1689.65	1422.88	1712.69	1487.63	2538.73	2103.6	3015.62	5547.14	6108.97	5313.06	3139.83	3453.39	3696.36	4484.22	5067.83	4962.5	1.24904	2.10009	1.11933	1.65053	PF00481	PTHR13832 PTHR13832:SF333	EC:3.1.3.16	KOG0698	K17506	GO:0003824 GO:0004722 GO:0006470	AT3G15260	Protein phosphatase 2C family protein
Vigun01g087100.1	C2	0.97	1.61	0.85	1.23	311.689	490.161	253.862	479.88	645.549	375.211	1043.8	582.335	645.071	294.866	384.921	479.595	775.463	418.28	880.889	1534.6	1772.99	1277.02	1108.68	1307.6	1676.38	922.576	832.112	965.977	0.97464	1.61122	0.849581	1.2306		PTHR34132 PTHR34132:SF1					AT5G18150	Methyltransferase-related protein
Vigun09g218500.1	C2	1.54	2.91	1.48	2.24	28.7082	38.4081	16.4939	165.931	162.554	56.1952	240.809	137.559	134.114	97.5208	124.168	176.739	98.2191	39.0232	105.987	953.146	962.619	966.477	273.571	554.262	604.878	647.704	601.268	639.331	1.54057	2.90546	1.48317	2.2447	PF00847	PTHR31985 PTHR31985:SF34				GO:0003677 GO:0003700 GO:0006355
Vigun03g390400.1	C2	0.83	1.59	0.8	1.15	118.934	141.744	81.0352	150.847	125.999	126.223	184.148	128.389	140.726	155.88	182.113	207.824	191.761	186.58	229.971	421.985	364.429	426.357	253.413	246.59	287.698	396.225	433.504	385.274	0.832025	1.58921	0.797302	1.15447	PF00046	PTHR24326 PTHR24326:SF206				GO:0003677 GO:0003700 GO:0003824 GO:0006355 GO:0043565
Vigun07g005200.1	C2	1.75	5.79	3.77	3.57	3.07588	1.82896	1.43425	0.942791	0.77777	0.864541	1.77065	1.83413	1.88894	163.559	149.001	163.417	2.80626	8.53633	9.99874	50.2947	41.9572	51.2448	9.59899	35.0655	30.498	2241.38	1415.93	1976.62	1.7513	5.79465	3.77416	3.56518	PF00045
Vigun09g164100.1	C2	0.51	1.53	1.09	0.94	157.895	159.119	137.688	256.439	256.664	250.717	195.657	184.33	153.948	199.649	184.596	217.594	231.984	199.994	213.973	749.514	755.23	701.029	358.042	430.967	349.711	369.908	398.609	382.482	0.506503	1.52998	1.09268	0.935436	PF04782 PF04783	PTHR21450 PTHR21450:SF8					AT1G21740	Protein of unknown function (DUF630 and DUF632)
Vigun05g234800.2	C2	0.39	1.72	0.81	1.12	51.2646	60.3556	32.9878	75.4233	109.666	51.0079	63.7436	32.0972	77.4464	45.3049	43.0449	73.7155	58.9315	47.5596	82.9895	252.7	300.893	223.427	98.8696	74.6556	130.125	90.6493	114.08	147.968	0.389903	1.71858	0.809246	1.12185	PF02365	PTHR31989 PTHR31989:SF4				GO:0003677 GO:0006355	AT5G22380	NAC domain containing protein 90
Vigun10g157200.1	C2	0.6	2.54	1.4	1.57	505.469	519.424	449.638	728.777	706.215	620.741	696.753	608.013	763.13	1125.71	1172.15	1093.3	747.401	474.376	1010.87	3978.19	3655.08	4282.01	1543.52	1945.57	1960.01	3399.35	3688.14	2991.46	0.598501	2.53509	1.39785	1.5715	PF01095 PF04043	PTHR31707 PTHR31707:SF42	EC:3.1.1.11		K01051	GO:0004857 GO:0005618 GO:0030599 GO:0042545	AT1G53840	pectin methylesterase 1
Vigun05g136200.1	C2	0.38	1.15	0.58	0.74	41.0117	64.928	68.844	49.9679	39.6663	38.0398	66.3995	53.1897	56.6681	24.5722	24.8336	22.2034	82.317	63.4127	81.9896	96.9094	87.5108	98.39	94.0701	95.0163	75.2285	48.2488	25.5002	46.0654	0.381687	1.14737	0.584575	0.742584	PF08240 PF13602	PTHR11695 PTHR11695:SF507	EC:1.6.5.5	KOG1198		GO:0008270 GO:0016491 GO:0055114	AT4G13010	Oxidoreductase, zinc-binding dehydrogenase family protein
Vigun03g040300.1	C2	0.37	1.16	0.55	0.68	260.424	278.916	210.835	329.034	352.33	301.725	296.585	268.7	259.729	291.795	351.809	318.842	347.041	270.724	351.956	721.3	834.35	646.709	294.689	389.114	524.566	475.178	532.82	536.033	0.370341	1.16366	0.550573	0.681926	PF03168	PTHR31852 PTHR31852:SF23				GO:0009269
Vigun09g176900.1	C2	0.62	1.88	0.88	1.15	153.794	161.863	152.031	178.187	188.998	145.243	216.02	203.588	194.56	212.703	233.436	230.028	236.661	206.091	273.965	609.67	612.576	660.033	346.524	393.639	392.408	530.737	461.688	512.303	0.615862	1.87706	0.882895	1.15405	PF00481	PTHR13832 PTHR13832:SF314	EC:3.1.3.16	KOG0698	K17506	GO:0003824 GO:0004722 GO:0006470	AT1G34750	Protein phosphatase 2C family protein
Vigun06g176900.1	C2	0.49	1.6	0.71	0.87	251.196	258.797	276.093	164.046	180.443	169.45	261.172	265.948	220.061	278.741	283.931	249.567	395.683	382.915	322.959	501.721	474.716	584.191	401.238	455.852	366.993	521.964	507.32	453.674	0.486783	1.60246	0.712172	0.868504	PF00953	PTHR22926 PTHR22926:SF3	EC:2.7.8.13		K01000	GO:0008963 GO:0016021	AT4G18270	translocase 11
Vigun11g047300.1	C2	1.57	5.84	2.93	3.4	51.2646	28.3488	48.7645	33.9405	34.2219	23.3426	94.73	66.0285	102.003	98.2887	84.4342	138.55	110.38	67.0712	204.974	1773.81	1829.34	1648.03	290.849	865.327	847.845	893.334	1709.86	785.903	1.57478	5.84265	2.93107	3.39903
Vigun04g105700.1	C2	0.39	1.54	0.7	0.89	44.0875	41.1515	56.6529	39.5972	27.9997	35.4462	38.0691	44.9361	44.39	63.7341	43.8727	55.0646	70.1565	65.8517	49.9937	105.496	76.7218	117.863	81.5914	50.9016	74.2119	99.4218	104.685	96.3185	0.390524	1.5421	0.698262	0.885047		PTHR31113 PTHR31113:SF5
Vigun06g106700.1	C2	0.74	3.03	1.35	1.79	53.3152	66.7569	48.0474	12.2563	10.8888	9.50996	8.85327	7.33651	9.44468	55.2874	52.9783	54.1764	93.542	86.5828	100.987	115.31	55.1438	96.3402	18.2381	24.8852	22.3652	187.147	161.054	214.972	0.741658	3.03035	1.35316	1.79365	PF00168 PF07002	PTHR10857 PTHR10857:SF26				GO:0005515	AT1G08860	Calcium-dependent phospholipid-binding Copine family protein
Vigun08g024200.1	C2	0.53	1.24	0.43	1.06	268.626	203.014	220.157	195.158	167.998	172.044	205.396	207.256	152.059	132.075	143.207	161.641	321.785	331.697	347.956	420.758	414.777	429.431	261.093	264.688	236.868	304.114	296.608	312.686	0.53365	1.24095	0.433505	1.06388	PF05701	PTHR32054 PTHR32054:SF2
Vigun01g210700.1	C2	0.71	1.51	0.53	1.27	1002.74	1224.49	882.064	2064.71	1892.31	1257.91	1778.62	1499.4	1398.76	1095.77	1275.62	1546.25	1837.17	1187.77	2071.74	4903.12	5435.26	4523.89	1876.6	2333.55	2564.88	3206.35	3261.34	2998.44	0.712972	1.51093	0.534715	1.27279	PF07887	PTHR31713 PTHR31713:SF14				GO:0005516 GO:0006950	AT5G26920	Cam-binding protein 60-like G
Vigun07g070232.1	C2	1.57	3.45	1.32	2.64	58.4416	98.7637	52.3501	106.535	108.888	80.4024	257.63	175.159	187.005	211.167	233.436	345.486	229.178	173.166	220.972	1102.8	878.705	1259.6	458.832	501.098	592.679	1744.27	1576.99	1589.95	1.57263	3.45367	1.32483	2.63599		PTHR36063 PTHR36063:SF1
Vigun07g096400.1	C2	0.93	1.83	0.69	1.39	7.17704	3.65791	4.30275	15.0847	18.6665	11.239	22.1332	8.25357	5.66681	23.0364	9.93343	12.4339	10.2896	8.53633	9.99874	55.2015	57.5414	47.1452	4.7995	16.9672	36.5976	43.8626	37.5793	37.6898	0.929158	1.82938	0.694945	1.39167
Vigun06g087600.1	C2	1.57	3.22	1.15	2.54	47.1634	79.5596	27.9679	222.499	258.22	63.9761	518.802	275.119	289.007	372.422	476.805	758.47	164.634	52.4375	241.969	1647.46	1544.03	1892.98	499.147	960.343	947.472	3421.28	2833.21	3122.67	1.56923	3.22258	1.15228	2.54416	PF00067	PTHR24298 PTHR24298:SF1	EC:1.14.13.117	KOG0156	K12153	GO:0004497 GO:0005506 GO:0016705 GO:0020037 GO:0055114	AT4G39950	cytochrome P450, family 79, subfamily B, polypeptide 2
Vigun07g266800.1	C2	1.35	4.02	1.47	3	13.3288	12.8027	16.4939	9.42791	4.66662	6.05179	9.7386	5.50238	11.3336	12.2861	16.5557	10.6577	45.8356	26.8285	35.9955	107.95	112.685	105.564	23.9975	20.3606	29.4814	109.656	112.738	93.5266	1.35003	4.01716	1.47435	2.99966	PF07714	PTHR27005 PTHR27005:SF28	EC:2.7.11.1	KOG1187		GO:0004672 GO:0004713 GO:0005524 GO:0006468	AT1G25390	Protein kinase superfamily protein
Vigun10g166400.3	C2	0.96	2.46	0.9	1.85	341.422	323.725	340.635	575.102	584.883	455.613	777.317	740.987	626.182	295.634	307.936	353.479	695.017	420.719	839.894	2823.86	3106.03	2939.4	980.057	1477.28	1539.13	1061.47	1279.04	1101.38	0.959316	2.45675	0.898093	1.84654	PF00931 PF07725 PF13676	PTHR11017 PTHR11017:SF163		KOG4658		GO:0005515 GO:0007165 GO:0043531	AT5G41750	Disease resistance protein (TIR-NBS-LRR class) family
Vigun03g088001.1	C2	0.51	1.37	0.56	1.05	66.644	60.3556	68.1269	304.521	334.441	319.016	69.9408	60.5262	123.725	71.4129	82.7786	63.0578	103.832	97.5581	75.9904	796.129	818.766	854.763	122.867	126.688	126.059	179.837	104.685	166.114	0.507455	1.36625	0.563331	1.05261
Vigun01g036600.1	C2	1.35	3.28	1.48	2.37	43.0623	44.8094	40.8761	15.0847	16.3332	18.1554	41.6104	54.1067	54.7791	46.8407	49.6672	35.5255	128.153	99.997	99.9874	154.564	143.853	183.456	138.225	160.623	120.976	225.161	229.502	226.139	1.34975	3.28102	1.48006	2.36633	PF07002 PF13920	PTHR10857 PTHR10857:SF28		KOG4172	K16280	GO:0005515 GO:0008270
Vigun06g158600.1	C2	0.78	2.03	0.91	1.46	355.776	316.41	320.555	477.995	427.774	428.813	441.778	526.394	449.567	558.249	558.756	564.856	562.188	485.351	655.917	1787.3	1683.08	1967.8	799.596	917.36	944.423	1491.33	1619.93	1507.59	0.778976	2.02674	0.908581	1.45748	PF02485	PTHR31042 PTHR31042:SF2				GO:0008375 GO:0016020	AT1G62305	Core-2/I-branching beta-1,6-N-acetylglucosaminyltransferase family protein
Vigun02g128700.1	C2	0.75	1.65	0.69	1.31	2156.19	2118.85	2068.19	2796.32	2784.42	2677.48	2474.49	2304.58	2461.28	3239.69	3563.62	3141.34	3861.41	3175.51	3659.54	8081.5	7934.71	9895.37	3622.66	3962.4	4084.7	8847.08	7290.38	8443.92	0.753846	1.64969	0.688644	1.30557	PF00719	PTHR10286 PTHR10286:SF10	EC:3.6.1.1	KOG1626	K01507	GO:0000287 GO:0004427 GO:0005737 GO:0006796
Vigun04g024100.1	C2	0.51	1.22	0.51	0.97	191.73	224.047	167.807	370.517	248.109	209.219	92.9594	132.974	146.392	107.503	140.724	129.668	318.978	171.946	338.957	651.378	713.273	560.618	139.185	221.705	170.789	233.934	259.029	245.682	0.507965	1.21763	0.513989	0.966894	PF07887	PTHR31713 PTHR31713:SF15				GO:0005516 GO:0006950	AT1G73805	Calmodulin binding protein-like
Vigun03g073300.1	C2	1.14	2.65	1.09	2.17	1118.59	1492.43	973.139	1482.07	1464.54	752.151	3493.5	2179.86	2072.16	1111.89	1264.86	1991.21	2795.04	1198.74	3919.51	7562.61	9244.98	6441.47	4135.25	5938.52	6409.67	6567.69	6835.4	6238.37	1.14264	2.65206	1.08958	2.16887	PF00394 PF07731	PTHR11709 PTHR11709:SF28	EC:1.10.3.2 EC:1.10.3.3	KOG1263		GO:0005507 GO:0005576 GO:0016491 GO:0055114	AT4G39830	Cupredoxin superfamily protein
Vigun09g040200.1	C2	1.43	3.08	1.43	2.54	3455.23	3406.43	2763.08	4956.25	4806.62	3477.19	11394.2	9498.94	9241.62	9835.78	11292.7	12628.4	9115.67	5714.46	11112.6	36866	32232.8	42704.3	21001.6	28638.4	31464.8	69528	62370.8	63926.2	1.43051	3.07798	1.42836	2.53631	PF06200 PF09425	PTHR33077 PTHR33077:SF13			K13464		AT1G19180	jasmonate-zim-domain protein 1
Vigun03g088150.1	C2	0.58	1.37	0.62	1.13	63.5681	59.4411	70.2783	299.807	335.997	315.558	69.9408	60.5262	119.003	66.0377	81.9508	60.3934	104.767	101.216	81.9896	791.222	815.169	850.663	126.707	125.557	131.142	172.526	114.08	168.906	0.575186	1.36886	0.620005	1.12826
Vigun10g008900.1	C2	1.99	4.89	1.43	2.62	3.07588	7.31583	5.01988	15.0847	8.55547	6.05179	96.5007	50.4385	61.3904	107.503	143.207	178.516	12.1605	4.8779	43.9944	331.209	193.003	354.614	99.8295	220.573	241.951	1016.15	667.032	961.789	1.98557	4.88744	1.43261	2.62344	PF00847	PTHR31190 PTHR31190:SF21			K09286	GO:0003677 GO:0003700 GO:0006355
Vigun03g021600.3	C2	0.93	1.97	0.61	1.2	21.5311	34.7502	27.2508	17.913	16.3332	14.6972	45.1517	49.5214	46.2789	46.8407	45.5282	71.051	53.319	46.3401	59.9924	50.2947	70.7279	70.7178	64.3132	67.8688	82.3447	128.664	136.896	110.278	0.934524	1.96997	0.605953	1.20152		PTHR34282 PTHR34282:SF2					AT3G24630	(1 of 1) PTHR34282:SF2 - GENOMIC DNA, CHROMOSOME 3, P1 CLONE:MSD24
Vigun03g249900.1	C2	0.34	1.06	0.41	0.65	2499.66	2912.61	2402.37	2042.08	2529.31	2485.56	2764.88	2445.81	2849.46	2610.79	3311.97	2813.62	3305.78	3004.79	3587.55	5296.89	4502.61	4959.47	3415.32	3306.34	3986.09	4367.25	4556.49	4750.32	0.340973	1.06448	0.409779	0.646332	PF00505	PTHR13711 PTHR13711:SF223		KOG0381
Vigun03g098100.1	C2	0.76	2.46	1.01	1.46	24.607	21.9475	17.9281	32.9977	38.8885	47.5498	42.4957	36.6825	48.1679	26.1079	28.9725	36.4137	36.4814	30.4869	41.9947	264.967	171.425	220.353	88.3107	75.7868	91.4941	49.7109	123.475	78.1715	0.756856	2.4591	1.00509	1.45799	PF05097	PTHR33671 PTHR33671:SF3					AT1G29240	Protein of unknown function (DUF688)
Vigun03g399500.1	C2	1.55	5.01	2.05	3.61	213.261	235.021	167.807	604.329	514.106	304.319	2516.99	1736	1631.1	2260.64	2590.14	3253.25	551.898	137.801	1108.86	15570.5	11677.3	18739.2	5273.69	8886.28	10150.8	36467.3	29582.9	32766.4	1.54563	5.01447	2.0467	3.60804	PF06200 PF09425	PTHR33077			K13464		AT1G19180	jasmonate-zim-domain protein 1
Vigun01g228500.1	C2	1.04	3.92	1.28	2.65	62.5428	52.1253	50.1988	32.9977	31.1108	43.2271	101.813	79.7845	80.2798	218.078	283.931	300.191	124.411	110.972	102.987	565.509	401.591	661.058	137.266	255.639	245.001	1962.12	1350.17	1712.79	1.0373	3.92304	1.28445	2.64711	PF03171 PF14226	PTHR10209 PTHR10209:SF155	EC:1.14.11.19	KOG0143		GO:0005506 GO:0016491 GO:0055114	AT5G05600	2-oxoglutarate (2OG) and Fe(II)-dependent oxygenase superfamily protein
Vigun03g080900.3	C2	0.53	2.05	0.72	1.39	752.564	702.32	666.927	882.452	799.548	642.354	794.138	817.103	963.357	860.794	899.803	920.111	955.999	806.073	1311.83	3232.36	3176.76	3206.9	1148.04	1539.49	1563.53	2144.88	2504.39	2352.12	0.534778	2.04861	0.723476	1.38503	PF07002 PF13920	PTHR10857 PTHR10857:SF34		KOG4172	K16280	GO:0005515 GO:0008270
Vigun01g228200.1	C2	2.03	2.87	3.49	3.17	21.5311	20.1185	10.7569	5.65674	19.4443	8.64541	12.3946	6.41944	16.056	5.37516	13.2446	12.4339	82.317	46.3401	85.9891	80.9622	91.1072	74.8174	132.466	111.983	146.391	116.967	72.4743	90.7348	2.03414	2.87104	3.48652	3.1735	PF00069	PTHR27003 PTHR27003:SF102	EC:2.7.11.1	KOG1187		GO:0004672 GO:0004713 GO:0005524 GO:0006468
Vigun06g208000.1	C2	0.81	1.11	1.31	1.35	42.037	54.8687	38.7248	51.8535	38.1107	41.498	56.6609	35.7655	36.8342	42.2334	50.495	47.0713	74.8336	79.2659	82.9895	72.3753	92.3059	118.888	106.549	102.934	110.81	115.505	140.922	100.506	0.805748	1.10905	1.30911	1.35229		PTHR32212 PTHR32212:SF79				GO:0005515	AT1G61330	FBD, F-box and Leucine Rich Repeat domains containing protein
Vigun08g159600.1	C2	3.91	5.34	6.24	6.39	1.02529	0.914479	2.15138	1.88558	3.11108	1.72908	0.885327	1.83413	0.944468	1.53576	0.827786	0.888138	21.5147	17.0727	22.9971	66.2418	95.9023	109.664	79.6716	124.426	73.1953	86.263	99.3166	86.547	3.91199	5.33675	6.24188	6.38695	PF00069 PF00560 PF08263 PF13855	PTHR27000 PTHR27000:SF153	EC:2.7.11.1	KOG1187		GO:0004672 GO:0004713 GO:0005515 GO:0005524 GO:0006468
Vigun09g213400.1	C2	0.86	1.09	1.38	1.43	119.959	131.685	93.9434	80.1372	89.4436	98.5577	70.8262	86.2039	101.058	73.7165	90.2287	93.2545	214.211	201.213	212.973	186.459	170.227	212.153	195.819	244.328	233.818	203.23	248.292	241.494	0.862627	1.08504	1.38481	1.43	PF07714	PTHR27001 PTHR27001:SF62	EC:2.7.11.1	KOG1187		GO:0004672 GO:0004713 GO:0005524 GO:0006468	AT4G32000	Protein kinase superfamily protein
Vigun06g050600.1	C2	1.34	1.71	2.14	2.17	4510.26	4857.71	3904.75	6082.89	6191.83	5969.66	5188.02	4546.8	4087.66	4291.68	5267.2	4275.5	11778.8	10899.7	10970.6	18633.6	19906.9	21179.5	21515.2	20833.4	18706.5	19967.7	19915.7	22450.6	1.3421	1.71076	2.1431	2.17176	PF01253	PTHR10388 PTHR10388:SF16		KOG1770	K03113	GO:0003743 GO:0006413	AT5G54940	Translation initiation factor SUI1 family protein
Vigun06g197000.1	C2	1.21	1.84	2.34	2.66	930.965	1247.35	638.959	1193.57	1445.1	857.625	1198.73	634.608	827.354	575.91	589.384	1082.64	2368.48	1829.21	2308.71	3941.39	4212.51	4361.96	4277.31	4639.96	4588.94	4933.08	4246.46	5012.75	1.20756	1.83986	2.34375	2.65843	PF00462	PTHR10168 PTHR10168:SF69	EC:1.8.1.9	KOG1752		GO:0009055 GO:0015035 GO:0045454	AT1G28480	Thioredoxin superfamily protein
Vigun03g224100.1	C2	1.27	1.77	2.23	2.6	56.391	53.0398	55.2186	54.6819	66.8882	54.4661	86.7621	63.2774	67.0572	62.9662	89.4009	84.3731	138.442	95.1191	163.979	220.806	178.618	199.855	264.932	382.327	368.01	454.709	414.714	565.348	1.2717	1.76736	2.22545	2.59944	PF00249	PTHR10641 PTHR10641:SF579		KOG0048	K09422	GO:0003677
Vigun05g097600.2	C2	0.76	1.21	1.49	1.6	27.6829	29.2633	24.3823	14.1419	10.111	10.3745	28.3305	22.9266	14.167	25.3401	27.3169	19.539	48.6419	46.3401	42.9946	24.534	31.1682	24.5975	66.233	53.1639	64.0459	70.1801	69.7901	78.1715	0.762591	1.21348	1.48744	1.59527	PF00560 PF08263 PF13855	PTHR27004 PTHR27004:SF37		KOG0472		GO:0005515	AT1G45616	receptor like protein 6
Vigun09g018200.1	C2	1.09	1.5	2.02	2.03	21.5311	15.5461	14.3425	8.48512	10.111	7.78087	13.2799	24.7607	16.056	13.054	11.589	9.76952	47.7064	28.0479	33.9957	25.7607	19.1805	29.722	91.1904	74.6556	53.8799	42.4005	46.9741	51.649	1.09383	1.50112	2.0221	2.03493		PTHR35301 PTHR35301:SF2
Vigun03g079100.1	C2	0.77	1.27	1.36	1.51	502.393	646.536	418.084	663.725	751.326	459.936	778.203	450.278	548.736	328.653	356.776	554.198	979.385	692.662	995.874	1556.68	1553.62	1401.03	1397.61	1544.01	1607.25	1184.29	1260.25	1079.05	0.767699	1.26667	1.35589	1.50714	PF13639	PTHR14155 PTHR14155:SF94				GO:0005515 GO:0008270	AT5G10380	RING/U-box superfamily protein
Vigun03g015400.1	C2	1.83	3.28	3.43	3.84	9.22763	1.82896	7.17125	10.3707	6.22216	6.05179	2.65598	5.50238	5.66681	7.6788	6.62229	7.99324	20.5792	17.0727	26.9966	61.335	63.5353	95.3153	38.396	62.213	48.7969	144.746	89.9218	85.1511	1.82647	3.28148	3.43387	3.84251	PF07714 PF14380	PTHR27009 PTHR27009:SF21	EC:3.1.4.46	KOG1187		GO:0004672 GO:0004713 GO:0005524 GO:0006468	AT5G38260	Protein kinase superfamily protein
Vigun11g025000.1	C2	4.6	6.38	7.4	8.51	16.4047	9.14479	7.88838	2.82837	5.44439	2.59362	7.96794	2.75119	4.72234	8.44668	28.1447	15.0983	287.174	230.481	293.963	316.489	257.737	328.992	651.771	1131.15	824.464	6651.03	4979.25	7225.28	4.60125	6.37713	7.39965	8.5109	PF00724	PTHR22893 PTHR22893:SF44	EC:1.3.1.42	KOG0134	K05894	GO:0003824 GO:0010181 GO:0016491 GO:0055114
Vigun11g044800.1	C2	0.57	0.87	0.94	1.13	68.6945	60.3556	54.5015	90.5079	75.4437	69.1633	51.349	55.9409	56.6681	80.6274	69.534	64.8341	94.4774	82.9243	94.988	134.937	143.853	149.635	118.068	106.328	90.4775	165.216	169.107	135.404	0.569487	0.865677	0.941444	1.12751	PF00643	PTHR31832 PTHR31832:SF4				GO:0005622 GO:0008270	AT1G78600	light-regulated zinc finger protein 1
Vigun06g003700.1	C2	0.62	1.33	1.51	1.48	229.665	222.218	260.316	267.753	258.22	212.677	195.657	198.086	132.225	125.164	150.657	147.431	391.006	351.209	348.956	620.711	638.949	599.564	473.23	563.311	464.587	418.156	405.319	357.355	0.615522	1.33174	1.513	1.48021	PF00168 PF08372	PTHR10024 PTHR10024:SF182				GO:0005515	AT5G17980	C2 calcium/lipid-binding plant phosphoribosyltransferase family protein
Vigun10g032800.1	C2	0.44	0.95	1.19	1.16	414.218	452.667	527.087	26.3981	24.8886	10.3745	16.8212	19.2583	21.7228	22.2685	28.1447	23.0916	751.142	521.936	623.921	35.5743	44.3548	38.946	33.5965	57.6885	40.664	55.5592	72.4743	36.2939	0.444518	0.947011	1.19078	1.16066	PF00931 PF01582	PTHR11017 PTHR11017:SF163				GO:0005515 GO:0007165 GO:0043531	AT5G36930	Disease resistance protein (TIR-NBS-LRR class) family
Vigun01g104700.1	C2	0.58	1.09	1.45	1.17	659.263	631.905	681.269	461.025	461.995	454.749	508.178	493.38	458.067	551.338	538.061	453.839	951.322	979.239	1023.87	940.879	937.445	1054.62	1372.66	1271.41	1342.93	1220.84	1022.69	1232.6	0.582902	1.09001	1.4497	1.17152	PF00450	PTHR11802 PTHR11802:SF94	EC:3.4.16.6		K16297	GO:0004185 GO:0006508
Vigun02g084200.2	C2	0.41	0.77	1.07	0.93	2093.65	2268.82	2152.09	1971.38	1868.98	1964.24	1538.7	1383.85	1776.54	1538.83	1561.2	1404.15	2871.74	2658.46	3121.61	3117.05	3239.1	3544.09	3568.9	3338.01	2947.13	2818.9	3037.21	2696.92	0.409333	0.770267	1.06833	0.92517	PF10250	PTHR31933 PTHR31933:SF3
Vigun06g103000.1	C2	2.34	3.74	4.13	3.39	14.3541	12.8027	10.7569	1.88558	3.11108	5.18725	2.65598	1.83413	7.55574	13.8218	10.7612	13.3221	73.8982	64.6322	53.9932	40.4811	43.156	52.2697	53.7543	80.3114	77.2617	131.588	135.554	129.821	2.34425	3.73825	4.13287	3.38854
Vigun04g133700.1	C2	1.21	1.99	2.46	1.92	2.05058	1.82896	1.43425	46.1967	55.2217	49.2789	118.634	69.6968	76.5019	39.9298	41.3893	50.6239	4.6771	3.65843	3.99949	177.872	193.003	228.552	441.554	572.36	443.238	163.754	161.054	173.094	1.21495	1.99193	2.46	1.91595	PF00560 PF08263 PF13855	PTHR27004 PTHR27004:SF27	EC:2.7.11.1	KOG0472		GO:0005515
Vigun06g138900.1	C2	0.86	2.02	2.11	1.63	42.037	32.0067	33.7049	46.1967	46.6662	51.8725	46.037	39.4337	40.6121	37.6261	32.2837	25.756	62.6732	58.5348	73.9907	180.325	209.786	195.755	206.378	229.623	107.76	108.194	104.685	83.7552	0.857274	2.01715	2.1086	1.63261	PF00270 PF00271 PF00636 PF02170 PF03368	PTHR14950 PTHR14950:SF19	EC:3.1.26.3	KOG0701	K11592	GO:0003676 GO:0003723 GO:0004525 GO:0005515 GO:0005524 GO:0006396 GO:0016891	AT3G03300	dicer-like 2
Vigun02g058100.1	C2	0.97	1.83	2.21	1.64	970.951	1192.48	1018.32	642.983	617.549	687.31	787.941	803.347	760.296	704.146	908.909	772.68	1916.68	2040.18	2285.71	2217.87	2455.1	2235.3	3687.93	3323.31	3838.69	2077.62	3501.58	1837.03	0.97232	1.82645	2.20598	1.63625	PF04535	PTHR11615 PTHR11615:SF81					AT5G15290	Uncharacterised protein family (UPF0497)
Vigun02g058000.1	C2	1.03	2.09	2.35	1.79	665.414	767.248	664.058	418.599	398.996	440.052	524.999	542.901	492.068	477.622	593.523	516.008	1376	1503.61	1409.82	1691.62	1914.45	1730.02	2743.39	2372.01	2831.23	1577.59	2572.84	1335.9	1.03265	2.08506	2.34883	1.7894	PF05757	PTHR33399 PTHR33399:SF5			K08901	GO:0005509 GO:0009523 GO:0009654 GO:0015979 GO:0019898	AT1G14150	PsbQ-like 2
Vigun10g122200.1	C2	0.68	2.76	3.79	3.81	132.263	69.5004	142.708	99.9358	42.7774	39.7689	152.276	89.8722	137.892	18.4291	43.0449	29.3086	169.311	145.118	238.97	383.957	496.294	353.589	1285.3	1827.93	2148.08	356.749	452.293	462.049	0.683936	2.75733	3.7912	3.80751	PF00168	PTHR32246 PTHR32246:SF20				GO:0005515
Vigun10g122300.1	C2	0.72	2.8	3.8	3.76	122.01	56.6977	127.648	88.6223	33.4441	38.0398	156.703	91.7063	140.726	16.8934	40.5615	24.8679	153.409	125.606	226.971	342.249	448.343	326.942	1322.74	1874.31	2218.22	296.803	410.688	407.609	0.723891	2.80322	3.79869	3.75974	PF00168	PTHR32246 PTHR32246:SF20				GO:0005515
Vigun05g272300.1	C2	0.69	1.8	2.03	2.32	26.6576	13.7172	18.6453	8.48512	6.22216	5.18725	17.7065	10.0877	13.2225	7.6788	12.4168	17.7628	17.773	47.5596	29.9962	20.8539	23.9756	24.5975	29.7569	90.4917	46.7637	52.6351	75.1585	61.4205	0.691707	1.80312	2.02567	2.32134	PF00305 PF01477	PTHR11771 PTHR11771:SF48	EC:1.13.11.58		K15718	GO:0005515 GO:0016491 GO:0016702 GO:0046872 GO:0055114
Vigun02g041100.2	C2	1	2.36	3.15	3.15	9.22763	9.14479	7.88838	6.59954	10.111	6.91633	5.31196	4.58532	11.3336	9.21456	9.10565	5.32883	20.5792	10.9753	20.9973	41.7078	34.7646	45.0954	58.5538	52.0327	78.2783	65.7938	80.527	64.2123	1.00083	2.36326	3.15312	3.15419		PTHR35735 PTHR35735:SF1
Vigun08g014700.1	C2	0.49	0.69	1.11	1.07	149.693	160.948	174.261	102.764	110.443	125.359	125.716	124.721	146.392	129.004	149.001	125.227	225.436	206.091	248.969	199.952	178.618	167.058	295.649	298.623	263.3	277.796	280.502	287.559	0.488893	0.688481	1.11174	1.0688		PTHR33472 PTHR33472:SF3				GO:0005975 GO:0016977	AT1G75260	oxidoreductases, acting on NADH or NADPH
Vigun03g263500.1	C2	0.73	1.24	1.76	2.15	1272.39	1120.24	1126.6	1147.38	971.435	1055.61	945.529	917.063	931.245	727.183	934.57	878.368	1713.69	1880.43	2235.72	2695.06	2318.44	2503.82	3231.02	2753.21	3463.56	3568.95	4470.59	3266.45	0.728197	1.24373	1.75773	2.15412	PF00141	PTHR31388 PTHR31388:SF3	EC:1.11.1.7		K00430	GO:0004601 GO:0006979 GO:0020037 GO:0055114
Vigun11g024600.1	C2	0.99	2.27	3.02	3.49	37.9358	38.4081	50.9159	32.0549	21.7776	17.2908	37.1837	33.0143	36.8342	27.6437	39.7337	38.1899	83.2524	86.5828	82.9895	98.1361	106.691	137.336	267.812	315.59	283.632	438.626	324.792	422.964	0.990361	2.26629	3.01804	3.49033	PF00083	PTHR23504 PTHR23504:SF29		KOG2615		GO:0016021 GO:0022857 GO:0055085	AT5G13750	zinc induced facilitator-like 1
Vigun03g344600.1	C2	0.37	0.72	0.95	1.06	624.403	613.615	621.03	591.13	550.661	550.713	520.572	521.809	462.789	551.338	536.405	601.269	767.98	762.172	872.89	891.811	935.047	961.352	988.696	949.032	965.771	1244.23	1155.56	1116.74	0.370298	0.72018	0.947866	1.05797		PTHR22763 PTHR22763:SF5					AT5G60820	RING/U-box superfamily protein
Vigun05g234000.1	C2	1.48	3.04	2.89	4.75	26.6576	44.8094	35.1391	28.2837	61.4438	26.8008	26.5598	11.0048	25.5006	8.44668	15.7279	14.2102	68.2857	95.1191	134.983	300.542	465.126	195.755	95.9899	140.262	231.785	380.142	323.45	329.437	1.4849	3.04449	2.89171	4.7502		PTHR33177
Vigun09g246500.2	C2	0.48	0.82	0.86	1.44	212.235	208.501	192.907	160.274	200.665	188.47	185.919	219.178	227.617	165.094	227.641	174.963	264.724	306.088	285.964	356.97	326.068	287.996	361.882	369.885	412.74	540.972	475.109	520.678	0.481518	0.82164	0.855102	1.43669	PF00571	PTHR11911					AT1G47271	Cystathionine beta-synthase (CBS) family protein
Vigun03g449200.1	C2	1.43	2.12	2.69	3.82	540.329	511.194	568.68	325.263	364.774	381.263	576.348	478.707	625.238	368.583	370.02	352.591	1372.26	1523.13	1468.81	1566.5	1403.77	1674.68	3600.58	3472.62	3787.86	5573.47	5675.81	4162.63	1.42954	2.1163	2.69238	3.82007	PF00854	PTHR11654 PTHR11654:SF177				GO:0005215 GO:0006810 GO:0016020	AT1G59740	Major facilitator superfamily protein
Vigun02g072500.1	C2	1.54	2.86	3.47	4.7	32.8093	9.14479	21.5138	13.1991	3.88885	5.18725	16.8212	11.0048	22.6672	6.14304	2.48336	7.99324	59.8669	73.1685	50.9936	69.9219	43.156	49.195	183.341	265.819	108.776	173.988	132.87	125.633	1.53583	2.86491	3.46594	4.70171	PF00201	PTHR11926 PTHR11926:SF214	EC:2.4.1.195	KOG1192	K11820	GO:0008152 GO:0016758	AT1G24100	UDP-glucosyl transferase 74B1
Vigun07g273400.1	C2	0.53	0.83	0.85	1.1	76.8969	79.5596	45.1789	35.826	41.9996	51.8725	29.2158	41.2678	37.7787	67.5735	69.534	70.1629	102.896	99.997	87.9889	76.0554	70.7279	83.0166	63.3533	78.0491	53.8799	108.194	177.159	159.135	0.528686	0.825221	0.85103	1.10063	PF04844	PTHR33057 PTHR33057:SF1					AT5G04820	ovate family protein 13
Vigun03g189800.1	C2	0.85	1.29	1.35	1.76	307.588	285.317	317.686	315.835	314.997	285.299	301.011	295.294	277.674	307.152	307.109	269.994	548.156	558.52	537.932	767.915	830.753	639.535	689.208	736.376	794.982	981.059	1006.59	1005.06	0.852868	1.28872	1.34526	1.75892	PF00571	PTHR11911 PTHR11911:SF109
Vigun03g104800.1	C2	2.09	3.58	3.61	4.71	30.7588	11.8882	20.0795	17.913	10.8888	15.5617	15.9359	22.0095	10.3891	11.5182	12.4168	7.99324	75.769	101.216	89.9886	168.058	219.376	143.485	271.651	209.262	109.793	410.846	338.213	85.1511	2.08955	3.58105	3.61131	4.70751	PF00011	PTHR11527 PTHR11527:SF158			K13993		AT3G46230	heat shock protein 17.4
Vigun03g419200.2	C2	0.62	1.01	0.98	1.32	35.8852	58.5266	40.8761	41.4828	56.7772	44.0916	38.0691	44.019	34.9453	54.5195	62.9117	54.1764	57.9961	80.4854	68.9913	101.816	98.2998	86.0912	89.2706	70.1311	72.1787	156.443	128.843	142.384	0.616888	1.0076	0.984593	1.31738	PF01764 PF03893	PTHR21493 PTHR21493:SF121	EC:3.1.1.3	KOG2088		GO:0006629 GO:0016042
Vigun06g147600.1	C2	3	4.89	4.67	6.44	1.02529	2.74344	0.717125	129.162	90.9991	69.1633	77.0235	64.1944	88.78	23.8043	12.4168	9.76952	5.61252	12.1948	17.9977	2706.1	3005.34	2872.78	1779.65	2072.26	2015.92	1168.21	1434.72	1387.54	2.99671	4.89093	4.67314	6.43908		PTHR22814 PTHR22814:SF157		KOG1603		GO:0030001 GO:0046872	AT4G05030	Copper transport protein family
Vigun03g302700.2	C2	0.64	0.95	1.07	1.43	64.5934	57.6121	54.5015	53.7391	43.5551	43.2271	38.0691	45.8532	51.0013	38.394	42.2171	33.7492	94.4774	101.216	79.9899	83.4156	83.9145	103.514	108.469	84.836	90.4775	96.4976	95.2903	117.257	0.641655	0.946677	1.07264	1.43423	PF12931 PF12932	PTHR13402		KOG1913		GO:0048208	AT5G47490	RGPR-related
Vigun06g074000.2	C2	0.57	0.89	0.96	1.37	537.253	588.924	530.673	468.567	429.329	493.653	504.637	483.292	437.289	487.604	403.96	404.991	796.978	787.781	882.889	799.809	909.873	867.062	856.23	1021.42	898.675	1219.38	1147.51	972.956	0.574694	0.888857	0.961997	1.3651	PF07690	PTHR11654 PTHR11654:SF166	EC:3.6.3.43		K14638	GO:0005215 GO:0006810 GO:0016020 GO:0016021 GO:0055085
Vigun04g103800.1	C2	0.71	1.15	1.16	1.67	13.3288	32.0067	14.3425	26.3981	29.5553	26.8008	20.3625	12.8389	19.8338	13.8218	14.9001	23.0916	29.9334	26.8285	40.9948	56.4282	81.5169	46.1203	28.797	46.377	43.7139	59.9455	41.6056	62.8164	0.711996	1.15331	1.16458	1.66552	PF03081	PTHR12542 PTHR12542:SF31		KOG2344	K07195	GO:0000145 GO:0006887	AT5G13990	exocyst subunit exo70 family protein C2
Vigun07g242600.1	C2	1.35	2.8	3.16	3.89	45.1128	34.7502	27.2508	105.593	70.7771	63.1115	88.5327	52.2726	62.3349	15.3576	29.8003	16.8746	86.0587	108.533	78.99	571.643	489.102	610.838	549.062	663.983	599.795	371.37	256.344	291.747	1.35283	2.80323	3.1577	3.88969	PF00135	PTHR23024 PTHR23024:SF193	EC:3.1.1.1 EC:4.2.1.105	KOG1515
Vigun11g094600.1	C2	0.49	1.05	1.1	1.49	139.44	126.198	120.477	129.162	100.332	99.4223	139.882	124.721	92.5578	119.789	81.9508	79.9324	215.147	163.41	164.979	184.005	255.34	243.925	286.05	221.705	259.233	317.273	187.896	283.372	0.493345	1.05473	1.10263	1.48517	PF00566	PTHR22957 PTHR22957:SF26
Vigun05g255800.1	C2	1	1.99	2	2.56	114.833	196.613	65.2584	387.487	324.33	241.207	114.207	65.1115	138.837	60.6625	35.5948	79.9324	246.016	139.02	365.954	1245.1	1487.68	1053.59	341.724	446.803	484.919	333.355	401.293	307.102	0.995362	1.99023	2.00093	2.56381	PF13912	PTHR26374 PTHR26374:SF162				GO:0003676 GO:0046872	AT2G28710	C2H2-type zinc finger family protein
Vigun04g088500.1	C2	0.77	1.8	1.69	2.08	16.4047	12.8027	8.6055	8.48512	8.55547	6.91633	16.8212	5.50238	6.61127	6.14304	10.7612	21.3153	27.1272	12.1948	24.9968	22.0806	39.5597	21.5228	31.6767	26.0164	35.581	48.2488	56.3689	57.2327	0.766363	1.7955	1.68867	2.08228		PTHR34130 PTHR34130:SF1
Vigun03g158100.4	C2	0.59	1.34	1.37	1.62	170.198	153.632	152.748	144.247	190.554	204.032	201.855	228.349	216.283	162.791	178.802	158.977	271.272	190.238	253.968	458.786	495.095	412.008	530.824	547.475	590.645	523.427	518.057	501.135	0.586194	1.34193	1.36824	1.62374		PTHR10593 PTHR10593:SF35				GO:0003676 GO:0046872	AT2G01940	C2H2-like zinc finger protein
Vigun02g017100.1	C2	0.59	1.32	1.31	1.58	65.6187	77.7307	75.2982	86.7367	79.3325	89.9123	61.0876	84.3698	73.6685	58.3589	51.3227	56.8408	108.509	102.436	118.985	240.433	187.009	211.129	150.704	188.901	202.304	147.671	186.554	164.719	0.593552	1.31881	1.30629	1.58316	PF07714 PF08263	PTHR27001 PTHR27001:SF164	EC:2.7.11.1	KOG1187		GO:0004672 GO:0004713 GO:0005524 GO:0006468
Vigun09g212100.4	C2	0.08	1.63	1.11	1.59	406.016	443.522	400.156	384.659	349.219	374.346	389.544	495.214	392.899	426.941	461.077	405.879	433.1	503.643	386.951	1216.89	871.512	1341.59	953.18	840.442	957.638	1390.44	1160.93	1331.71	0.0829955	1.62995	1.10659	1.58548		PTHR33132 PTHR33132:SF14					AT5G11090	serine-rich protein-related
Vigun05g284800.1	C2	0	1.37	0.9	1.19	57.4163	48.4674	39.4419	35.826	32.6663	34.5817	41.6104	33.0143	31.1674	34.5546	44.7004	48.8476	40.2231	63.4127	41.9947	95.6827	75.523	94.2904	46.0752	74.6556	76.2451	95.0356	111.396	85.1511	0.0030238	1.36501	0.896787	1.1866	PF01221	PTHR11886 PTHR11886:SF47	EC:3.6.4.2	KOG3430	K10418	GO:0005875 GO:0007017	AT3G16120	Dynein light chain type 1 family protein
Vigun10g067200.1	C2	0.25	1.44	0.91	1.25	448.052	475.529	475.454	442.169	396.663	396.825	228.414	222.846	231.395	234.971	245.852	233.58	527.577	580.47	556.93	1094.22	980.601	1281.12	406.037	428.704	450.354	524.889	573.084	601.641	0.25107	1.44144	0.912647	1.25039	PF07714	PTHR27001 PTHR27001:SF149	EC:2.7.10.2 EC:2.7.11.1	KOG1187	K04733	GO:0004672 GO:0004713 GO:0005524 GO:0006468	AT5G02290	Protein kinase superfamily protein
Vigun11g218300.1	C2	0.23	1.4	0.86	1.25	2416.61	2732.46	2151.38	2195.76	2101.53	1985.85	2301.85	2119.33	2130.72	2481.02	2669.61	2571.16	2911.03	2463.34	3164.6	5008.62	5368.13	6220.09	3483.47	4480.47	3904.77	5902.44	6344.19	6147.63	0.226076	1.40135	0.857177	1.25225
Vigun08g102400.1	C2	0.44	2.67	1.71	2.48	1385.17	1379.03	1049.15	2071.31	2132.65	1500.84	2208.89	1990.94	2236.5	2815.82	1773.95	3518.8	1738.01	951.191	2491.69	12757.7	10591.2	12869.6	5937.94	7300.42	7782.08	15176.4	16509.4	13615.8	0.442138	2.66648	1.70748	2.48204	PF04674	PTHR31279 PTHR31279:SF3					AT4G08950	Phosphate-responsive 1 family protein
Vigun02g160600.1	C2	0.49	3.62	2.13	3.48	926.864	926.367	815.371	969.189	951.991	922.466	1545.78	1270.13	1295.81	1753.07	2048.77	2125.31	1329.23	773.148	1632.79	10545.9	9460.76	14958.4	4091.09	6812.89	7140.61	23052.7	18961.4	23905.1	0.485091	3.6201	2.13375	3.47529	PF00160	PTHR33344	EC:5.2.1.8			GO:0000413 GO:0003755 GO:0006457	AT4G17070	peptidyl-prolyl cis-trans isomerases
Vigun08g206600.1	C2	0.26	1.99	1.14	1.76	1188.31	1214.43	1049.87	1154.92	1254.54	1206.04	1598.02	1342.58	1380.81	1228.61	1330.25	1303.79	1434	988.995	1700.79	4883.5	4361.16	5126.53	2663.72	3230.55	3605.88	4343.86	4655.8	4099.82	0.256279	1.99091	1.13645	1.76185	PF00069	PTHR13902 PTHR13902:SF44	EC:2.7.11.1	KOG0192	K08867	GO:0004672 GO:0004713 GO:0005524 GO:0006468	AT5G55560	Protein kinase superfamily protein
Vigun03g272500.1	C2	1.16	2.77	2.31	3.33	164.047	126.198	121.911	49.0251	51.3328	49.2789	94.73	92.6234	121.836	95.2172	86.9175	55.9527	304.012	319.503	298.962	344.703	311.682	363.838	404.117	561.048	564.214	874.327	793.191	734.254	1.16232	2.76935	2.30638	3.33454	PF12697	PTHR10992 PTHR10992:SF820					AT2G23620	methyl esterase 1
Vigun07g211200.1	C2	0.41	1.17	0.93	1.34	536.228	548.687	474.737	531.734	500.106	491.06	534.738	496.131	544.013	509.873	475.977	461.832	721.209	615.835	729.908	1196.03	1155.62	1068.97	917.663	1068.93	1020.67	1213.53	1244.14	1200.49	0.406281	1.16744	0.933208	1.33738	PF04116	PTHR11863 PTHR11863:SF43	EC:1.14.13.169	KOG0874	K04713	GO:0005506 GO:0006633 GO:0016491 GO:0055114
Vigun03g220200.1	C2	0.31	0.95	0.82	1.24	249.146	257.883	235.934	288.494	326.663	302.59	183.263	206.339	258.784	258.776	242.541	240.685	342.364	241.456	338.957	619.484	683.304	474.527	384.92	313.327	448.321	514.654	803.928	436.923	0.312692	0.953531	0.822397	1.24239	PF04414	PTHR34667	EC:3.1.1.96		K09716	GO:0016788 GO:0051499	AT2G03800	D-aminoacyl-tRNA deacylases
Vigun06g000201.1	C2	1.47	4.1	3.31	5.34	9.22763	4.57239	7.17125	3.77116	0.77777	0.864541	7.08262	8.25357	2.8334	6.91092	6.62229	7.1051	19.6438	25.609	12.9984	26.9874	14.3853	51.2448	44.1554	75.7868	59.9795	263.175	308.687	265.225	1.47387	4.09666	3.30777	5.34198	PF00010 PF14215	PTHR11514 PTHR11514:SF40				GO:0046983
Vigun08g063800.3	C2	0.82	2.15	1.69	2.69	613.124	545.944	555.055	725.949	706.993	675.207	937.562	913.395	906.689	892.277	808.747	842.843	978.45	785.342	1259.84	3450.71	2790.76	3116.71	2360.39	3143.46	3411.71	5357.08	5714.73	5336.6	0.818812	2.15025	1.69289	2.68934	PF12756	PTHR13182		KOG2785	K14816	GO:0003676 GO:0008270	AT4G31420	Zinc finger protein 622
Vigun05g201200.1	C2	2.12	5.36	4.22	6.73	1.02529	0.914479	0.717125	0.942791	0.77777	0.864541	0.885327	0.917063	0.944468	0.76788	0.827786	1.77628	1.87084	3.65843	5.99924	40.4811	40.7585	24.5975	6.71929	15.836	28.4648	187.147	59.0531	111.674	2.11739	5.35548	4.21521	6.72973	PF03181	PTHR31236 PTHR31236:SF2
Vigun09g028300.1	C2	0.8	3.37	2.12	3.34	73.821	102.422	59.5214	85.794	108.11	75.2151	142.538	105.462	112.392	132.075	140.724	170.522	157.151	90.2412	163.979	915.119	789.995	1069.99	416.596	570.098	575.396	1564.43	1395.8	1528.53	0.803097	3.36623	2.11584	3.33989	PF01237	PTHR10972		KOG2210			AT5G57240	OSBP(oxysterol binding protein)-related protein 4C
Vigun07g184800.1	C2	0.71	2.96	2.2	3.1	1563.57	1668.01	1586.28	245.126	180.443	192.793	271.795	336.562	334.342	442.299	537.233	382.787	2406.84	2784.06	2711.66	1673.22	1650.72	1485.07	1105.8	1639.03	1598.1	3656.68	4161.9	3883.45	0.713927	2.95922	2.2038	3.10262	PF00043 PF13417	PTHR11260 PTHR11260:SF227	EC:2.5.1.18	KOG0406	K00799	GO:0004364 GO:0005515 GO:0005737 GO:0008152
Vigun08g045100.3	C2	0.26	1.51	1.01	1.73	204.033	234.107	227.329	269.638	238.775	246.394	275.337	254.944	262.562	111.343	110.096	158.977	272.207	218.286	305.961	716.393	641.346	792.244	500.107	531.639	568.28	406.46	430.819	428.547	0.259223	1.51014	1.01299	1.73443		PTHR21145 PTHR21145:SF1	EC:5.4.99.5	KOG0795	K01850	GO:0004106 GO:0009073 GO:0046417	AT5G10870	chorismate mutase 2
Vigun09g192100.1	C2	0.3	1.41	0.97	1.6	194.805	184.725	163.505	185.73	150.887	146.972	188.575	154.067	134.114	151.272	156.452	163.417	231.049	220.725	214.973	386.411	448.343	449.929	293.729	341.606	295.831	454.709	492.557	482.988	0.296095	1.40956	0.965788	1.60204
Vigun06g122300.1	C2	0.5	2.14	1.4	2.51	927.889	899.847	924.374	614.7	530.439	492.789	873.818	767.582	743.296	727.951	840.203	746.924	1281.53	1418.25	1189.85	2551.54	1789.78	2899.43	1951.47	2028.15	2307.68	5320.53	4167.27	3657.31	0.499093	2.14427	1.39864	2.50539	PF00201	PTHR11926 PTHR11926:SF189	EC:2.4.1.218		K08237	GO:0008152 GO:0016758	AT4G01070	UDP-Glycosyltransferase superfamily protein
Vigun10g143800.1	C2	0.65	2.48	1.6	2.89	438.825	448.094	442.466	597.729	580.216	560.223	538.279	539.233	628.071	466.871	427.965	452.95	709.984	395.11	980.876	3071.66	3305.03	3340.14	1337.14	1968.19	1855.3	3308.7	3422.4	3237.14	0.649959	2.48292	1.59728	2.88675	PF11331	PTHR31105 PTHR31105:SF3					AT3G61670	Protein of unknown function (DUF3133)
Vigun05g223000.1	C2	1.04	4	2.7	4.77	24.607	53.0398	25.0994	244.183	194.443	119.307	64.6289	54.1067	55.7236	23.0364	33.9392	42.6306	74.8336	34.1453	102.987	3049.58	2705.64	3198.7	263.012	390.245	479.836	836.313	959.613	912.932	1.04475	4.00436	2.69931	4.7653	PF13833	PTHR23050 PTHR23050:SF170				GO:0005509
Vigun06g233700.1	C2	0.46	2.03	1.26	2.2	30.7588	32.0067	20.7966	14.1419	18.6665	20.749	27.4451	25.6778	23.6117	32.251	19.8669	23.9797	39.2876	41.4622	33.9957	77.2821	98.2998	43.0456	69.1127	41.8524	72.1787	108.194	150.317	90.7348	0.457517	2.02932	1.25503	2.19832	PF05633	PTHR31509 PTHR31509:SF16
Vigun07g076800.1	C2	0.46	1.77	1.13	1.93	663.364	682.201	577.286	610.928	517.995	579.243	536.508	547.487	640.349	792.453	700.307	808.206	794.172	748.758	1098.86	2108.7	1541.63	2189.18	1372.66	1307.6	1089.8	2688.78	3427.77	2678.77	0.45827	1.7734	1.12854	1.9345	PF00194	PTHR18952 PTHR18952:SF100	EC:4.2.1.1	KOG0382	K01674
Vigun06g153400.1	C2	0.16	1.2	1.26	1.55	1376.97	1464.08	1141.66	1620.66	1679.98	1340.04	1351.01	1276.55	1105.97	875.384	980.926	1259.38	1643.53	1088.99	1716.78	3520.63	3905.62	3201.77	2592.69	3263.36	3055.9	3397.89	3039.89	2699.71	0.159831	1.19547	1.2552	1.55225	PF03514	PTHR31636 PTHR31636:SF45					AT4G17230	SCARECROW-like 13
Vigun11g187300.1	C2	0.12	1.42	1.21	1.86	404.99	421.575	395.853	303.579	288.553	275.789	295.699	264.114	299.396	381.637	376.643	330.387	454.614	484.132	390.951	791.222	748.038	778.921	626.814	618.737	739.069	1380.21	1493.78	1074.86	0.12136	1.41736	1.20778	1.85887	PF00179	PTHR24068	EC:6.3.2.19	KOG0417	K06689
Vigun09g179600.1	C2	0.11	1.31	1.13	1.59	100.479	170.093	154.182	153.675	127.554	163.398	140.767	176.076	157.726	135.915	144.035	151.872	130.023	169.507	157.98	358.197	403.988	343.34	365.722	307.672	361.91	377.218	539.531	383.878	0.107179	1.31406	1.12536	1.5907	PF01554	PTHR11206 PTHR11206:SF80		KOG1347	K03327	GO:0006855 GO:0015238 GO:0015297 GO:0016020 GO:0055085
Vigun07g141300.1	C2	0.85	3.3	3.08	3.85	68.6945	36.5791	58.8043	91.4507	69.2215	53.6016	43.381	41.2678	49.1123	66.0377	91.0565	65.7222	97.2837	67.0712	130.983	662.418	811.573	634.41	245.734	401.557	484.919	1103.87	1065.64	1053.92	0.847987	3.29862	3.08141	3.85467	PF07887	PTHR31713 PTHR31713:SF14				GO:0005516 GO:0006950	AT5G26920	Cam-binding protein 60-like G
Vigun02g136300.1	C2	0.26	1.31	1.07	1.4	512.646	668.484	469	489.308	409.885	384.721	179.721	152.232	188.894	160.487	166.385	163.417	605.217	551.203	815.897	1021.84	1092.09	1060.77	288.93	402.688	400.541	397.687	399.951	494.156	0.257312	1.30607	1.06825	1.39767	PF00069 PF01476	PTHR27001 PTHR27001:SF174	EC:2.7.11.1	KOG1187		GO:0004672 GO:0004713 GO:0005524 GO:0006468	AT2G23770	protein kinase family protein / peptidoglycan-binding LysM domain-containing protein
Vigun03g179300.1	C2	0.39	2.32	1.89	2.58	12.3035	15.5461	12.9083	6.59954	9.33324	6.05179	12.3946	8.25357	5.66681	6.14304	15.7279	7.1051	20.5792	10.9753	21.9972	29.4408	45.5536	34.8465	19.198	31.6721	46.7637	68.718	48.3162	55.8368	0.393854	2.32085	1.8915	2.57676		PTHR23315 PTHR23315:SF131				GO:0005488
Vigun06g149500.1	C2	0.7	4.7	3.64	4.41	4.10117	1.82896	5.01988	1.88558	4.66662	3.45817	1.77065	1.83413	1.88894	1.53576	1.65557	2.66441	6.54794	1.21948	9.99874	77.2821	86.312	96.3402	21.1178	24.8852	22.3652	45.3246	48.3162	30.7102	0.6982	4.69858	3.63747	4.40842	PF07714 PF13947	PTHR27005 PTHR27005:SF7	EC:2.7.11.1	KOG1187		GO:0004672 GO:0004713 GO:0005524 GO:0006468 GO:0030247	AT1G79680	WALL ASSOCIATED KINASE (WAK)-LIKE 10
Vigun08g160900.1	C2	0.28	2.09	1.93	2.1	86.1245	96.9347	86.055	98.0502	105.777	102.016	101.813	109.131	87.8355	104.432	112.579	108.353	114.121	85.3633	126.984	435.479	429.163	434.556	356.123	323.508	460.52	421.081	552.952	424.36	0.278725	2.08676	1.93208	2.10365	PF00069 PF13540	PTHR27003 PTHR27003:SF102	EC:2.7.11.1	KOG1187		GO:0004672 GO:0004713 GO:0005524 GO:0006468	AT3G55950	CRINKLY4 related 3
Vigun08g056000.1	C2	0.35	1.74	1.59	1.72	354.751	361.219	358.563	263.981	293.219	275.789	353.246	340.23	337.175	448.442	481.771	478.706	434.97	390.232	539.932	923.706	889.494	975.701	873.508	1140.2	1091.83	1473.78	1672.28	1502.01	0.345334	1.74333	1.59129	1.72204	PF00153	PTHR24089 PTHR24089:SF348		KOG0752		GO:0055085	AT4G32400	Mitochondrial substrate carrier family protein
Vigun07g153900.1	C2	0.55	1.2	1	0.84	51.2646	49.3818	45.896	49.0251	36.5552	51.8725	42.4957	34.8484	45.3344	57.591	53.8061	39.0781	90.7358	51.218	71.9909	95.6827	122.275	97.3651	94.0701	75.7868	76.2451	80.4147	102.001	86.547	0.545919	1.19789	1.00437	0.83788	PF10184	PTHR34123 PTHR34123:SF3					AT3G04890	Uncharacterized conserved protein (DUF2358)
Vigun09g209300.1	C2	0.59	1.16	1.08	0.87	33.8346	70.4148	45.1789	39.5972	47.444	47.5498	50.4637	56.8579	50.0568	39.9298	45.5282	65.7222	68.2857	84.1438	72.9908	126.35	87.5108	87.1161	103.669	116.508	112.843	89.1872	91.2639	96.3185	0.593163	1.16107	1.08137	0.872416	PF00168 PF00614 PF12357	PTHR18896 PTHR18896:SF11	EC:3.1.4.4		K01115	GO:0003824 GO:0004630 GO:0005509 GO:0005515 GO:0016020 GO:0046470
Vigun09g237100.1	C2	1.51	2.67	2.14	2.28	21.5311	10.9737	22.948	5.65674	3.11108	5.18725	21.2479	31.1801	17.9449	9.21456	5.7945	5.32883	56.1252	56.0959	45.9942	15.9471	28.7707	44.0705	103.669	110.852	95.5605	20.4692	29.5266	48.8572	1.51255	2.66958	2.13956	2.28111	PF02458	PTHR31896	EC:2.3.1.133			GO:0016747	AT5G42830	HXXXD-type acyl-transferase family protein
Vigun09g069800.1	C2	1.47	2.8	2.27	2.42	59.4669	76.8162	73.1468	28.2837	45.8884	31.1235	49.5783	42.1849	38.7232	44.5371	43.8727	39.9662	216.082	169.507	195.975	257.607	243.352	232.651	227.496	229.623	173.839	232.472	224.133	231.723	1.47347	2.80057	2.27364	2.42272	PF00067	PTHR24298 PTHR24298:SF104	EC:1.14.13.21	KOG0156	K05280	GO:0004497 GO:0005506 GO:0016705 GO:0020037 GO:0055114	AT5G07990	Cytochrome P450 superfamily protein
Vigun03g242900.1	C2	0.54	1.06	0.88	0.93	163.021	156.376	141.274	119.734	106.555	111.526	144.308	164.154	169.06	147.433	163.902	155.424	212.34	214.628	242.969	208.539	267.328	230.602	293.729	300.885	282.615	270.486	311.371	309.894	0.54029	1.06439	0.877385	0.933964	PF00011	PTHR11527 PTHR11527:SF144
Vigun07g284800.1	C2	1.07	1.96	1.69	1.5	265.551	309.094	200.795	446.883	569.328	344.087	430.269	397.088	363.62	463.8	516.539	524.001	585.573	389.013	658.917	1738.23	1793.37	1775.12	1110.6	1355.11	1383.59	1437.23	1465.59	1341.48	1.07488	1.9639	1.69245	1.4964	PF04535	PTHR11615 PTHR11615:SF138					AT3G55390	Uncharacterised protein family (UPF0497)
Vigun04g092700.1	C2	1.64	3.11	2.43	2.38	881.751	755.359	643.261	1164.35	1280.99	832.553	2068.12	1432.45	1567.82	2109.37	1954.4	2872.24	2443.32	1464.59	3178.6	9412.47	8508.93	10309.4	7067.74	9929.2	10261.6	12499.4	12104.6	11466.1	1.63581	3.10643	2.42711	2.37862	PF06351	PTHR31843 PTHR31843:SF2	EC:5.3.99.6		K10525	GO:0009507 GO:0016853	AT3G25780	allene oxide cyclase 3
Vigun10g197400.1	C2	1.72	2.99	2.54	2.39	24.607	21.033	15.0596	15.0847	13.2221	15.5617	20.3625	18.3413	20.7783	9.98244	22.3502	15.9865	68.2857	46.3401	84.9893	131.257	119.878	98.39	99.8295	99.5409	147.407	77.4905	93.9482	80.9634	1.71746	2.99414	2.54348	2.38506	PF00732 PF05199	PTHR11552 PTHR11552:SF82	EC:4.1.2.10	KOG1238	K08248	GO:0016614 GO:0050660 GO:0055114	AT1G73050	Glucose-methanol-choline (GMC) oxidoreductase family protein
Vigun01g174300.1	C2	0.71	1.26	1.02	1.01	64.5934	77.7307	71.7125	71.6521	73.8882	74.3506	76.1381	79.7845	70.8351	76.0202	76.1563	59.5052	123.475	87.8023	138.982	187.685	161.835	177.307	153.584	158.36	148.424	133.05	155.686	138.196	0.71057	1.26054	1.02164	1.01211	PF04832	PTHR11220 PTHR11220:SF22					AT3G10130	SOUL heme-binding family protein
Vigun01g105100.1	C2	0.72	1.42	1.42	1.39	471.634	599.898	510.593	292.265	323.552	345.817	392.2	347.567	392.899	519.087	470.182	432.523	867.135	847.536	883.888	852.557	751.634	969.551	1042.45	984.097	995.253	1254.47	1495.12	982.728	0.715848	1.42031	1.41569	1.39236	PF03547	PTHR31752 PTHR31752:SF20			K13947	GO:0016021 GO:0055085
Vigun08g197500.1	C2	0.71	1.25	1.16	1.2	32.8093	31.0923	26.5336	24.5126	24.1109	14.6972	16.8212	19.2583	21.7228	18.4291	28.9725	24.8679	57.0606	41.4622	48.9938	47.8413	56.3426	46.1203	37.4361	44.1147	47.7803	52.6351	59.0531	54.4409	0.705921	1.24714	1.16187	1.20085	PF03942	PTHR21392 PTHR21392:SF2		KOG4382			AT5G54880	DTW domain-containing protein
Vigun07g222000.1	C2	1.26	2.25	2.13	2.24	571.087	882.472	443.901	982.388	1396.88	734.86	1871.58	898.722	1187.2	465.335	621.667	1028.46	1639.79	874.364	2015.75	5242.92	5054.05	4486.99	5184.41	6093.48	5992.86	3001.66	3570.03	3399.06	1.25541	2.24714	2.12567	2.23673	PF00403	PTHR22814 PTHR22814:SF129		KOG1603		GO:0030001 GO:0046872
Vigun08g035800.1	C2	0.67	1.67	1.26	1.4	1607.66	1586.62	1392.66	1751.71	1583.54	1225.06	1836.17	1435.2	1347.76	2133.94	1530.58	1654.6	2526.57	2486.51	2268.71	4636.93	4122.6	5737.37	3790.64	3695.45	3541.84	4871.67	4765.86	4363.65	0.666764	1.66854	1.25547	1.39629
Vigun03g176200.2	C2	0.77	1.72	1.3	1.5	254.272	326.469	296.89	238.526	234.887	269.737	357.672	271.451	354.175	284.116	378.298	334.828	558.446	504.863	434.945	763.008	662.924	1019.77	745.842	771.442	900.709	827.54	1024.04	978.54	0.771596	1.71853	1.29811	1.50485	PF05498	PTHR33136 PTHR33136:SF3					AT4G14010	ralf-like 32
Vigun03g214100.1	C2	0.82	1.97	1.73	1.86	307.588	381.338	320.555	308.293	321.219	297.402	455.944	418.181	435.4	344.01	435.415	381.899	602.411	567.056	611.923	1059.87	1123.26	1447.15	1381.29	1496.51	1467.97	1390.44	1546.12	1289.83	0.819391	1.96957	1.73057	1.86365	PF00085	PTHR10438 PTHR10438:SF278	EC:1.6.5.4	KOG0907	K03671	GO:0006662 GO:0015035 GO:0045454
Vigun09g004200.1	C2	0.8	1.84	1.59	1.69	1652.77	1654.29	1734.01	720.292	772.326	740.047	1144.73	1075.72	1317.53	932.975	993.343	882.809	2868	2736.5	3183.6	2664.39	2431.12	2896.36	3326.05	3739.57	3617.07	2732.64	3247.92	3057.06	0.801821	1.83977	1.59428	1.68582	PF00891 PF08100	PTHR11746 PTHR11746:SF103	EC:2.1.1.68	KOG3178	K13066	GO:0008168 GO:0008171 GO:0046983
Vigun08g029500.1	C2	1.97	5.15	4.24	4.31	17.43	32.9212	23.6651	6.59954	5.44439	6.05179	4.42664	5.50238	9.44468	16.8934	22.3502	16.8746	92.6066	97.5581	98.9875	233.073	169.028	241.875	120.947	126.688	117.926	402.073	393.24	315.478	1.96591	5.15329	4.23794	4.30698	PF03195	PTHR31304 PTHR31304:SF5
Vigun08g106600.1	C2	0.58	1.32	1.07	1.15	1205.74	1517.12	930.111	1857.3	2017.54	1496.52	1701.6	1226.11	1562.15	1243.2	1220.98	1608.42	1912	1515.81	2024.74	4475	5154.75	3740.87	2825.94	3263.36	3356.82	2772.11	3230.47	3020.77	0.57786	1.31571	1.07305	1.14771		PTHR33779 PTHR33779:SF1
Vigun08g051600.1	C2	0.99	2.35	1.86	1.96	49.214	44.8094	49.4816	44.3112	38.1107	30.259	22.1332	34.8484	42.501	46.8407	54.6339	58.6171	103.832	63.4127	117.985	196.272	187.009	191.656	104.629	114.246	141.308	197.382	225.476	199.617	0.991021	2.35116	1.85621	1.95911	PF00069 PF13947	PTHR27009 PTHR27009:SF19	EC:3.1.4.46	KOG0200		GO:0004672 GO:0004713 GO:0005524 GO:0006468 GO:0030247
Vigun11g136900.1	C2	0.74	1.74	1.41	1.45	1954.21	2681.25	1659.43	3404.42	4063.07	2342.04	3801.59	2667.74	3199.86	2213.8	2458.52	3330.52	3737	2241.4	4561.42	11286.9	12223.9	9356.27	7542.89	9266.35	8890.18	7029.71	7623.22	7187.59	0.743599	1.74439	1.41027	1.44842	PF00403	PTHR22814 PTHR22814:SF100	EC:3.6.3.4 EC:3.6.3.54	KOG1603		GO:0030001 GO:0046872	AT5G60800	Heavy metal transport/detoxification superfamily protein
Vigun05g290800.1	C2	0.42	1.33	0.78	1.07	34.8599	29.2633	31.5535	22.627	36.5552	42.3625	34.5278	49.5214	38.7232	37.6261	25.6614	23.9797	33.6751	39.0232	54.9931	73.602	111.486	69.6929	71.0325	81.4425	58.9629	52.6351	60.3953	69.796	0.416421	1.32714	0.784249	1.06696	PF01177	PTHR21198 PTHR21198:SF7	EC:5.1.1.13			GO:0006807 GO:0008152 GO:0016855 GO:0036361	AT1G15410	aspartate-glutamate racemase family
Vigun05g054000.2	C2	0.53	2	1.19	1.52	1340.06	1065.37	1181.82	1793.19	1455.21	1289.03	1448.4	1564.51	1674.54	1203.27	1508.23	1300.23	1661.31	1342.64	2192.72	6110.2	5929.16	6085.83	3021.76	3892.27	3797.01	3419.82	3952.53	4119.36	0.534711	1.99805	1.19222	1.5183	PF00262	PTHR11073 PTHR11073:SF6		KOG0674	K08057	GO:0005509 GO:0005515 GO:0005783 GO:0006457 GO:0051082
Vigun11g164700.1	C2	0.54	2.72	1.7	1.94	429.597	545.944	443.901	918.278	908.435	879.239	1472.3	1307.73	1631.1	883.062	945.332	1085.3	633.279	409.744	1022.87	5989.98	5871.62	5915.7	3726.33	5207.8	5438.82	3488.54	3892.14	3816.44	0.541443	2.71583	1.70414	1.9422		PTHR34055					AT3G57930	(1 of 2) PTHR34055:SF4 - EXPRESSED PROTEIN
Vigun01g184800.1	C2	0.21	1.25	0.85	1.04	204.033	201.185	198.644	233.812	219.331	209.219	241.694	232.017	196.449	244.954	240.058	226.475	226.372	235.359	236.97	515.214	537.053	524.747	337.884	415.131	451.371	485.412	530.136	445.298	0.210455	1.2515	0.845719	1.0379	PF11955	PTHR31476 PTHR31476:SF10					AT3G58520	Ubiquitin carboxyl-terminal hydrolase family protein
Vigun04g188100.1	C2	0.53	2.44	1.67	2.04	50.2393	63.099	61.6728	18.8558	24.8886	12.9681	42.4957	40.3508	71.7795	98.2887	163.902	97.6952	98.2191	65.8517	87.9889	142.297	70.7279	95.3153	92.1503	160.623	238.901	377.218	540.873	563.952	0.526319	2.44278	1.66892	2.04198	PF00107 PF08240	PTHR11695 PTHR11695:SF530	EC:1.3.1.105	KOG1198	K18980	GO:0008270 GO:0016491 GO:0055114
Vigun06g039200.1	C2	1.14	3.47	3.27	2.97	41.0117	33.8357	21.5138	32.9977	24.8886	29.3944	27.4451	20.1754	30.223	26.8758	25.6614	24.8679	55.1898	69.5101	86.989	317.715	276.918	369.987	213.098	268.082	271.433	191.533	194.607	221.951	1.13542	3.46623	3.27326	2.97379		PTHR33726 PTHR33726:SF3					AT1G06475
Vigun07g142700.1	C2	1.14	3	2.43	2.25	29.7335	10.0593	25.8165	4.71395	6.22216	9.50996	15.9359	14.673	21.7228	23.8043	27.3169	15.0983	39.2876	52.4375	52.9933	73.602	41.9572	48.1701	111.348	83.7048	86.4111	106.732	118.106	90.7348	1.14128	3.00142	2.4272	2.25265	PF00481	PTHR13832 PTHR13832:SF276	EC:3.1.3.16	KOG0698		GO:0003824 GO:0004722 GO:0006470	AT5G27930	Protein phosphatase 2C family protein
Vigun08g138000.1	C2	0.75	2.29	1.97	2.26	57.4163	63.099	41.5933	72.5949	69.2215	60.5179	60.2022	49.5214	51.9457	37.6261	56.2895	53.2883	93.542	73.1685	104.987	326.302	348.845	314.643	187.18	221.705	223.652	261.713	224.133	219.159	0.745039	2.29038	1.9681	2.25982	PF04678	PTHR13462 PTHR13462:SF19		KOG2966			AT1G09575	Protein of unknown function (DUF607)
Vigun03g354700.1	C2	0.38	1.25	1.19	1.29	31.784	26.5199	28.685	23.5698	39.6663	25.0717	23.0185	13.7559	15.1115	30.7152	25.6614	26.6441	39.2876	37.8037	35.9955	60.1083	75.523	73.7925	45.1153	37.3278	35.581	74.5664	73.8164	54.4409	0.378527	1.24581	1.18567	1.28868	PF00153	PTHR24089 PTHR24089:SF348		KOG0752	K14684	GO:0055085
Vigun07g297500.1	C2	0.94	3.03	2.25	2.65	28.7082	36.5791	22.2309	33.9405	45.1107	26.8008	40.7251	25.6778	22.6672	33.7867	34.767	45.295	48.6419	31.7064	87.9889	310.355	279.315	272.622	110.388	149.311	162.656	219.313	293.924	203.804	0.943698	3.02613	2.24545	2.65494	PF03081	PTHR12542 PTHR12542:SF15		KOG2344	K07195	GO:0000145 GO:0006887
Vigun10g022400.1	C2	0.59	2.12	1.56	2.01	23.5817	10.9737	16.4939	22.627	23.3331	23.3426	11.5093	10.0877	14.167	6.14304	8.27786	18.6509	31.8043	21.9506	22.9971	130.03	75.523	96.3402	27.8371	35.0655	42.6973	46.7867	33.5529	53.045	0.588311	2.12306	1.56203	2.01192	PF00107 PF16884	PTHR11695 PTHR11695:SF504	EC:1.3.1.74		K07119	GO:0008270 GO:0016491 GO:0055114	AT5G16970	alkenal reductase
Vigun11g125500.1	C2	0.94	1.83	0.85	1.8	48.1887	39.3226	38.0076	113.135	75.4437	60.5179	149.62	76.1162	83.1132	53.7516	72.8452	82.5968	79.5107	39.0232	121.985	310.355	284.11	294.145	139.185	216.049	202.304	214.927	224.133	287.559	0.938243	1.83485	0.852165	1.79636	PF02365	PTHR31989 PTHR31989:SF4				GO:0003677 GO:0006355	AT5G22380	NAC domain containing protein 90
Vigun09g130500.1	C2	1.99	3.72	1.61	3.68	199.932	184.725	164.222	323.377	293.219	257.633	495.783	443.859	385.343	643.484	609.251	849.948	711.855	658.517	815.897	3945.07	2934.61	4631.5	1101	1447.87	1495.42	10122	9366.63	7452.82	1.99391	3.71888	1.60991	3.67953	PF00860	PTHR11119 PTHR11119:SF9			K06901	GO:0005215 GO:0005345 GO:0006810 GO:0006863 GO:0016020 GO:0055085	AT3G10960	AZA-guanine resistant1
Vigun05g062200.1	C2	0.7	1.5	0.63	1.43	1649.69	1855.48	1540.39	2815.17	2834.19	2296.22	2989.75	2729.18	3047.8	3275.01	2758.18	3244.37	2877.35	1960.92	3386.57	7122.22	7607.45	7806.63	3853.99	4814.16	4861.39	8624.84	8427.15	8011.18	0.704975	1.50402	0.626003	1.43375	PF11721	PTHR34590 PTHR34590:SF2	EC:2.7.11.1
Vigun07g049200.1	C2	2.1	4.39	1.98	4.1	2.05058	0.914479	1.43425	1.88558	0.77777	0.864541	6.19729	2.75119	5.66681	4.60728	9.93343	6.21697	8.41878	2.43895	7.99899	15.9471	23.9756	33.8216	4.7995	21.4918	31.5146	119.891	126.159	110.278	2.09973	4.38565	1.98374	4.10149	PF00560 PF08263 PF13855	PTHR27004 PTHR27004:SF17	EC:2.7.11.1	KOG0472		GO:0005515
Vigun04g179700.1	C2	0.85	1.7	0.77	1.57	98.428	204.843	140.557	67.8809	74.6659	54.4661	141.652	80.7016	126.559	100.592	112.579	102.136	271.272	245.115	285.964	204.859	196.6	237.776	174.702	237.541	181.972	283.645	310.029	344.792	0.854232	1.69805	0.768117	1.57355	PF00067	PTHR24298 PTHR24298:SF111		KOG0156		GO:0004497 GO:0005506 GO:0016705 GO:0020037 GO:0055114
Vigun02g122800.1	C2	0.9	2.16	0.95	1.95	2467.88	3040.64	2044.52	5191.01	5294.28	3974.3	6300.87	5236.43	5518.52	5414.32	7034.53	6975.44	4939.02	2584.07	6554.17	21932.2	21405.4	21343.5	8844.51	11580.7	12534.7	24889.1	25081.5	25239.6	0.898237	2.16132	0.950446	1.95307	PF13499 PF14531	PTHR24349 PTHR24349:SF87	EC:2.7.11.1	KOG0032	K13412	GO:0004672 GO:0004713 GO:0005509 GO:0005524 GO:0006468	AT5G66210	calcium-dependent protein kinase 28
Vigun09g241200.1	C2	1.5	3.06	1.59	2.97	18.4553	29.2633	15.0596	8.48512	10.111	10.3745	17.7065	10.0877	21.7228	15.3576	17.3835	17.7628	65.4794	42.6817	68.9913	79.7355	74.3243	88.141	39.3559	56.5573	52.8633	146.209	116.764	132.612	1.49666	3.06354	1.58715	2.96952	PF00854	PTHR11654 PTHR11654:SF113			K14638	GO:0005215 GO:0006810 GO:0016020
Vigun01g087400.3	C2	0.7	1.39	0.65	1.23	43.0623	34.7502	39.4419	32.9977	39.6663	34.5817	61.0876	77.0333	48.1679	59.8947	52.9783	44.4069	66.4148	49.9985	73.9907	89.5491	76.7218	114.788	92.1503	90.4917	108.776	128.664	115.422	125.633	0.699423	1.38996	0.645551	1.23309		PTHR35104
Vigun07g271200.1	C2	1.91	4.1	1.98	3.6	26.6576	26.5199	30.1193	30.1693	29.5553	24.2072	33.6424	36.6825	38.7232	34.5546	48.0116	41.7425	113.186	75.6075	124.984	516.441	419.572	502.199	116.148	148.18	165.706	578.986	508.662	417.38	1.91341	4.09892	1.97949	3.59779	PF08718	PTHR10219 PTHR10219:SF28		KOG4189		GO:0005737 GO:0017089 GO:0046836 GO:0051861	AT4G39670	Glycolipid transfer protein (GLTP) family protein
Vigun01g011500.1	C2	0.65	1.69	0.71	1.69	781.272	842.235	770.193	1069.12	1072.54	922.466	1268.67	1184.85	1192.86	1243.2	1509.88	1442.34	1231.95	965.825	1564.8	3152.62	3557.97	3147.45	1399.53	2196.69	2381.9	4833.65	3988.77	4744.73	0.652478	1.68582	0.713225	1.69323	PF00122 PF12710 PF16209 PF16212	PTHR24092 PTHR24092:SF74	EC:3.6.3.1		K14802	GO:0000166 GO:0000287 GO:0004012 GO:0005524 GO:0015914 GO:0016021 GO:0046872	AT5G04930	aminophospholipid ATPase 1
Vigun01g117500.1	C2	0.48	1.31	0.59	1.32	3309.64	3913.97	2871.37	4522.57	4689.95	3700.24	5377.48	4685.28	5357.02	3539.93	4455.97	4401.61	4802.45	2880.4	6404.19	11252.5	10683.5	10167	6866.16	8217.78	8052.5	10319.4	10055.1	10549	0.480731	1.31391	0.585385	1.31865	PF07714 PF13499	PTHR24349 PTHR24349:SF93	EC:2.7.11.1	KOG0032	K13412	GO:0004672 GO:0004713 GO:0005509 GO:0005524 GO:0006468	AT3G57530	calcium-dependent protein kinase 32
Vigun07g036100.1	C2	0.48	1.04	0.41	1.1	2499.66	2472.75	2372.97	3026.36	2967.97	2724.17	3837.89	3220.73	3545.53	3686.59	3683.65	3432.65	3434.86	3398.68	3423.57	5902.88	5698.99	6264.16	4507.69	4506.49	5053.52	7997.61	7558.8	7551.93	0.481715	1.03507	0.407757	1.097	PF13202 PF13405	PTHR10183		KOG0037	K13448	GO:0005509	AT3G10300	Calcium-binding EF-hand family protein
Vigun01g166100.1	C2	1.8	3.78	1.69	3.99	11.2782	10.0593	9.32263	5.65674	8.55547	10.3745	17.7065	15.5901	17.9449	12.2861	22.3502	16.8746	35.546	34.1453	36.9953	120.217	99.4986	118.888	43.1955	59.9507	62.0127	263.175	277.818	277.788	1.79894	3.78364	1.68847	3.99053	PF00201	PTHR11926 PTHR11926:SF248				GO:0008152 GO:0016758	AT3G53150	UDP-glucosyl transferase 73D1
Vigun04g119200.1	C2	0.5	1.18	0.65	1.2	604.922	534.055	547.884	740.091	779.326	663.968	784.4	738.236	783.908	743.308	767.358	709.622	787.624	719.491	874.89	1630.29	1751.42	1567.07	1135.56	1217.11	1258.55	1728.18	1776.96	1596.93	0.497834	1.1805	0.646756	1.20034	PF03398	PTHR12161 PTHR12161:SF21					AT1G34220	Regulator of Vps4 activity in the MVB pathway protein
Vigun09g140600.1	C2	0.8	1.92	0.94	2	279.905	331.041	260.316	544.933	564.661	493.653	688.785	600.676	587.459	545.195	632.429	619.032	509.804	358.526	643.919	2106.25	1993.57	1955.5	924.383	1275.93	1398.84	2427.06	2362.13	2388.42	0.795516	1.9172	0.939293	1.99819		PTHR37258
Vigun03g426400.1	C2	0.8	2.03	1.05	2.1	279.905	284.403	316.252	250.782	286.997	333.713	372.723	357.655	309.785	294.866	311.248	325.947	536.931	430.475	563.929	1169.05	913.469	1476.87	637.373	749.95	764.484	1310.03	1336.75	1359.63	0.798297	2.03007	1.04874	2.10381	PF00069	PTHR24056 PTHR24056:SF176	EC:2.7.11.22 EC:2.7.11.23		K08819	GO:0004672 GO:0004713 GO:0005524 GO:0006468
Vigun07g256800.1	C2	1.59	3.21	1.93	3.71	70.7451	57.6121	60.9556	57.5102	42.7774	43.2271	103.583	59.6091	73.6685	53.7516	70.3618	74.6036	185.213	220.725	164.979	493.134	330.863	505.274	305.248	279.393	316.163	902.107	887.139	816.613	1.59251	3.21136	1.92717	3.71297	PF03629	PTHR31988 PTHR31988:SF2	EC:3.1.1.72				AT4G34215	Domain of unknown function (DUF303)
Vigun10g162000.1	C2	2.23	4.58	2.69	5.24	1.02529	0.914479	2.15138	1.88558	1.55554	4.32271	7.08262	4.58532	6.61127	4.60728	4.13893	6.21697	7.48336	3.65843	7.99899	65.0151	45.5536	74.8174	16.3183	39.5901	62.0127	187.147	185.212	191.241	2.22607	4.57762	2.68955	5.23518	PF00069 PF00560 PF08263 PF13855	PTHR27008	EC:2.7.11.1	KOG1187		GO:0004672 GO:0004713 GO:0005515 GO:0005524 GO:0006468
Vigun07g129200.1	C2	1.99	4.28	2.39	5.03	61.5175	63.099	48.0474	125.391	172.665	77.8087	39.8397	21.0925	42.501	76.0202	90.2287	108.353	248.822	71.9491	364.954	2530.68	2148.21	2640.13	112.308	205.869	222.636	3291.15	2392.99	3301.35	1.98966	4.28337	2.38643	5.03219	PF00141	PTHR31235 PTHR31235:SF68	EC:1.11.1.7		K00430	GO:0004601 GO:0006979 GO:0020037 GO:0055114
Vigun07g129000.1	C2	1.97	4.17	2.44	4.99	47.1634	53.9542	35.1391	101.821	129.888	57.9243	40.7251	24.7607	44.39	53.7516	59.6006	86.1494	196.438	52.4375	283.964	1879.31	1486.49	1831.49	125.747	226.229	245.001	2212.14	1712.54	2399.59	1.96737	4.16546	2.4418	4.98642	PF00141	PTHR31235 PTHR31235:SF68	EC:1.11.1.7		K00430	GO:0004601 GO:0006979 GO:0020037 GO:0055114
Vigun03g113100.3	C2	1.07	2.08	1.13	2.4	55.3658	63.099	65.9755	50.9107	63.7771	51.8725	84.9914	67.8627	76.5019	52.2159	72.8452	69.2748	113.186	135.362	138.982	252.7	218.178	233.676	137.266	171.934	192.138	333.355	358.345	332.229	1.07115	2.08067	1.12819	2.39749	PF00439	PTHR15398 PTHR15398:SF5	EC:2.3.1.48			GO:0003677 GO:0005515	AT1G61215	bromodomain 4
Vigun03g380900.1	C2	1.62	3.52	1.93	3.88	289.132	349.331	205.098	690.123	705.437	489.33	733.051	464.034	739.518	635.805	459.421	882.809	859.651	370.721	1364.83	7301.32	5959.13	8362.12	1903.48	2839.18	2619.78	10070.8	9460.58	9659.77	1.62128	3.51999	1.92666	3.88339	PF00722 PF06955	PTHR31062 PTHR31062:SF32	EC:2.4.1.207			GO:0004553 GO:0005618 GO:0005975 GO:0006073 GO:0010411 GO:0016762 GO:0042546 GO:0048046	AT5G57560	Xyloglucan endotransglucosylase/hydrolase family protein
Vigun03g381000.1	C2	1.54	3.09	1.67	3.39	718.729	726.096	521.35	1517.89	1439.65	1051.28	1481.15	1082.13	1704.76	1425.19	946.159	1988.54	1901.71	829.243	3003.62	11560.4	9804.81	12679	3901.03	4893.34	4804.46	15511.3	15259.9	14855.4	1.54429	3.08616	1.67183	3.38751	PF00722 PF06955	PTHR31062 PTHR31062:SF32	EC:2.4.1.207			GO:0004553 GO:0005618 GO:0005975 GO:0006073 GO:0010411 GO:0016762 GO:0042546 GO:0048046	AT5G57560	Xyloglucan endotransglucosylase/hydrolase family protein
Vigun06g210500.1	C2	0.97	2.58	1.72	2.78	327.068	347.502	267.488	385.601	373.33	334.578	444.434	426.434	456.178	322.51	411.41	396.998	571.542	479.254	796.899	2206.83	1991.17	2318.31	1127.88	1651.47	1606.23	2739.95	2558.07	2454.03	0.971839	2.57509	1.72455	2.77708	PF00954 PF01453 PF07714 PF08276	PTHR27002 PTHR27002:SF66	EC:2.7.11.1	KOG1187		GO:0004672 GO:0004674 GO:0004713 GO:0005524 GO:0006468 GO:0048544	AT4G21390	S-locus lectin protein kinase family protein
Vigun09g191500.1	C2	0.5	1.47	0.97	1.54	1449.76	1569.25	1556.16	1894.07	2131.87	1974.61	1914.08	1992.78	2205.33	2016.45	1861.69	1803.81	2133.69	1924.33	2429.69	5834.19	4919.79	5858.3	3607.3	4173.93	4231.09	5789.86	5991.21	4744.73	0.503886	1.46908	0.974755	1.54026	PF00046 PF01852 PF08670	PTHR24326 PTHR24326:SF238			K09338	GO:0003677 GO:0008289	AT4G32880	homeobox gene 8
Vigun08g102500.2	C2	0.85	2.5	1.72	2.61	3667.47	4066.69	2535.04	7348.11	7308.71	4850.94	8396.44	6331.4	7836.25	4319.33	2779.71	6136.15	5946.47	3025.52	9594.79	39053.2	33393.2	37539.9	20868.2	26167.9	27186	27507.7	29848.7	23663.6	0.8544	2.4952	1.71782	2.6139	PF04674	PTHR31279 PTHR31279:SF3
Vigun05g283600.1	C2	0.86	2.59	1.72	2.31	1761.45	1788.72	1750.5	2252.33	2079.76	2345.5	2401.89	2585.2	2279.95	2936.37	2707.69	2603.13	3070.05	3214.54	3309.58	14113.2	10362.2	15716.8	6768.25	8623.86	8547.58	12250.8	16202	12345.5	0.855982	2.58952	1.71996	2.30654	PF00854	PTHR11654 PTHR11654:SF157				GO:0005215 GO:0006810 GO:0016020	AT1G52190	Major facilitator superfamily protein
Vigun03g101400.1	C2	0.39	1.06	0.7	0.93	525.975	496.562	502.705	362.974	324.33	431.406	268.254	295.294	307.896	380.869	414.721	425.418	650.117	662.175	687.913	748.287	768.417	814.792	404.117	458.114	552.014	808.533	766.349	752.401	0.391111	1.05942	0.698552	0.930574	PF00501 PF13193	PTHR24095 PTHR24095:SF153	EC:6.2.1.1			GO:0003824 GO:0008152	AT1G55320	acyl-activating enzyme 18
Vigun11g179000.1	C2	0.9	2.42	1.51	2.4	234.792	250.567	239.52	252.668	271.442	225.645	229.3	212.759	269.173	187.363	200.324	207.824	429.358	425.597	497.937	1489.21	1131.65	1382.58	665.21	697.917	667.907	1000.07	1026.72	1116.74	0.900235	2.41675	1.51382	2.40018	PF00112 PF08246	PTHR12411 PTHR12411:SF338	EC:3.4.22.15		K01373	GO:0006508 GO:0008234	AT4G39090	Papain family cysteine protease
Vigun08g102600.1	C2	1.26	3.18	2.04	2.97	1327.75	1524.44	965.251	3074.44	2938.42	1867.41	3288.99	2521.92	3412.36	4805.4	3114.96	6751.62	2982.12	1595.07	4584.42	25704.3	21225.6	24552.4	10317	13518.3	14063.7	40249.7	41062.1	33821.7	1.263	3.18127	2.03881	2.97217	PF04674	PTHR31279 PTHR31279:SF3
Vigun06g180400.1	C2	0.36	1.08	0.54	1.05	213.261	194.784	174.979	218.727	185.109	153.888	212.479	191.666	222.894	207.328	212.741	228.251	233.855	275.602	240.97	336.116	386.007	459.153	281.25	343.868	289.731	492.723	432.162	415.984	0.364157	1.08272	0.54498	1.04839	PF12854 PF13041	PTHR24015 PTHR24015:SF355				GO:0005515	AT3G25210	Tetratricopeptide repeat (TPR)-like superfamily protein
Vigun03g078100.1	C2	0.51	1.46	0.7	1.33	831.512	890.702	811.069	1162.46	1180.66	1135.14	1118.17	1153.67	1058.75	1019.75	1078.61	1013.37	1267.49	1090.21	1249.84	3110.91	3209.13	3263.27	1658.71	1877.7	1891.89	2596.66	2633.23	2606.18	0.510011	1.46216	0.704727	1.33242	PF00076	PTHR24012 PTHR24012:SF436		KOG4209	K14396	GO:0000166 GO:0003676	AT5G65260	RNA-binding (RRM/RBD/RNP motifs) family protein
Vigun09g077300.1	C2	0.82	2.39	1.2	2.17	207.109	212.159	233.783	227.213	265.22	272.331	239.038	299.88	245.562	271.83	267.375	274.435	385.393	332.917	434.945	1306.44	1265.91	1447.15	534.664	633.442	636.392	1117.03	1335.41	1213.05	0.820445	2.39393	1.20179	2.17155	PF00097 PF02190 PF13414	PTHR23327 PTHR23327:SF9				GO:0004176 GO:0005515 GO:0006508 GO:0008270 GO:0046872	AT1G18660	zinc finger (C3HC4-type RING finger) family protein
Vigun03g156300.1	C2	1.86	5.23	2.61	4.76	1.02529	0.914479	4.30275	1.88558	3.88885	1.72908	5.31196	8.25357	4.72234	1.53576	1.65557	7.1051	6.54794	6.09738	9.99874	90.7758	124.673	66.6182	23.0376	39.5901	48.7969	76.0284	110.054	93.5266	1.85893	5.23233	2.60711	4.76319	PF00282	PTHR11999 PTHR11999:SF105	EC:4.1.1.15		K01580	GO:0003824 GO:0004351 GO:0006536 GO:0016831 GO:0019752 GO:0030170
Vigun07g060600.1	C2	1.18	3.4	1.68	3.11	216.337	173.751	185.735	92.3935	144.665	123.629	128.372	135.725	147.337	97.5208	119.201	91.4782	361.072	410.963	529.933	1133.47	1345.03	1322.12	331.165	555.393	432.056	861.168	936.797	854.303	1.177	3.39741	1.68029	3.10529	PF01040	PTHR11048 PTHR11048:SF26	EC:2.5.1.36			GO:0004659 GO:0016021
Vigun08g001700.1	C2	1.12	3.54	1.5	3.29	1093.99	1197.97	1097.92	1081.38	1217.21	921.601	2227.48	1739.67	1731.21	2193.07	2279.72	2800.3	2309.55	1784.09	3288.58	13103.6	10267.5	14031.8	3843.44	5757.53	6503.2	25813.1	22923.4	22403.1	1.12283	3.53794	1.49882	3.29001	PF00501 PF13193	PTHR24096 PTHR24096:SF186			K10526	GO:0003824 GO:0008152	AT1G20510	OPC-8:0 CoA ligase1
Vigun07g142800.2	C2	0.3	1.08	0.48	1.02	23.5817	21.033	30.8364	50.9107	36.5552	51.8725	81.4501	86.2039	85.9466	33.7867	36.4226	22.2034	30.8689	28.0479	33.9957	111.63	91.1072	92.2406	119.987	131.213	101.66	49.7109	71.1322	67.0042	0.300331	1.08201	0.47654	1.0234	PF00169 PF00614 PF13091	PTHR18896 PTHR18896:SF64	EC:3.1.4.4		K01115	GO:0003824 GO:0004630 GO:0006654 GO:0030334 GO:0035091 GO:0048017 GO:0050764
Vigun07g212800.1	C2	0.48	1.76	0.77	1.52	1247.78	1364.4	1110.11	2164.65	2352.75	2029.08	2719.73	2087.24	2607.68	3148.31	3628.19	3278.12	1722.11	1313.38	2144.73	7473.06	7310.15	7383.35	3095.67	4718.01	4846.14	10278.5	8451.31	10186	0.47682	1.75959	0.771809	1.524	PF01636	PTHR22603 PTHR22603:SF39	EC:2.7.1.32 EC:2.7.1.82	KOG2686	K14156		AT4G09760	Protein kinase superfamily protein
Vigun09g058900.1	C2	0.72	2.29	0.95	1.98	17.43	28.3488	17.9281	38.6544	42.7774	24.2072	34.5278	28.429	29.2785	55.2874	28.1447	33.7492	40.2231	19.5116	44.9943	193.819	173.823	148.61	45.1153	54.295	78.2783	147.671	191.923	124.237	0.717139	2.28893	0.945961	1.98485	PF01535 PF13041 PF14432	PTHR24015 PTHR24015:SF475				GO:0005515	AT1G18485	Pentatricopeptide repeat (PPR) superfamily protein
Vigun01g148800.1	C2	1	3.33	1.38	2.82	57.4163	62.1845	45.896	68.8237	65.3327	57.9243	130.143	77.9504	116.17	196.577	227.641	215.818	103.832	76.827	149.981	613.35	571.817	741	179.501	318.983	345.644	1577.59	1511.22	1437.8	0.998456	3.32595	1.3803	2.82221	PF05899	PTHR33271 PTHR33271:SF3					AT3G04300	RmlC-like cupins superfamily protein
Vigun05g142166.1	C2	0.89	2.89	1.24	2.45	530.076	202.1	283.982	71.6521	49.7773	78.6733	327.571	285.207	322.063	332.492	370.02	326.835	639.827	490.229	753.905	513.988	352.441	616.987	651.771	769.179	782.783	2115.64	1548.8	1978.02	0.890646	2.89011	1.23716	2.45459	PF00197	PTHR33107 PTHR33107:SF5				GO:0004866
Vigun10g161900.1	C2	1.52	3.96	1.91	3.21	606.973	597.155	486.211	771.203	790.992	615.553	2085.83	1594.77	1606.54	2276	2755.7	2755.89	1736.14	949.972	2146.73	11266	9128.7	13511.2	4864.77	7043.65	7941.69	25433	22412	24048.9	1.51556	3.96063	1.90859	3.20662	PF06200 PF09425	PTHR33077			K13464
Vigun01g223400.1	C2	1.15	3.45	1.78	2.72	291.183	267.942	258.165	255.496	272.997	261.956	626.812	558.491	482.623	653.466	628.29	682.09	616.442	589.007	607.923	2611.65	2359.2	3652.73	1558.88	2057.55	2107.41	4776.63	3905.56	4224.05	1.14975	3.44754	1.77893	2.71632	PF01490	PTHR22950 PTHR22950:SF48		KOG1303			AT3G55740	proline transporter 2
Vigun08g056500.1	C2	1.2	3.01	1.64	2.64	58.4416	55.7832	44.4618	145.19	207.665	134.004	193.887	142.145	160.56	152.808	187.08	239.797	151.538	81.7049	131.983	1332.2	1255.12	1338.51	388.759	523.721	630.293	1229.61	1185.09	1196.3	1.20261	3.01142	1.6354	2.63906	PF14215	PTHR11514 PTHR11514:SF50			K13422
Vigun05g109200.1	C2	0.43	1.08	0.61	0.99	1865.01	2055.75	1974.96	2001.54	1852.65	1901.13	2130.98	2060.64	2088.22	2014.92	2153.07	2086.24	2607.95	2468.22	2850.64	3968.38	4102.22	4068.84	2933.45	3438.68	3230.76	3963.71	4469.25	3995.12	0.427073	1.07673	0.612741	0.990701		PTHR15852 PTHR15852:SF20		KOG2813		GO:0031072 GO:0051082	AT2G38000	chaperone protein dnaJ-related
Vigun03g278000.1	C2	1.11	3.71	1.87	3.11	209.16	295.377	146.294	297.922	351.552	236.02	788.827	515.389	446.733	661.145	710.24	1056.88	489.225	281.699	635.92	3762.29	3116.82	4707.35	1720.14	2374.28	2285.32	7637.93	6196.55	7082.9	1.11211	3.70981	1.86536	3.1067	PF00069	PTHR24361 PTHR24361:SF334	EC:2.7.11.25	KOG0198		GO:0004672 GO:0004713 GO:0005524 GO:0006468	AT5G67080	mitogen-activated protein kinase kinase kinase 19
Vigun09g256800.1	C2	1.16	3.63	1.8	3	73.821	71.3293	68.1269	101.821	118.999	88.1832	269.139	187.081	155.837	224.989	215.224	241.574	143.119	84.1438	249.968	1253.69	1154.42	1428.7	502.987	740.901	890.543	1905.1	1658.86	1881.7	1.16196	3.63421	1.80211	2.99771	PF13041 PF13812	PTHR24015 PTHR24015:SF408				GO:0005515	AT1G20300	Pentatricopeptide repeat (PPR) superfamily protein
Vigun02g128200.1	C2	0.87	2.97	1.54	2.63	41.0117	77.7307	39.4419	58.453	80.1103	63.1115	69.9408	59.6091	63.2793	62.1983	77.8119	72.8273	94.4774	78.0464	115.985	561.829	475.915	545.245	153.584	210.393	198.237	428.391	424.109	466.237	0.867012	2.97255	1.5438	2.63133		PTHR35490 PTHR35490:SF1					AT3G50910
Vigun03g273800.1	C2	0.78	2.69	1.45	2.31	220.438	223.133	164.939	416.714	398.996	278.382	397.512	373.245	396.676	330.956	389.059	374.794	373.233	184.141	484.939	2187.21	2437.12	2434.13	825.513	1159.42	1198.57	1734.03	1946.07	1758.86	0.776436	2.68962	1.44728	2.31265	PF00931 PF05659	PTHR23155 PTHR23155:SF543				GO:0043531	AT5G66900	Disease resistance protein (CC-NBS-LRR class) family
Vigun10g025800.1	C2	1.31	2.31	1.19	2.18	110.732	76.8162	109.72	196.1	185.109	146.972	197.428	129.306	143.559	122.093	140.724	120.787	245.08	186.58	302.962	769.141	1021.36	821.966	280.291	358.573	435.105	580.448	534.162	629.56	1.30524	2.30631	1.19132	2.18485	PF08263	PTHR27000 PTHR27000:SF10	EC:2.7.11.1
Vigun03g001000.1	C2	1.25	2.06	1.09	2.08	27.6829	27.4344	25.0994	29.2265	25.6664	16.4263	40.7251	45.8532	41.5566	24.5722	23.178	34.6374	57.0606	71.9491	61.9922	104.27	112.685	79.9419	88.3107	83.7048	101.66	97.9597	124.817	125.633	1.25161	2.0576	1.0948	2.08028	PF12874	PTHR10593 PTHR10593:SF43		KOG2462		GO:0003676 GO:0046872
Vigun02g068400.1	C2	0.86	1.48	0.73	1.49	598.77	662.082	609.556	651.468	661.882	691.633	732.166	755.66	734.796	714.129	690.374	652.781	1181.44	987.775	1231.84	1725.97	1794.57	2054.92	1117.32	1295.16	1268.72	1953.35	1935.33	1871.93	0.862629	1.4755	0.727915	1.48548	PF07059	PTHR31558 PTHR31558:SF3					AT1G59650	Protein of unknown function (DUF1336)
Vigun04g042200.1	C2	1.78	3.17	1.65	3.33	33.8346	31.0923	25.8165	82.9656	73.8882	58.7888	117.749	132.057	146.392	76.0202	90.2287	90.5901	86.9941	63.4127	160.98	647.698	565.823	726.651	338.844	454.721	446.288	924.038	803.928	852.907	1.77884	3.16947	1.64588	3.32892	PF01412	PTHR23180 PTHR23180:SF262			K12486	GO:0005096 GO:0006355 GO:0008270	AT3G17660	ARF-GAP domain 15
Vigun07g033400.1	C2	1.61	2.78	1.64	3.07	111.757	110.652	57.37	164.988	199.109	116.713	205.396	212.759	167.171	147.433	126.651	166.082	318.043	170.727	366.954	1121.2	994.986	1177.61	530.824	617.606	678.073	1321.73	1331.38	1052.52	1.61286	2.77621	1.64177	3.0736		PTHR34960 PTHR34960:SF1					AT3G57400	(1 of 2) PTHR34960:SF1 - EMB
Vigun09g053600.1	C2	0.82	1.47	0.84	1.58	640.807	746.215	717.842	1061.58	1061.66	947.537	978.287	959.248	1047.41	891.509	876.625	900.572	1208.56	1009.73	1486.81	2725.73	2896.25	2902.5	1510.88	1895.8	1939.68	2688.78	2743.29	2526.61	0.815786	1.47301	0.84085	1.57639	PF07690	PTHR11662 PTHR11662:SF153		KOG2533	K13783	GO:0005215 GO:0006810 GO:0016021 GO:0055085	AT2G13100	Major facilitator superfamily protein
Vigun03g374300.1	C2	1.82	3.05	1.83	3.26	82.0233	63.099	50.1988	157.446	201.442	152.159	177.065	150.398	178.504	115.95	150.657	168.746	255.37	159.751	272.966	1443.83	1391.78	1396.93	513.546	590.458	694.339	1396.29	1517.93	1259.12	1.81674	3.04999	1.82955	3.26095		PTHR33494 PTHR33494:SF1
Vigun01g223200.1	C2	1.48	2.43	1.42	2.7	72.7957	87.7899	78.1667	75.4233	66.8882	87.3187	120.404	96.2916	108.614	105.967	153.968	133.221	232.92	209.75	222.972	433.025	376.416	431.481	278.371	318.983	272.449	931.348	865.665	753.797	1.47923	2.43403	1.41887	2.69778	PF04788	PTHR31300 PTHR31300:SF2					AT5G05840	Protein of unknown function (DUF620)
Vigun07g206400.4	C2	0.54	0.98	0.62	1.15	1052.97	1156.82	1014.73	1375.53	1545.43	1173.18	1786.59	1428.78	1501.7	1145.68	1300.45	1391.71	1668.79	1238.99	1789.77	2773.57	2652.9	2651.41	2205.85	2537.16	2504.91	2808.67	3038.55	2691.33	0.542823	0.980414	0.619672	1.1537		PTHR10593 PTHR10593:SF27				GO:0003676 GO:0046872	AT1G34370	C2H2 and C2HC zinc fingers superfamily protein
Vigun07g229100.1	C2	0.85	1.44	0.89	1.64	217.362	191.126	205.098	220.613	214.665	200.574	258.516	249.441	241.784	234.204	311.248	261.113	342.364	393.891	370.953	651.378	549.041	528.846	445.393	434.36	506.267	883.1	793.191	830.572	0.851589	1.4434	0.886486	1.63602	PF00612 PF13178	PTHR32295 PTHR32295:SF11				GO:0005515 GO:0008152 GO:0008168	AT5G62070	IQ-domain 23
Vigun07g211100.1	C2	0.69	1.23	0.74	1.37	2207.45	2331.92	2134.16	2912.28	3016.19	2683.54	3235.87	3214.31	3158.3	2698.33	3016.45	2823.39	3545.24	2854.79	4345.45	6716.19	6976.89	6451.72	4796.62	5527.91	5754.98	7741.74	7007.19	7310.43	0.687207	1.22599	0.742843	1.36939	PF02365	PTHR31989 PTHR31989:SF27				GO:0003677 GO:0006355	AT1G34190	NAC domain containing protein 17
Vigun07g087200.6	C2	1.65	2.99	1.83	3.28	60.4922	82.3031	59.5214	108.421	81.6659	74.3506	81.4501	55.9409	86.891	102.896	109.268	111.905	220.759	158.532	256.968	668.552	660.527	765.597	224.616	281.655	290.748	1074.63	978.403	1102.78	1.653	2.98573	1.8293	3.28364	PF00010	PTHR12565 PTHR12565:SF86				GO:0046983	AT2G20180	phytochrome interacting factor 3-like 5
Vigun11g094300.1	C2	1.87	3.3	2.21	3.53	708.477	445.351	659.038	345.061	276.108	220.458	617.073	423.683	560.069	272.598	374.159	330.387	2130.89	2032.87	2483.69	2951.44	2777.57	2554.04	1957.23	2782.62	2686.88	3674.22	3684.11	3901.6	1.87453	3.29891	2.21391	3.52648	PF00182 PF00187	PTHR22595 PTHR22595:SF61	EC:3.2.1.14	KOG4742	K01183	GO:0004568 GO:0005975 GO:0006032 GO:0008061 GO:0016998	AT3G54420	homolog of carrot EP3-3 chitinase
Vigun03g110300.1	C2	1.54	2.55	1.71	2.86	500.342	537.713	415.216	689.18	765.326	671.749	680.817	641.027	688.517	575.91	578.622	635.019	1473.29	1075.58	1685.79	4100.86	4312.01	4006.32	1885.24	2247.59	2464.24	4454.97	4042.46	4532.55	1.54294	2.54618	1.71437	2.86417	PF07714	PTHR27006 PTHR27006:SF20	EC:2.7.11.1	KOG1187	K04733	GO:0004672 GO:0004713 GO:0005524 GO:0006468
Vigun03g015300.1	C2	1.98	3.34	2.16	3.61	145.591	127.113	129.8	181.959	213.887	161.669	190.345	187.998	161.504	205.792	243.369	221.146	551.898	358.526	682.914	1916.11	1638.73	2105.14	619.135	857.409	931.207	2918.32	2575.52	2696.92	1.98498	3.34371	2.15706	3.6111	PF00069 PF14380	PTHR27009 PTHR27009:SF21	EC:3.1.4.46	KOG1187		GO:0004672 GO:0004713 GO:0005524 GO:0006468	AT5G38260	Protein kinase superfamily protein
Vigun03g078200.1	C2	0.5	0.96	0.61	1.02	1498.98	1616.8	1468.67	1853.53	1767.87	1534.56	1833.51	1796.53	1809.6	1797.61	1784.71	1762.95	2329.2	1980.43	2188.72	3223.77	3247.49	3532.82	2664.68	2745.29	2874.95	3604.04	3643.85	3593.1	0.503325	0.956275	0.606977	1.02016	PF00025	PTHR24073 PTHR24073:SF562		KOG0087	K07904	GO:0003924 GO:0005525 GO:0005622 GO:0006886 GO:0006913 GO:0007165 GO:0007264 GO:0015031 GO:0016020	AT5G65270	RAB GTPase homolog A4A
Vigun03g156400.1	C2	2.26	4.29	2.76	4.53	45.1128	32.9212	39.4419	99.9358	139.999	106.339	183.263	128.389	136.003	74.4844	105.957	118.122	201.115	93.8996	268.966	2101.34	2838.71	1823.29	648.892	1046.31	1343.95	2073.24	2737.92	2089.69	2.26328	4.28775	2.76321	4.53066	PF00282	PTHR11999 PTHR11999:SF105	EC:4.1.1.15		K01580	GO:0003824 GO:0004351 GO:0006536 GO:0016831 GO:0019752 GO:0030170
Vigun05g052100.1	C2	0.69	1.28	0.82	1.43	1112.44	1037.02	948.04	1614.06	1660.54	1495.66	1713.11	1758.01	1621.65	2524.02	2712.65	2467.25	1726.79	1254.84	2015.75	3767.2	3904.42	3938.67	2462.14	3341.41	3156.55	6965.37	7468.88	6382.15	0.690065	1.28327	0.815063	1.43406	PF07714 PF08263	PTHR27000 PTHR27000:SF10	EC:2.7.11.1	KOG1187		GO:0004672 GO:0004713 GO:0005524 GO:0006468	AT5G48380	BAK1-interacting receptor-like kinase 1
Vigun03g299800.1	C2	2.42	4.31	2.74	4.76	275.803	280.745	242.388	131.991	118.999	105.474	269.139	194.417	189.838	202.72	160.59	242.462	1465.8	1387.76	1422.82	2450.95	1723.84	2908.65	1206.59	1610.75	1561.5	6016.48	4513.54	5908.93	2.42024	4.31262	2.74452	4.7622	PF00847	PTHR31190 PTHR31190:SF30			K09286	GO:0003677 GO:0003700 GO:0006355	AT4G17500	ethylene responsive element binding factor 1
Vigun03g299100.1	C2	1.45	3.17	1.9	3.1	267.601	281.659	173.544	393.144	332.886	197.115	478.077	406.259	330.564	500.658	509.088	732.714	651.052	458.523	861.891	2895.01	2317.24	3123.88	1140.36	1731.78	1672.31	5485.74	4745.72	4740.54	1.44759	3.17475	1.90327	3.10307	PF01764	PTHR31403 PTHR31403:SF2	EC:3.1.1.32	KOG4569		GO:0006629	AT4G16820	alpha/beta-Hydrolases superfamily protein
Vigun07g204700.1	C2	1.33	2.75	1.56	2.8	52.2899	38.4081	33.7049	43.3684	42.7774	27.6653	56.6609	53.1897	50.0568	51.448	50.495	58.6171	98.2191	113.411	100.987	220.806	215.78	327.967	148.784	195.688	127.075	397.687	336.871	385.274	1.32938	2.74798	1.56017	2.8021	PF03195	PTHR31301 PTHR31301:SF14					AT2G28500	LOB domain-containing protein 11
Vigun11g191000.1	C2	0.74	1.54	0.88	1.58	795.626	754.445	799.595	868.31	861.769	852.438	978.287	957.414	890.633	926.064	943.676	910.341	1334.84	1136.55	1465.81	2459.53	2455.1	2574.54	1602.07	1800.78	1782.1	2900.78	2661.42	2745.77	0.744718	1.53603	0.875401	1.57937	PF13639	PTHR23041 PTHR23041:SF63	EC:6.3.2.19	KOG0320		GO:0005515 GO:0008270	AT5G48655	RING/U-box superfamily protein
Vigun09g158800.1	C2	3.05	5.33	3.33	5.5	7.17704	13.7172	10.0398	7.54233	5.44439	7.78087	100.927	60.5262	62.3349	82.1632	88.5731	123.451	85.1232	25.609	145.982	299.315	191.805	346.415	569.22	824.606	856.995	4462.28	4365.91	4518.59	3.0529	5.33374	3.33024	5.50361	PF07645 PF07714 PF13947	PTHR27005 PTHR27005:SF32	EC:2.7.11.1	KOG1187		GO:0004672 GO:0004713 GO:0005509 GO:0005515 GO:0005524 GO:0006468 GO:0030247	AT1G21240	wall associated kinase 3
Vigun03g027400.1	C2	3.27	5.82	3.52	6.09	20.5058	22.862	18.6453	11.3135	12.4443	9.50996	16.8212	21.0925	21.7228	8.44668	12.4168	12.4339	176.794	163.41	259.967	656.285	553.836	670.282	183.341	244.328	256.184	731.043	632.137	905.952	3.27473	5.82077	3.51942	6.09059	PF00365	PTHR13697 PTHR13697:SF7	EC:2.7.1.11		K00850	GO:0003872 GO:0005524 GO:0006002 GO:0006096
Vigun02g125000.1	C2	1.14	2.07	1.23	1.99	2311.01	2230.41	2362.93	2799.15	2761.86	2624.75	2929.55	2982.29	2660.57	2855.75	3012.31	3208.84	5337.51	4530.35	5347.32	11311.4	11407.6	11746.3	5895.7	7084.37	7184.32	12177.7	12402.5	11372.6	1.13993	2.07396	1.23404	1.98583	PF02201 PF02213 PF03126	PTHR22884 PTHR22884:SF339		KOG1946		GO:0003677 GO:0005515 GO:0005634 GO:0006352 GO:0008270 GO:0016570 GO:0046872	AT3G51120	DNA binding;zinc ion binding;nucleic acid binding;nucleic acid binding
Vigun05g100200.1	C2	1.18	2.24	1.29	2.16	1491.8	2234.07	1375.45	1811.1	2134.98	1663.38	5961.79	4274.43	4510.78	5441.2	5873.14	6182.33	4291.71	1888.97	5381.32	8003	8184.06	10230.5	9223.67	13562.4	13196.5	27883.4	25120.4	25203.3	1.18045	2.23556	1.28688	2.16022	PF00487 PF11960	PTHR32100 PTHR32100:SF17	EC:1.14.99.33		K10257	GO:0006629 GO:0016717 GO:0055114	AT5G05580	fatty acid desaturase 8
Vigun05g100300.1	C2	3.25	5.11	3.35	4.83	5.12646	1.82896	3.58563	2.82837	3.11108	2.59362	10.6239	2.75119	9.44468	4.60728	8.27786	10.6577	50.5127	21.9506	27.9965	82.1889	91.1072	121.963	73.9122	70.1311	88.4443	210.54	259.029	199.617	3.25253	5.11277	3.3488	4.82905	PF14383	PTHR35499 PTHR35499:SF2					AT5G01370	ALC-interacting protein 1
Vigun04g164500.1	C2	1.44	2.34	1.52	2.25	37.9358	37.4936	44.4618	29.2265	17.8887	18.1554	41.6104	40.3508	35.8898	78.3238	67.0507	66.6103	97.2837	114.631	112.986	84.6423	89.9084	156.809	105.589	126.688	106.743	364.059	312.713	333.625	1.43827	2.34389	1.52441	2.25289	PF00010	PTHR13935 PTHR13935:SF54				GO:0003677 GO:0046983
Vigun07g113100.1	C2	1.26	2.1	1.4	2.11	1341.08	1459.51	1266.44	1992.12	1956.09	1748.97	2643.59	2367.86	2383.84	1998.02	2712.65	2244.32	3257.13	2554.8	3945.5	8317.03	8035.41	8007.51	5532.86	6930.53	7004.38	10540.2	9573.32	9904.05	1.26253	2.09619	1.39641	2.10968	PF00651	PTHR24411 PTHR24411:SF33		KOG1987	K10523	GO:0005515	AT3G06190	BTB-POZ and MATH domain 2
Vigun09g231700.1	C2	1.32	2.13	1.32	2.12	2378.68	2544.99	2279.02	3374.25	3437.74	3202.26	3401.43	3454.58	3352.86	3351.8	3739.94	3443.31	5869.76	5071.8	6985.12	14527.8	14891.2	14518.7	7634.08	8743.76	9175.84	15830	14972.7	14985.2	1.3155	2.1334	1.32371	2.11977	PF04836 PF05004	PTHR12354 PTHR12354:SF1		KOG2842		GO:0005488	AT1G27760	interferon-related developmental regulator family protein / IFRD protein family
Vigun08g001750.1	C2	3.04	4.89	3.13	4.87	4.10117	4.57239	3.58563	4.71395	3.11108	6.05179	7.08262	5.50238	10.3891	4.60728	8.27786	17.7628	38.3522	26.8285	35.9955	139.844	147.45	122.987	40.3158	78.0491	83.3613	342.128	248.292	308.498	3.04493	4.88586	3.13432	4.87433	PF02519	PTHR31175				GO:0009733
Vigun11g098600.1	C2	0.96	1.47	0.83	1.49	1507.18	1774.09	995.37	2941.51	3153.86	2274.61	3733.42	2143.18	2830.57	2551.67	2216.81	3445.98	2679.98	2168.23	3494.56	7827.58	7392.87	7963.44	4270.59	5482.67	5762.1	8038.55	6608.58	8374.12	0.964049	1.46983	0.83342	1.48673	PF00462	PTHR10168 PTHR10168:SF111	EC:1.8.1.9	KOG1752		GO:0009055 GO:0015035 GO:0045454	AT1G28480	Thioredoxin superfamily protein
Vigun02g105300.2	C2	0.93	1.4	0.89	1.48	401.914	440.779	444.618	653.354	652.549	670.884	687.014	685.963	680.961	566.696	649.812	561.303	836.266	690.223	926.883	1685.49	1891.67	1633.68	1120.2	1321.18	1354.11	1732.57	1670.94	1546.68	0.930406	1.39836	0.885895	1.47738	PF14604	PTHR10663 PTHR10663:SF147		KOG1118		GO:0005515	AT1G31440	SH3 domain-containing protein
Vigun02g119200.1	C2	1.35	2.05	1.23	2.14	935.066	1040.68	884.215	1216.2	1283.32	1173.18	1491.78	1461.8	1569.71	1156.43	1266.51	1166.13	2359.13	1940.19	3012.62	4987.76	5148.75	5048.64	3097.59	3653.6	3843.77	5393.63	5416.78	4969.47	1.35426	2.04775	1.22794	2.13641	PF00026	PTHR13683 PTHR13683:SF232	EC:3.4.23.12	KOG1339		GO:0004190 GO:0006508	AT2G17760	Eukaryotic aspartyl protease family protein
Vigun03g389800.1	C2	1.35	2.2	1.33	2.06	524.949	580.694	461.829	443.112	397.441	344.952	358.558	383.332	376.843	288.723	382.437	391.669	1346.07	1123.14	1533.81	1859.68	1855.71	1737.2	878.308	969.392	959.672	1364.13	1678.99	1401.5	1.35265	2.20144	1.32735	2.06415	PF00069	PTHR27001 PTHR27001:SF222	EC:2.7.10.2 EC:2.7.11.1	KOG1187	K04730	GO:0004672 GO:0004713 GO:0005524 GO:0006468
Vigun03g320600.3	C2	1.52	2.43	1.41	2.32	58.4416	46.6384	38.0076	37.7116	41.2218	32.8526	41.6104	34.8484	40.6121	76.788	54.6339	55.9527	110.38	126.825	173.978	191.365	183.413	227.527	112.308	98.4097	100.644	358.211	265.739	311.29	1.52288	2.42976	1.41121	2.31941	PF01794 PF08022 PF08030	PTHR11972 PTHR11972:SF83	EC:1.16.1.7	KOG0039		GO:0016020 GO:0016491 GO:0055114	AT5G50160	ferric reduction oxidase 8
Vigun11g094800.1	C2	2.04	3.03	1.81	2.98	24.607	15.5461	17.9281	21.6842	20.9998	23.3426	41.6104	33.0143	55.7236	23.0364	30.6281	29.3086	63.6086	78.0464	96.9878	192.592	157.04	188.581	137.266	157.229	162.656	190.071	238.897	224.743	2.03871	3.02706	1.8103	2.97794	PF13639	PTHR14155 PTHR14155:SF179			K19038	GO:0005515 GO:0008270	AT2G42350	RING/U-box superfamily protein
Vigun02g080100.1	C2	1.75	2.62	1.64	2.54	819.208	876.985	631.07	1166.23	1054.66	1040.04	1781.28	1569.1	1478.09	1375.27	1622.46	1947.69	2694.95	1868.24	3261.59	6716.19	5892	7448.94	4278.27	5176.12	5551.66	9986.04	8629.81	10244.7	1.74941	2.62076	1.63591	2.54493		PTHR34043 PTHR34043:SF1	EC:3.1.1.3 EC:3.1.1.32				AT1G10740	alpha/beta-Hydrolases superfamily protein
Vigun06g103700.1	C2	0.86	1.3	0.8	1.26	210.185	188.383	180.716	237.583	259.775	219.594	306.323	276.953	249.339	279.508	251.647	213.153	369.491	340.234	340.957	628.071	472.319	660.033	526.985	463.77	461.537	615.538	573.084	589.078	0.858985	1.29597	0.802608	1.25604	PF01699	PTHR12266		KOG2399	K13754	GO:0016021 GO:0055085	AT1G08960	cation exchanger 11
Vigun11g021700.1	C2	2.86	4.31	2.8	4.37	15.3794	10.0593	8.6055	5.65674	16.3332	9.50996	12.3946	10.0877	7.55574	13.8218	22.3502	13.3221	81.3816	75.6075	90.9885	210.993	185.811	229.577	50.8746	82.5737	76.2451	362.597	248.292	415.984	2.86473	4.31362	2.80342	4.37486	PF01657 PF07714 PF11883	PTHR27002 PTHR27002:SF95	EC:2.7.11.1	KOG1187		GO:0004672 GO:0004674 GO:0004713 GO:0005524 GO:0006468
Vigun01g054000.1	C2	1.21	1.8	1.14	1.82	423.445	445.351	402.307	575.102	631.549	627.657	574.577	611.681	646.016	594.339	672.162	642.124	1041.12	857.291	1049.87	2129.55	2040.32	2207.63	1325.62	1429.77	1283.97	2432.91	2277.57	2029.67	1.21379	1.79775	1.14049	1.82025	PF13414	PTHR22904 PTHR22904:SF10				GO:0005515	AT1G56090	Tetratricopeptide repeat (TPR)-like superfamily protein
Vigun03g410400.1	C2	2.1	2.97	1.89	3.03	948.395	920.88	816.089	1730.96	1902.43	1718.71	1848.56	1680.98	1674.54	1577.23	2095.13	1948.57	3921.28	2836.5	4731.4	13821.2	13926.2	14182.5	4975.16	7034.6	7220.92	16242.3	13449.4	16082.4	2.09709	2.9698	1.88569	3.02565	PF12899	PTHR31916 PTHR31916:SF9				GO:0003824 GO:0033926	AT3G06500	Plant neutral invertase family protein
Vigun08g019500.1	C2	2.19	3.09	2.03	3.1	443.951	412.43	363.583	605.272	591.105	392.502	1286.38	905.141	822.631	999.78	1104.27	1425.46	2033.6	1254.84	2263.71	4627.11	3818.11	5046.59	3493.07	4249.72	4545.22	11562.2	8802.94	9927.78	2.18621	3.086	2.02743	3.10144	PF00067	PTHR24286 PTHR24286:SF50	EC:4.2.1.92		K01723	GO:0004497 GO:0005506 GO:0016705 GO:0020037 GO:0055114	AT5G42650	allene oxide synthase
Vigun03g189900.1	C2	1.6	2.23	1.71	2.35	135.339	162.777	126.931	168.76	181.998	127.088	219.561	181.579	206.838	251.097	270.686	237.133	420.004	401.208	470.941	785.088	810.374	645.684	452.112	680.95	852.928	1153.59	1485.72	1228.41	1.60408	2.22962	1.70777	2.34947	PF00201	PTHR11926 PTHR11926:SF411	EC:2.4.1.177 EC:2.4.1.263	KOG1192	K14595	GO:0008152 GO:0016758
Vigun05g138900.1	C2	2.28	3.08	2.2	3.39	47.1634	50.2963	23.6651	70.7093	89.4436	51.0079	55.7756	45.8532	51.0013	41.4655	43.0449	61.2815	203.922	132.923	249.968	610.897	607.781	571.892	209.258	231.885	258.217	527.813	503.294	502.531	2.27641	3.084	2.196	3.39497	PF00069 PF07714	PTHR24351 PTHR24351:SF69	EC:2.7.11.1	KOG0610		GO:0004672 GO:0004674 GO:0004713 GO:0005524 GO:0006468	AT3G25250	AGC (cAMP-dependent, cGMP-dependent and protein kinase C) kinase family protein
Vigun01g175600.1	C2	2.35	3.35	2.55	3.72	2.05058	1.82896	2.15138	2.82837	6.22216	2.59362	2.65598	2.75119	1.88894	6.14304	5.7945	5.32883	6.54794	12.1948	11.9985	36.801	21.578	60.4688	11.5188	18.0983	13.2158	87.7251	56.3689	83.7552	2.34972	3.35144	2.55352	3.72204	PF00251	PTHR31953 PTHR31953:SF1	EC:3.2.1.26			GO:0004553 GO:0005975
Vigun06g118800.1	C2	1.59	2.15	1.65	2.46	4384.15	6403.18	3110.17	8802.84	9491.13	5709.43	13065.7	7611.62	8608.82	7444.6	8435.97	11750.1	14862	10086.3	16983.9	36116.5	33873.9	36549.8	26174.5	32683.3	33038.5	50513.6	50285.1	51316.8	1.59323	2.15009	1.64979	2.46083	PF03242	PTHR33509 PTHR33509:SF5				GO:0006950	AT4G02380	senescence-associated gene 21
Vigun02g140700.1	C2	1.44	1.97	1.49	2.21	1405.67	1617.71	1139.51	2818	2873.08	2035.13	2717.95	2266.98	2432.95	1382.95	1775.6	1977	4121.46	1956.04	5247.34	9605.07	11335.6	9400.34	6200.95	7500.63	7120.28	8542.97	8279.52	6953.08	1.44383	1.97344	1.48902	2.21089	PF00931 PF05659	PTHR23155 PTHR23155:SF543		KOG4658		GO:0043531	AT5G66900	Disease resistance protein (CC-NBS-LRR class) family
Vigun05g197300.1	C2	1.26	2.03	1.5	2.4	38.9611	15.5461	24.3823	30.1693	24.1109	17.2908	32.7571	39.4337	30.223	28.4116	28.1447	36.4137	64.544	52.4375	71.9909	76.0554	92.3059	124.012	100.789	87.0983	101.66	146.209	198.633	146.572	1.26027	2.03037	1.49939	2.4021	PF02365	PTHR31719 PTHR31719:SF29				GO:0003677 GO:0006355	AT3G15510	NAC domain containing protein 2
Vigun11g161700.1	C2	0.91	1.51	1.11	1.77	148.667	163.692	127.648	178.187	163.332	146.108	173.524	165.071	155.837	182.756	155.624	200.719	284.368	279.26	261.967	485.773	442.349	460.178	322.526	352.918	388.342	625.773	622.742	596.058	0.907906	1.50947	1.10536	1.77467	PF03100	PTHR34128 PTHR34128:SF2				GO:0005886 GO:0017003 GO:0017004	AT3G51790	transmembrane protein G1P-related 1
Vigun02g031800.1	C2	1.39	2.19	1.61	2.53	370.13	396.884	365.017	473.281	476.773	404.605	489.586	421.849	476.012	588.964	494.188	540.876	1058.9	915.826	994.874	2019.15	1856.91	2314.21	1395.69	1422.98	1430.36	3156.64	3209	3038.92	1.39135	2.19207	1.6147	2.53378		PTHR33270 PTHR33270:SF5					AT1G70780	(1 of 3) PTHR33270:SF5 - GB
Vigun10g163600.1	C2	1.44	2.34	1.69	2.62	199.932	239.593	195.058	219.67	218.553	175.502	223.102	128.389	137.892	161.255	221.847	251.343	543.479	508.521	671.915	1054.96	932.65	1128.41	462.671	597.245	523.55	1213.53	1324.67	1355.44	1.44181	2.34404	1.69405	2.61755	PF07714	PTHR27001 PTHR27001:SF227	EC:2.7.11.1	KOG1187		GO:0004672 GO:0004713 GO:0005524 GO:0006468	AT1G72540	Protein kinase superfamily protein
Vigun01g020900.1	C2	1.62	2.68	1.94	3.06	735.134	864.182	545.015	1173.77	1210.21	812.669	1076.56	785.923	1121.08	714.897	610.906	1179.45	2149.6	1523.13	2918.63	7266.97	6762.31	6462.99	3424.92	4002	4040.99	7235.86	7048.8	6620.85	1.62005	2.68045	1.94249	3.06086		PTHR33659
Vigun02g135200.1	C2	1	1.62	1.15	1.84	1659.95	1542.73	1631.46	1678.17	1404.65	1095.37	1602.44	1437.96	1431.81	1607.17	1652.26	1667.03	3056.02	3015.76	3618.54	4708.08	3902.02	4218.47	3155.19	3289.37	3467.63	6382	5851.63	5455.25	1.00329	1.61841	1.14822	1.84422	PF05687	PTHR31506 PTHR31506:SF3			K14503
Vigun02g088900.1	C2	0.64	0.97	0.7	1.06	266.576	278.001	286.133	269.638	288.553	299.996	343.507	327.392	358.898	272.598	323.664	293.086	416.262	470.718	403.949	545.882	587.401	546.269	525.065	544.081	604.878	592.145	630.795	632.352	0.635992	0.968714	0.700961	1.06083	PF12734	PTHR31568 PTHR31568:SF15
Vigun09g217100.1	C2	0.76	1.19	0.79	1.27	941.218	1014.16	750.113	1704.57	1739.87	1129.09	1864.5	1297.64	1320.37	1342.25	1442	1416.58	1574.31	1456.05	1541.81	3573.38	3526.81	3360.63	2328.72	2522.46	2896.3	3542.63	3218.4	3350.21	0.756991	1.19362	0.789418	1.26721	PF07059	PTHR12136 PTHR12136:SF38					AT5G10750	Protein of unknown function (DUF1336)
Vigun02g025400.1	C2	0.98	1.54	1.03	1.7	633.63	545.029	522.784	1021.04	881.214	776.358	873.818	851.952	740.463	854.651	779.774	717.615	1164.6	892.656	1298.84	2617.78	2535.42	2656.53	1397.61	1775.9	1869.53	2791.12	2386.28	2470.78	0.980022	1.54379	1.03199	1.7012	PF07714	PTHR27001 PTHR27001:SF6	EC:2.7.11.1	KOG1187		GO:0004672 GO:0004713 GO:0005524 GO:0006468	AT1G26150	proline-rich extensin-like receptor kinase 10
Vigun01g223100.1	C2	0.61	0.89	0.59	1.05	564.936	534.055	486.928	596.787	532.773	504.028	586.087	554.823	603.515	592.036	538.889	608.375	792.301	792.659	843.893	1014.48	1016.56	993.124	803.435	950.163	875.294	1238.39	1305.88	1069.27	0.614956	0.888496	0.591704	1.05491	PF00201	PTHR11926 PTHR11926:SF204	EC:2.4.1.118	KOG1192		GO:0008152 GO:0016758	AT3G11340	UDP-Glycosyltransferase superfamily protein
Vigun11g074300.2	C2	1.84	2.7	1.79	3.19	2.05058	1.82896	2.8685	33.9405	31.8886	18.1554	0.885327	0.917063	6.61127	1.53576	0.827786	1.77628	10.2896	4.8779	8.99886	170.511	158.239	217.278	5.75939	10.1803	13.2158	16.0829	13.4212	8.37552	1.84046	2.70078	1.79296	3.19378		PTHR11017 PTHR11017:SF155				GO:0005515
Vigun11g199000.1	C2	2.21	3.19	2.31	3.74	70.7451	59.4411	71.7125	98.993	66.1105	50.1434	73.4822	66.0285	78.3908	103.664	82.7786	125.227	328.332	279.26	323.959	836.61	402.79	730.751	365.722	325.77	386.308	1573.2	1413.25	1179.55	2.206	3.19424	2.30634	3.74057	PF01490	PTHR22950 PTHR22950:SF299		KOG1303
Vigun11g119100.1	C2	4.55	6.32	4.45	7.45	11.2782	10.9737	12.1911	18.8558	20.9998	19.8845	34.5278	17.4242	17.0004	18.4291	25.6614	21.3153	306.818	219.506	279.965	1535.83	1251.52	2001.62	387.799	512.409	602.845	4395.03	3721.69	3284.6	4.54901	6.32487	4.44615	7.44557	PF03106	PTHR31429 PTHR31429:SF10				GO:0003700 GO:0006355 GO:0043565
Vigun05g082300.1	C2	0.49	1.02	0.76	1.18	417.294	392.311	371.471	434.627	504.773	453.884	530.311	459.449	493.957	453.049	441.21	466.272	585.573	479.254	595.925	899.172	913.469	1015.67	718.964	896.999	903.759	1022	975.719	1080.44	0.491735	1.02145	0.764049	1.1779	PF13639	PTHR22763 PTHR22763:SF8	EC:6.3.2.19			GO:0005488 GO:0005515 GO:0008270	AT5G01980	RING/U-box superfamily protein
Vigun03g417600.1	C2	0.78	1.54	1.12	1.75	2039.31	2394.1	1711.06	4081.34	4421.62	3157.31	3695.36	2987.79	3285.8	3228.94	2725.07	4516.18	3822.13	2159.69	4588.42	11268.5	11695.3	10833.1	6221.11	7582.07	7875.61	12133.8	12419.9	10768.1	0.782647	1.53529	1.12077	1.75428	PF04833	PTHR31052 PTHR31052:SF3				GO:0004553 GO:0010215 GO:0016049 GO:0030246 GO:0030247 GO:0031225	AT4G16120	COBRA-like protein-7 precursor
Vigun03g214500.1	C2	1.09	2.45	1.7	2.73	938.142	892.531	778.798	1532.98	1447.43	1218.14	1465.22	1260.96	1462.04	1263.16	1293	1405.92	1966.25	1108.5	2488.69	7287.83	7005.66	8703.41	3626.5	5112.78	4855.29	8988.9	8659.34	8656.1	1.09222	2.45348	1.69862	2.73097	PF04601	PTHR31205 PTHR31205:SF2					AT1G59710	Protein of unknown function (DUF569)
Vigun03g267100.1	C2	0.83	1.71	1.15	1.86	238.893	274.344	228.763	323.377	307.219	244.665	396.627	303.548	305.063	380.869	436.243	412.096	408.779	451.206	462.942	948.24	866.717	1041.29	630.654	788.409	808.198	1618.53	1450.83	1400.11	0.834242	1.70634	1.14773	1.86237	PF10294	PTHR14614 PTHR14614:SF29		KOG2793			AT5G49560	Putative methyltransferase family protein
Vigun01g201100.1	C2	0.88	1.82	1.26	2.1	6466.51	6749.77	5590.71	7194.44	7313.37	5928.16	7211.88	6266.29	7896.69	8500.44	7758.84	9275.71	12928.4	9331.43	12467.4	22928.3	21127.3	27954	16387.4	17156.1	17476.4	37825.6	38651.6	33097.3	0.884801	1.81708	1.25514	2.10136	PF00438 PF02772 PF02773	PTHR11964 PTHR11964:SF18	EC:2.5.1.6		K00789	GO:0004478 GO:0005524 GO:0006556	AT1G02500	S-adenosylmethionine synthetase 1
Vigun05g302400.1	C2	0.63	1.35	0.88	1.52	36.9105	21.9475	18.6453	28.2837	24.8886	18.1554	28.3305	16.5071	23.6117	26.8758	40.5615	31.973	43.0293	37.8037	38.9951	62.5617	58.7401	60.4688	45.1153	56.5573	24.3984	92.1114	92.6061	100.506	0.628638	1.34958	0.881129	1.52063
Vigun11g156800.1	C2	1.48	2.71	1.9	3.27	136.364	109.737	135.537	98.993	92.5546	82.1314	180.607	151.315	157.726	164.326	168.041	202.495	373.233	325.6	368.953	603.537	503.487	689.755	543.303	602.901	684.173	1755.96	1732.67	1679.29	1.48435	2.71486	1.90232	3.27235	PF13419	PTHR12725 PTHR12725:SF72	EC:3.1.3.74	KOG3109	K07025	GO:0008152 GO:0016787
Vigun01g020600.1	C2	1.34	2.46	1.74	2.89	2113.13	2646.5	1673.77	3185.69	3358.41	2265.96	2860.49	1882.73	2514.17	2422.66	1989.17	3347.39	5437.6	4325.48	6475.18	16006	16363.3	15971	6925.67	8395.37	8926.78	20061.3	19384.2	18001.8	1.33574	2.456	1.74033	2.88825		PTHR33659 PTHR33659:SF3
Vigun01g201000.1	C2	0.88	1.66	1.17	1.94	7994.2	8474.47	7067.27	6792.81	6835.82	5600.5	6956.02	6157.16	7314.9	9936.37	9372.19	10929.4	15688.9	12099.6	15436.1	20005	17429	23233.4	15049.3	15371.1	15506.2	40046.5	40660.8	35576.4	0.876986	1.65763	1.16878	1.94321	PF00438 PF02772 PF02773	PTHR11964 PTHR11964:SF18	EC:2.5.1.6		K00789	GO:0004478 GO:0005524 GO:0006556	AT1G02500	S-adenosylmethionine synthetase 1
Vigun09g117900.3	C2	1.49	2.9	1.95	3.38	361.928	372.193	343.503	435.569	435.551	413.251	494.013	409.01	504.346	439.228	559.583	443.181	937.291	930.46	1163.85	3155.07	3031.71	3413.93	1382.25	1887.88	2163.33	5124.61	4922.88	4944.35	1.49223	2.90208	1.94887	3.37804	PF00324	PTHR11785 PTHR11785:SF370		KOG1289		GO:0003333 GO:0006810 GO:0015171 GO:0016020 GO:0055085
Vigun09g019200.1	C2	1.14	2.23	1.56	2.71	400.889	440.779	383.662	350.718	337.552	387.315	328.456	341.147	348.509	471.479	485.91	451.174	933.549	848.755	910.885	1588.58	1346.23	2123.58	886.947	1087.03	1028.8	3364.26	2847.97	3024.96	1.13615	2.23356	1.5604	2.71323	PF03473 PF03476	PTHR14237 PTHR14237:SF30	EC:2.8.1.9	KOG2362		GO:0003824 GO:0030151 GO:0030170	AT1G30910	Molybdenum cofactor sulfurase family protein
Vigun03g338000.9	C2	0.91	1.81	1.28	2.17	1795.29	1939.61	1499.51	2526.68	2675.53	1858.76	2451.47	1976.27	2173.22	1726.2	1687.86	2256.76	3389.96	2291.39	4149.48	8429.89	8062.98	8258.61	4942.52	5557.32	5540.48	8852.93	8562.7	8143.8	0.909289	1.80958	1.28095	2.17223	PF05637	PTHR31311 PTHR31311:SF4	EC:2.4.2.39	KOG4748	K08238	GO:0016021 GO:0016757	AT1G74380	xyloglucan xylosyltransferase 5
Vigun02g153700.1	C2	3.33	5.79	4.19	6.93	2.05058	1.82896	2.15138	6.59954	6.99993	3.45817	7.96794	6.41944	9.44468	3.07152	4.13893	6.21697	14.9667	15.8532	29.9962	278.461	339.254	327.967	101.749	144.787	187.055	621.386	601.268	417.38	3.334	5.79287	4.18536	6.9324	PF00155	PTHR11751 PTHR11751:SF431	EC:4.4.1.14		K01762	GO:0003824 GO:0009058 GO:0030170	AT4G37770	1-amino-cyclopropane-1-carboxylate synthase 8
Vigun01g020500.1	C2	1.62	2.77	2.03	3.24	1043.75	1234.55	764.456	1956.29	2041.65	1397.1	1854.76	1306.81	1883.27	1251.64	1168.83	2017.85	3245.91	2046.28	4045.49	12351.6	12071.7	12335.6	6092.48	7077.58	7399.84	14699.8	13999.6	13177.5	1.61769	2.76839	2.02765	3.23807		PTHR33659
Vigun01g020400.1	C2	1.55	2.91	2.14	3.53	1174.98	1472.31	985.33	1635.74	2057.98	1379.81	1482.04	1045.45	1556.48	1469.72	1216.02	1943.25	3941.86	2753.58	3959.5	11690.5	12980.4	13408.7	5225.69	6258.63	6531.66	18812.7	17664.9	16921.3	1.55244	2.90795	2.14123	3.52804		PTHR33659
Vigun05g106200.1	C2	1.96	3.48	2.61	4.37	457.28	487.417	514.179	1051.21	1334.65	975.203	1004.85	887.717	1038.91	594.339	841.031	744.26	2047.63	1103.63	2526.68	11389.9	12385.8	13699.8	4703.51	6864.93	6352.74	15590.2	16161.8	13438.5	1.96051	3.47896	2.61196	4.37386	PF00560 PF13855	PTHR27004 PTHR27004:SF11	EC:2.7.11.1	KOG0472		GO:0005515
Vigun08g178200.1	C2	0.84	1.75	1.37	2.25	3947.37	4541.3	3024.12	6114.94	6292.16	4237.12	5480.18	3271.16	4740.28	4012.94	3243.27	5681.42	7011.91	4826.68	8799.89	19272.7	18377.3	18213.4	10488.8	12049	12371	22023.4	20361.3	19136.7	0.842099	1.74688	1.37153	2.24951	PF03168	PTHR31852 PTHR31852:SF0					AT2G27080	Late embryogenesis abundant (LEA) hydroxyproline-rich glycoprotein family
Vigun08g150900.4	C2	0.71	1.48	1.22	1.96	76.8969	55.7832	63.8241	56.5674	38.8885	40.6334	56.6609	50.4385	62.3349	39.1619	48.8394	36.4137	113.186	86.5828	121.985	147.204	109.089	124.012	145.905	115.377	132.158	172.526	159.712	150.759	0.711394	1.4826	1.21542	1.95686	PF03479	PTHR31100 PTHR31100:SF13					AT3G55560	AT-hook protein of GA feedback 2
Vigun05g194400.1	C2	1.92	4	3.39	5.15	10.2529	5.48687	7.88838	2.82837	3.88885	8.64541	7.08262	5.50238	5.66681	4.60728	9.93343	4.44069	35.546	36.5843	16.9979	88.3224	62.3365	95.3153	41.2757	91.6228	58.9629	244.168	208.028	220.555	1.91537	4.00101	3.39395	5.14742	PF01221	PTHR11886 PTHR11886:SF49	EC:3.6.4.2	KOG3430	K10418	GO:0005875 GO:0007017
Vigun07g210800.1	C2	0.54	1.07	0.87	1.36	334.245	371.278	301.193	288.494	244.22	178.96	277.993	208.173	218.172	281.044	225.986	281.54	462.098	529.252	468.941	528.708	444.747	521.672	442.513	411.737	430.022	745.664	679.111	594.662	0.536599	1.07098	0.866612	1.35664		PTHR34376 PTHR34376:SF2				GO:0005515
Vigun02g130500.1	C2	0.76	1.34	1.18	1.72	355.776	376.765	357.128	659.011	594.994	556.765	506.407	473.205	493.012	710.289	844.342	706.958	643.569	503.643	697.912	1503.94	1496.08	1597.81	860.07	1179.79	1297.18	2659.53	2203.76	2604.79	0.759827	1.34435	1.18018	1.7234	PF04564 PF05804	PTHR22849 PTHR22849:SF40	EC:6.3.2.19	KOG4168		GO:0004842 GO:0005488 GO:0016567	AT4G36550	ARM repeat superfamily protein
Vigun04g006900.1	C2	0.56	0.91	0.78	1.21	177.375	175.58	193.624	178.187	195.998	154.753	296.585	266.865	249.339	205.024	217.708	219.37	274.078	301.211	229.971	332.436	312.881	351.539	438.674	486.393	470.686	511.73	488.53	480.196	0.559023	0.914286	0.78009	1.20517	PF05051	PTHR16719		KOG3496	K02260	GO:0005507 GO:0005758 GO:0006825 GO:0016531	AT3G15352	cytochrome c oxidase 17
Vigun03g247800.1	C2	0.75	1.21	1.09	1.62	254.272	266.113	228.046	313.949	237.998	218.729	247.892	217.344	226.672	264.151	304.625	271.77	437.777	378.037	438.945	550.789	546.643	682.581	511.626	497.704	466.62	877.251	857.613	844.532	0.745468	1.20769	1.09299	1.61763	PF00070	PTHR22912 PTHR22912:SF183	EC:1.8.1.9		K00384	GO:0004791 GO:0005737 GO:0016491 GO:0019430 GO:0055114
Vigun04g142300.1	C2	1.86	4.35	3.63	4.59	250.171	262.455	271.073	134.819	157.887	175.502	84.9914	127.472	110.503	117.486	122.512	112.794	945.71	864.608	1028.87	3234.81	2350.8	3946.87	1275.71	1400.36	1315.48	2947.56	2814.42	2747.17	1.85711	4.34763	3.62749	4.59213	PF03595	PTHR31269 PTHR31269:SF2				GO:0006873 GO:0008308 GO:0016021 GO:0055085	AT5G24030	SLAC1 homologue 3
Vigun06g095000.1	C2	1.31	2.84	2.44	2.9	24.607	18.2896	20.0795	14.1419	24.1109	19.8845	15.9359	16.5071	20.7783	16.1255	10.7612	18.6509	44.9002	47.5596	63.9919	130.03	155.841	129.137	94.0701	97.2786	97.5937	122.815	139.58	76.7756	1.31284	2.83561	2.44071	2.89688	PF13087 PF13245	PTHR10887 PTHR10887:SF358		KOG1801	K10706
Vigun06g072500.1	C2	0.68	1.54	1.3	1.58	82.0233	89.6189	91.792	90.5079	97.2213	94.235	92.9594	98.1258	88.78	152.808	105.129	122.563	149.667	125.606	146.981	296.862	248.147	273.647	196.779	231.885	260.25	406.46	336.871	392.253	0.68067	1.53775	1.29959	1.57747	PF13432	PTHR26312 PTHR26312:SF87				GO:0005515 GO:0005622 GO:0006396	AT2G29670	Tetratricopeptide repeat (TPR)-like superfamily protein
Vigun06g167200.1	C2	1.56	2.96	2.62	3.19	247.095	220.389	208.683	74.4805	72.3326	65.7051	122.175	132.057	104.836	119.021	139.896	125.227	653.859	724.369	612.923	599.857	478.313	579.066	639.293	706.966	855.978	1207.68	1147.51	1158.61	1.55815	2.96312	2.61664	3.19331	PF04819	PTHR16007 PTHR16007:SF29					AT1G55230	Family of unknown function (DUF716)
Vigun07g230200.1	C2	1.14	2.33	2.16	2.48	184.553	192.04	139.839	255.496	217.776	195.386	240.809	173.325	181.338	128.236	157.279	186.509	403.166	269.504	463.941	1165.37	1177.2	1020.8	829.353	873.245	966.788	788.064	907.271	933.87	1.13809	2.33056	2.1644	2.47769		PTHR33648 PTHR33648:SF1					AT5G62150	peptidoglycan-binding LysM domain-containing protein
Vigun08g045300.1	C2	2.14	4.42	3.76	5.18	6.15175	6.40135	8.6055	1.88558	1.55554	0.864541	3.54131	0.917063	0.944468	0.76788	1.65557	3.55255	31.8043	42.6817	18.9976	31.8942	26.3731	33.8216	22.0777	22.6229	28.4648	55.5592	112.738	48.8572	2.14347	4.41872	3.75937	5.1834	PF03106	PTHR31429				GO:0003700 GO:0006355 GO:0043565
Vigun03g412600.1	C2	1.72	3.93	3.02	4.02	263.5	322.811	231.631	321.492	284.664	148.701	621.5	316.387	339.064	446.138	511.572	644.788	965.354	542.667	1178.85	4118.03	2667.28	4683.77	3106.23	3749.75	3520.49	9331.03	7617.85	8965.99	1.71586	3.9254	3.02254	4.01539	PF13202 PF13499	PTHR10891 PTHR10891:SF629		KOG0027	K02183	GO:0005509	AT5G49480	Ca2+-binding protein 1
Vigun04g147400.1	C2	1.9	3.78	3.1	3.86	34.8599	42.9805	35.8563	82.0228	123.665	61.3824	118.634	62.3603	103.891	44.5371	49.6672	74.6036	140.313	49.9985	234.97	1079.5	1494.88	1091.51	649.852	872.114	919.008	657.938	948.877	837.552	1.90323	3.77887	3.099	3.85601		PTHR22814 PTHR22814:SF129		KOG1603
Vigun05g277300.4	C2	0.49	0.99	0.76	1.01	886.877	950.143	809.634	1121.92	1208.65	967.422	1679.47	1323.32	1353.42	1166.41	1226.78	1280.69	1215.11	1126.8	1387.82	2183.53	2287.27	2091.81	2230.81	2533.77	2630.96	2413.9	2559.42	2403.77	0.494902	0.992679	0.763581	1.00575	PF02701	PTHR31992 PTHR31992:SF23				GO:0003677 GO:0006355	AT3G21270	DOF zinc finger protein 2
Vigun01g173400.1	C2	0.53	1.07	0.84	1.13	238.893	279.83	286.133	277.18	281.553	294.809	345.278	307.216	332.453	348.618	350.154	359.696	432.164	335.356	390.951	634.204	562.227	601.614	567.3	581.409	609.961	785.14	752.927	777.527	0.525418	1.0749	0.836368	1.12941	PF01521	PTHR10072 PTHR10072:SF51		KOG1120	K13628	GO:0005198 GO:0016226 GO:0051536	AT2G16710	Iron-sulphur cluster biosynthesis family protein
Vigun02g200300.1	C2	1.3	2.09	1.89	2.58	8.20233	5.48687	9.32263	62.2242	72.3326	22.4781	46.9223	40.3508	60.4459	14.5897	69.534	86.1494	24.3209	7.31685	24.9968	237.98	197.798	232.651	95.9899	234.147	216.536	309.962	348.95	358.751	1.29931	2.08969	1.88782	2.57934	PF00291	PTHR10314 PTHR10314:SF123	EC:4.2.1.20	KOG1395	K01696	GO:0000162 GO:0004834 GO:0006568	AT5G28237	Pyridoxal-5'-phosphate-dependent enzyme family protein
Vigun03g345000.1	C2	0.98	1.57	1.36	1.92	728.982	940.998	873.459	759.889	773.881	804.024	968.548	841.864	903.856	631.198	723.485	578.178	1451.77	1969.45	1610.8	2322.14	2409.54	2226.07	2178.97	2340.34	2448.99	2387.59	2496.34	2448.44	0.984358	1.57348	1.36024	1.92354	PF12734	PTHR31568 PTHR31568:SF17
Vigun03g105200.1	C2	1.78	3.16	2.7	3.56	42.037	24.6909	25.0994	22.627	20.9998	19.0199	42.4957	38.5167	24.5562	30.7152	17.3835	32.8611	85.1232	101.216	128.984	187.685	231.364	140.411	260.133	242.065	185.021	434.239	416.056	107.486	1.77984	3.15873	2.70259	3.56442	PF00011	PTHR11527 PTHR11527:SF158		KOG0710	K13993		AT3G46230	heat shock protein 17.4
Vigun04g039300.1	C2	1.64	3.04	2.68	3.51	67.6693	60.3556	63.8241	257.382	262.886	249.852	69.9408	59.6091	77.4464	59.8947	60.4284	62.1697	203.922	180.482	212.973	2068.22	1751.42	2516.12	373.401	493.18	455.437	712.036	744.875	623.976	1.63867	3.04036	2.67506	3.51129	PF00520	PTHR10217 PTHR10217:SF475			K05391	GO:0005216 GO:0006811 GO:0016020 GO:0055085	AT3G17700	cyclic nucleotide-binding transporter 1
Vigun08g208200.2	C2	1.33	2.15	1.59	2.26	226.589	194.784	202.946	306.407	235.664	252.446	293.043	342.982	374.009	278.741	318.698	251.343	541.608	463.401	560.929	1161.69	1155.62	1215.53	947.42	1135.67	949.506	1422.61	1355.54	1275.87	1.32667	2.15268	1.58615	2.25589	PF00005 PF00664	PTHR24223 PTHR24223:SF245	EC:3.6.3.44			GO:0005524 GO:0006810 GO:0016021 GO:0016887 GO:0042626 GO:0055085	AT3G13080	multidrug resistance-associated protein 3
Vigun09g187700.1	C2	2.87	4.62	3.63	4.82	36.9105	36.5791	18.6453	75.4233	108.11	62.247	93.8447	64.1944	96.3357	39.1619	68.7062	112.794	221.695	80.4854	370.953	2102.56	1702.27	2258.87	792.877	1157.16	1207.72	2257.46	1943.39	2015.71	2.86907	4.62476	3.63387	4.81621	PF14144	PTHR22952 PTHR22952:SF199				GO:0006351 GO:0016032 GO:0043565	AT1G09950	RESPONSE TO ABA AND SALT 1
Vigun07g024600.2	C2	1.08	1.69	1.33	1.82	26.6576	37.4936	22.948	22.627	21.7776	22.4781	18.5919	25.6778	9.44468	19.9649	29.8003	13.3221	70.1565	53.6569	59.9924	76.0554	76.7218	63.5435	47.995	32.8032	53.8799	65.7938	85.8955	71.1919	1.07745	1.69347	1.32614	1.82085	PF00069 PF00139	PTHR27007 PTHR27007:SF56	EC:2.7.11.1	KOG1187		GO:0004672 GO:0004713 GO:0005524 GO:0006468 GO:0030246
Vigun01g020300.1	C2	1.89	3.05	2.45	3.41	2078.27	2545.91	1685.96	2113.74	2655.31	1708.33	2161.97	1605.78	1811.49	1800.68	1547.96	2240.77	7995.97	6655.9	8728.9	15839.2	18804	18954.4	9136.32	10586.4	10726.2	21600.9	20228.4	17390.4	1.88958	3.04869	2.44825	3.40531		PTHR33659
Vigun08g081900.1	C2	1.81	2.75	2.12	3.15	13.3288	17.3751	15.7768	8.48512	12.4443	15.5617	16.8212	11.0048	11.3336	9.21456	9.10565	7.99324	51.4481	52.4375	58.9926	74.8287	85.1133	85.0663	54.7142	54.295	60.9961	81.8768	61.7374	90.7348	1.80909	2.74721	2.11814	3.15479	PF07714	PTHR27009 PTHR27009:SF19	EC:3.1.4.46	KOG1187		GO:0004672 GO:0004713 GO:0005524 GO:0006468
Vigun02g032500.1	C2	1.36	2.19	1.69	2.47	72.7957	52.1253	43.0275	93.3363	71.5548	95.9641	77.9088	72.448	82.1687	72.1808	72.0174	76.3799	142.184	99.997	187.976	388.864	382.41	415.083	235.175	249.983	264.316	444.474	374.451	404.817	1.35684	2.18522	1.68849	2.47194		PTHR35100 PTHR35100:SF1					AT1G23110	(1 of 2) PTHR35100:SF1 - F15H11.13 PROTEIN
Vigun02g135300.1	C2	1.07	1.73	1.3	1.9	1786.06	1746.65	1754.81	2829.32	2664.64	2159.62	2858.72	2503.58	2490.56	1779.18	1850.93	1790.49	3558.34	3396.24	4152.48	8708.35	8100.15	8598.88	5956.17	6482.6	6865.11	7595.53	6389.82	6312.35	1.07081	1.73104	1.2976	1.90479	PF05687	PTHR31506 PTHR31506:SF3			K14503
Vigun02g062000.1	C2	1.19	2.09	1.55	2.2	834.587	992.209	830.431	1224.69	1317.54	1034.86	1633.43	1216.94	1224.03	1290.04	1403.93	1556.02	2089.73	1579.22	2412.7	4893.31	5202.7	5138.83	3363.49	4305.14	4300.22	6892.27	6004.63	6636.2	1.19454	2.09052	1.55462	2.20039	PF00153	PTHR24089 PTHR24089:SF282		KOG0769		GO:0055085	AT3G05290	peroxisomal adenine nucleotide carrier 1
Vigun01g174400.1	C2	1.59	2.8	1.98	3.02	263.5	293.548	299.758	136.705	141.554	169.45	253.204	187.081	236.117	169.702	182.941	127.892	883.037	988.995	705.911	1101.58	751.634	1273.95	885.027	826.868	964.755	947.431	1523.3	1415.46	1.58918	2.80422	1.98448	3.01565	PF14009	PTHR33148 PTHR33148:SF2					AT5G03890	(1 of 3) PTHR33148:SF2 - EMB
Vigun05g263900.1	C2	2.68	4.57	3.22	4.8	106.63	114.31	98.9633	102.764	135.332	105.474	140.767	141.228	124.67	115.182	168.868	189.173	701.565	476.815	869.89	2655.81	2417.94	3102.36	970.458	1340.41	1481.19	4643.58	4145.8	4349.69	2.6787	4.57274	3.22107	4.7952		PTHR33984 PTHR33984:SF2				GO:0005515	AT4G12070
Vigun07g267480.1	C2	2.68	4.91	3.82	5.31	1.02529	0.914479	1.43425	1.88558	6.22216	2.59362	3.54131	1.83413	0.944468	1.53576	1.65557	1.77628	9.3542	1.21948	10.9986	115.31	121.077	85.0663	17.2782	28.2787	43.7139	74.5664	55.0268	67.0042	2.67664	4.90874	3.82021	5.30655		PTHR27005 PTHR27005:SF28
Vigun07g240000.1	C2	0.84	1.7	1.2	1.79	229.665	257.883	269.639	250.782	245.775	236.02	243.465	235.685	242.728	255.704	244.197	239.797	481.741	460.962	410.948	755.648	655.732	968.526	617.215	557.655	486.952	709.111	989.14	858.491	0.838134	1.69985	1.20294	1.7893	PF00069	PTHR13902 PTHR13902:SF70	EC:2.7.11.1		K08867	GO:0004672 GO:0004713 GO:0005524 GO:0006468
Vigun06g052300.1	C2	0.6	1.19	0.83	1.26	775.121	872.413	770.91	897.537	1012.66	993.358	878.245	865.708	927.467	767.112	782.258	791.331	1252.53	1071.92	1343.83	2145.5	2276.48	2208.65	1408.17	1614.15	1728.22	1889.01	1845.41	1883.1	0.601024	1.19133	0.830485	1.26299		PTHR21385 PTHR21385:SF1				GO:0046872	AT5G63280	C2H2-like zinc finger protein
Vigun03g346300.1	C2	1.38	1.36	2.21	4.39	12.3035	6.40135	12.1911	27.3409	9.33324	15.5617	4.42664	5.50238	9.44468	5.37516	9.93343	6.21697	30.8689	35.3648	13.9982	39.2544	28.7707	65.5933	18.2381	24.8852	46.7637	171.064	155.686	125.633	1.37676	1.355	2.21401	4.39342		PTHR33429 PTHR33429:SF6					AT1G74055
Vigun09g098900.1	C2	1.28	0.91	1.6	2.99	32.8093	26.5199	38.7248	31.1121	21.7776	38.0398	31.8718	43.102	40.6121	36.0904	24.8336	35.5255	89.8003	67.0712	80.9898	45.3879	65.9328	59.444	106.549	97.2786	147.407	288.031	218.765	259.641	1.27847	0.90919	1.60347	2.99032	PF02362	PTHR31391 PTHR31391:SF6				GO:0003677
Vigun02g127400.1	C2	2.52	1.87	3.43	5.99	6.15175	4.57239	7.17125	13.1991	11.6666	7.78087	26.5598	20.1754	27.3896	48.3765	48.0116	56.8408	31.8043	25.609	44.9943	33.1209	45.5536	40.9958	210.218	252.246	334.462	3354.02	3923.01	2479.15	2.51666	1.87407	3.42642	5.99256	PF00004 PF14363	PTHR23070 PTHR23070:SF12		KOG0743	K08900	GO:0005524
Vigun01g232300.1	C2	0.85	0.74	1.28	2.11	217.362	215.817	213.703	167.817	181.998	200.574	201.855	189.832	175.671	129.772	151.485	127.004	405.972	445.109	313.96	282.141	303.291	334.116	505.867	411.737	455.437	581.91	629.453	549.992	0.848806	0.740475	1.27504	2.10912	PF04749 PF11204	PTHR31045 PTHR31045:SF4					AT3G10980	PLAC8 family protein
Vigun09g056300.1	C2	1.49	1.28	2.35	4.05	331.169	359.39	313.384	162.16	130.665	139.191	150.506	168.74	162.448	78.3238	81.9508	65.7222	1032.7	1115.82	669.915	355.743	266.129	428.406	781.358	782.753	897.659	1405.06	1280.38	1053.92	1.48922	1.28161	2.35351	4.04842	PF12937 PF13516	PTHR24006 PTHR24006:SF501		KOG1947	K14515	GO:0005515
Vigun06g198800.1	C2	0.83	0.7	1.23	1.8	5071.09	6336.42	3855.98	7554.58	7871.03	5283.21	8640.79	4461.51	5321.13	3753.4	4145.55	5983.39	9435.58	8627.79	9093.85	11426.7	11094.7	11121.1	13803.3	14242.3	15103.6	17922.2	15348.4	15120.6	0.831251	0.700041	1.22779	1.8015	PF00847	PTHR31677				GO:0003677 GO:0003700 GO:0006355
Vigun10g108000.1	C2	2.53	2.3	4.27	5.78	13.3288	15.5461	10.0398	1.88558	6.99993	8.64541	1.77065	11.9218	10.3891	12.2861	8.27786	15.9865	76.7045	64.6322	83.9894	25.7607	44.3548	16.3983	161.263	53.1639	251.101	542.434	1101.88	364.335	2.53363	2.30303	4.27286	5.78019	PF01095 PF04043	PTHR31707 PTHR31707:SF11	EC:3.1.1.11		K01051	GO:0004857 GO:0005618 GO:0030599 GO:0042545	AT2G45220	Plant invertase/pectin methylesterase inhibitor superfamily
Vigun05g001100.1	C2	2.1	1.83	3.9	5.41	5.12646	2.74344	2.8685	3.77116	2.33331	2.59362	0.885327	1.83413	0.944468	1.53576	0.827786	1.77628	17.773	18.2921	9.99874	8.5869	13.1866	9.22406	15.3584	27.1475	12.1992	59.9455	44.2899	71.1919	2.10086	1.83338	3.90022	5.40516	PF03083	PTHR10791 PTHR10791:SF34		KOG1623	K15382		AT5G13170	senescence-associated gene 29
Vigun05g179400.1	C2	2.84	2.54	4.88	7.46	59.4669	72.2438	48.0474	44.3112	24.1109	33.7171	40.7251	25.6778	40.6121	17.6612	14.9001	25.756	420.939	413.402	449.943	201.179	139.058	255.199	1030.93	1355.11	768.551	3291.15	2034.65	4961.1	2.83684	2.54341	4.88157	7.46267	PF13839 PF14416	PTHR32285 PTHR32285:SF58					AT3G14850	TRICHOME BIREFRINGENCE-LIKE 41
Vigun11g082800.1	C2	0.69	0.96	1.41	2.29	67.6693	85.961	83.1865	57.5102	72.3326	70.0279	207.167	137.559	137.892	145.897	169.696	190.95	133.765	52.4375	196.975	148.431	119.878	120.938	291.809	472.819	515.417	808.533	785.138	878.034	0.694242	0.961616	1.40724	2.28675	PF13676	PTHR11017 PTHR11017:SF155				GO:0003676 GO:0005515 GO:0007165	AT5G38344	Toll-Interleukin-Resistance (TIR) domain family protein
Vigun01g142500.1	C2	1.3	1.6	2.48	3.49	220.438	274.344	184.301	71.6521	46.6662	73.486	100.042	59.6091	72.724	78.3238	129.962	55.9527	564.994	570.715	538.932	171.738	158.239	252.124	375.321	520.327	403.591	1140.43	701.927	1134.88	1.30219	1.60163	2.48314	3.49406	PF00847	PTHR31190 PTHR31190:SF3			K14516	GO:0003677 GO:0003700 GO:0006355	AT2G31230	ethylene-responsive element binding factor 15
Vigun03g038900.1	C2	0.22	0.53	0.73	1.48	102.529	111.566	106.852	24.5126	26.4442	31.1235	44.2664	53.1897	51.0013	56.8231	43.8727	39.0781	135.636	129.264	108.986	53.9748	28.7707	35.8714	73.9122	74.6556	97.5937	162.291	115.422	111.674	0.220265	0.531202	0.729558	1.47811	PF06697	PTHR33512 PTHR33512:SF4					AT4G23720	Protein of unknown function (DUF1191)
VigunL080100.1	C2	0.25	0.42	0.9	1.81	1.02529	0.914479	0.717125	0.942791	0.77777	0.864541	0.885327	0.917063	0.944468	14.5897	17.3835	20.4272	0.93542	1.21948	0.999874	1.2267	1.19878	1.0249	0.959899	1.13115	3.0498	61.4076	55.0268	67.0042	0.247793	0.416532	0.904224	1.80765	PF02902		EC:3.4.22.68			GO:0006508 GO:0008234
Vigun07g260600.1	C2	0.83	1.03	1.97	3.75	55.3658	87.7899	34.422	29.2265	26.4442	31.1235	51.349	28.429	38.7232	13.8218	8.27786	14.2102	101.025	81.7049	133.983	53.9748	67.1316	56.3693	134.386	203.606	126.059	165.216	198.633	125.633	0.834727	1.03195	1.96938	3.75282		PTHR33782 PTHR33782:SF5
Vigun06g224300.1	C2	0.53	0.67	1.24	2.53	91.251	194.784	73.8639	431.798	868.769	337.171	592.284	229.266	517.568	287.955	364.226	412.096	180.536	104.875	232.971	734.794	900.283	975.701	737.202	1076.85	1359.2	2134.64	2002.44	2017.1	0.526423	0.672774	1.24468	2.53169	PF00141	PTHR31235 PTHR31235:SF27	EC:1.11.1.7		K00430	GO:0004601 GO:0006979 GO:0020037 GO:0055114
VigunL053100.1	C2	0.26	0.34	0.64	1.27	53.3152	53.0398	35.1391	75.4233	81.6659	68.2988	59.3169	59.6091	34.9453	46.8407	38.0782	39.0781	50.5127	74.388	43.9944	116.537	79.1194	90.1908	80.6315	88.2294	71.1621	106.732	83.2112	108.882	0.255386	0.342832	0.641448	1.269							AT3G18510
Vigun07g248400.1	C2	0.28	1.22	2.96	4.4	9.22763	7.31583	14.3425	14.1419	8.55547	6.05179	3.54131	8.25357	3.77787	2.30364	3.31114	7.1051	12.1605	7.31685	17.9977	24.534	17.9817	24.5975	28.797	35.0655	56.9297	81.8768	72.4743	114.465	0.278979	1.22308	2.95543	4.40146	PF01657	PTHR32099 PTHR32099:SF4					AT4G23170	receptor-like protein kinase-related family protein
Vigun03g178600.1	C2	0.31	0.26	0.85	1.14	56.391	62.1845	53.7844	82.9656	101.888	87.3187	69.9408	77.9504	42.501	66.8056	52.1505	38.1899	81.3816	81.7049	50.9936	107.95	98.2998	118.888	127.667	111.983	102.677	128.664	91.2639	127.029	0.312725	0.25653	0.846399	1.14265							AT3G18510
Vigun10g038900.1	C2	0.55	0.65	1.27	2.05	68.6945	66.7569	76.7324	90.5079	88.6658	101.151	198.313	157.735	145.448	181.988	219.363	184.733	109.444	76.827	124.984	137.39	118.679	183.456	388.759	430.967	388.342	903.569	556.978	972.956	0.552784	0.648847	1.26839	2.05386	PF00931 PF01582	PTHR11017 PTHR11017:SF163				GO:0005515 GO:0007165 GO:0043531
VigunL054600.1	C2	0.27	0.32	0.83	1.39	56.391	59.4411	43.7446	75.4233	76.9992	79.5378	59.3169	62.3603	40.6121	52.2159	28.9725	29.3086	60.8023	80.4854	50.9936	99.3628	93.5047	96.3402	102.709	98.4097	86.4111	112.581	75.1585	101.902	0.268967	0.318228	0.825144	1.39026							AT3G18510
Vigun09g159100.1	C2	1.05	1.32	3.22	5.12	3.07588	2.74344	5.737	13.1991	10.111	16.4263	21.2479	11.9218	9.44468	15.3576	18.2113	27.5323	6.54794	2.43895	14.9981	35.5743	22.7768	40.9958	94.0701	151.574	152.49	719.346	708.638	703.544	1.05345	1.32202	3.22384	5.12454	PF07645 PF07714 PF13947	PTHR27005 PTHR27005:SF32	EC:2.7.11.1	KOG1187		GO:0004672 GO:0004713 GO:0005509 GO:0005515 GO:0005524 GO:0006468 GO:0030247	AT1G21240	wall associated kinase 3
Vigun06g023100.1	C2	-0.2	0.59	0.74	1.39	190.704	171.007	204.381	283.78	326.663	322.474	226.644	187.081	238.006	189.666	203.635	204.272	188.955	110.972	192.976	436.705	495.095	470.427	319.646	400.426	366.993	538.047	546.242	477.405	-0.199735	0.5879	0.738091	1.38592	PF00931 PF13855	PTHR23155 PTHR23155:SF560		KOG4658		GO:0005515 GO:0043531	AT3G14470	NB-ARC domain-containing disease resistance protein
Vigun03g064000.1	C2	-0.3	3.13	4.46	8.29	1.02529	2.74344	5.01988	3.77116	32.6663	30.259	4.42664	8.25357	13.2225	0.76788	0.827786	0.888138	0.93542	1.21948	4.99937	149.657	352.441	79.9419	335.965	58.8196	176.889	128.664	587.847	60.0246	-0.296831	3.12544	4.46401	8.28836	PF00266	PTHR11601 PTHR11601:SF24	EC:2.8.1.7			GO:0003824
Vigun10g066300.1	C2	-0.05	0.61	0.85	1.53	398.838	402.371	430.992	315.835	320.441	370.888	399.283	404.425	434.455	301.009	432.104	274.435	436.841	348.77	404.949	491.907	433.958	615.962	788.077	771.442	678.073	1045.39	889.823	978.54	-0.0495975	0.614342	0.853746	1.53203	PF07690	PTHR11654 PTHR11654:SF79			K14638	GO:0005215 GO:0006810 GO:0016020 GO:0016021 GO:0055085	AT2G37900	Major facilitator superfamily protein
Vigun04g045000.1	C2	0.03	0.71	0.79	1.32	2190.02	2363.01	2187.23	850.397	846.992	894.8	826.896	730.899	739.518	1488.92	1240.02	1315.33	2341.36	2136.52	2398.7	1275.77	1237.14	1720.8	1335.22	1419.59	1208.74	3529.47	3101.63	3442.34	0.0288843	0.707751	0.786845	1.3166	PF03169	PTHR31645 PTHR31645:SF1				GO:0055085
Vigun05g291500.1	C2	-0.13	0.82	0.9	1.54	112.782	207.587	129.083	86.7367	89.4436	93.3705	88.5327	66.9456	82.1687	89.842	91.8843	91.4782	137.507	142.679	129.984	138.617	177.419	159.884	143.985	135.738	164.689	255.865	250.976	290.351	-0.131946	0.820162	0.903077	1.54495	PF05553	PTHR33098 PTHR33098:SF6					AT1G15385	(1 of 28) PF05553 - Cotton fibre expressed protein (DUF761)
Vigun07g118900.1	C2	-0.09	0.96	0.85	1.73	144.566	77.7307	136.254	117.849	143.11	111.526	71.7115	77.0333	60.4459	54.5195	66.2229	57.729	115.057	115.85	106.986	226.94	264.93	230.602	123.827	125.557	128.092	200.306	209.37	181.47	-0.0856087	0.95576	0.851566	1.72782	PF00232	PTHR10353 PTHR10353:SF29	EC:3.5.2.17		K01188	GO:0004553 GO:0005975	AT1G02850	beta glucosidase 11
Vigun03g382300.1	C2	-0.14	1.15	1.12	2.09	556.733	487.417	528.521	312.064	297.108	321.609	299.241	290.709	319.23	263.383	273.997	246.902	444.325	548.764	437.945	731.114	574.215	760.473	645.052	669.639	663.841	1095.1	1166.3	1069.27	-0.13616	1.15019	1.12179	2.08637	PF00004 PF14363	PTHR23070 PTHR23070:SF17			K08900	GO:0005524 GO:0034551	AT5G57480	P-loop containing nucleoside triphosphate hydrolases superfamily protein
Vigun11g098500.1	C2	0.24	1.1	1.36	2.55	71.7704	83.2175	67.4098	108.421	124.443	135.733	50.4637	38.5167	58.557	49.1443	51.3227	45.295	91.6712	84.1438	85.9891	242.887	218.178	328.992	121.907	175.328	82.3447	326.045	205.344	323.853	0.235346	1.09991	1.36332	2.55272	PF03094	PTHR31942 PTHR31942:SF16			K08472	GO:0006952 GO:0016021
Vigun07g104200.1	C2	0.2	1.15	1.32	2.36	498.292	527.654	434.578	852.283	822.103	780.681	658.683	654.783	874.577	499.89	473.494	510.679	563.123	380.476	733.907	1656.05	2007.95	1787.42	1451.37	1990.82	2008.8	2596.66	2597	2417.73	0.199833	1.15087	1.31688	2.35861	PF02309	PTHR31734 PTHR31734:SF8			K14484	GO:0005634 GO:0006355	AT5G43700	AUX/IAA transcriptional regulator family protein
Vigun03g328600.1	C2	0.26	1.59	1.87	3.46	150.718	291.719	289.719	387.487	678.216	550.713	309.865	239.353	400.454	254.168	190.391	204.272	173.053	235.359	470.941	1597.16	2227.33	1054.62	741.042	972.786	1761.77	2174.12	3413	1574.6	0.264292	1.59382	1.87176	3.46439	PF06522	PTHR33417 PTHR33417:SF2				GO:0015049 GO:0015947	AT3G48140	B12D protein
Vigun03g281500.1	C2	0.3	0.97	0.86	1.73	468.558	537.713	497.685	396.915	410.663	385.585	370.952	387.001	410.843	294.866	322.009	348.15	620.184	597.543	636.92	763.008	707.279	868.087	668.09	686.606	771.6	1125.81	1101.88	981.332	0.302381	0.970714	0.863319	1.73349	PF00560 PF07714 PF08263	PTHR27008 PTHR27008:SF35	EC:2.7.11.1	KOG1187		GO:0004672 GO:0004713 GO:0005515 GO:0005524 GO:0006468	AT2G23300	Leucine-rich repeat protein kinase family protein
Vigun05g012700.1	C2	0.58	2.14	1.9	3.97	64.5934	74.9872	75.2982	112.192	166.443	151.295	59.3169	46.7702	70.8351	29.1795	35.5948	41.7425	105.702	124.387	90.9885	677.139	757.628	463.253	248.614	136.869	273.466	500.033	750.243	422.964	0.579399	2.14232	1.89705	3.97349	PF13499	PTHR10891 PTHR10891:SF615	EC:2.7.1.107			GO:0005509
Vigun04g016600.1	C2	0.59	1.5	1.38	2.9	1257.01	1401.9	1315.21	721.235	715.548	836.876	838.405	786.84	812.242	1108.05	1014.04	909.453	1878.32	1917.02	2205.72	2055.95	2021.14	2343.94	1936.12	2270.21	2133.85	8348.51	6274.4	7931.62	0.594585	1.49779	1.37913	2.89529	PF00171	PTHR11699 PTHR11699:SF182	EC:1.2.1.5		K12355	GO:0008152 GO:0016491 GO:0016620 GO:0055114	AT3G24503	aldehyde dehydrogenase 2C4
Vigun01g140400.1	C2	0.95	2.55	2.56	5	6.15175	6.40135	4.30275	2.82837	3.88885	0.864541	5.31196	3.66825	0.944468	2.30364	1.65557	2.66441	14.9667	3.65843	13.9982	17.1738	11.9878	15.3734	11.5188	23.7541	23.3818	95.0356	36.2372	80.9634	0.952657	2.55434	2.56315	5.0019
Vigun02g127100.1	C2	0.45	1.09	1.9	2.22	2098.77	1977.1	2122.69	2082.62	1875.2	2134.55	1891.06	1844.21	1798.27	1064.28	1395.65	1217.64	2456.41	2824.31	3172.6	4335.16	4448.67	4219.5	6625.22	6812.89	7267.68	5374.63	7448.75	4323.16	0.447583	1.0938	1.90376	2.22109	PF00141	PTHR31388 PTHR31388:SF3	EC:1.11.1.7		K00430	GO:0004601 GO:0006979 GO:0020037 GO:0055114	AT5G66390	Peroxidase superfamily protein
Vigun11g021100.1	C2	0.54	1.34	2.37	2.8	88.1751	96.9347	83.1865	126.334	89.4436	94.235	26.5598	29.346	34.0008	31.4831	45.5282	33.7492	108.509	121.948	160.98	302.995	255.34	228.552	135.346	143.656	185.021	252.941	245.607	274.996	0.544949	1.34383	2.3677	2.80404	PF07714	PTHR27002 PTHR27002:SF95	EC:2.7.11.1	KOG1187		GO:0004672 GO:0004713 GO:0005524 GO:0006468
Vigun02g153300.1	C2	0.46	1.98	2.05	2.98	17.43	12.8027	12.1911	5.65674	9.33324	6.91633	8.85327	17.4242	11.3336	6.91092	10.7612	10.6577	18.7084	19.5116	19.9975	25.7607	28.7707	31.7718	47.995	46.377	60.9961	67.2559	99.3166	57.2327	0.456579	1.97807	2.04646	2.98185	PF06404	PTHR33285 PTHR33285:SF1				GO:0005576 GO:0008083 GO:0008283
Vigun05g005800.1	C2	0.36	1.6	1.7	2.48	216.337	224.047	212.986	73.5377	88.6658	58.7888	129.258	59.6091	78.3908	59.1268	76.9841	64.8341	295.593	225.603	319.96	207.312	308.086	153.734	215.977	269.213	380.209	384.528	323.45	413.192	0.364472	1.5983	1.69513	2.48013	PF03398	PTHR12161 PTHR12161:SF23
Vigun02g073300.1	C2	0.25	0.87	0.96	1.32	35.8852	31.0923	25.8165	19.7986	18.6665	36.3107	24.7892	17.4242	22.6672	29.1795	17.3835	22.2034	28.998	39.0232	41.9947	40.4811	49.1499	47.1452	40.3158	33.9344	51.8467	57.0213	73.8164	40.4817	0.245609	0.871174	0.958673	1.31691	PF00931	PTHR23155 PTHR23155:SF505		KOG4658		GO:0043531
Vigun03g123600.1	C2	0.43	1.34	1.55	2.21	45.1128	52.1253	33.7049	45.254	41.2218	37.1753	529.426	333.811	368.342	241.114	254.958	368.577	54.2544	60.9738	60.9923	100.589	124.673	88.141	921.503	1348.33	1335.81	1283.71	1570.28	1155.82	0.428442	1.34175	1.54975	2.21335	PF00069 PF00139	PTHR27007 PTHR27007:SF24	EC:2.7.11.1	KOG1187		GO:0004672 GO:0004713 GO:0005524 GO:0006468 GO:0030246
Vigun01g200400.1	C2	1.31	4.35	5.23	8.01	19.4805	17.3751	31.5535	34.8833	76.2215	17.2908	10.6239	11.0048	33.0564	3.8394	3.31114	7.1051	41.1585	42.6817	85.9891	841.517	1257.52	522.697	852.39	308.803	890.543	855.32	2125.91	697.96	1.31182	4.35185	5.22955	8.01171	PF13561	PTHR24322 PTHR24322:SF498	EC:1.1.1.145 EC:1.1.1.51	KOG0725		GO:0008152 GO:0008667 GO:0016491 GO:0019290 GO:0055114	AT2G47140	NAD(P)-binding Rossmann-fold superfamily protein
Vigun08g106100.1	C2	0.39	0.83	1.1	1.54	215.311	206.672	168.524	135.762	178.109	152.159	157.588	132.057	116.17	162.023	182.941	159.865	298.399	242.676	233.97	247.794	252.942	326.942	295.649	276	296.848	500.033	436.188	533.241	0.392324	0.828644	1.0977	1.54142	PF00153	PTHR24089 PTHR24089:SF396		KOG0756	K15100	GO:0055085	AT5G01340	Mitochondrial substrate carrier family protein
Vigun01g010600.1	C2	1.09	2.48	3.52	4.81	8.20233	10.9737	7.17125	6.59954	20.9998	9.50996	13.2799	15.5901	8.50021	13.054	6.62229	7.1051	21.5147	13.4142	20.9973	46.6146	121.077	38.946	147.824	58.8196	220.602	206.154	393.24	152.155	1.08587	2.47725	3.51511	4.81057	PF05368	PTHR10366 PTHR10366:SF352
Vigun03g123500.1	C2	0.68	1.47	1.72	2.59	18.4553	15.5461	8.6055	18.8558	14.7776	6.05179	53.1196	31.1801	31.1674	16.1255	28.9725	21.3153	25.2563	17.0727	25.9967	38.0277	44.3548	27.6722	107.509	126.688	146.391	125.739	170.449	104.694	0.681342	1.47155	1.72075	2.59363	PF00069 PF00139	PTHR27007 PTHR27007:SF24	EC:2.7.11.1	KOG1187		GO:0004672 GO:0004713 GO:0005524 GO:0006468 GO:0030246
Vigun03g382900.1	C2	0.29	0.72	0.84	1.19	1474.37	1799.69	1483.73	1648	2026.09	1874.33	2003.5	1626.87	1890.82	1370.67	1567.83	1403.26	2125.27	1770.68	1909.76	2983.34	2825.52	3302.21	3160.95	3282.59	3422.9	3190.27	3317.71	3375.33	0.28718	0.715545	0.837549	1.18672	PF15511	PTHR10484		KOG3467	K11254	GO:0000786 GO:0003677 GO:0005634 GO:0046982	AT1G07660	Histone superfamily protein
Vigun03g333700.1	C2	0.84	0.55	0.1	1.46	417.294	472.785	444.618	393.144	406.774	473.769	621.5	636.442	592.181	684.181	831.925	687.419	784.818	699.979	903.886	684.499	557.432	618.012	618.175	703.573	660.791	2185.82	1488.41	2371.67	0.839703	0.546249	0.099728	1.45614	PF00171	PTHR11699 PTHR11699:SF148	EC:1.2.1.88 EC:1.5.1.12	KOG2450 KOG2451	K00294	GO:0008152 GO:0016491 GO:0016620 GO:0055114	AT5G62530	aldehyde dehydrogenase 12A1
Vigun04g010400.1	C2	1.29	1.05	0.12	2.23	126.111	170.093	116.891	199.872	231.775	228.239	278.878	218.261	252.173	315.599	354.292	335.716	353.589	301.211	352.955	491.907	317.676	555.493	227.496	296.36	290.748	1789.59	1301.85	1619.27	1.2866	1.04869	0.120533	2.22788		PTHR33388 PTHR33388:SF4					AT4G28840
Vigun07g216500.1	C2	0.71	0.54	0.12	1.18	342.447	335.614	268.205	378.059	404.44	383.856	392.2	330.143	375.898	357.064	354.292	322.394	479.871	546.325	521.934	544.655	551.438	595.464	373.401	413.999	409.69	868.479	681.795	787.299	0.710209	0.536344	0.124338	1.17712	PF13098	PTHR10438 PTHR10438:SF280	EC:1.8.1.8	KOG0910		GO:0006662 GO:0015035 GO:0045454	AT1G76760	thioredoxin Y1
Vigun03g059000.1	C2	1.77	1.35	0.34	3.22	296.309	252.396	247.408	193.272	177.332	261.956	358.558	404.425	303.174	353.993	511.572	259.336	873.682	1232.89	608.923	522.574	341.652	748.174	345.564	467.163	539.815	3968.1	2559.42	3961.62	1.77017	1.34994	0.343254	3.22103	PF02519	PTHR31374 PTHR31374:SF18			K14488	GO:0009733
Vigun05g275000.1	C2	0.67	0.49	0.18	1.39	104.58	83.2175	101.832	227.213	242.664	284.434	170.868	203.588	165.282	220.382	179.63	249.567	159.021	165.849	134.983	349.61	334.459	377.162	213.098	204.737	192.138	655.014	448.267	594.662	0.666966	0.492507	0.176485	1.38621	PF00931 PF07725	PTHR11017 PTHR11017:SF155		KOG4658		GO:0043531
Vigun05g196000.1	C2	0.5	0.41	0.05	1.23	725.907	707.806	692.743	824.942	759.881	767.713	982.713	922.566	894.411	1164.87	1021.49	920.111	1071.06	1010.95	918.884	1002.21	961.42	1165.31	941.661	977.31	980.004	2525.02	2069.54	2684.35	0.496937	0.411458	0.0502759	1.22845	PF00571	PTHR13780 PTHR13780:SF39		KOG1764			AT5G53750	CBS domain-containing protein
Vigun08g069900.1	C2	1.51	1.38	0.18	3.41	167.123	178.323	179.998	94.2791	100.332	85.5896	121.29	111.882	76.5019	131.308	164.729	130.556	496.708	519.497	483.939	246.567	160.636	323.867	78.7117	127.82	144.357	1704.79	1093.83	1750.48	1.51349	1.38355	0.180266	3.41465	PF03171 PF14226	PTHR10209 PTHR10209:SF166	EC:1.14.11.9	KOG0143		GO:0005506 GO:0016491 GO:0055114
Vigun07g069000.1	C2	0.69	0.57	0.13	1.52	3669.52	4135.27	3953.51	4018.17	3923.07	4095.33	4348.73	4192.81	3962.99	3266.56	4003.17	3260.35	6713.51	6310.79	5902.25	5771.63	5601.89	6492.71	4101.65	4727.06	4861.39	10241.9	9088.81	10952.4	0.686732	0.56981	0.130682	1.524	PF13639	PTHR22937 PTHR22937:SF47				GO:0005515 GO:0008270	AT2G37150	RING/U-box superfamily protein
Vigun03g018300.1	C2	0.75	0.96	-0.04	1.45	326.043	333.785	268.205	303.579	300.997	299.131	454.173	435.605	430.677	384.708	483.427	439.628	531.319	469.498	564.929	575.323	544.245	637.485	418.516	418.524	450.354	1288.1	1022.69	1264.7	0.754603	0.959231	-0.0365812	1.45104	PF00067	PTHR24298 PTHR24298:SF105		KOG0156		GO:0004497 GO:0005506 GO:0016705 GO:0020037 GO:0055114
Vigun03g264100.1	C2	0.68	1.2	0.15	1.76	2.05058	2.74344	3.58563	85.794	118.999	81.2669	3.54131	4.58532	10.3891	3.07152	2.48336	1.77628	2.80626	3.65843	6.99912	213.446	215.78	229.577	8.63909	6.78688	5.08301	5.84834	14.7633	4.18776	0.684125	1.20353	0.147501	1.75819	PF00004 PF14363	PTHR23070 PTHR23070:SF35			K08900	GO:0005524	AT5G17760	P-loop containing nucleoside triphosphate hydrolases superfamily protein
Vigun10g072750.1	C2	0.77	1.27	0.05	1.94	58.4416	74.9872	66.6927	67.8809	59.1105	65.7051	61.9729	67.8627	51.9457	58.3589	69.534	77.268	121.605	110.972	108.986	144.751	149.847	169.108	67.1929	65.6065	55.9131	273.41	230.844	280.58	0.771276	1.26688	0.053986	1.93563
Vigun01g172400.1	C2	0.6	1.06	0.09	1.67	1884.49	1967.96	1756.24	2567.22	2575.97	2710.34	3072.97	2742.02	2664.34	3600.59	4324.35	4131.62	2787.55	2636.51	3084.61	5505.43	4600.91	6278.51	2377.67	3214.72	3427.98	14411.8	10668.5	13164.9	0.601271	1.06095	0.0892353	1.66546	PF01156	PTHR12304 PTHR12304:SF1	EC:3.2.2.2 EC:3.2.2.3	KOG2938	K01240		AT2G36310	uridine-ribohydrolase 1
Vigun05g163900.1	C2	0.62	0.8	0.09	1.48	629.529	774.563	745.81	650.526	685.993	612.095	771.12	681.378	630.904	558.249	713.552	714.951	1102.86	1103.63	1088.86	1108.94	1166.41	1128.41	610.496	830.261	772.617	2013.29	1511.22	2022.69	0.61616	0.80468	0.0873058	1.48135	PF03109	PTHR10566 PTHR10566:SF85	EC:3.6.3.46	KOG1235		GO:0004672 GO:0005488 GO:0005524 GO:0006468	AT1G79600	Protein kinase superfamily protein
Vigun03g383400.1	C2	0.6	0.85	0.1	1.34	6114.84	5814.25	5915.57	6955.91	6862.27	6514.32	7558.04	7366.77	7803.19	7638.11	8421.07	8320.96	8261.63	8319.26	10462.7	12356.6	11390.8	12833.7	6882.48	8446.27	8966.42	22127.2	19037.9	20405.6	0.599793	0.847311	0.0961987	1.33654	PF00175 PF00258 PF00667	PTHR19384 PTHR19384:SF79	EC:1.6.2.4		K00327	GO:0003958 GO:0005506 GO:0010181 GO:0016491 GO:0055114	AT4G30210	P450 reductase 2
Vigun11g015300.1	C2	0.48	0.52	0.09	1.08	27.6829	39.3226	22.2309	15.0847	7.7777	7.78087	50.4637	60.5262	40.6121	52.9837	54.6339	55.0646	38.3522	31.7064	53.9932	7.3602	19.1805	17.4232	49.9147	67.8688	43.7139	108.194	123.475	111.674	0.475239	0.520751	0.0912226	1.07759	PF00931	PTHR23155 PTHR23155:SF414		KOG4658		GO:0005515 GO:0043531
Vigun08g101200.1	C2	1.02	1.06	0.23	2.17	49.214	64.928	56.6529	102.764	102.666	79.5378	51.349	31.1801	45.3344	69.1092	121.685	103.024	109.444	87.8023	147.981	163.151	224.172	204.979	36.4762	61.0819	52.8633	440.088	366.398	515.094	1.01528	1.05553	0.234404	2.16927	PF07714 PF13947	PTHR27009 PTHR27009:SF19	EC:3.1.4.46	KOG1187		GO:0004672 GO:0004713 GO:0005524 GO:0006468 GO:0030247
Vigun01g085400.1	C2	0.93	1.01	0.36	1.83	3773.07	4228.55	2961.73	6888.03	6897.27	5102.52	7319.89	6032.44	5748.03	5349.82	4429.48	6476.3	6916.5	6402.25	7506.05	12755.2	12842.5	12435.1	7395.06	8489.25	8687.87	22057	18031.3	17842.6	0.925614	1.00979	0.363427	1.8334	PF02365	PTHR31744 PTHR31744:SF10				GO:0003677 GO:0006355	AT5G18270	Arabidopsis NAC domain containing protein 87
Vigun04g170500.1	C2	1.44	1.34	0.59	3	65.6187	32.9212	53.0673	24.5126	34.9997	15.5617	31.8718	55.9409	38.7232	21.5006	39.7337	28.4204	129.088	151.215	129.984	51.5214	82.7157	55.3444	42.2356	65.6065	82.3447	166.678	304.66	247.078	1.43629	1.33643	0.587871	3.00237	PF02900	PTHR30096 PTHR30096:SF0	EC:1.13.11.29		K15777	GO:0006725 GO:0008198 GO:0008270 GO:0016491 GO:0016701 GO:0055114	AT4G15093	catalytic LigB subunit of aromatic ring-opening dioxygenase family
Vigun09g235300.1	C2	2.5	2.36	0.67	5.05	171.224	78.6452	68.1269	72.5949	139.999	99.4223	555.1	402.591	237.061	197.345	194.53	134.997	687.534	443.889	669.915	383.957	474.716	743.049	397.398	781.622	726.87	7652.56	3186.19	6599.91	2.50199	2.35993	0.673753	5.04869	PF01112	PTHR10188 PTHR10188:SF13	EC:3.5.1.1	KOG1592	K13051	GO:0016787	AT3G16150	N-terminal nucleophile aminohydrolases (Ntn hydrolases) superfamily protein
Vigun05g249100.1	C2	0.47	0.82	0.17	1.56	3943.27	3922.2	4040.28	3606.17	3581.63	3740.01	3855.6	3925.03	4337.94	3670.47	4163.76	4173.36	5174.74	5088.87	6282.21	6430.36	6414.66	6430.2	3761.84	4721.4	5125.7	12848.8	10637.6	11905.8	0.474808	0.818743	0.167336	1.55949	PF04551	PTHR30454	EC:1.17.7.1		K03526	GO:0003824 GO:0005506 GO:0008299 GO:0016114 GO:0044237 GO:0046429 GO:0055114	AT5G60600	4-hydroxy-3-methylbut-2-enyl diphosphate synthase
Vigun06g052400.1	C2	0.4	0.72	0.09	1.26	884.827	919.051	873.459	918.278	983.879	1005.46	982.713	967.502	918.023	757.13	758.252	771.792	1168.34	1147.53	1223.85	1599.62	1485.29	1703.38	920.543	1071.2	1070.48	1900.71	1716.57	1852.39	0.402834	0.71967	0.0944133	1.25789	PF13890	PTHR21422		KOG2390	K18270	GO:0005096	AT5G55060	(1 of 2) PF13890 - Rab3 GTPase-activating protein catalytic subunit (Rab3-GTPase_cat)
Vigun10g162100.1	C2	0.35	0.66	0.11	1.13	1330.83	1259.24	1244.93	1288.79	1300.43	1099.7	1631.66	1423.28	1440.31	1313.84	1408.06	1492.07	1593.96	1574.34	1705.78	1960.27	1770.6	2087.71	1496.48	1727.26	1612.33	3182.96	2798.31	3241.33	0.345906	0.657466	0.105433	1.12999	PF03081	PTHR12542 PTHR12542:SF27			K07195	GO:0000145 GO:0006887	AT1G72470	exocyst subunit exo70 family protein D1
Vigun04g181100.1	C2	0.79	1.25	0.36	2.15	26.6576	22.862	32.2706	46.1967	58.3328	29.3944	54.005	40.3508	49.1123	26.8758	32.2837	31.973	40.2231	48.779	51.9934	105.496	95.9023	116.838	44.1554	56.5573	83.3613	140.36	144.949	120.049	0.78565	1.24869	0.359556	2.15316	PF01428	PTHR14677 PTHR14677:SF2				GO:0008270	AT3G28210	zinc finger (AN1-like) family protein
Vigun09g259800.1	C2	0.66	0.93	0.27	1.85	408.066	394.14	396.57	350.718	348.441	335.442	413.448	364.074	348.509	350.921	414.721	378.347	651.988	654.858	585.926	674.685	484.306	807.618	433.874	503.36	421.89	1580.51	1222.67	1314.96	0.658938	0.926636	0.271431	1.84792	PF00246	PTHR11705 PTHR11705:SF81	EC:3.4.17.1	KOG2650		GO:0004181 GO:0006508 GO:0008270	AT5G42320	Zn-dependent exopeptidases superfamily protein
Vigun03g137200.1	C2	0.38	0.51	0.17	1.01	1300.07	1332.4	1471.54	1572.57	1602.21	1652.14	1406.78	1475.55	1335.48	1468.19	1410.55	1481.41	1805.36	1791.41	1730.78	2377.35	2290.87	2227.1	1559.84	1603.97	1581.83	2931.48	2964.74	2909.1	0.37644	0.514512	0.170104	1.014	PF05057 PF12394	PTHR12482 PTHR12482:SF5		KOG2205
Vigun07g203800.2	C2	0.23	0.54	0.14	1.13	2449.42	2310.89	2236	2466.34	2365.2	2216.68	2885.28	2615.46	2915.57	2772.05	3151.38	2981.48	2740.78	2513.34	2974.62	3276.52	3047.29	3935.6	2994.88	3065.41	3235.84	6962.45	5996.58	6516.15	0.234079	0.541616	0.143442	1.12896		PTHR31033 PTHR31033:SF7					AT4G25030
Vigun10g098700.1	C2	0.78	2.06	0.57	3.93	6.15175	2.74344	2.8685	28.2837	14.7776	7.78087	0.885327	0.917063	0.944468	3.07152	5.7945	3.55255	9.3542	4.8779	5.99924	67.4685	74.3243	70.7178	1.9198	1.13115	1.0166	62.8697	55.0268	71.1919	0.782252	2.06344	0.566376	3.92849	PF05659					GO:0006308 GO:0008855 GO:0009318
Vigun08g043800.1	C2	0.22	0.6	0.28	1.09	837.663	855.952	813.22	986.159	949.657	899.123	918.97	913.395	943.523	1045.85	1091.85	959.189	955.999	1031.68	927.883	1422.97	1391.78	1476.87	1023.25	1187.7	1161.98	2384.66	2044.04	2186.01	0.217905	0.598208	0.281054	1.09486	PF01133	PTHR12373		KOG1766		GO:0006221 GO:0007049 GO:0045747	AT5G10810	enhancer of rudimentary protein, putative
Vigun01g110600.1	C2	0.16	0.56	0.21	1.05	102.529	113.395	116.891	117.849	135.332	136.598	114.207	114.633	125.614	135.147	115.89	91.4782	125.346	114.631	131.983	166.831	234.961	172.182	135.346	128.951	146.391	283.645	205.344	220.555	0.160424	0.558332	0.21244	1.05072	PF01926	PTHR11089 PTHR11089:SF38	EC:1.14.13.39	KOG1249		GO:0005525	AT3G57180	P-loop containing nucleoside triphosphate hydrolases superfamily protein
Vigun05g188800.1	C2	0.15	0.6	0.26	1.14	185.578	203.929	215.138	258.325	256.664	268.872	196.543	193.5	244.617	476.854	530.611	431.635	225.436	220.725	222.972	403.585	392.001	395.61	230.376	269.213	258.217	1172.59	964.982	1030.19	0.146207	0.603739	0.255843	1.1383	PF00929	PTHR12801	EC:3.1.13.1	KOG2249	K18327	GO:0003676	AT3G15080	Polynucleotidyl transferase, ribonuclease H-like superfamily protein
Vigun03g108100.2	C2	0.17	0.56	0.18	1.14	825.36	834.919	773.778	826.827	843.881	780.681	802.992	807.933	767.852	811.65	746.663	843.731	933.549	904.851	892.887	1200.94	1108.87	1305.72	844.711	920.753	937.306	1738.42	1826.62	1711.4	0.166218	0.560607	0.184219	1.1353	PF04765	PTHR12956 PTHR12956:SF19					AT1G28240	Protein of unknown function (DUF616)
Vigun01g161100.1	C2	0.17	0.8	0.26	1.59	342.447	385.91	302.627	442.169	417.663	488.466	410.792	428.268	386.287	397.762	454.455	388.116	405.972	352.428	402.949	807.169	736.05	806.593	420.436	497.704	544.898	1315.88	1224.01	1199.1	0.17178	0.801407	0.255777	1.59192	PF02338	PTHR12419 PTHR12419:SF19	EC:3.4.19.12	KOG2605			AT5G03330	Cysteine proteinases superfamily protein
Vigun06g093400.1	C2	0.19	0.81	0.25	1.47	258.374	302.692	225.177	330.92	387.33	377.805	341.736	344.816	430.677	348.618	324.492	331.275	319.914	206.091	369.953	677.139	601.787	643.635	411.797	441.147	478.819	956.204	935.455	883.617	0.188456	0.81071	0.253412	1.46632	PF07466	PTHR33975 PTHR33975:SF2
Vigun03g277400.1	C2	0.25	0.98	0.3	1.64	242.994	286.232	154.899	394.087	473.662	270.601	432.925	210.007	340.008	198.113	254.13	270.882	283.432	270.724	258.967	774.048	710.876	765.597	347.483	380.065	484.919	799.761	661.664	798.466	0.249214	0.983315	0.302769	1.64393		PTHR32011
Vigun09g243600.1	C2	0.23	0.44	0.33	1.02	780.247	919.051	876.327	856.997	879.658	906.904	931.364	858.371	871.744	911.474	918.015	899.684	984.997	1117.04	919.884	1139.6	1201.18	1251.4	1007.89	1187.7	1146.73	1924.1	1660.2	1934.74	0.230543	0.442378	0.328623	1.01596	PF13920	PTHR12313 PTHR12313:SF10	EC:6.3.2.19	KOG4172	K10666	GO:0005515 GO:0008270	AT1G19310	RING/U-box superfamily protein
Vigun06g149300.1	C2	1.2	2.17	1.86	5.35	2.05058	0.914479	0.717125	0.942791	0.77777	0.864541	0.885327	1.83413	0.944468	39.9298	82.7786	102.136	2.80626	3.65843	1.99975	6.1335	2.39756	3.07469	4.7995	3.39344	5.08301	2935.87	3085.53	3135.24	1.20085	2.16655	1.85735	5.34782	PF07714 PF13947	PTHR27005 PTHR27005:SF7	EC:2.7.11.1	KOG1187		GO:0004672 GO:0004713 GO:0005524 GO:0006468 GO:0030247	AT1G79680	WALL ASSOCIATED KINASE (WAK)-LIKE 10
Vigun01g213600.1	C2	0.49	1.11	0.61	2.82	78.9475	59.4411	75.2982	83.9084	90.2213	96.8286	73.4822	72.448	101.058	77.5559	87.7453	56.8408	97.2837	65.8517	136.983	158.244	196.6	230.602	110.388	115.377	151.474	644.78	453.635	466.237	0.490033	1.11146	0.611036	2.81629	PF00319	PTHR11945 PTHR11945:SF183		KOG0014		GO:0003677 GO:0046983	AT5G48670	AGAMOUS-like 80
Vigun06g106000.2	C2	0.36	0.72	0.45	1.88	293.233	292.633	248.842	260.21	230.998	258.498	361.213	421.849	376.843	260.311	275.653	273.546	357.331	321.942	394.95	408.491	426.765	400.734	484.749	606.294	497.118	1114.11	778.428	1091.61	0.363947	0.721271	0.453351	1.8822	PF07690	PTHR23500 PTHR23500:SF62		KOG0254	K08145	GO:0016020 GO:0016021 GO:0022891 GO:0055085	AT1G54730	Major facilitator superfamily protein
Vigun08g040200.1	C2	0.39	1.29	0.68	2.98	232.741	247.824	245.974	263.981	276.108	259.362	305.438	286.124	269.173	339.403	299.659	332.164	302.141	310.966	337.957	604.763	576.612	779.946	376.28	466.032	532.699	2978.27	2265.49	2410.75	0.388503	1.29474	0.675803	2.97843	PF02431	PTHR28039 PTHR28039:SF3	EC:5.5.1.6			GO:0016872	AT2G26310	Chalcone-flavanone isomerase family protein
Vigun01g159300.1	C2	0.3	0.79	0.47	1.7	118.934	121.626	118.326	97.1074	111.221	98.5577	111.551	105.462	146.392	119.789	121.685	127.004	150.603	158.532	131.983	196.272	152.245	180.382	134.386	164.016	204.337	447.398	397.267	351.772	0.297642	0.785287	0.468227	1.69909	PF07714	PTHR27006	EC:2.7.11.1	KOG1187		GO:0004672 GO:0004713 GO:0005524 GO:0006468
Vigun02g188100.1	C2	0.39	0.38	0.23	1.27	115.858	126.198	100.398	138.59	99.5546	127.952	140.767	154.067	119.003	150.505	125.823	114.57	152.473	139.02	155.98	155.791	135.462	184.481	199.659	145.918	138.258	321.659	306.003	312.686	0.385896	0.37793	0.225453	1.2664	PF01866	PTHR10762 PTHR10762:SF1		KOG2648	K07561		AT5G62030	diphthamide synthesis DPH2 family protein
Vigun07g099600.1	C2	1	1.01	0.56	2.96	42.037	40.2371	32.9878	56.5674	86.3325	48.4143	109.781	63.2774	80.2798	58.3589	100.99	101.248	87.9295	54.8764	86.989	110.403	107.89	166.033	91.1904	125.557	157.573	773.443	428.135	831.968	0.995433	1.00639	0.563214	2.96411	PF00847	PTHR31190 PTHR31190:SF26				GO:0003677 GO:0003700 GO:0006355
Vigun11g193800.1	C2	0.78	0.81	0.44	2.04	37.9358	38.4081	27.9679	23.5698	41.2218	37.1753	29.2158	32.0972	29.2785	43.7692	19.0391	31.973	70.1565	58.5348	49.9937	69.9219	59.9389	49.195	41.2757	39.5901	41.6807	130.126	161.054	97.7144	0.776517	0.812309	0.435881	2.0367		PTHR20932 PTHR20932:SF8
Vigun03g037500.1	C2	0.38	0.44	0.19	1.13	155.844	188.383	180.716	57.5102	53.6661	61.3824	147.85	159.569	148.281	116.718	133.274	116.346	225.436	245.115	212.973	88.3224	61.1377	84.0415	191.98	165.147	161.64	327.507	199.975	276.392	0.380833	0.436344	0.187001	1.1338	PF01490	PTHR22950 PTHR22950:SF229		KOG1303			AT5G41800	Transmembrane amino acid transporter family protein
Vigun09g154100.1	C2	0.36	0.43	0.18	1.08	539.303	500.22	524.219	617.528	574.772	614.689	607.334	534.648	559.125	581.285	570.345	546.205	676.309	702.418	622.921	813.303	813.971	810.693	604.736	609.688	707.554	1330.5	983.772	1274.47	0.356186	0.43209	0.176118	1.07978		PTHR15960				GO:0005515	AT5G53330	Ubiquitin-associated/translation elongation factor EF1B protein
Vigun05g217500.1	C2	0.71	1.05	0.52	2.31	146.617	149.06	144.859	140.476	157.11	155.617	177.951	152.232	154.893	158.183	135.757	176.739	238.532	236.578	246.969	279.688	261.334	399.709	231.336	245.459	218.569	896.258	759.638	675.625	0.712897	1.05363	0.519557	2.30845	PF04117	PTHR11266 PTHR11266:SF16		KOG1944	K13348	GO:0016021	AT4G03410	Peroxisomal membrane 22 kDa (Mpv17/PMP22) family protein
Vigun10g177100.2	C2	1.05	1.62	0.85	3.64	23.5817	29.2633	21.5138	12.2563	19.4443	18.1554	29.2158	50.4385	32.1119	27.6437	48.0116	37.3018	57.9961	41.4622	53.9932	53.9748	33.5658	65.5933	42.2356	78.0491	81.3281	513.192	425.451	464.841	1.04521	1.61896	0.851103	3.63517	PF00010	PTHR12565 PTHR12565:SF174				GO:0046983	AT3G21330	basic helix-loop-helix (bHLH) DNA-binding superfamily protein
Vigun07g265300.1	C2	0.38	0.62	0.31	1.4	3519.83	3407.35	3663.79	4070.03	3948.74	3659.6	3990.17	4028.66	3641.87	3043.88	2862.48	3032.1	4492.82	4716.93	4591.42	6188.7	5607.89	6108.38	4653.59	4954.42	4860.37	8465.47	7643.35	7497.49	0.381957	0.616521	0.31125	1.40107	PF00564	PTHR31066 PTHR31066:SF12				GO:0005515	AT2G01190	Octicosapeptide/Phox/Bem1p family protein
Vigun03g263200.1	C2	0.35	0.46	0.22	1.07	657.212	575.207	613.142	704.265	602.772	542.067	713.574	718.06	616.737	596.643	639.051	600.381	779.205	829.243	735.907	834.156	841.542	867.062	772.719	822.343	798.032	1393.37	1148.85	1319.14	0.345132	0.459569	0.2244	1.07249	PF09791	PTHR21193	EC:1.6.2.2				AT5G17280	(1 of 1) PTHR21193:SF3 - OXIDOREDUCTASE-LIKE DOMAIN-CONTAINING PROTEIN 1
Vigun01g246200.1	C2	0.36	0.54	0.23	1.11	136.364	129.856	111.872	90.5079	97.2213	104.61	101.813	121.969	97.2802	122.861	156.452	141.214	183.342	164.629	136.983	143.524	100.697	181.407	120.947	126.688	129.108	333.355	273.792	298.727	0.359114	0.541952	0.230732	1.10711						GO:0003676
Vigun03g010300.1	C2	0.41	0.58	0.11	1.25	207.109	200.271	167.09	229.098	247.331	235.155	308.979	286.124	250.284	160.487	214.397	197.167	244.145	278.04	239.97	328.756	372.82	359.738	301.408	315.59	295.831	498.571	421.425	442.507	0.407853	0.576745	0.110733	1.25205	PF00447	PTHR10015 PTHR10015:SF156		KOG0627	K09419	GO:0003700 GO:0005634 GO:0006355 GO:0043565	AT1G67970	heat shock transcription factor A8
Vigun07g234100.1	C2	0.35	0.58	0.23	1.28	1524.61	1491.51	1546.12	1812.99	1897.76	1873.46	1682.12	1654.38	1695.32	1912.02	1774.77	1947.69	1978.41	1898.72	1927.76	2692.61	2805.14	2842.04	1765.25	2047.37	2101.31	4956.47	4337.72	4370.63	0.347526	0.578658	0.233039	1.27811	PF07714 PF13855 PF14381	PTHR24359 PTHR24359:SF20	EC:2.7.11.25	KOG0198		GO:0004672 GO:0004713 GO:0005515 GO:0005524 GO:0006468	AT1G04210	Leucine-rich repeat protein kinase family protein
Vigun02g146500.1	C2	0.26	0.48	0.15	1.08	703.35	616.359	656.17	826.827	703.882	691.633	705.606	689.631	836.798	590.5	581.106	692.748	748.336	731.685	882.889	1090.54	977.004	1030.02	813.034	816.688	852.928	1350.97	1352.85	1242.37	0.258071	0.479052	0.153521	1.08178	PF03360	PTHR10896 PTHR10896:SF17	EC:2.4.2.24	KOG1476		GO:0015018 GO:0016020	AT4G36890	Nucleotide-diphospho-sugar transferases superfamily protein
Vigun08g042600.1	C2	0.4	0.47	0.04	1.23	621.327	639.221	695.612	623.185	754.437	657.051	786.171	749.241	799.964	852.347	847.653	866.823	908.293	848.755	825.896	913.892	954.228	942.904	726.644	762.392	914.941	2120.02	1895.07	1994.77	0.400993	0.466299	0.0417688	1.22735	PF10358	PTHR33414 PTHR33414:SF1					AT5G26160	(1 of 12) PF10358 - N-terminal C2 in EEIG1 and EHBP1 proteins (NT-C2)
Vigun09g220300.1	C2	0.39	0.48	0.05	1.4	639.782	590.753	613.859	621.299	626.883	608.637	651.601	678.627	636.571	580.518	645.673	583.507	755.82	776.806	883.888	874.638	784.001	935.73	615.295	728.458	687.222	1779.36	1403.85	1595.54	0.38978	0.48255	0.0463237	1.40088	PF00122 PF00403 PF00702	PTHR24093 PTHR24093:SF246	EC:3.6.3.4		K01533	GO:0000166 GO:0006812 GO:0016021 GO:0019829 GO:0030001 GO:0046872	AT5G21930	P-type ATPase of Arabidopsis 2
Vigun11g213900.1	C2	0.4	0.54	0.16	1.48	21.5311	32.9212	25.8165	27.3409	30.333	28.5299	21.2479	35.7655	34.0008	26.1079	21.5224	15.0983	43.0293	34.1453	28.9963	36.801	31.1682	57.3942	32.6366	37.3278	31.5146	77.4905	44.2899	53.045	0.403477	0.540293	0.157019	1.47872		PTHR12444 PTHR12444:SF0		KOG1877		GO:0005488	AT5G21080	Uncharacterized protein
Vigun08g020900.1	C2	0.28	0.44	0.07	1.36	3407.04	4843.99	2580.22	4517.85	4959.84	3811.76	7790.88	4809.08	5587.47	3565.27	4187.77	5649.45	4634.07	3280.39	5215.34	6019.42	5866.82	6113.5	5151.78	6819.68	7084.69	11831.2	10139.7	12517.2	0.277645	0.437694	0.0673152	1.3636	PF07816	PTHR33095 PTHR33095:SF7					AT2G26530	Protein of unknown function (DUF1645)
Vigun11g210400.1	C2	0.62	1.31	0.48	3.37	86.1245	100.593	89.6407	76.3661	52.1106	82.1314	76.1381	61.4432	82.1687	33.7867	19.0391	22.2034	128.153	126.825	170.978	164.378	166.63	192.68	95.03	123.295	87.4277	292.417	255.002	228.931	0.624169	1.31415	0.476501	3.37118	PF00149 PF14008 PF16656	PTHR22953 PTHR22953:SF18	EC:3.1.4.1	KOG1378		GO:0003993 GO:0016787 GO:0046872
Vigun07g264100.2	C2	0.26	0.78	0.23	1.81	668.49	637.392	584.457	791.944	794.881	634.573	1083.64	795.094	774.464	737.165	728.452	651.005	706.242	930.46	621.921	1329.74	1065.71	1429.73	1013.65	953.556	1143.68	2834.98	2136.65	2441.46	0.256799	0.784062	0.229593	1.80831	PF13639	PTHR14155 PTHR14155:SF175		KOG1493	K16282	GO:0005515 GO:0008270	AT1G15100	RING-H2 finger A2A
Vigun03g331900.1	C2	0.25	0.76	0.28	1.98	678.743	701.405	606.688	776.86	756.77	721.028	737.478	754.743	665.85	655.002	616.701	689.195	782.011	747.539	827.895	1338.33	1155.62	1328.26	738.162	935.458	942.389	2782.35	2410.44	2546.16	0.246751	0.761502	0.277626	1.98062	PF07714 PF13499	PTHR24349 PTHR24349:SF167	EC:2.7.11.1	KOG0032	K13412	GO:0004672 GO:0004713 GO:0005509 GO:0005524 GO:0006468	AT1G18890	calcium-dependent protein kinase 1
Vigun02g073100.1	C2	0.4	1.05	0.4	2.8	119.959	88.7044	115.457	86.7367	103.443	105.474	80.5648	90.7893	91.6134	86.7705	107.612	103.024	133.765	173.166	121.985	198.726	139.058	273.647	130.546	106.328	109.793	754.436	671.058	642.123	0.404161	1.04828	0.398666	2.79746	PF00931	PTHR23155 PTHR23155:SF505		KOG4658		GO:0043531
Vigun08g080400.1	C2	0.3	0.65	0.02	1.71	812.031	867.84	892.104	931.477	910.769	945.808	1102.23	1030.78	1092.75	1006.69	1184.56	1092.41	1076.67	1123.14	958.879	1370.22	1306.67	1697.23	1036.69	1046.31	1179.26	3903.77	3414.34	3445.13	0.296447	0.649734	0.0162318	1.71274	PF00561	PTHR10992 PTHR10992:SF699	EC:3.1.1.1	KOG4178		GO:0003824	AT5G53050	alpha/beta-Hydrolases superfamily protein
Vigun03g058500.1	C2	0.19	0.6	0.09	1.52	1503.08	1576.56	1539.67	1696.08	1705.65	1645.22	2004.38	1835.04	1929.55	2027.97	2120.79	1963.67	1776.36	1745.07	1764.78	2561.35	2486.27	2604.26	1737.42	1984.03	2414.43	6209.48	5616.76	5691.17	0.194557	0.600401	0.088955	1.51897	PF01823	PTHR33199 PTHR33199:SF6
Vigun05g211600.2	C2	0.25	0.76	0.06	1.84	387.56	459.068	360.714	535.505	514.106	464.259	514.375	467.702	453.344	370.118	418.86	407.655	507.933	404.866	526.933	786.315	972.209	797.369	414.676	504.491	573.363	1503.02	1218.64	1548.08	0.253966	0.755586	0.0562858	1.83517	PF08477	PTHR24073 PTHR24073:SF553		KOG0087	K07904	GO:0003924 GO:0005525 GO:0005622 GO:0006886 GO:0006913 GO:0007165 GO:0007264 GO:0015031 GO:0016020
Vigun08g173800.1	C2	1.02	1.33	0.63	1.62	80.998	74.9872	85.3379	64.1098	73.8882	75.2151	179.721	174.242	186.06	165.094	161.418	159.865	169.311	152.434	165.979	144.751	201.395	188.581	259.173	297.491	281.599	526.351	504.636	460.654	1.0151	1.3265	0.63438	1.61675	PF09423	PTHR11177 PTHR11177:SF220	EC:3.1.3.1		K01113		AT5G42370	Calcineurin-like metallo-phosphoesterase superfamily protein
Vigun10g049800.1	C2	1.41	1.82	0.9	2.29	145.591	90.5334	140.557	67.8809	41.9996	50.1434	64.6289	60.5262	64.2238	18.4291	21.5224	17.7628	321.785	290.235	389.951	198.726	176.22	191.656	100.789	134.606	118.942	115.505	81.8691	85.1511	1.41142	1.82405	0.903851	2.29138	PF00128 PF07821	PTHR10357 PTHR10357:SF153	EC:3.2.1.1 EC:3.2.1.141	KOG0471	K01176	GO:0003824 GO:0004556 GO:0005509 GO:0005975 GO:0043169	AT4G25000	alpha-amylase-like
Vigun02g148200.1	C2	1.77	2.46	1.28	3.14	455.23	444.437	428.124	856.054	927.88	772.035	589.628	685.046	627.127	724.111	646.501	770.904	1506.96	1262.16	1761.78	4764.51	4464.25	4791.39	1382.25	1539.49	1710.94	6516.51	6348.21	6001.06	1.77077	2.45556	1.28448	3.13907	PF03321	PTHR31901 PTHR31901:SF7			K14487
Vigun07g149900.1	C2	1.51	2.19	1.11	2.65	299.385	381.338	244.54	1122.86	1144.1	840.334	809.189	646.53	660.183	655.77	749.146	681.202	890.52	602.421	1144.86	4847.92	4652.46	4705.3	1235.39	1634.51	1685.52	4712.3	4259.88	4098.42	1.5114	2.19274	1.10631	2.64743	PF00300	PTHR23029 PTHR23029:SF46	EC:3.1.3.3	KOG0235			AT3G05170	Phosphoglycerate mutase family protein
Vigun08g114000.1	C2	1.25	1.82	0.85	2.17	276.829	251.482	282.547	473.281	459.662	469.446	364.755	391.586	421.233	516.783	444.521	449.398	637.957	590.226	695.912	1649.91	1627.94	1679.8	600.897	772.573	753.302	2419.75	2136.65	1786.78	1.24666	1.82177	0.852848	2.16879		PTHR31851 PTHR31851:SF16					AT4G27870	Vacuolar iron transporter (VIT) family protein
Vigun02g173700.1	C2	1.7	2.26	0.96	3.01	18.4553	31.0923	13.6254	65.9954	53.6661	40.6334	53.1196	34.8484	58.557	53.7516	44.7004	55.0646	85.1232	53.6569	65.9917	266.194	219.376	283.896	83.5112	96.1474	104.71	409.384	414.714	414.588	1.69664	2.26313	0.956615	3.01234	PF00612 PF13178	PTHR32295 PTHR32295:SF13				GO:0005515	AT4G23060	IQ-domain 22
Vigun02g098200.1	C2	2.76	3.77	1.74	5.05	5.12646	0.914479	2.8685	4.71395	12.4443	5.18725	27.4451	8.25357	14.167	2.30364	0.827786	2.66441	14.9667	18.2921	26.9966	109.176	136.661	59.444	37.4361	52.0327	77.2617	45.3246	103.343	43.2735	2.75769	3.77208	1.7414	5.0495	PF00485	PTHR10285 PTHR10285:SF74	EC:2.7.1.19	KOG4203	K00855	GO:0005524 GO:0005975 GO:0008152 GO:0008974 GO:0016301	AT1G32060	phosphoribulokinase
Vigun11g045500.1	C2	1.31	1.72	0.84	2.35	459.331	449.009	453.94	393.144	341.441	421.032	581.66	537.399	645.071	671.895	925.465	772.68	1043.93	1110.94	1219.85	1316.25	1313.86	1188.88	812.075	1188.83	1161.98	4386.26	3662.64	4020.25	1.30874	1.72453	0.842284	2.34834	PF00560 PF07714 PF11721 PF13855	PTHR27006 PTHR27006:SF35	EC:2.7.11.1	KOG1187		GO:0004672 GO:0004713 GO:0005515 GO:0005524 GO:0006468	AT1G53440	Leucine-rich repeat transmembrane protein kinase
Vigun07g046000.1	C2	0.97	1.25	0.51	1.55	667.465	737.984	684.138	678.809	636.216	726.215	772.005	663.954	776.352	633.501	735.074	662.551	1353.55	1231.67	1511.81	1559.14	1461.31	1846.86	1002.13	1118.7	1027.78	2057.15	1725.96	2165.07	0.971362	1.25368	0.509166	1.55017	PF05057	PTHR12482 PTHR12482:SF14		KOG4372			AT5G51180	alpha/beta-Hydrolases superfamily protein
Vigun04g103000.1	C2	1.86	2.62	1.13	3.11	745.387	1034.28	803.18	1405.7	1751.54	1270.88	2385.07	1788.27	2247.83	1743.09	2421.27	2179.49	3150.5	2365.78	3855.51	8938.97	9786.83	8485.11	3248.3	5016.63	5776.33	20197.2	14413	20058	1.85937	2.61942	1.12876	3.10727	PF03094	PTHR31942 PTHR31942:SF29			K08472	GO:0006952 GO:0016021	AT1G61560	Seven transmembrane MLO family protein
Vigun06g203600.4	C2	1.08	1.54	0.6	1.85	371.156	441.693	390.833	303.579	312.664	317.287	591.399	528.228	536.458	527.534	695.34	640.347	804.461	865.828	875.889	911.439	841.542	961.352	706.486	960.343	837.679	2266.23	2034.65	2435.88	1.08088	1.53983	0.596751	1.85426	PF00069	PTHR27006 PTHR27006:SF20	EC:2.7.11.1	KOG1187		GO:0004672 GO:0004713 GO:0005524 GO:0006468
Vigun10g064200.1	C2	1.1	1.59	0.8	1.7	3057.42	3332.36	2760.93	2204.24	1984.09	2121.58	4904.71	4367.05	4179.27	2815.05	3182.84	2675.07	7003.49	6513.22	6074.23	5781.44	6038.25	7115.85	7470.89	7984.76	7994.55	9899.78	9227.05	9119.54	1.09823	1.5854	0.801883	1.70347	PF12734	PTHR31568 PTHR31568:SF17					AT3G22240	(1 of 3) PTHR31568:SF16 - GENOMIC DNA, CHROMOSOME 3, P1 CLONE: MMP21
Vigun05g100400.1	C2	2.26	3.33	1.74	3.68	123.035	120.711	98.2462	144.247	130.665	119.307	180.607	165.071	206.838	211.167	182.941	215.818	602.411	478.034	562.929	1307.66	1179.6	1485.07	572.1	689.999	589.629	2899.32	2692.29	2240.45	2.26462	3.33292	1.74478	3.68269	PF13837	PTHR10032 PTHR10032:SF215		KOG4282		GO:0003677 GO:0003700 GO:0005634 GO:0006351	AT2G38250	Homeodomain-like superfamily protein
Vigun09g142600.1	C2	1.84	2.71	1.59	3.35	49.214	64.928	40.159	450.654	441.773	295.673	125.716	89.8722	163.393	120.557	125.823	127.892	188.019	120.728	244.969	2766.21	2475.48	2537.64	257.253	399.295	480.852	1367.05	1033.43	1421.05	1.8434	2.71099	1.58554	3.35199
Vigun08g120800.1	C2	0.71	1.09	0.6	1.29	573.138	560.575	588.043	511.935	468.218	444.374	513.49	566.745	520.402	739.469	883.248	731.826	939.162	888.998	979.876	1009.57	930.252	1091.51	753.521	792.933	882.41	2048.38	1768.91	1951.5	0.705681	1.08947	0.601636	1.29282	PF00070	PTHR22912	EC:1.6.5.9		K17871	GO:0016491 GO:0055114	AT1G07180	alternative NAD(P)H dehydrogenase 1
Vigun06g144066.1	C2	0.56	0.87	0.49	1.03	279.905	293.548	278.245	371.46	370.996	351.868	342.622	406.259	359.842	389.315	314.559	359.696	456.485	389.013	412.948	686.952	599.389	709.228	451.153	562.18	547.948	714.96	730.112	720.295	0.563231	0.86676	0.493831	1.0257	PF03101 PF04434 PF10551	PTHR31669 PTHR31669:SF10			K17604	GO:0006355 GO:0008270	AT1G52520	FAR1-related sequence 6
Vigun01g172500.1	C2	0.91	1.42	0.77	1.57	2888.25	3234.51	1962.05	4234.07	4139.29	2597.95	6016.68	3818.65	3996.99	3993.75	3979.17	5157.42	5083.07	4181.58	5879.26	10575.4	9392.43	9365.5	6993.82	8127.28	8410.34	14932.3	11420.1	12511.6	0.905452	1.4188	0.766547	1.56553	PF01754	PTHR10634				GO:0003677 GO:0008270
Vigun05g298900.1	C2	1.42	2.31	1.24	2.56	1539.99	1917.66	1183.26	2489.91	2873.86	2024.76	4747.12	3178.54	3374.58	3552.21	4037.11	5190.28	4092.46	3357.22	4980.37	12806.8	9869.54	14027.7	7217.48	9517.46	9974.89	25579.2	22905.9	26667.7	1.42135	2.31258	1.24102	2.55598	PF03106	PTHR31429 PTHR31429:SF3				GO:0003700 GO:0006355 GO:0043565	AT1G80840	WRKY DNA-binding protein 40
Vigun02g111900.1	C2	1.83	2.67	1.4	3.1	419.344	417.002	410.196	329.034	377.218	372.617	459.485	428.268	478.845	541.356	484.255	571.073	1350.75	1371.91	1715.78	2181.07	1920.44	2760.04	1235.39	1235.21	1126.39	5200.64	4002.19	4473.92	1.83212	2.66902	1.3962	3.09858	PF00083 PF07690	PTHR23500 PTHR23500:SF96		KOG0254		GO:0016020 GO:0016021 GO:0022857 GO:0022891 GO:0055085
Vigun08g152000.1	C2	0.57	0.89	0.44	1.02	918.661	939.169	911.466	870.196	904.547	882.697	819.813	892.302	828.298	977.512	946.159	945.867	1321.75	1276.79	1518.81	1668.31	1591.98	1676.73	1143.24	1166.21	1131.48	1862.7	1952.78	2011.52	0.572196	0.893604	0.437735	1.02193	PF00171 PF00696	PTHR11063 PTHR11063:SF13	EC:1.2.1.41 EC:2.7.2.11 EC:PROLINE-MULTI		K12657	GO:0003824 GO:0004350 GO:0005737 GO:0006561 GO:0008152 GO:0016491 GO:0055114	AT3G55610	delta 1-pyrroline-5-carboxylate synthase 2
Vigun10g039100.1	C2	0.6	0.95	0.43	1.1	374.231	383.167	385.096	538.334	633.105	616.418	712.688	611.681	593.126	449.978	389.059	446.733	622.054	474.376	637.919	1102.8	977.004	1375.41	789.037	941.114	851.912	922.576	956.929	882.221	0.602208	0.950546	0.429301	1.10294	PF00931 PF01582	PTHR11017 PTHR11017:SF163				GO:0005515 GO:0007165 GO:0043531	AT5G36930	Disease resistance protein (TIR-NBS-LRR class) family
Vigun07g090100.1	C2	0.92	1.58	0.72	1.82	1254.96	1567.42	1152.42	2431.46	2947.75	2223.6	2957.88	2599.87	3192.3	2944.05	3284.66	3166.21	2592.05	1528	3381.57	7480.42	7928.72	7340.3	3698.49	5351.45	5399.17	11766.9	10708.7	10641.1	0.916323	1.58123	0.723617	1.81761	PF01657 PF07714	PTHR27002 PTHR27002:SF122	EC:2.7.11.1	KOG1187		GO:0004672 GO:0004713 GO:0005524 GO:0006468	AT4G38830	cysteine-rich RLK (RECEPTOR-like protein kinase) 26
Vigun02g151300.1	C2	1.08	1.88	0.79	2.01	4595.36	5070.78	3600.69	13761	14846.1	11745.7	15209.9	14246.6	15877.4	12697.7	13544.2	14005	9588.99	3682.82	14754.1	48861.9	50281.6	48897.8	19668.3	29132.7	29539.4	56388.2	55080.5	50262.9	1.07894	1.87526	0.789164	2.00665	PF00122 PF00689 PF00690 PF12515 PF12710	PTHR24093 PTHR24093:SF262	EC:3.6.3.8		K01537	GO:0000166 GO:0005388 GO:0005516 GO:0005524 GO:0016020 GO:0016021 GO:0046872 GO:0070588	AT4G37640	calcium ATPase 2
Vigun03g267900.1	C2	0.73	1.24	0.5	1.42	1796.31	1932.29	1789.94	2188.22	2336.42	2254.72	2587.81	2447.64	2658.68	2634.6	2753.22	2542.74	3001.76	2703.58	3457.56	5278.49	5520.37	5184.95	3180.15	3799.52	3887.48	7363.06	7009.88	6775.8	0.731516	1.23739	0.498143	1.41508	PF14580	PTHR11375		KOG2739		GO:0005515	AT3G50690	Leucine-rich repeat (LRR) family protein
Vigun08g133600.4	C2	1.02	1.81	0.74	2	1561.52	1430.24	1456.48	1447.18	1419.43	1182.69	1884.86	1865.31	1950.33	1896.66	1687.03	2016.96	2840.87	2873.08	3303.58	4692.13	4428.29	5079.38	2798.11	3460.18	3267.36	8499.1	6557.58	7413.73	1.0195	1.81012	0.740729	2.00436	PF03822 PF14531	PTHR24347 PTHR24347:SF220	EC:2.7.11.1	KOG0583	K12761	GO:0004672 GO:0004713 GO:0005524 GO:0006468 GO:0007165	AT2G30360	SOS3-interacting protein 4
Vigun05g091200.1	C2	1.23	1.89	0.72	2.12	1509.23	1797.86	1237.76	1992.12	1933.54	1654.73	3281.91	2672.32	2833.4	2561.65	3026.39	2675.96	3438.6	2912.11	4278.46	7116.09	6630.44	6903.7	3902.95	5022.29	5580.12	12894.1	10020.2	12949.9	1.22572	1.88772	0.72304	2.11764	PF04525	PTHR31087 PTHR31087:SF11					AT5G01750	Protein of unknown function (DUF567)
Vigun09g024500.10	C2	2.33	3.8	1.42	3.84	5.12646	3.65791	5.01988	16.0274	18.6665	11.239	19.4772	26.5948	30.223	18.4291	13.2446	22.2034	18.7084	14.6337	35.9955	170.511	221.774	248.025	61.4335	74.6556	68.1123	286.569	212.054	274.996	2.32852	3.80117	1.42033	3.84388	PF12796 PF13962	PTHR24177 PTHR24177:SF42				GO:0005515	AT3G54070	Ankyrin repeat family protein
Vigun06g071600.1	C2	0.71	1.58	0.35	1.47	45.1128	47.5529	54.5015	32.0549	34.2219	25.9362	48.693	37.5996	58.557	49.1443	50.495	47.9595	74.8336	70.7296	94.988	74.8287	119.878	80.9668	48.9549	63.3442	72.1787	146.209	127.501	135.404	0.708888	1.57992	0.348891	1.47082		PTHR34686 PTHR34686:SF1
Vigun03g264900.1	C2	0.44	1.11	0.3	1.09	741.286	686.773	661.907	967.303	943.435	780.681	1136.76	1125.24	985.08	925.296	884.076	1003.6	994.352	858.511	973.877	2106.25	1577.59	2115.38	1261.31	1315.52	1411.04	1972.35	2010.49	2014.31	0.43566	1.10749	0.296478	1.09219		PTHR35490					AT3G50910
Vigun03g236000.1	C2	0.93	1.78	0.42	2	388.586	382.252	387.248	428.97	388.107	408.064	760.496	631.857	626.182	614.304	750.802	795.772	767.98	654.858	777.902	1430.33	1187.99	1591.66	765.04	929.802	1001.35	3065.99	2409.1	3165.95	0.926247	1.78087	0.417616	1.99959	PF02713	PTHR31385					AT1G70480	Domain of unknown function (DUF220)
Vigun11g099800.1	C2	0.49	1.12	0.25	1.2	26.6576	39.3226	15.0596	113.135	132.221	91.6414	56.6609	45.8532	51.0013	40.6977	45.5282	37.3018	37.4168	29.2674	46.9941	269.874	254.141	206.004	42.2356	50.9016	89.4609	76.0284	112.738	94.9226	0.488254	1.1152	0.250288	1.19947		PTHR33834
Vigun05g131600.2	C2	0.51	1.18	0.32	1.29	45.1128	56.6977	57.37	53.7391	55.9994	48.4143	69.9408	77.0333	50.0568	61.4304	57.1172	79.0443	78.5753	48.779	98.9875	103.043	135.462	119.913	86.3909	66.7376	92.5107	181.299	159.712	140.988	0.507839	1.18032	0.318119	1.2865		PTHR32212 PTHR32212:SF126				GO:0005515
Vigun05g241900.1	C2	0.87	1.59	0.45	1.42	1566.65	1476.88	1178.95	2936.79	3146.08	2441.47	3582.92	3391.3	3148.86	2917.18	3007.35	3101.38	2511.6	2127.99	3102.61	8654.37	9144.28	7893.75	3644.74	4878.63	5335.12	8032.7	8585.52	7462.59	0.874651	1.59168	0.453123	1.41574	PF00026	PTHR13683 PTHR13683:SF348	EC:3.4.23.12	KOG1339		GO:0004190 GO:0006508	AT5G22850	Eukaryotic aspartyl protease family protein
Vigun11g015066.1	C2	0.76	1.4	0.36	1.32	127.136	142.659	116.891	34.8833	27.9997	28.5299	277.107	254.026	260.673	319.438	248.336	305.519	241.338	220.725	193.976	68.6952	73.1255	99.4149	365.722	368.754	283.632	676.946	786.48	720.295	0.762618	1.39997	0.362668	1.32225	PF00931	PTHR23155 PTHR23155:SF414		KOG4658		GO:0005515 GO:0043531
Vigun07g118351.1	C2	1.43	2.45	0.65	2.39	274.778	321.896	321.989	241.354	225.553	186.741	378.035	382.415	394.787	314.063	509.916	412.984	873.682	934.118	665.916	1357.96	799.585	1419.48	454.992	614.212	739.069	1861.23	2013.18	2590.83	1.42907	2.45217	0.646423	2.3859	PF00005	PTHR24223 PTHR24223:SF246	EC:3.6.3.44			GO:0005524 GO:0016887
Vigun06g197100.1	C2	1.08	2.16	0.67	2.12	264.525	260.626	259.599	221.556	252.775	262.821	244.35	264.114	229.506	271.83	295.52	305.519	503.256	584.129	576.927	1095.44	1140.04	1054.62	337.884	375.541	457.471	1181.37	1315.27	1287.04	1.08462	2.1581	0.665978	2.11595	PF02263 PF02841	PTHR10751 PTHR10751:SF44		KOG2037		GO:0003924 GO:0005525	AT5G46070	Guanylate-binding family protein
Vigun07g259600.1	C2	2.21	4.41	1.56	4.42	1.02529	0.914479	0.717125	2.82837	2.33331	3.45817	7.96794	9.17063	4.72234	0.76788	0.827786	0.888138	5.61252	3.65843	2.99962	53.9748	57.5414	71.7427	25.9173	19.2295	19.3154	14.6209	16.1054	22.3347	2.20739	4.41008	1.5601	4.41703	PF00403	PTHR22814 PTHR22814:SF47		KOG1603		GO:0030001 GO:0046872	AT1G71050	Heavy metal transport/detoxification superfamily protein
Vigun03g240700.1	C2	1.85	3.63	1.43	3.75	166.097	153.632	140.557	181.959	172.665	150.43	310.75	312.719	292.785	416.191	493.36	491.14	525.706	549.984	580.927	2135.69	1428.94	2673.95	598.017	890.212	989.153	6683.19	5510.73	6627.83	1.84764	3.62671	1.435	3.74819	PF01546	PTHR11014 PTHR11014:SF85			K14664	GO:0008152 GO:0016787
Vigun04g160300.1	C2	0.55	1.11	0.42	1.15	960.698	990.38	778.081	1189.8	1336.21	1150.7	1590.93	1238.95	1432.76	872.312	1057.08	1044.45	1319.88	907.29	1769.78	2647.22	2391.56	2875.86	1759.49	2001	1935.61	2178.51	2049.41	2375.86	0.550441	1.10611	0.418227	1.15096	PF01694	PTHR22936 PTHR22936:SF35		KOG2289		GO:0004252 GO:0006508 GO:0016021	AT5G07250	RHOMBOID-like protein 3
Vigun05g088400.1	C2	1.57	2.7	1.72	3.83	77.9222	62.1845	76.0153	130.105	93.3324	84.7251	108.895	140.311	124.67	80.6274	91.0565	76.3799	175.859	190.238	275.965	679.592	441.15	875.261	382.04	407.213	443.238	1216.46	1260.25	1049.73	1.57087	2.69535	1.72095	3.82943	PF00860	PTHR11119 PTHR11119:SF9			K06901	GO:0005215 GO:0005345 GO:0006810 GO:0006863 GO:0016020 GO:0055085
Vigun08g102000.1	C2	0.92	1.61	1	2.32	1038.62	1497	854.813	569.446	760.659	457.342	341.736	218.261	291.841	215.006	232.608	524.001	2334.81	1386.54	2694.66	1882.99	1725.04	1837.64	497.228	601.77	606.911	1603.91	1515.25	1719.77	0.920206	1.60721	1.00189	2.31623	PF07714	PTHR27009	EC:3.1.4.46	KOG1187		GO:0004672 GO:0004713 GO:0005524 GO:0006468
Vigun07g254400.1	C2	0.6	1.06	0.66	1.52	2286.4	2534.02	2038.79	3310.14	3587.85	2980.94	3488.19	3007.97	3119.58	2565.49	2748.25	3030.33	3508.76	2775.53	4092.48	6917.37	7040.43	6655.67	4396.34	5312.99	5529.29	8399.68	7545.38	8050.27	0.597244	1.06116	0.664264	1.52393	PF00481	PTHR13832 PTHR13832:SF362	EC:3.1.3.16	KOG0700		GO:0003824 GO:0004722 GO:0006470	AT4G33920	Protein phosphatase 2C family protein
Vigun02g192600.1	C2	0.76	1.24	0.79	1.7	627.479	713.293	611.708	998.415	1088.1	787.597	1851.22	1440.71	1343.03	1714.68	1454.42	1581.77	1168.34	1037.77	1105.86	2474.26	1667.5	2657.55	2345.03	2874.24	2803.79	5146.54	5126.89	5136.99	0.762384	1.24227	0.791597	1.69764	PF00724	PTHR22893 PTHR22893:SF44	EC:1.3.1.42	KOG0134	K05894	GO:0003824 GO:0010181 GO:0016491 GO:0055114	AT1G76690	12-oxophytodienoate reductase 2
Vigun03g107700.1	C2	0.8	1.35	0.88	1.88	590.568	674.885	588.043	758.004	790.992	549.848	949.956	772.167	763.13	583.589	509.088	570.185	1035.51	1017.04	1175.85	1898.93	1577.59	1890.93	1414.89	1465.97	1707.89	2079.09	2058.81	1991.98	0.800572	1.35464	0.884707	1.88219	PF05678	PTHR33402 PTHR33402:SF5					AT1G28280	VQ motif-containing protein
Vigun10g195900.1	C2	1.2	1.81	1.21	2.63	10.2529	21.033	20.7966	12.2563	17.1109	19.8845	27.4451	19.2583	15.1115	22.2685	14.9001	12.4339	38.3522	39.0232	41.9947	47.8413	62.3365	62.5186	43.1955	52.0327	47.7803	102.346	99.3166	104.694	1.19657	1.80999	1.21007	2.62672		PTHR37698 PTHR37698:SF1					AT1G15980	NDH-dependent cyclic electron flow 1
Vigun02g118500.1	C2	0.83	1.29	0.9	1.8	370.13	307.265	273.942	524.192	502.439	347.546	516.146	417.264	364.565	310.992	350.154	378.347	598.669	499.985	597.925	1106.48	1081.3	1168.38	721.844	806.507	891.559	1260.32	1131.4	1228.41	0.8346	1.28825	0.898692	1.80016	PF01641	PTHR33674 PTHR33674:SF5				GO:0033743 GO:0055114	AT2G17705
Vigun07g233300.1	C2	1.21	1.87	1.04	2.58	77.9222	64.0135	65.2584	61.2814	41.2218	38.9044	61.9729	55.9409	66.1127	42.2334	33.9392	55.0646	156.215	148.776	174.978	170.511	158.239	188.581	111.348	138	129.108	283.645	213.397	290.351	1.21196	1.87123	1.04021	2.58491	PF03016	PTHR11062 PTHR11062:SF52		KOG1021			AT5G62220	glycosyltransferase 18
Vigun05g076100.1	C2	0.87	1.26	0.69	1.66	903.282	923.623	899.992	973.903	1046.1	968.286	957.924	923.483	1052.14	1229.38	1298.8	1304.67	1692.18	1452.4	1827.77	2383.48	2204.55	2587.86	1348.66	1657.13	1737.37	4393.57	3717.66	4030.02	0.866664	1.26384	0.693204	1.66343	PF07714	PTHR24057 PTHR24057:SF19	EC:2.7.11.1 EC:2.7.11.26			GO:0004672 GO:0004713 GO:0005524 GO:0006468	AT4G00720	shaggy-like protein kinase 32
Vigun11g114900.1	C2	0.63	0.91	0.52	1.22	98.428	107.908	88.2064	111.249	104.221	94.235	100.042	110.048	115.225	150.505	103.473	116.346	187.084	152.434	114.985	171.738	202.594	209.079	183.341	135.738	146.391	296.803	284.529	281.976	0.625815	0.913614	0.516849	1.22109	PF01963	PTHR21530 PTHR21530:SF0
Vigun07g266600.1	C2	0.61	1	0.52	1.23	741.286	731.583	679.835	963.532	892.102	908.633	1063.28	925.317	991.691	1038.17	975.96	1049.78	1128.12	978.02	1177.85	1656.05	1973.19	1890.93	1247.87	1566.64	1455.77	2488.47	2418.49	2266.97	0.609299	0.997815	0.51888	1.22739	PF07714 PF13947 PF14380	PTHR27005 PTHR27005:SF28	EC:2.7.11.1	KOG1187		GO:0004672 GO:0004713 GO:0005524 GO:0006468 GO:0030247
[truncated: 8,687 more rows]

## Sheet: GO_C1
								C1
[truncated: 165 more rows]

## Sheet: GO_C2
								C2
[truncated: 58 more rows]

## Sheet: GO_C3
								C3
[truncated: 84 more rows]

## Sheet: GO_C4
								C4
[truncated: 30 more rows]

[truncated: 3 more sheets: GO_C5, GO_C6, KEGG]
