# Supplementary material for: Transcriptome Analysis of Differentially Expressed Genes Associated with Salt Stress in Cowpea (Vigna unguiculata L.) during the Early Vegetative Stage
Source: Int J Mol Sci. 2023 Mar 1;24(5):4762. doi: 10.3390/ijms24054762 (PMC10002509; doi:10.3390/ijms24054762)
Supplement: Supplementary file 1 [file ijms-24-04762-s001.zip › Table S11-12. Functional Annotation_DEGs in Cluster.xlsx]

## Sheet: Table S11
Table S11. Gene Ontology (GO) enrichment analysis of identified DEGs in Cluster 4 and 5
GO depth	Functional Category	GO Name	GO ID	corr. p-value	Number of DEGs
					C4 Cluster	C5 Cluster
4	BP	response to oxidative stress	GO:0006979	1.3194e-05	13	0
2	MF	catalytic activity	GO:0003824	0.00380098	149
3	MF	small molecule binding	GO:0036094	0.0467338	70
4	MF	anion binding	GO:0043168	0.0196341	65
4	MF	ribonucleotide binding	GO:0032553	0.0379396	59
3	MF	carbohydrate derivative binding	GO:0097367	0.0386236	59
5	MF	purine ribonucleotide binding	GO:0032555	0.0467338	57
5	MF	purine nucleotide binding	GO:0017076	0.0467338	57
6	MF	adenyl ribonucleotide binding	GO:0032559	0.0386236	54
6	MF	adenyl nucleotide binding	GO:0030554	0.0386236	54
3	MF	oxidoreductase activity	GO:0016491	0.00623954	46
5	MF	heme binding	GO:0020037	0.0156896	17
4	MF	tetrapyrrole binding	GO:0046906	0.0227473	17
5	MF	ADP binding	GO:0043531	0.0190493	14
3	MF	peroxidase activity	GO:0004601	4.43074e-06	13
4	MF	oxidoreductase activity, acting on peroxide as acceptor	GO:0016684	4.43074e-06	13
2	MF	antioxidant activity	GO:0016209	9.61586e-06	13
4	MF	enzyme inhibitor activity	GO:0004857	0.00779864	10
3	MF	molecular function inhibitor activity	GO:0140678	0.0156896	10
3	MF	enzyme regulator activity	GO:0030234	0.0455177	10
4	MF	peptidase regulator activity	GO:0061134	0.00256109	7
5	MF	peptidase inhibitor activity	GO:0030414	0.00256109	7
5	MF	endopeptidase regulator activity	GO:0061135	0.00256109	7
6	MF	endopeptidase inhibitor activity	GO:0004866	0.00256109	7
7	MF	copper ion binding	GO:0005507	0.0467338	5
7	MF	xyloglucan:xyloglucosyl transferase activity	GO:0016762	0.0156896	4
7	MF	phospholipase C activity	GO:0004629	0.0386236	2
8	MF	phosphatidylinositol phospholipase C activity	GO:0004435	0.0386236	2
6	MF	glutamate decarboxylase activity	GO:0004351	0.0455177	2
* DEGs of C5 Cluster did not identify the corresponding GO. (corr p-value ≤ 0.05)

## Sheet: Table S12
Table S12. Kyoto Encyclopedia of Genes and Genomes (KEGG) enrichment analysis of identified DEGs in Cluster 4 and 5
Major Classification	Sub Classification	Number of DEGs
		Cluster 4	Cluster 5
Organismal Systems	Environmental adaptation	10	3
Metabolism	Global and overview maps	112	48
Metabolism	Carbohydrate metabolism	39	10
Metabolism	Biosynthesis of other secondary metabolites	20	9
Metabolism	Lipid metabolism	15	0
Metabolism	Amino acid metabolism	8	5
Metabolism	Metabolism of other amino acids	8	2
Metabolism	Metabolism of terpenoids and polyketides	5	4
Metabolism	Glycan biosynthesis and metabolism	4	0
Metabolism	Energy metabolism	2	4
Metabolism	Metabolism of cofactors and vitamins	2	5
Metabolism	Nucleotide metabolism	1	5
Genetic Information Processing	Translation	2	0
Genetic Information Processing	Information processing in viruses	1	0
Environmental Information Processing	Signal transduction	19	11
Environmental Information Processing	Membrane transport	3	0
Cellular Processes	Transport and catabolism	2	0
