# Supplementary material for: Transcriptome Analysis of Differentially Expressed Genes Associated with Salt Stress in Cowpea (Vigna unguiculata L.) during the Early Vegetative Stage
Source: Int J Mol Sci. 2023 Mar 1;24(5):4762. doi: 10.3390/ijms24054762 (PMC10002509; doi:10.3390/ijms24054762)
Supplement: Supplementary file 1 [file ijms-24-04762-s001.zip › Table S13. Information of Reseuqencing.xlsx]

## Sheet: Table S13
Table S13. Statistics for Whole genome resequencing of cowpea with contrasting salt-tolerance
	Vu_191	Vu_328	Vu_393	Vu_396
Read	138049918	133478876	140622248	138085716
Total size (mb)	20846	20155	21234	20936
Mapped reads	1.34875e+08	1.31744e+08	1.38935e+08	1.37119e+08
Total mapped sequence (mb)	20366.5	19893	20979.2	20789.4
Genenome coverage (%)	0.977	0.987	0.988	0.993
Sequencing depth (X)	38.5	37.6	39.7	38.9
Number of SNP	2272062	2299319	2233975	2404194
Number of InDel	496462	493086	486021	519426
Total variation	2767084	2791112	2718581	2921963
