# Supplementary material for: Transcriptome Analysis of Differentially Expressed Genes Associated with Salt Stress in Cowpea (Vigna unguiculata L.) during the Early Vegetative Stage
Source: Int J Mol Sci. 2023 Mar 1;24(5):4762. doi: 10.3390/ijms24054762 (PMC10002509; doi:10.3390/ijms24054762)
Supplement: Supplementary file 1 [file ijms-24-04762-s001.zip › Table S14. Information of designed primer.xlsx]

## Sheet: Table S14
Table S14. Information of Designed Primer
Gene id	Primer (5' - 3')	Primer Size(bp)	GC Contents(%)	Product size (bp)	Anealing Tm (˚C)	Object
UE21D_HKG	F : AGAAAAGCCCCCAAGTGTTC	20	50	161	60	Validation for DEGs
	R : CTGCCATCTCCTTCTTCAGC	20	55
Vigun01g124200	F : AGCTACGGCCCATAATACCC	20	55	73	60	Validation for DEGs
	R : ACTGTAAGTACCGCCAGTCC	20	55
Vigun02g076100	F : GGTAATGCCTCAGGTTTGGC	20	55	106	60	Validation for DEGs
	R : CGAGTGCAAGGAGGACATTC	20	55
Vigun02g156800	F : AGATTCTCCACACTCACGGG	20	55	93	60	Validation for DEGs
	R : GGTTGTAACCGGTCCCTTTC	20	55
Vigun03g323700	F : TGCCCGGAAATCAGTTTTGG	20	50	97	60	Validation for DEGs
	R : TCAATAAAGGCCGCATGGTG	20	55
Vigun06g049900	F : GTGCTGCCATGAGGAACAAA	20	50	85	60	Validation for DEGs
	R : AGCGAGTGATGAGAAGACCC	20	55
Vigun08g125100	F : GTCAAAGACGTGGAAGGCTG	20	55	175	60	Validation for DEGs
	R : GTTGTCGGCTGTTATGGTGG	20	55
Vigun02g076100	F: ACCTCTCTTCCCACTGAGATT	21	47.62	726	60	Validation for SNP variations
	R: ACAGAGAACTAAATGTCTGCTTGC	24	41.67
Vigun08g125100	F : CTTGTGCGGCTTTTGCTACC	20	55	1465	60	Validation for SNP variations
	R : CAACAAACCCTCCTGCGATG	20	55
