# Supplementary material for: Transcriptome Analysis of Differentially Expressed Genes Associated with Salt Stress in Cowpea (Vigna unguiculata L.) during the Early Vegetative Stage
Source: Int J Mol Sci. 2023 Mar 1;24(5):4762. doi: 10.3390/ijms24054762 (PMC10002509; doi:10.3390/ijms24054762)
Supplement: Supplementary file 1 [file ijms-24-04762-s001.zip › Table S15. Information of Cowpea germplasm.xlsx]

## Sheet: Table S15
Table S15. The information of 20 Cowpea germplasms
Sample	IT number	Origin	Salt-tolerance type
Vu_035	IT 103310	KOR	Sensitive
Vu_055	IT 104154	KOR	Resistance
Vu_095	IT 112789	KOR	Resistance
Vu_111	IT 145371	UNKNOWN	Resistance
Vu_129	IT 145399	UNKNOWN	Resistance
Vu_147	IT 154149	UNKNOWN	Resistance
Vu_166	IT 162728	KOR	Resistance
Vu_191	IT 168041	UNKNOWN	Resistance
Vu_266	IT 212126	UZB	Sensitive
Vu_296	IT 236192	KOR	Sensitive
Vu_318	IT 236935	KOR	Sensitive
Vu_319	IT 237041	KOR	Sensitive
Vu_328	IT 237300	CHN	Resistance
Vu_336	IT 237453	KOR	Resistance
Vu_343	IT 237833	MMR	Sensitive
Vu_348	IT 289248	KOR	Sensitive
Vu_352	-	UNKNOWN	Resistance
Vu_393	-	LKA	Sensitive
Vu_396	-	LKA	Sensitive
Vu_403	-	KOR	Sensitive
* Vu_191, Vu_328, Vu_393, and Vu_396 were used for RNA sequencing in this study, and All germplasms were used to validate SNP variation.
