# Supplementary material for: Transcriptome Analysis of Differentially Expressed Genes Associated with Salt Stress in Cowpea (Vigna unguiculata L.) during the Early Vegetative Stage
Source: Int J Mol Sci. 2023 Mar 1;24(5):4762. doi: 10.3390/ijms24054762 (PMC10002509; doi:10.3390/ijms24054762)
Supplement: Supplementary file 1 [file ijms-24-04762-s001.zip › Table S2. DEGs for Vu_191.xlsx]

## Sheet: DEGs
	DEGs info.							Normalization																								Log2FoldChange				Annotation
Gene id	평균발현값	C191	S191	foldChange	log2FoldChange	pval	padj	C191_1	C191_2	C191_3	C328_1	C328_2	C328_3	C393_1	C393_2	C393_3	C396_1	C396_2	C396_3	S191_1	S191_2	S191_3	S328_1	S328_2	S328_3	S393_1	S393_2	S393_3	S396_1	S396_2	S396_3	Vu_191	Vu_328	Vu_393	Vu_396	Pfam	Panther	ec	KOG	KO	GO	Best-hit-arabi-name	Best-hit-arabi-defline
Vigun03g315300.2	1016	1	2031	2292.77	11.1629	3.38349e-13	2.17559e-12	1.02529	0.914479	0.717125	0.942791	0.77777	0.864541	0.885327	0.917063	1.88894	2.30364	0.827786	0.888138	1888.61	2818.21	1384.83	169.285	81.5169	173.207	535.624	268.082	252.117	181.299	126.159	206.596	11.1629	7.35773	8.16001	6.99874		PTHR33595 PTHR33595:SF3					AT5G63350	(1 of 6) PTHR33595:SF3 - EMB
Vigun07g226900.1	960	1	1920	2167.68	11.0819	3.99006e-95	3.72753e-93	1.02529	0.914479	0.717125	1.88558	0.77777	0.864541	0.885327	0.917063	0.944468	0.76788	0.827786	0.888138	1753.91	1981.65	2023.74	579.003	475.915	741	582.659	373.278	305.997	173.988	283.187	452.278	11.0819	8.9917	8.84364	8.5163		PTHR33836 PTHR33836:SF1
Vigun06g159000.1	807	1	1613	1821.36	10.8308	1.9657e-38	3.90294e-37	1.02529	0.914479	0.717125	0.942791	3.11108	0.864541	18.5919	9.17063	0.944468	10.7503	5.7945	7.1051	1770.75	1553.61	1514.81	198.726	359.634	224.452	1197.95	1660.52	1711.96	3875.99	4199.48	2417.73	10.8308	7.31433	7.31479	8.7934	PF04885	PTHR33227 PTHR33227:SF4					AT1G11925	Stigma-specific Stig1 family protein
Vigun11g140800.1	783	1	1565	1767.25	10.7873	4.00078e-28	5.40477e-27	1.02529	0.914479	0.717125	1.88558	0.77777	0.864541	0.885327	0.917063	0.944468	1.53576	0.827786	0.888138	1631.37	1429.23	1634.79	65.0151	59.9389	120.938	553.862	1031.61	361.91	660.863	488.53	1247.95	10.7873	6.12307	9.46953	9.52603	PF00112 PF08246	PTHR12411 PTHR12411:SF376	EC:3.4.22.33	KOG1543		GO:0006508 GO:0008234	AT5G45890	senescence-associated gene 12
Vigun06g127300.1	889	1	1778	1493.28	10.5443	6.78104e-135	1.42655e-132	1.02529	1.82896	0.717125	3.77116	0.77777	0.864541	0.885327	0.917063	0.944468	0.76788	0.827786	0.888138	1776.36	1960.92	1595.8	525.028	427.964	530.896	763.12	686.606	618.094	723.732	609.321	911.536	10.5443	8.09861	9.55611	9.81968	PF00046 PF02183	PTHR24326 PTHR24326:SF122			K09338	GO:0003677 GO:0003700 GO:0006355 GO:0043565	AT3G61890	homeobox 12
Vigun05g176900.2	2289	3	4575	1442.3	10.4942	4.39949e-98	4.44123e-96	4.10117	1.82896	3.58563	8.48512	1.55554	2.59362	2.65598	1.83413	3.77787	2.30364	6.62229	1.77628	4913.76	4641.32	4169.47	831.703	801.983	1144.81	1803.65	1650.34	1106.06	3048.45	3045.26	4369.23	10.4942	7.78082	9.1073	9.93316	PF03171 PF14226	PTHR10209 PTHR10209:SF130	EC:1.14.11.31	KOG0143		GO:0016491 GO:0055114	AT1G17020	senescence-related gene 1
Vigun07g064700.1	618	1	1236	1395.07	10.4461	4.70477e-55	1.57736e-53	1.02529	0.914479	0.717125	1.88558	0.77777	0.864541	0.885327	0.917063	0.944468	0.76788	0.827786	0.888138	1248.79	1060.94	1396.82	431.799	251.743	472.477	559.621	490.917	275.499	156.443	216.081	288.955	10.4461	8.35614	8.91512	8.057	PF02987	PTHR23241 PTHR23241:SF11		KOG4744			AT3G53040	late embryogenesis abundant protein, putative / LEA protein, putative
Vigun09g103200.1	536	1	1072	1210.48	10.2414	1.48972e-54	4.92269e-53	1.02529	0.914479	0.717125	0.942791	0.77777	0.864541	0.885327	0.917063	0.944468	0.76788	0.827786	0.888138	1026.16	1245.08	944.881	203.632	123.474	231.626	236.135	127.82	151.474	95.0356	139.58	149.363	10.2414	7.75579	7.55185	7.27233	PF03083	PTHR10791 PTHR10791:SF22		KOG1623	K15382	GO:0016021
Vigun10g052600.2	7359	13	14705	1145.53	10.1618	1.20264e-245	2.07147e-242	10.2529	14.6317	13.6254	9.42791	13.9999	7.78087	11.5093	8.25357	7.55574	6.91092	10.7612	3.55255	14074.3	13836.2	16204	7008.14	6462.61	8605.02	5983.05	6129.68	4321.57	8094.1	8193.62	8943.66	10.1618	9.4663	9.23261	10.2153	PF00171 PF00696	PTHR11063 PTHR11063:SF13	EC:1.2.1.41 EC:2.7.2.11		K12657	GO:0003824 GO:0004350 GO:0005737 GO:0006561 GO:0008152 GO:0016491 GO:0055114
Vigun07g175100.1	1980	4	3956	1026.08	10.0029	2.56055e-24	2.95256e-23	6.15175	1.82896	3.58563	33.9405	6.99993	0.864541	3.54131	3.66825	4.72234	6.14304	8.27786	1.77628	4432.02	3597.45	3838.52	628.071	1369	1372.34	2229.85	3472.62	2026.09	8332.42	3494.87	6626.43	10.0029	6.33268	9.33923	10.154	PF00280	PTHR33091 PTHR33091:SF14				GO:0004867 GO:0009611	AT2G38870	Serine protease inhibitor, potato inhibitor I-type family protein
Vigun11g123900.1	432	1	864	975.264	9.92965	3.59845e-40	7.55866e-39	1.02529	0.914479	0.717125	0.942791	1.55554	0.864541	2.65598	0.917063	0.944468	2.30364	0.827786	0.888138	919.518	898.754	772.902	9.81361	39.5597	36.8962	285.09	641.36	371.059	476.64	292.581	489.968	9.92965	4.68109	8.166	8.29124	PF13561	PTHR24322 PTHR24322:SF600	EC:1.1.1.331	KOG0725		GO:0008152 GO:0008667 GO:0016491 GO:0019290 GO:0055114
Vigun09g160100.1	431	1	861	972.388	9.92539	1.37205e-11	7.93708e-11	1.02529	0.914479	0.717125	0.942791	0.77777	0.864541	0.885327	0.917063	0.944468	0.76788	0.827786	0.888138	791.365	807.293	984.876	560.602	269.725	639.535	1387.05	1058.75	235.851	46.7867	29.5266	83.7552	9.92539	9.15124	9.93113	6.00999	PF00195 PF08541	PTHR11877 PTHR11877:SF27	EC:2.3.1.74		K00660	GO:0003824 GO:0008152 GO:0008610 GO:0009058 GO:0016747
Vigun05g290300.1	560	1	1119	939.611	9.87592	5.89196e-69	2.83875e-67	1.02529	1.82896	0.717125	4.71395	1.55554	1.72908	1.77065	2.75119	2.8334	0.76788	2.48336	2.66441	1148.7	1173.14	1033.87	244.113	215.78	299.27	737.202	643.622	402.574	347.976	228.16	464.841	9.87592	6.56852	7.92164	7.45919		PTHR23241					AT1G52690	Late embryogenesis abundant protein (LEA) family protein
Vigun07g196700.1	371	1	742	837.626	9.71016	3.20552e-70	1.61206e-68	1.02529	0.914479	0.717125	2.82837	0.77777	0.864541	0.885327	0.917063	0.944468	0.76788	0.827786	0.888138	663.213	824.366	737.907	586.363	643.744	541.145	398.358	395.901	323.279	1108.26	1425.33	960.393	9.71016	8.63006	8.66833	10.4581	PF05512	PTHR33294 PTHR33294:SF5					AT1G04560	AWPM-19-like family protein
Vigun09g093800.1	659	2	1316	821.238	9.68166	7.74541e-280	3.04937e-276	1.02529	0.914479	2.8685	1.88558	4.66662	2.59362	0.885327	1.83413	2.8334	3.8394	3.31114	1.77628	1442.42	1269.47	1236.84	537.295	683.304	640.56	1304.5	1299.69	1505.59	2541.1	2673.5	2776.48	9.68166	7.66887	9.53161	9.80603
Vigun03g306400.1	953	3	1904	697.286	9.44561	4.41284e-41	9.59096e-40	5.12646	0.914479	2.15138	0.942791	1.55554	0.864541	2.65598	4.58532	29.2785	1.53576	3.31114	1.77628	1978.41	1779.22	1954.75	233.073	538.252	426.357	1416.81	1575.69	1716.02	2497.24	3497.56	1820.28	9.44561	8.47633	7.01045	10.2045	PF04043	PTHR31080 PTHR31080:SF2	EC:3.1.1.11			GO:0004857
Vigun11g124000.1	285	1	569	642.289	9.32708	9.31488e-30	1.33703e-28	1.02529	0.914479	0.717125	0.942791	0.77777	0.864541	0.885327	0.917063	0.944468	0.76788	0.827786	0.888138	595.863	681.687	428.946	11.0403	52.7463	28.6971	463.631	605.163	255.167	463.481	403.977	453.674	9.32708	5.1609	8.91286	9.05501	PF13561	PTHR24322 PTHR24322:SF600	EC:1.1.1.198	KOG0725		GO:0008152 GO:0008667 GO:0016491 GO:0019290 GO:0055114
Vigun07g121400.1	543	2	1083	635.286	9.31126	3.33601e-26	4.1923e-25	2.05058	0.914479	2.15138	1.88558	1.55554	1.72908	2.65598	4.58532	1.88894	0.76788	0.827786	0.888138	1107.54	1138.99	1003.87	341.023	481.909	390.485	915.744	866.458	1017.62	1441.62	2167.52	879.43	9.31126	7.87464	8.26047	10.8195	PF01095 PF04043	PTHR31707 PTHR31707:SF38	EC:3.1.1.11		K01051	GO:0004857 GO:0005618 GO:0030599 GO:0042545	AT4G02330	Plant invertase/pectin methylesterase inhibitor superfamily
Vigun06g204500.1	3216	12	6419	548.927	9.10047	1.18622e-37	2.29411e-36	15.3794	8.23031	11.474	14.1419	14.7776	2.59362	40.7251	12.8389	11.3336	11.5182	15.7279	8.88138	6563.84	6719.31	5975.25	970.32	1161.62	1616.26	4356.02	5204.4	3801.07	9417.29	4587.35	9273.1	9.10047	6.8941	7.6857	9.33164	PF00264 PF12142 PF12143	PTHR11474 PTHR11474:SF33	EC:1.10.3.1		K00422	GO:0004097 GO:0008152 GO:0016491 GO:0046148 GO:0055114
Vigun01g190500.1	590	2	1178	540.76	9.07884	4.78366e-36	8.72488e-35	3.07588	2.74344	0.717125	1.88558	2.33331	1.72908	3.54131	2.75119	0.944468	0.76788	4.13893	1.77628	1081.35	1491.42	961.879	321.396	354.838	380.236	672.889	458.114	388.342	269.024	187.896	268.017	9.07884	7.47264	7.71385	6.7612	PF03073	PTHR10057 PTHR10057:SF0				GO:0016021	AT2G47770	TSPO(outer membrane tryptophan-rich sensory protein)-related
Vigun07g182700.1	663	2	1324	532.927	9.05779	3.68824e-52	1.12688e-50	3.07588	3.65791	0.717125	0.942791	2.33331	0.864541	1.77065	3.66825	1.88894	5.37516	4.96672	4.44069	1388.16	1537.76	1044.87	433.025	345.248	471.452	826.473	675.294	464.587	584.834	630.795	865.47	9.05779	8.23754	8.06792	7.13731	PF00249	PTHR10641 PTHR10641:SF574		KOG0048	K09422	GO:0003677	AT3G24310	myb domain protein 305
Vigun07g239100.1	756	3	1509	532.615	9.05695	1.02252e-100	1.12718e-98	6.15175	0.914479	1.43425	5.65674	0.77777	0.864541	2.65598	0.917063	0.944468	2.30364	1.65557	0.888138	1491.06	1764.58	1271.84	93.2293	94.7035	114.788	352.283	321.246	247.034	1527.88	1390.43	1428.03	9.05695	5.37414	7.67084	9.80839	PF04927	PTHR31174 PTHR31174:SF7					AT3G22490	Seed maturation protein
Vigun07g219900.1	703	3	1404	522.702	9.02984	6.90528e-105	8.23821e-103	2.05058	4.57239	1.43425	1.88558	6.22216	1.72908	4.42664	0.917063	1.88894	3.07152	2.48336	2.66441	1520.06	1292.64	1398.82	675.912	780.405	707.178	1191.23	848.36	793.966	295.341	395.924	286.164	9.02984	7.78096	8.61388	6.89383	PF00069 PF00954 PF01453	PTHR27002 PTHR27002:SF50	EC:2.7.11.1	KOG1187		GO:0004672 GO:0004674 GO:0004713 GO:0005524 GO:0006468 GO:0048544	AT5G24080	Protein kinase superfamily protein
Vigun05g029400.1	860	3	1716	513.63	9.00459	1.04145e-117	1.62155e-115	5.12646	2.74344	2.15138	2.82837	2.33331	4.32271	0.885327	0.917063	0.944468	5.37516	9.10565	3.55255	1704.34	1834.09	1608.8	1420.52	1153.22	1339.54	1316.98	934.327	817.347	391.839	514.031	455.07	9.00459	8.68861	10.1256	6.23779	PF00249	PTHR10641 PTHR10641:SF572			K09422	GO:0003677
Vigun09g240800.1	1423	7	2840	407.945	8.67223	0	0	10.2529	2.74344	7.88838	10.3707	3.11108	4.32271	5.31196	4.58532	33.0564	4.60728	4.96672	4.44069	2884.84	2863.33	2771.65	1161.69	1051.33	1566.04	1682.7	1533.83	1637.74	3269.22	3419.71	3260.87	8.67223	7.72964	6.82033	9.47158	PF02298	PTHR34052				GO:0009055
Vigun11g045900.1	2540	14	5066	363.978	8.50771	2.50197e-188	1.43649e-185	21.5311	7.31583	12.9083	0.942791	1.55554	1.72908	10.6239	9.17063	16.056	1.53576	1.65557	7.99324	5422.63	4894.98	4880.38	164.378	95.9023	195.755	278.371	427.573	201.287	336.28	217.423	368.523	8.50771	6.75323	4.6614	6.36554	PF00704	PTHR11177 PTHR11177:SF161	EC:3.2.1.14		K01183	GO:0004553 GO:0005975
Vigun04g020700.1	821	5	1638	358.398	8.48542	8.04259e-35	1.41176e-33	3.07588	2.74344	7.88838	3.77116	5.44439	2.59362	1.77065	0.917063	3.77787	8.44668	7.45007	2.66441	1640.73	1646.29	1625.79	195.045	145.052	219.328	1096.2	891.343	351.744	173.988	253.66	406.213	8.48542	5.56597	8.49907	5.48945	PF00257					GO:0006950 GO:0009415
Vigun09g193900.1	570	3	1137	355.19	8.47245	7.545e-46	1.90067e-44	3.07588	3.65791	2.8685	6.59954	10.8888	2.59362	15.9359	11.0048	3.77787	12.2861	9.10565	3.55255	1213.24	1147.53	1049.87	61.335	91.1072	120.938	333.085	495.442	258.217	748.588	359.687	716.107	8.47245	3.76694	5.14476	6.19255	PF01048	PTHR21234 PTHR21234:SF28	EC:3.2.2.9			GO:0003824 GO:0009116
Vigun04g087600.1	196	1	390	346.855	8.43819	3.38338e-16	2.61257e-15	1.02529	0.914479	1.43425	7.54233	2.33331	1.72908	5.31196	3.66825	3.77787	2.30364	0.827786	0.888138	349.847	419.5	400.949	1313.8	848.735	1041.29	1814.21	811.032	1199.59	21.9313	128.843	50.2531	8.43819	8.10894	8.22784	5.64421	PF00011	PTHR11527 PTHR11527:SF126			K13993
Vigun10g099500.1	153	1	305	344.669	8.42907	4.65746e-09	2.2475e-08	1.02529	0.914479	0.717125	0.942791	0.77777	0.864541	0.885327	0.917063	0.944468	0.76788	0.827786	0.888138	322.72	317.064	275.965	6.1335	22.7768	6.14937	289.89	529.376	152.49	30.7038	28.1845	47.4613	8.42907	3.76152	8.46667	5.42012	PF01357 PF03330	PTHR31692 PTHR31692:SF3				GO:0005576 GO:0019953
Vigun04g083400.1	359	2	716	333.569	8.38184	4.36355e-85	3.14804e-83	1.02529	1.82896	3.58563	1.88558	2.33331	1.72908	0.885327	0.917063	1.88894	3.07152	3.31114	7.1051	717.467	798.757	631.92	132.484	124.673	128.112	310.047	234.147	223.652	235.396	178.502	164.719	8.38184	6.01732	7.70054	5.42288		PTHR33595 PTHR33595:SF3					AT3G27250	(1 of 6) PTHR33595:SF3 - EMB
Vigun07g225600.1	7051	43	14059	329.399	8.36369	3.44146e-18	2.93541e-17	48.1887	31.0923	48.7645	91.4507	69.2215	80.4024	78.7941	69.6968	140.726	44.5371	48.0116	46.1832	15428.8	16449.5	10299.7	386.411	342.851	406.884	1607.83	995.409	912.908	328.969	328.819	621.184	8.36369	2.2366	3.60377	3.20461	PF06521	PTHR33649 PTHR33649:SF2					AT5G52390	PAR1 protein
Vigun01g043000.1	488	3	974	324.738	8.34313	2.75977e-59	1.01952e-57	4.10117	2.74344	2.15138	2.82837	5.44439	1.72908	5.31196	3.66825	1.88894	3.07152	2.48336	1.77628	967.224	929.24	1024.87	116.537	142.655	211.129	291.809	490.917	250.084	580.448	338.213	561.16	8.34313	5.5553	6.57019	7.65717	PF00232	PTHR10353 PTHR10353:SF44	EC:3.2.1.119		K01188	GO:0004553 GO:0005975
Vigun07g175200.1	1350	9	2692	315.496	8.30148	2.34213e-11	1.33004e-10	9.22763	2.74344	13.6254	4.71395	13.9999	3.45817	23.9038	25.6778	1.88894	36.8583	36.4226	11.5458	3063.5	2641.38	2370.7	398.678	624.564	772.771	1001.17	1547.41	956.622	8548.81	3320.4	7803.19	8.30148	6.33992	6.08961	7.85744	PF00280	PTHR33091 PTHR33091:SF14				GO:0004867 GO:0009611	AT2G38870	Serine protease inhibitor, potato inhibitor I-type family protein
Vigun02g016800.1	138	1	275	310.625	8.27903	6.11678e-07	2.46623e-06	1.02529	0.914479	0.717125	4.71395	0.77777	0.864541	0.885327	0.917063	0.944468	0.76788	2.48336	1.77628	249.757	286.577	288.964	412.171	508.282	401.759	133.426	152.705	105.727	1603.91	3072.11	1334.5	8.27903	7.70056	7.1564	10.2234	PF01095	PTHR31321 PTHR31321:SF11	EC:3.1.1.11		K01051	GO:0005618 GO:0030599 GO:0042545	AT3G24130	Pectin lyase-like superfamily protein
Vigun07g025700.1	695	4	1386	308.868	8.27085	1.61913e-54	5.32476e-53	3.07588	8.23031	2.15138	5.65674	4.66662	4.32271	12.3946	7.33651	8.50021	3.8394	9.93343	20.4272	1395.65	1162.16	1598.8	1614.34	1305.47	2158.43	1818.05	2335.82	1892.91	6798.7	4779.28	6094.59	8.27085	8.43767	7.74273	9.0133	PF00487 PF11960	PTHR32100 PTHR32100:SF13	EC:1.14.19.6 EC:1.3.1.35		K10256	GO:0006629 GO:0016717 GO:0055114
Vigun07g064600.1	135	1	269	304.167	8.24872	6.17701e-101	6.8642e-99	1.02529	0.914479	0.717125	0.942791	0.77777	0.864541	0.885327	0.917063	0.944468	0.76788	0.827786	0.888138	298.399	248.773	260.967	218.353	179.817	217.278	297.569	304.278	287.698	130.126	127.501	181.47	8.24872	7.89527	8.33914	7.46584	PF03016	PTHR11062 PTHR11062:SF66	EC:2.4.2.41	KOG1021
Vigun09g009600.1	231	2	461	301.166	8.23442	1.93663e-37	3.71668e-36	2.05058	1.82896	0.717125	9.42791	7.7777	4.32271	6.19729	4.58532	3.77787	3.07152	3.31114	6.21697	369.491	471.937	542.931	715.166	579.01	859.888	266.852	134.606	177.905	124.277	261.713	167.51	8.23442	6.64468	5.31434	5.45713	PF00407	PTHR31213 PTHR31213:SF11				GO:0006952 GO:0009607
Vigun07g214600.1	221	1	440	300.284	8.23018	4.73533e-37	8.95683e-36	2.05058	0.914479	1.43425	0.942791	1.55554	0.864541	0.885327	1.83413	4.72234	23.8043	28.1447	26.6441	457.42	492.668	370.953	45.3879	49.1499	78.917	195.819	211.524	163.673	434.239	280.502	516.49	8.23018	5.68872	6.26174	3.96956	PF04043	PTHR31890				GO:0004857	AT4G24640	Plant invertase/pectin methylesterase inhibitor superfamily protein
Vigun11g114500.1	462	3	922	294.048	8.19991	1.08094e-221	1.24124e-218	3.07588	2.74344	3.58563	9.42791	11.6666	3.45817	4.42664	8.25357	14.167	6.91092	5.7945	4.44069	943.839	887.778	933.882	686.952	623.365	788.145	710.325	699.048	707.554	1273.48	1136.77	1164.2	8.19991	6.41731	6.30106	7.70369	PF02434	PTHR10811 PTHR10811:SF19	EC:2.4.1.222	KOG2246		GO:0003824 GO:0016020 GO:0016757	AT1G05280	Protein of unknown function (DUF604)
Vigun07g108200.2	200	1	399	292.946	8.19449	9.17915e-25	1.08152e-23	1.02529	0.914479	2.15138	0.942791	0.77777	0.864541	2.65598	0.917063	1.88894	0.76788	1.65557	3.55255	391.941	375.599	430.946	85.869	47.9511	75.8423	257.253	168.541	63.0293	27.7796	17.4475	25.1266	8.19449	6.3417	6.48374	3.55737	PF00190	PTHR31189 PTHR31189:SF3				GO:0045735
Vigun08g202400.1	130	1	259	292.175	8.19069	1.98701e-59	7.39e-58	1.02529	0.914479	0.717125	4.71395	1.55554	0.864541	2.65598	0.917063	1.88894	0.76788	1.65557	0.888138	294.657	253.651	227.971	66.2418	51.5475	80.9668	79.6716	58.8196	51.8467	54.0972	81.8691	67.0042	8.19069	4.80014	5.12299	5.9376	PF04043	PTHR31890 PTHR31890:SF8				GO:0004857	AT4G24640	Plant invertase/pectin methylesterase inhibitor superfamily protein
Vigun01g089400.3	4028	28	8027	282.116	8.14015	4.89875e-27	6.35017e-26	31.784	25.6054	27.9679	16.0274	54.4439	15.5617	91.1887	52.2726	22.6672	16.8934	31.4559	23.9797	8510.45	6747.36	8822.89	353.29	623.365	747.149	2023.47	3558.59	2042.35	7178.84	2928.5	6710.19	8.14015	4.32456	5.52025	7.86118	PF00933 PF01915	PTHR30620 PTHR30620:SF58	EC:3.2.1.58		K05349	GO:0004553 GO:0005975
Vigun11g123800.1	119	1	238	268.591	8.06927	3.57974e-64	1.53907e-62	1.02529	0.914479	0.717125	0.942791	0.77777	0.864541	0.885327	0.917063	0.944468	0.76788	0.827786	0.888138	238.532	245.115	229.971	4.9068	11.9878	15.3734	20.1579	58.8196	18.2988	30.7038	38.9214	41.8776	8.06927	3.64181	5.14623	5.48838	PF13561	PTHR24322 PTHR24322:SF600	EC:1.1.1.198	KOG0725		GO:0008152 GO:0008667 GO:0016491 GO:0019290 GO:0055114
Vigun01g079400.1	629	5	1253	264.488	8.04706	4.06444e-97	4.00042e-95	4.10117	3.65791	6.45413	3.77116	3.11108	4.32271	8.85327	10.0877	10.3891	8.44668	4.96672	3.55255	1328.3	1356.06	1074.86	230.62	172.624	325.917	1177.8	1154.9	823.447	2026.45	1668.25	1740.71	8.04706	6.02403	6.74964	8.3236	PF00847	PTHR31190 PTHR31190:SF1				GO:0003677 GO:0003700 GO:0006355
Vigun03g141800.1	1100	8	2192	259.38	8.01892	3.00284e-133	6.17576e-131	12.3035	7.31583	5.737	2.82837	2.33331	5.18725	11.5093	11.9218	4.72234	3.8394	4.13893	3.55255	2155.21	2227.98	2193.72	96.9094	155.841	117.863	223.656	359.704	167.739	450.322	260.371	594.662	8.01892	5.16236	4.73762	6.8228	PF01565 PF08031	PTHR32448	EC:1.3.3.8			GO:0003824 GO:0016491 GO:0016614 GO:0050660 GO:0055114	AT4G20820	FAD-binding Berberine family protein
Vigun06g159100.1	445	3	886	257.451	8.00815	2.86793e-84	2.04231e-82	3.07588	3.65791	3.58563	3.77116	3.88885	0.864541	7.08262	5.50238	4.72234	3.8394	3.31114	1.77628	932.614	779.245	944.881	374.144	594.594	471.452	862.949	1141.33	1430.36	4371.64	3925.69	3601.47	8.00815	7.40042	7.63263	10.3804	PF04885	PTHR33227 PTHR33227:SF4					AT1G11925	Stigma-specific Stig1 family protein
Vigun07g107500.1	1801	14	3587	247.437	7.95091	2.78666e-105	3.36831e-103	19.4805	8.23031	15.7768	20.7414	17.8887	13.8327	38.9544	26.5948	37.7787	9.98244	21.5224	21.3153	3596.69	3046.25	4117.48	3153.85	2699.65	3649.65	4355.06	5053.96	4608.25	11455.4	8659.34	10613.2	7.95091	7.50097	7.08383	9.18425	PF00916 PF01740	PTHR11814 PTHR11814:SF60			K17471	GO:0008271 GO:0008272 GO:0009507 GO:0015116 GO:0016020 GO:0016021 GO:0055085	AT3G51895	sulfate transporter 3;1
Vigun03g298100.1	463	4	921	243.418	7.92729	2.07111e-17	1.69975e-16	7.17704	2.74344	1.43425	5.65674	14.7776	9.50996	13.2799	8.25357	5.66681	6.14304	4.96672	5.32883	1009.32	698.76	1055.87	617.03	604.184	730.751	1140.36	869.851	843.779	1125.81	2070.89	678.417	7.92729	6.0265	6.71322	7.88101	PF01357 PF03330	PTHR31692 PTHR31692:SF10				GO:0005576	AT4G17030	expansin-like B1
Vigun08g102200.1	402	3	801	242.443	7.9215	8.39055e-51	2.47575e-49	4.10117	3.65791	2.15138	11.3135	5.44439	4.32271	6.19729	10.0877	4.72234	11.5182	8.27786	19.539	790.43	813.39	798.899	298.088	322.471	399.709	936.861	1532.7	1019.65	3045.52	2261.47	2543.37	7.9215	5.59689	7.37587	7.6408	PF00201	PTHR11926 PTHR11926:SF286	EC:2.4.1.324	KOG1192		GO:0008152 GO:0016758	AT1G22380	UDP-glucosyl transferase 85A3
Vigun03g063600.1	828	7	1650	241.236	7.9143	2.50182e-164	9.4449e-162	6.15175	10.0593	4.30275	9.42791	3.11108	7.78087	11.5093	8.25357	2.8334	6.91092	11.589	13.3221	1525.67	1790.19	1632.79	566.736	587.401	631.336	1220.99	899.261	931.207	1010.3	875.06	1012.04	7.9143	6.45727	7.07727	6.50859		PTHR34808 PTHR34808:SF2					AT4G33467
Vigun10g139700.1	1048	9	2087	238.282	7.89653	2.09558e-33	3.46235e-32	12.3035	8.23031	5.737	197.043	178.109	169.45	14.1652	42.1849	47.2234	127.468	45.5282	92.3663	1918.55	1992.62	2348.7	5054.01	3592.74	5246.44	5540.54	3416.06	3160.61	384.528	599.926	502.531	7.89653	4.67303	6.87026	2.48635	PF00612 PF02179	PTHR33322 PTHR33322:SF4				GO:0005515 GO:0051087	AT2G46240	BCL-2-associated athanogene 6
Vigun01g208000.1	1335	11	2659	236.21	7.88393	5.08258e-64	2.18179e-62	12.3035	6.40135	15.0596	10.3707	15.5554	9.50996	14.1652	8.25357	18.8894	4.60728	7.45007	9.76952	2714.59	2496.27	2764.65	575.323	484.306	750.224	2321.04	1623.19	1414.09	190.071	457.662	351.772	7.88393	5.67451	7.01921	5.51704	PF01501	PTHR11183 PTHR11183:SF59	EC:2.4.1.123	KOG1950	K18819	GO:0016757	AT2G47180	galactinol synthase 1
Vigun02g178700.1	103	1	205	231.525	7.85502	4.39353e-14	2.98745e-13	1.02529	0.914479	0.717125	2.82837	0.77777	0.864541	0.885327	0.917063	0.944468	0.76788	0.827786	0.888138	199.245	182.921	232.971	100.589	166.63	243.925	123.827	356.311	137.241	220.775	147.633	171.698	7.85502	6.83709	7.81223	7.76455	PF00759	PTHR22298 PTHR22298:SF22	EC:3.2.1.4			GO:0003824 GO:0004553 GO:0005975	AT4G23560	glycosyl hydrolase 9B15
Vigun09g256500.1	1993	17	3969	226.984	7.82645	3.88355e-116	5.84846e-114	14.3541	13.7172	24.3823	22.627	11.6666	14.6972	10.6239	10.0877	9.44468	8.44668	9.10565	11.5458	3840.84	3882.81	4182.47	2112.38	1859.31	2468.97	2742.43	2235.14	1703.82	934.273	1462.91	1263.31	7.82645	7.03856	7.79155	6.97497	PF13905	PTHR13871 PTHR13871:SF48	EC:1.8.1.8	KOG2501	K17609	GO:0035556
Vigun05g041600.1	1321	12	2631	223.557	7.8045	8.52308e-71	4.38223e-69	17.43	6.40135	11.474	92.3935	78.5548	53.6016	103.583	70.6139	75.5574	62.1983	39.7337	67.4985	2791.29	2676.75	2424.69	1794.66	1275.5	2350.09	1509.92	2082.44	1475.09	6183.16	4854.44	6588.74	7.8045	4.59325	4.34268	6.7009	PF00854	PTHR11654 PTHR11654:SF90				GO:0005215 GO:0006810 GO:0016020
Vigun04g109900.1	335	3	667	220.36	7.78372	1.60602e-97	1.60364e-95	3.07588	4.57239	1.43425	3.77116	4.66662	3.45817	15.0506	9.17063	14.167	38.394	34.767	38.1899	615.506	739.002	646.918	74.8287	81.5169	93.2655	253.413	264.688	276.516	1225.23	958.271	1113.94	7.78372	4.39114	4.37152	4.88816	PF02365	PTHR31719 PTHR31719:SF32				GO:0003677 GO:0006355	AT3G04070	NAC domain containing protein 47
Vigun05g241500.1	2507	23	4991	220.118	7.78213	1.70208e-52	5.25281e-51	33.8346	15.5461	18.6453	54.6819	38.1107	42.3625	33.6424	35.7655	46.2789	12.2861	13.2446	12.4339	4616.3	4307.19	6050.24	2401.88	1819.75	2393.13	2016.75	1876.57	1499.49	953.28	908.613	1811.9	7.78213	5.613	5.54274	6.59647	PF00657	PTHR22835 PTHR22835:SF191	EC:3.1.1.3			GO:0016788	AT5G22810	GDSL-like Lipase/Acylhydrolase superfamily protein
Vigun06g208900.1	418	4	832	212.327	7.73015	5.98053e-61	2.33452e-59	3.07588	3.65791	5.01988	1.88558	3.88885	3.45817	10.6239	6.41944	9.44468	3.8394	4.13893	0.888138	856.845	893.876	744.906	166.831	221.774	199.855	493.388	392.508	238.901	197.382	195.949	192.637	7.73015	5.99406	5.40818	6.04632	PF00249	PTHR10641 PTHR10641:SF586		KOG0048	K09422	GO:0003677	AT4G21440	MYB-like 102
Vigun04g153900.1	267	3	532	208.403	7.70323	1.25567e-141	3.20417e-139	2.05058	2.74344	2.8685	0.942791	6.99993	2.59362	1.77065	0.917063	4.72234	2.30364	4.13893	2.66441	533.19	548.764	514.935	331.209	280.514	337.191	215.017	194.557	143.341	346.514	244.265	308.498	7.70323	6.49283	6.22143	6.62565	PF06521	PTHR33649 PTHR33649:SF2					AT5G52390	PAR1 protein
Vigun05g295300.1	347	3	691	198.446	7.63261	2.98283e-74	1.65733e-72	7.17704	1.82896	1.43425	12.2563	10.111	10.3745	8.85327	4.58532	11.3336	8.44668	2.48336	7.99324	683.792	684.126	703.911	233.073	231.364	226.502	506.827	463.77	282.615	89.1872	91.2639	132.612	7.63261	4.39935	5.66076	4.04822	PF00571	PTHR13780 PTHR13780:SF51		KOG1764			AT1G15330	Cystathionine beta-synthase (CBS) protein
Vigun05g076400.1	244	2	485	197.748	7.62752	5.67749e-34	9.61093e-33	4.10117	1.82896	1.43425	1.88558	2.33331	2.59362	1.77065	4.58532	2.8334	1.53576	2.48336	5.32883	521.964	574.373	359.955	78.5088	67.1316	111.714	249.574	262.426	178.922	188.609	142.264	167.51	7.62752	5.23942	6.23241	5.73646	PF00168	PTHR32246 PTHR32246:SF20				GO:0005515
Vigun03g421400.1	41184	417	81952	196.329	7.61713	5.86698e-67	2.6814e-65	419.344	406.943	425.972	346.947	266.775	321.609	436.466	467.702	580.848	314.063	374.159	271.77	89924.8	84771.9	71158	30230.8	27334.5	38047.2	75243.6	66363.2	46650.8	9760.88	13631.9	14306.8	7.61713	6.67558	6.98609	5.29538	PF03242	PTHR33509 PTHR33509:SF5				GO:0006950	AT4G15910	drought-induced 21
Vigun03g141600.1	586	6	1167	195.461	7.61074	1.96082e-93	1.73199e-91	9.22763	3.65791	5.01988	1.88558	1.55554	3.45817	9.7386	10.0877	3.77787	0.76788	4.13893	2.66441	1142.15	1165.82	1191.85	47.8413	77.9206	71.7427	213.098	355.18	163.673	203.23	144.949	301.519	7.61074	4.8393	4.95463	6.4231	PF01565 PF08031	PTHR32448	EC:1.3.3.8			GO:0003824 GO:0016491 GO:0016614 GO:0050660 GO:0055114	AT4G20820	FAD-binding Berberine family protein
Vigun07g005600.1	230	2	457	192.09	7.58564	1.92565e-75	1.09874e-73	2.05058	3.65791	1.43425	5.65674	6.99993	3.45817	14.1652	3.66825	5.66681	3.8394	4.13893	6.21697	415.327	437.792	518.934	333.663	254.141	339.24	201.579	184.377	150.457	8.77251	13.4212	8.37552	7.58564	5.84618	4.51259	1.10667	PF00045
Vigun07g175000.1	8268	86	16450	191.029	7.57764	5.10717e-21	4.9752e-20	118.934	41.1515	98.2462	0.942791	0.77777	0.864541	67.2849	65.1115	53.8347	33.7867	58.7728	25.756	17449.3	15121.5	16777.9	1.2267	1.19878	3.07469	9712.26	13059.1	8136.88	28823.6	12968.9	25028.8	7.57764	1.08925	7.37475	9.14152	PF00280	PTHR33091 PTHR33091:SF14				GO:0004867 GO:0009611	AT2G38870	Serine protease inhibitor, potato inhibitor I-type family protein
Vigun10g084400.1	85	1	168	189.94	7.5694	6.97587e-34	1.17655e-32	1.02529	0.914479	0.717125	1.88558	0.77777	0.864541	0.885327	0.917063	0.944468	0.76788	0.827786	2.66441	166.505	173.166	164.979	143.524	83.9145	140.411	186.22	117.639	111.826	38.0142	68.448	58.6286	7.5694	6.70416	7.24157	5.27624	PF01161	PTHR30289			K06910		AT5G01300	PEBP (phosphatidylethanolamine-binding protein) family protein
Vigun08g102066.1	250	3	498	187.322	7.54937	8.70541e-99	8.98548e-97	3.07588	2.74344	2.15138	4.71395	4.66662	2.59362	1.77065	0.917063	3.77787	1.53576	2.48336	5.32883	481.741	563.398	447.943	195.045	173.823	258.274	144.945	243.196	155.54	583.372	527.452	566.743	7.54937	5.71079	6.39384	7.48751	PF00201	PTHR11926 PTHR11926:SF286	EC:2.4.1.85	KOG1192		GO:0008152 GO:0016758
Vigun09g052500.1	174973	1916	348030	181.599	7.50461	2.22861e-171	8.91075e-169	3481.89	697.747	1569.79	1389.67	2106.2	1374.62	2623.22	3372.04	4349.27	820.096	1239.2	1095.96	331680	353196	359214	54135.5	50879.8	58096.2	217953	221777	163171	174762	129852	185629	7.50461	5.06565	5.86498	7.2796	PF02095	PTHR21523 PTHR21523:SF16				GO:0005199 GO:0005576
Vigun04g079500.1	719	8	1430	177.638	7.4728	1.31542e-33	2.18121e-32	10.2529	4.57239	9.32263	6.59954	9.33324	12.1036	5.31196	11.9218	9.44468	8.44668	13.2446	10.6577	1631.37	1463.37	1194.85	195.045	176.22	181.407	771.759	617.606	352.761	39.4763	81.8691	104.694	7.4728	4.30105	6.02903	2.80479	PF00249	PTHR10641 PTHR10641:SF473		KOG0048	K09422	GO:0003677	AT5G17800	myb domain protein 56
Vigun11g164500.1	3422	39	6805	172.437	7.42992	8.65191e-16	6.50581e-15	52.2899	33.8357	32.2706	27.3409	94.1102	38.9044	188.575	174.242	24.5562	110.575	82.7786	38.1899	6896.85	5673	7846.01	480.867	744.441	955.203	2093.54	3429.64	3046.75	10898.4	3976.69	9106.98	7.42992	3.76532	4.46749	6.69453	PF00232	PTHR10353 PTHR10353:SF81	EC:3.2.1.21		K01188	GO:0004553 GO:0005975	AT2G44480	beta glucosidase 17
Vigun03g116300.1	1290	15	2565	171.382	7.42107	1.23274e-226	1.47709e-223	20.5058	10.0593	14.3425	27.3409	38.1107	12.1036	35.4131	11.0048	19.8338	16.1255	11.589	23.9797	2741.72	2599.92	2354.7	911.439	1003.38	845.539	2396.87	2227.23	2161.29	1833.46	1716.57	1359.63	7.42107	5.15349	6.67833	6.56947	PF00249	PTHR10641 PTHR10641:SF586		KOG0048	K09422	GO:0003677	AT4G21440	MYB-like 102
Vigun05g246600.1	211	2	420	171.27	7.42013	6.00678e-57	2.11419e-55	4.10117	1.82896	1.43425	2.82837	4.66662	2.59362	4.42664	2.75119	10.3891	0.76788	1.65557	2.66441	382.587	398.769	479.939	138.617	129.468	168.083	237.095	196.819	168.756	308.5	208.028	347.584	7.42013	5.43408	5.10043	7.40801	PF00194	PTHR18952 PTHR18952:SF111	EC:4.2.1.1	KOG0382	K01674		AT1G08080	alpha carbonic anhydrase 7
Vigun01g148200.1	105	1	209	170.585	7.41434	5.07674e-29	7.10563e-28	2.05058	0.914479	0.717125	1.88558	0.77777	1.72908	6.19729	1.83413	0.944468	1.53576	1.65557	0.888138	216.082	217.067	194.975	228.166	203.792	231.626	121.907	141.393	127.075	761.747	539.531	845.927	7.41434	7.23912	5.44266	9.03986	PF00072	PTHR24423	EC:2.7.13.3			GO:0000160	AT5G26594	response regulator 24
Vigun11g110800.2	95	1	189	167.887	7.39135	2.4219e-56	8.3536e-55	1.02529	0.914479	1.43425	8.48512	8.55547	6.91633	4.42664	5.50238	5.66681	4.60728	0.827786	1.77628	193.632	165.849	206.974	214.673	185.811	226.502	320.606	254.508	284.648	527.813	374.451	473.217	7.39135	4.70992	5.78471	7.57545	PF00249	PTHR10641 PTHR10641:SF567		KOG0048	K09422	GO:0003677
Vigun02g140100.1	195	2	388	165.669	7.37216	1.78717e-20	1.69253e-19	1.02529	4.57239	1.43425	4.71395	3.11108	4.32271	3.54131	2.75119	1.88894	3.07152	3.31114	0.888138	375.104	432.914	356.955	74.8287	47.9511	100.44	104.629	121.033	87.4277	407.922	185.212	457.862	7.37216	4.1997	5.25808	7.17543	PF00561	PTHR10992 PTHR10992:SF56
Vigun06g018900.1	74	1	146	164.997	7.3663	1.37237e-13	9.05464e-13	1.02529	0.914479	0.717125	0.942791	1.55554	0.864541	0.885327	0.917063	1.88894	1.53576	0.827786	0.888138	118.798	125.606	193.976	63.7884	51.5475	71.7427	134.386	111.983	44.7305	10.2346	6.71058	37.6898	7.3663	5.79781	6.30123	4.07057	PF00067	PTHR24298 PTHR24298:SF177	EC:1.14.13.88	KOG0156	K13083	GO:0004497 GO:0005506 GO:0016705 GO:0020037 GO:0055114
Vigun07g247000.1	223	3	443	160.227	7.32398	9.25668e-45	2.26357e-43	3.07588	0.914479	4.30275	11.3135	12.4443	8.64541	9.7386	5.50238	5.66681	5.37516	9.10565	2.66441	463.968	454.864	409.948	824.343	738.448	928.556	235.175	226.229	210.436	1068.78	760.98	1232.6	7.32398	6.26464	5.00601	7.48069	PF01657 PF07714	PTHR27002 PTHR27002:SF122	EC:2.7.11.1	KOG1187		GO:0004672 GO:0004713 GO:0005524 GO:0006468	AT4G38830	cysteine-rich RLK (RECEPTOR-like protein kinase) 26
Vigun07g108300.1	2155	27	4283	158.531	7.30862	2.51736e-116	3.83293e-114	31.784	25.6054	23.6651	29.2265	24.1109	19.0199	21.2479	31.1801	25.5006	12.2861	4.96672	10.6577	4653.72	3997.44	4198.47	1279.45	1269.51	1658.28	2748.19	1950.1	1901.04	1812.99	1517.93	2042.23	7.30862	5.86159	6.40402	7.58882	PF14368	PTHR33044 PTHR33044:SF23				GO:0006869 GO:0008289	AT2G48130	Bifunctional inhibitor/lipid-transfer protein/seed storage 2S albumin superfamily protein
Vigun02g063800.1	535	7	1063	157.785	7.30182	2.97081e-25	3.5721e-24	8.20233	9.14479	2.8685	16.9702	12.4443	8.64541	13.2799	9.17063	12.2781	2.30364	14.0724	9.76952	1143.08	726.808	1319.83	171.738	234.961	229.577	436.754	701.311	495.085	1106.8	629.453	1076.25	7.30182	4.0633	5.55539	6.74915	PF03106	PTHR31429 PTHR31429:SF5				GO:0003700 GO:0006355 GO:0043565
Vigun07g057300.1	523	7	1040	152.081	7.24869	6.16153e-53	1.92305e-51	6.15175	10.0593	4.30275	9.42791	6.22216	6.05179	12.3946	3.66825	8.50021	16.8934	18.2113	18.6509	1079.47	1163.38	876.889	175.418	152.245	178.332	426.195	303.147	240.934	258.789	174.475	259.641	7.24869	4.54323	5.30384	3.68817	PF00249	PTHR10641 PTHR10641:SF574		KOG0048	K09422	GO:0003677	AT3G24310	myb domain protein 305
Vigun03g140600.1	140	2	279	151.657	7.24466	7.14916e-35	1.25653e-33	2.05058	2.74344	0.717125	1.88558	0.77777	2.59362	2.65598	2.75119	2.8334	0.76788	0.827786	0.888138	241.338	269.504	324.959	12.267	21.578	18.4481	64.3132	97.2786	52.8633	39.4763	24.1581	47.4613	7.24466	3.31432	4.70179	5.48311	PF01565	PTHR32448 PTHR32448:SF30	EC:1.3.3.8			GO:0003824 GO:0016491 GO:0016614 GO:0050660 GO:0055114
Vigun10g189100.2	138	2	274	151.391	7.24213	1.91204e-97	1.89546e-95	3.07588	0.914479	1.43425	5.65674	1.55554	1.72908	2.65598	1.83413	0.944468	5.37516	0.827786	3.55255	287.174	306.088	227.971	269.874	244.551	271.597	236.135	279.393	266.35	669.635	589.189	721.691	7.24213	6.45793	7.16863	7.66544	PF05553	PTHR33098 PTHR33098:SF6					AT1G15385	(1 of 28) PF05553 - Cotton fibre expressed protein (DUF761)
Vigun08g132400.1	5307	71	10543	149.308	7.22215	1.31125e-160	4.57426e-158	113.807	25.6054	72.4297	66.9381	84.7769	60.5179	82.3354	49.5214	157.726	25.3401	33.1114	22.2034	9909.84	10364.3	11355.6	6284.39	5836.85	8070.03	8707.24	6991.61	7788.18	10782.9	8272.81	9703.04	7.22215	6.57194	6.34174	8.47802	PF00141	PTHR31388 PTHR31388:SF20	EC:1.11.1.7		K00430	GO:0004601 GO:0006979 GO:0020037 GO:0055114
Vigun09g093700.1	554	7	1100	147.184	7.20148	1.3799e-172	5.6759e-170	12.3035	3.65791	6.45413	3.77116	13.2221	8.64541	12.3946	7.33651	17.0004	9.98244	13.2446	13.3221	1121.57	1137.77	1039.87	350.836	267.328	299.27	742.002	738.638	650.625	517.578	616.032	741.233	7.20148	5.16121	5.85855	5.68079
Vigun07g109000.1	65	1	128	144.83	7.17822	4.30789e-17	3.47748e-16	1.02529	0.914479	0.717125	0.942791	1.55554	0.864541	3.54131	2.75119	1.88894	0.76788	1.65557	0.888138	97.2837	158.532	128.984	30.6675	9.59023	14.3485	27.8371	24.8852	24.3984	10.2346	17.4475	6.9796	7.17822	4.0213	3.23669	3.38775	PF04927	PTHR31174 PTHR31174:SF2
Vigun11g006400.1	64	1	128	144.144	7.17137	6.35294e-29	8.87832e-28	1.02529	0.914479	0.717125	0.942791	0.77777	0.864541	0.885327	0.917063	0.944468	0.76788	0.827786	0.888138	150.603	124.387	107.986	12.267	14.3853	15.3734	51.8345	52.0327	41.6807	16.0829	14.7633	44.6694	7.17137	4.02298	5.72757	4.92615	PF00257	PTHR33346				GO:0006950 GO:0009415
Vigun08g081100.1	2565	36	5094	141.79	7.14761	1.25181e-197	9.85678e-195	44.0875	29.2633	34.422	27.3409	20.9998	25.0717	20.3625	29.346	18.8894	17.6612	16.5557	24.8679	5112.07	5487.64	4681.41	1974.99	1831.73	2107.19	2954.57	2504.36	2117.58	2337.87	2137.99	2449.84	7.14761	6.33194	6.78722	6.87303	PF13672	PTHR13832 PTHR13832:SF326	EC:3.1.3.16	KOG0698	K14497	GO:0003824 GO:0004722 GO:0006470
Vigun07g189000.3	123	2	244	140.581	7.13526	7.11424e-30	1.02865e-28	1.02529	2.74344	1.43425	1.88558	0.77777	1.72908	0.885327	3.66825	2.8334	0.76788	1.65557	1.77628	246.016	241.456	243.969	20.8539	27.5719	50.2199	108.469	145.918	54.8965	191.533	106.027	195.429	7.13526	4.48916	5.3878	6.87512	PF00394 PF07731 PF07732	PTHR11709 PTHR11709:SF125	EC:1.10.3.2			GO:0005507 GO:0016491 GO:0055114
Vigun08g195600.1	1060	15	2105	139.945	7.12872	4.2009e-80	2.66144e-78	23.5817	10.0593	11.474	10.3707	24.8886	11.239	20.3625	29.346	17.0004	16.8934	25.6614	10.6577	2160.82	2095.06	2057.74	471.053	511.878	650.809	873.508	1104	928.157	2697.55	1923.25	2786.26	7.12872	5.13485	5.44484	7.12099	PF00285	PTHR11739 PTHR11739:SF4	EC:2.3.3.1 EC:2.3.3.16	KOG2617	K01647	GO:0046912	AT3G58750	citrate synthase 2
Vigun05g237900.1	2955	42	5868	139.872	7.12796	2.94532e-98	3.0063e-96	56.391	22.862	46.6131	92.3935	116.666	98.5577	31.8718	24.7607	40.6121	15.3576	16.5557	11.5458	5680.81	5368.13	6556.17	2041.23	1653.12	1965.75	1097.16	1010.11	756.351	1011.76	837.481	1493.63	7.12796	4.20162	4.88008	6.26529	PF03015 PF07993	PTHR11011 PTHR11011:SF25	EC:1.2.1.50 EC:1.2.1.84	KOG1221	K13356	GO:0080019	AT4G33790	Jojoba acyl CoA reductase-related male sterility protein
Vigun10g149700.1	2156	32	4281	135.368	7.08075	2.65709e-55	8.99591e-54	27.6829	25.6054	41.5933	17.913	15.5554	12.9681	50.4637	44.9361	52.8902	59.1268	95.1954	66.6103	4042.89	5192.53	3608.54	1182.54	1384.59	1260.62	2341.19	2038.33	1792.27	886.024	885.797	956.205	7.08075	6.36509	5.3792	3.62618	PF00046 PF02183	PTHR24326 PTHR24326:SF122			K09338	GO:0003677 GO:0003700 GO:0006355 GO:0043565	AT3G61890	homeobox 12
Vigun05g009700.1	160	2	317	134.854	7.07526	3.77168e-99	3.9224e-97	3.07588	1.82896	2.15138	2.82837	2.33331	6.91633	0.885327	1.83413	0.944468	1.53576	4.96672	3.55255	339.558	328.039	283.964	49.068	47.9511	65.5933	139.185	150.442	128.092	334.818	301.976	286.164	7.07526	3.75098	6.833	6.52027	PF01554	PTHR11206 PTHR11206:SF87		KOG1347	K03327	GO:0006855 GO:0015238 GO:0015297 GO:0016020 GO:0055085	AT1G66760	MATE efflux family protein
Vigun06g142200.1	258	4	513	134.599	7.07252	6.48017e-115	9.44904e-113	3.07588	5.48687	2.8685	10.3707	5.44439	5.18725	4.42664	3.66825	3.77787	0.76788	0.827786	0.888138	560.317	474.376	503.936	164.378	195.401	217.278	153.584	143.656	116.909	20.4692	6.71058	13.9592	7.07252	4.78009	5.12442	4.04988	PF00282	PTHR11999 PTHR11999:SF96	EC:4.1.1.25 EC:4.1.1.28		K01592	GO:0003824 GO:0006520 GO:0016831 GO:0019752 GO:0030170
Vigun09g160200.1	60	1	119	134.507	7.07154	1.69176e-06	6.5519e-06	1.02529	0.914479	0.717125	0.942791	0.77777	0.864541	0.885327	0.917063	0.944468	0.76788	0.827786	0.888138	119.734	103.655	133.983	11.0403	2.39756	4.09958	171.822	156.098	32.5312	4.38626	2.68423	5.58368	7.07154	2.76215	7.03588	2.34899	PF00195 PF08541	PTHR11877 PTHR11877:SF27	EC:2.3.1.74		K00660	GO:0003824 GO:0008152 GO:0008610 GO:0009058 GO:0016747
Vigun11g052100.1	8467	125	16808	134.293	7.06924	8.3027e-38	1.61592e-36	245.045	59.4411	70.9954	56.5674	82.4436	38.9044	123.06	120.135	56.6681	51.448	65.3951	43.5188	16493.3	16904.4	17026.9	2346.68	1723.84	3146.43	3810.8	5449.86	4814.62	14964.4	8423.12	17303.8	7.06924	5.34213	5.55271	7.98725	PF00155	PTHR11751 PTHR11751:SF387			K00815	GO:0003824 GO:0006520 GO:0008483 GO:0009058 GO:0030170	AT5G53970	Tyrosine transaminase family protein
Vigun05g274500.1	1642	25	3259	132.437	7.04916	2.55392e-50	7.47172e-49	26.6576	19.204	27.9679	18.8558	22.5553	17.2908	43.381	39.4337	35.8898	9.98244	11.589	22.2034	3446.09	3134.05	3197.6	831.703	775.61	1274.97	1608.79	1812.1	1413.08	4108.46	2630.55	4370.63	7.04916	5.61766	5.34776	7.98749	PF00251 PF08244	PTHR31953 PTHR31953:SF16	EC:3.2.1.26		K01193	GO:0004553 GO:0005975	AT3G13790	Glycosyl hydrolases family 32 protein
Vigun07g128000.1	479	7	952	132.292	7.04758	3.01079e-90	2.48426e-88	8.20233	5.48687	7.88838	0.942791	0.77777	0.864541	7.96794	11.9218	10.3891	3.07152	2.48336	3.55255	1027.09	986.556	840.894	6.1335	1.19878	3.07469	527.944	402.688	442.222	182.761	178.502	227.535	7.04758	2.00926	5.50272	6.01458
Vigun05g220800.1	136	2	269	131.498	7.0389	4.25108e-94	3.8538e-92	3.07588	0.914479	2.15138	1.88558	3.11108	1.72908	9.7386	1.83413	0.944468	1.53576	3.31114	8.88138	277.82	215.847	313.96	350.836	279.315	436.606	627.774	611.95	599.795	574.6	532.82	503.927	7.0389	7.30932	7.19927	6.87497	PF00249	PTHR10641 PTHR10641:SF567		KOG0048	K09422	GO:0003677
Vigun08g155100.1	3605	55	7156	129.745	7.01953	7.81826e-26	9.67506e-25	62.5428	54.8687	48.0474	78.2516	55.2217	37.1753	75.2528	65.1115	71.7795	73.7165	86.9175	68.3866	7120.42	7677.82	6669.16	17663.3	12693.9	17697.9	26025.7	15873.4	15474.7	1190.14	2142.02	1908.22	7.01953	8.13752	8.07921	4.51612	PF00011	PTHR11527 PTHR11527:SF158		KOG0710	K13993
Vigun08g071400.1	3888	63	7713	121.567	6.92561	1.67992e-44	4.06826e-43	63.5681	55.7832	70.9954	117.849	99.5546	102.88	73.4822	86.2039	71.7795	127.468	213.569	146.543	8357.98	7338.8	7443.06	5814.56	4917.39	7807.66	5363.92	6461.11	2843.43	3706.39	3133.84	4808.94	6.92561	5.85512	5.98578	4.57845	PF00107 PF08240	PTHR11695 PTHR11695:SF493	EC:1.1.1.1		K18857	GO:0008270 GO:0016491 GO:0055114
Vigun04g184600.1	54	1	106	120.129	6.90844	9.00773e-17	7.12526e-16	1.02529	0.914479	0.717125	1.88558	0.77777	1.72908	6.19729	11.0048	3.77787	0.76788	0.827786	0.888138	105.702	80.4854	132.983	100.589	77.9206	134.261	172.782	151.574	87.4277	1.46209	1.34212	8.37552	6.90844	6.15394	4.2948	2.17026	PF03083	PTHR10791 PTHR10791:SF42		KOG1623	K15382
Vigun11g159900.1	722	12	1433	119.949	6.90627	8.58138e-87	6.4971e-85	10.2529	15.5461	10.0398	5.65674	5.44439	6.91633	11.5093	12.8389	11.3336	4.60728	5.7945	11.5458	1534.09	1321.91	1442.82	250.247	262.532	244.95	642.172	712.622	565.23	576.062	422.767	785.903	6.90627	5.39421	5.74979	6.3455	PF00201	PTHR11926 PTHR11926:SF102		KOG1192		GO:0008152 GO:0016758	AT3G46670	UDP-glucosyl transferase 76E11
Vigun11g170300.1	2673	45	5302	118.617	6.89017	1.52737e-70	7.75188e-69	50.2393	42.9805	40.8761	82.9656	112.777	39.7689	177.951	81.6186	91.6134	40.6977	51.3227	90.5901	5241.16	6403.47	4261.46	1983.57	1802.96	2087.71	3279.98	3219.24	3159.6	4990.1	3591.5	3970	6.89017	4.64054	4.78155	6.10296	PF00400	PTHR22844 PTHR22844:SF145	EC:2.7.11.7	KOG0266 KOG0271		GO:0005515	AT4G34380	Transducin/WD40 repeat-like superfamily protein
Vigun04g075300.1	53	1	105	118.446	6.88809	2.28914e-22	2.38819e-21	1.02529	0.914479	0.717125	0.942791	0.77777	0.864541	0.885327	0.917063	0.944468	0.76788	0.827786	0.888138	128.153	97.5581	88.9888	15.9471	15.5841	15.3734	46.0752	64.4753	32.5312	93.5735	56.3689	101.902	6.88809	4.18144	5.70291	6.66384	PF04515	PTHR12385 PTHR12385:SF51					AT3G04440	Plasma-membrane choline transporter family protein
Vigun02g113400.1	195	3	387	118.179	6.88483	3.07916e-37	5.8685e-36	5.12646	1.82896	2.8685	3.77116	6.22216	6.05179	2.65598	1.83413	3.77787	0.76788	0.827786	3.55255	337.687	335.356	487.938	210.993	187.009	281.846	186.22	174.197	154.523	121.353	183.87	132.612	6.88483	5.40501	5.96073	6.41017	PF08596	PTHR10241 PTHR10241:SF27		KOG1983		GO:0005515	AT4G35560	Transducin/WD40 repeat-like superfamily protein
Vigun02g026100.1	402	7	798	116.394	6.86288	5.63486e-54	1.82267e-52	10.2529	4.57239	5.737	2.82837	4.66662	4.32271	5.31196	3.66825	4.72234	2.30364	3.31114	1.77628	770.786	742.661	879.889	84.6423	91.1072	120.938	418.516	274.869	215.519	119.891	148.975	114.465	6.86288	4.64992	6.05161	5.69667	PF00005 PF01061	PTHR19241 PTHR19241:SF303				GO:0005524 GO:0016020 GO:0016887	AT3G25620	ABC-2 type transporter family protein
Vigun03g054000.1	252	4	499	114.498	6.83918	4.61015e-32	7.23525e-31	5.12646	3.65791	4.30275	10.3707	3.11108	5.18725	7.08262	2.75119	4.72234	4.60728	5.7945	3.55255	392.876	603.64	501.937	268.647	272.123	243.925	399.318	302.016	207.387	100.884	87.2376	60.0246	6.83918	5.39341	5.96414	4.1524		PTHR33919 PTHR33919:SF2					AT5G07330
Vigun04g151200.1	258	5	511	110.291	6.78517	3.79401e-55	1.27667e-53	4.10117	5.48687	4.30275	16.0274	13.2221	6.05179	16.8212	15.5901	21.7228	13.054	21.5224	10.6577	574.348	459.742	497.937	71.1486	58.7401	69.6929	392.599	421.918	262.283	203.23	209.37	273.6	6.78517	2.49919	4.31407	3.92315	PF06450	PTHR10283 PTHR10283:SF94		KOG2639		GO:0006814 GO:0015385 GO:0016021	AT1G02260	Divalent ion symporter
Vigun09g053200.1	290	5	575	108.107	6.75632	1.28761e-138	3.03292e-136	9.22763	4.57239	2.15138	10.3707	8.55547	12.9681	8.85327	1.83413	3.77787	9.21456	2.48336	3.55255	535.996	597.543	590.925	77.2821	103.095	87.1161	196.779	273.737	162.656	371.37	401.293	404.817	6.75632	3.06813	5.45193	6.2707	PF13738	PTHR23023 PTHR23023:SF126	EC:1.14.13.8	KOG1399	K00485	GO:0004499 GO:0050660 GO:0050661 GO:0055114
Vigun05g029300.3	48	1	96	107.897	6.75351	5.64397e-16	4.29793e-15	1.02529	0.914479	0.717125	0.942791	0.77777	0.864541	0.885327	1.83413	0.944468	0.76788	0.827786	2.66441	101.025	103.655	81.9896	23.3073	15.5841	31.7718	111.348	175.328	82.3447	108.194	65.7637	113.07	6.75351	4.77267	6.65417	6.07416	PF00319 PF01486	PTHR11945 PTHR11945:SF196		KOG0014	K09264	GO:0003677 GO:0003700 GO:0005634 GO:0006355 GO:0046983	AT5G15800	K-box region and MADS-box transcription factor family protein
Vigun03g141300.1	3379	62	6696	107.802	6.75225	1.35716e-61	5.40493e-60	88.1751	32.9212	65.2584	16.0274	7.7777	6.91633	26.5598	30.2631	34.9453	4.60728	11.589	3.55255	5801.48	6722.97	7565.04	533.615	469.921	770.722	2633.96	3200.01	1995.59	1745.73	1678.99	2079.92	6.75225	5.85182	6.41479	8.12274	PF01565 PF08031	PTHR32448	EC:1.3.3.8			GO:0003824 GO:0016491 GO:0016614 GO:0050660 GO:0055114	AT4G20820	FAD-binding Berberine family protein
Vigun07g175500.1	1101	20	2183	107.649	6.7502	5.37897e-18	4.54581e-17	24.607	18.2896	17.9281	11.3135	22.5553	18.1554	24.7892	23.8436	17.9449	18.4291	16.5557	10.6577	2470.44	2125.55	1951.75	558.149	824.76	1022.85	1322.74	1582.47	1452.72	5488.67	2639.94	5044.85	6.7502	5.53116	6.03246	8.17304	PF00280	PTHR33091 PTHR33091:SF14				GO:0004867 GO:0009611	AT5G43580	Serine protease inhibitor, potato inhibitor I-type family protein
Vigun06g191700.1	99	2	197	107.035	6.74194	2.79901e-67	1.29644e-65	2.05058	2.74344	0.717125	3.77116	8.55547	6.91633	1.77065	1.83413	7.55574	4.60728	2.48336	5.32883	205.792	195.116	188.976	72.3753	69.5291	75.8423	128.626	133.475	105.727	111.118	97.9745	93.5266	6.74194	3.50025	5.04256	4.60683	PF01190	PTHR31614 PTHR31614:SF2					AT1G29140	Pollen Ole e 1 allergen and extensin family protein
Vigun09g100800.1	433	8	857	106.191	6.73052	6.19498e-06	2.27152e-05	10.2529	8.23031	5.737	4.71395	9.33324	2.59362	12.3946	12.8389	6.61127	4.60728	8.27786	6.21697	773.593	1280.45	517.935	77.2821	50.3487	74.8174	295.649	179.852	133.175	36.5521	42.9477	41.8776	6.73052	3.60475	4.25655	2.6677		PTHR33595 PTHR33595:SF3
Vigun03g140400.1	195	4	386	106.123	6.72959	3.08006e-13	1.98697e-12	2.05058	4.57239	4.30275	1.88558	0.77777	0.864541	13.2799	8.25357	3.77787	0.76788	0.827786	0.888138	383.522	449.987	325.959	15.9471	17.9817	15.3734	347.483	574.622	268.383	39.4763	14.7633	64.2123	6.72959	3.80477	5.55563	5.57561	PF08031	PTHR32448	EC:1.3.3.8			GO:0003824 GO:0016491 GO:0016614 GO:0050660 GO:0055114	AT4G20820	FAD-binding Berberine family protein
Vigun01g056600.1	487	9	965	106.065	6.7288	6.98316e-75	3.95173e-73	13.3288	8.23031	5.737	5.65674	12.4443	19.0199	7.08262	9.17063	6.61127	4.60728	5.7945	7.1051	1022.41	1004.85	867.89	293.181	220.575	270.572	304.288	248.852	214.503	323.121	213.397	422.964	6.7288	4.40115	5.06925	5.77626	PF00249	PTHR10641 PTHR10641:SF487		KOG0048	K09422	GO:0003677	AT3G12720	myb domain protein 67
Vigun11g012500.1	519	10	1027	105.315	6.71856	1.08098e-115	1.61031e-113	12.3035	5.48687	11.474	10.3707	13.2221	5.18725	15.0506	10.0877	12.2781	7.6788	14.0724	7.1051	1134.66	941.435	1005.87	127.577	134.263	113.763	285.09	311.065	301.931	413.77	327.476	453.674	6.71856	3.70607	4.58511	5.37189	PF05678	PTHR33624 PTHR33624:SF5
Vigun05g100700.1	610	12	1207	102.628	6.68128	8.86541e-29	1.23208e-27	14.3541	7.31583	13.6254	6.59954	8.55547	9.50996	15.9359	16.5071	14.167	30.7152	43.8727	32.8611	1146.83	1253.62	1221.85	5710.29	3367.37	7435.62	1549.28	2174.06	2342.25	22064.3	16223.5	17823.1	6.68128	9.38695	7.02386	9.02849	PF03171 PF14226	PTHR10209 PTHR10209:SF134	EC:1.14.11.19	KOG0143		GO:0016491 GO:0055114
Vigun06g222400.1	2606	50	5161	102.527	6.67986	6.13484e-228	8.05095e-225	49.214	53.0398	48.7645	170.645	149.332	120.171	198.313	161.403	190.782	165.862	202.808	166.082	5065.3	5682.76	4735.4	1730.87	1527.24	1749.5	1832.45	1546.28	1430.36	3061.61	3261.34	3359.98	6.67986	3.50806	3.12695	4.1785	PF01070 PF03060	PTHR32332 PTHR32332:SF20	EC:1.3.1.9			GO:0003824 GO:0016491 GO:0018580 GO:0055114	AT5G64250	Aldolase-type TIM barrel family protein
Vigun09g103800.1	2189	43	4336	101.653	6.66751	8.82297e-123	1.53894e-120	63.5681	29.2633	35.1391	45.254	58.3328	43.2271	39.8397	37.5996	59.5015	9.98244	9.10565	22.2034	4471.31	3971.83	4565.42	1300.3	1057.32	1252.42	1679.82	1516.87	1131.48	690.104	551.61	1019.02	6.66751	4.61996	4.98213	5.7748	PF02458	PTHR31642 PTHR31642:SF43	EC:2.3.1.188		K15400	GO:0016747
Vigun08g107900.1	139	3	276	101.187	6.66088	1.89265e-17	1.55607e-16	2.05058	1.82896	4.30275	8.48512	4.66662	3.45817	5.31196	2.75119	3.77787	1.53576	2.48336	0.888138	287.174	337.795	202.974	39.2544	45.5536	46.1203	212.138	149.311	102.677	26.3175	34.895	29.3143	6.66088	2.97866	5.29265	4.20536	PF03479	PTHR31100 PTHR31100:SF1					AT5G49700	Predicted AT-hook DNA-binding family protein
Vigun07g167700.1	115	2	227	101.041	6.6588	9.73688e-12	5.68514e-11	2.05058	1.82896	2.8685	4.71395	1.55554	3.45817	2.65598	0.917063	2.8334	0.76788	6.62229	4.44069	224.501	235.359	221.972	1101.58	708.478	1004.4	1860.28	1067.8	951.539	106.732	143.606	69.796	6.6588	8.17655	9.24218	4.75805	PF00011	PTHR11527 PTHR11527:SF135			K13993		AT4G10250	HSP20-like chaperones superfamily protein
Vigun06g179100.1	45	1	89	100.479	6.65075	3.24562e-13	2.09133e-12	1.02529	0.914479	0.717125	0.942791	0.77777	0.864541	0.885327	0.917063	0.944468	0.76788	0.827786	0.888138	69.2211	109.753	87.9889	12.267	4.79511	6.14937	32.6366	9.04917	15.249	4.38626	4.02635	2.79184	6.65075	3.16655	4.37346	2.17345		PTHR35997 PTHR35997:SF2					AT1G30190	(1 of 28) PF05553 - Cotton fibre expressed protein (DUF761)
Vigun06g113200.1	7986	158	15815	100.136	6.64581	1.0546e-53	3.37951e-52	187.628	156.376	129.8	130.105	131.443	74.3506	286.846	174.242	141.67	211.167	209.43	147.431	16422.2	16498.3	14524.2	2432.55	2512.64	3119.78	7737.75	9191.69	6632.31	17243.8	11990.5	19702	6.64581	4.58557	5.28872	6.4288	PF00187 PF00967	PTHR22595 PTHR22595:SF62				GO:0008061 GO:0042742 GO:0050832	AT3G04720	pathogenesis-related 4
Vigun05g043700.2	1408	28	2788	99.966	6.64337	1.71621e-180	8.15468e-178	45.1128	19.204	19.3624	40.54	32.6663	22.4781	19.4772	31.1801	27.3896	9.98244	4.13893	11.5458	2882.97	2547.48	2934.63	1066	1011.77	1172.48	1285.3	999.933	992.203	897.72	765.007	996.687	6.64337	5.08612	5.39208	6.69504	PF03007 PF06974	PTHR31650 PTHR31650:SF7				GO:0004144 GO:0045017
Vigun06g228500.2	3027	60	5993	99.8275	6.64137	8.20624e-19	7.17272e-18	73.821	43.895	62.3899	84.8512	97.2213	79.5378	151.391	131.14	116.17	79.0917	105.957	85.2612	6295.38	5977.87	5706.28	1846.18	1601.57	2473.07	3374.05	4126.42	3277.52	11758.1	6356.26	13707.9	6.64137	4.50031	4.75664	6.87928		PTHR37183 PTHR37183:SF1					AT1G25275
Vigun09g110200.1	416	8	825	99.3944	6.63509	1.81828e-53	5.75317e-52	12.3035	1.82896	10.7569	16.0274	13.2221	6.05179	7.08262	10.0877	17.9449	6.14304	5.7945	4.44069	883.037	771.928	818.897	1119.98	1240.74	1044.37	1171.08	1231.82	1283.97	2985.58	3329.79	2259.99	6.63509	6.59182	6.71415	9.03227	PF00847	PTHR31190				GO:0003677 GO:0003700 GO:0006355	AT5G61890	Integrase-type DNA-binding superfamily protein
Vigun03g141900.1	103	2	205	98.6807	6.6247	5.92181e-16	4.49956e-15	2.05058	2.74344	1.43425	0.942791	0.77777	1.72908	4.42664	1.83413	0.944468	0.76788	0.827786	0.888138	204.857	248.773	160.98	15.9471	9.59023	11.2739	52.7944	78.0491	28.4648	33.628	9.39482	54.4409	6.6247	3.41563	4.46663	5.29424	PF01565 PF08031	PTHR32448	EC:1.3.3.8			GO:0003824 GO:0016491 GO:0016614 GO:0050660 GO:0055114	AT4G20820	FAD-binding Berberine family protein
Vigun01g039600.1	584	12	1156	98.3571	6.61996	1.1462e-219	1.21493e-216	13.3288	11.8882	10.0398	16.9702	18.6665	6.05179	12.3946	4.58532	3.77787	9.21456	13.2446	17.7628	1219.79	1084.11	1163.85	893.038	1072.91	1017.72	794.796	824.606	663.841	1302.72	1178.38	1381.96	6.61996	6.16129	6.78129	6.58562		PTHR33659
Vigun09g052600.1	147597	2983	292211	97.9657	6.6142	2.67185e-154	8.56205e-152	3449.08	2377.64	3121.65	2377.72	2800.75	2329.07	2382.42	2323.84	3518.14	2024.13	2077.74	1609.31	294754	308732	273148	100592	89735.8	105814	182139	166110	134860	140156	98177.2	142589	6.6142	5.3018	5.8763	6.05956	PF02095					GO:0005199
Vigun06g033600.1	274	6	542	97.028	6.60033	3.08408e-27	4.03007e-26	7.17704	4.57239	5.01988	8.48512	5.44439	2.59362	6.19729	7.33651	6.61127	3.07152	7.45007	0.888138	563.123	578.031	485.939	241.66	204.991	261.348	528.904	613.081	595.728	2210.67	1390.43	1997.56	6.60033	5.42119	6.43062	8.93867	PF00249	PTHR31314				GO:0003677
Vigun03g350200.1	1264	26	2501	96.6515	6.59472	5.54776e-80	3.49066e-78	35.8852	17.3751	24.3823	37.7116	46.6662	41.498	28.3305	35.7655	45.3344	16.1255	17.3835	19.539	2375.03	2142.62	2986.62	1429.11	1158.02	1458.43	1202.75	1173	1129.44	1111.18	981.087	1282.85	6.59472	5.00626	5.00141	5.9915	PF00005 PF01061 PF08370 PF14510	PTHR19241 PTHR19241:SF280	EC:3.6.3.34			GO:0005524 GO:0016020 GO:0016887	AT2G26910	pleiotropic drug resistance 4
Vigun03g049100.1	58	1	115	96.6405	6.59456	2.81797e-41	6.16841e-40	1.02529	1.82896	0.717125	5.65674	0.77777	0.864541	2.65598	2.75119	4.72234	0.76788	4.13893	2.66441	123.475	92.6802	128.984	28.2141	35.9634	30.7469	70.0726	63.3442	81.3281	43.8626	49.6583	40.4817	6.59456	3.701	4.40599	4.14559	PF13561	PTHR24322 PTHR24322:SF419	EC:1.1.1.146	KOG1205		GO:0008152 GO:0008667 GO:0016491 GO:0019290 GO:0055114
Vigun05g076300.1	197	4	391	96.2805	6.58917	6.62348e-52	2.0059e-50	5.12646	2.74344	4.30275	4.71395	3.88885	1.72908	1.77065	0.917063	1.88894	1.53576	4.13893	1.77628	387.264	448.767	335.958	87.0957	92.3059	91.2157	230.376	210.393	176.889	96.4976	163.738	89.3389	6.58917	4.71108	7.07637	5.55203	PF00168	PTHR32246 PTHR32246:SF20				GO:0005515
Vigun03g269400.1	374	8	740	96.193	6.58786	2.18438e-70	1.10054e-68	8.20233	9.14479	5.737	3.77116	7.7777	8.64541	8.85327	2.75119	4.72234	6.91092	14.0724	8.88138	725.886	809.732	684.914	334.889	309.285	444.805	470.351	365.36	402.574	1884.63	1556.86	1458.74	6.58786	5.75289	6.24496	7.35826	PF01501	PTHR13778 PTHR13778:SF12	EC:2.4.1.43			GO:0016757
Vigun06g195100.1	86	2	170	96.139	6.58705	3.24643e-23	3.5433e-22	2.05058	1.82896	1.43425	0.942791	2.33331	3.45817	2.65598	0.917063	8.50021	2.30364	1.65557	1.77628	165.569	207.311	137.983	13.4937	21.578	28.6971	68.1528	56.5573	30.498	61.4076	60.3953	36.2939	6.58705	3.24326	3.68432	4.78475	PF00657	PTHR22835 PTHR22835:SF218	EC:3.1.1.3			GO:0016788	AT5G45950	GDSL-like Lipase/Acylhydrolase superfamily protein
Vigun07g157900.1	264	6	522	93.8896	6.55289	5.05651e-128	9.67724e-126	11.2782	1.82896	3.58563	10.3707	6.99993	3.45817	2.65598	9.17063	10.3891	1.53576	0.827786	1.77628	496.708	503.643	566.928	192.592	124.673	168.083	305.248	264.688	246.017	171.064	157.028	153.551	6.55289	4.54237	5.19883	6.86225	PF01657	PTHR32080 PTHR32080:SF6
Vigun05g176100.1	79	2	155	93.1362	6.54127	3.24423e-60	1.23491e-58	1.02529	1.82896	2.15138	2.82837	0.77777	0.864541	1.77065	0.917063	0.944468	1.53576	1.65557	0.888138	165.569	153.654	146.981	20.8539	19.1805	25.6224	92.1503	100.672	44.7305	293.879	257.686	274.996	6.54127	3.87638	6.03127	7.6626	PF03171 PF14226	PTHR10209 PTHR10209:SF130	EC:1.14.11.32	KOG0143		GO:0016491 GO:0055114	AT1G17020	senescence-related gene 1
Vigun01g052600.1	1659	35	3282	92.706	6.53459	2.04613e-40	4.34432e-39	38.9611	45.7239	21.5138	29.2265	23.3331	19.0199	37.1837	15.5901	18.8894	18.4291	28.1447	19.539	3432.06	4175.48	2237.72	1556.68	1093.29	1720.8	3016.96	2619.73	2513.04	2481.16	1911.17	2299.08	6.53459	5.9322	6.82938	6.66124	PF03055	PTHR10543 PTHR10543:SF42	EC:1.13.11.51		K09840		AT3G14440	nine-cis-epoxycarotenoid dioxygenase 3
Vigun11g124100.1	57	1	113	92.2784	6.52792	5.26961e-31	7.9794e-30	2.05058	0.914479	0.717125	0.942791	0.77777	0.864541	0.885327	0.917063	0.944468	0.76788	0.827786	0.888138	111.315	130.484	97.9876	8.5869	4.79511	4.09958	22.0777	15.836	11.1826	16.0829	14.7633	19.5429	6.52792	2.75754	4.15976	4.34249	PF13561	PTHR24322 PTHR24322:SF600	EC:1.1.1.198	KOG0725		GO:0008152 GO:0008667 GO:0016491 GO:0019290 GO:0055114
Vigun10g095300.1	41	1	81	91.6415	6.51793	2.77718e-26	3.50602e-25	1.02529	0.914479	0.717125	7.54233	2.33331	0.864541	8.85327	1.83413	5.66681	0.76788	0.827786	0.888138	80.4461	78.0464	84.9893	35.5743	32.367	32.7967	23.9975	13.5738	14.2324	1.46209	2.68423	1.39592	6.51793	3.22952	1.66339	1.15792	PF00234	PTHR33076 PTHR33076:SF14				GO:0006869 GO:0008289	AT5G59320	lipid transfer protein 3
Vigun01g167600.1	77	2	153	91.4612	6.51509	2.0098e-58	7.30712e-57	1.02529	1.82896	2.15138	1.88558	3.11108	2.59362	2.65598	0.917063	0.944468	0.76788	0.827786	0.888138	144.99	165.849	146.981	138.617	127.071	157.834	95.03	122.164	104.71	108.194	84.5534	132.612	6.51509	5.80214	6.15496	7.03334	PF02987	PTHR23241 PTHR23241:SF11
Vigun02g196100.2	209	5	413	90.7725	6.50418	4.42988e-81	2.84576e-79	3.07588	9.14479	1.43425	21.6842	18.6665	6.05179	7.96794	3.66825	4.72234	2.30364	4.96672	5.32883	411.585	360.965	466.941	249.02	255.34	229.577	203.499	188.901	195.187	127.201	123.475	206.596	6.50418	3.98338	5.16669	5.18165	PF00069 PF00954 PF01453	PTHR27002 PTHR27002:SF73	EC:2.7.11.1	KOG1187		GO:0004672 GO:0004674 GO:0004713 GO:0005524 GO:0006468 GO:0048544
Vigun10g092800.1	40	1	79	89.2064	6.47907	5.52226e-08	2.44951e-07	1.02529	0.914479	0.717125	0.942791	0.77777	0.864541	0.885327	0.917063	0.944468	0.76788	0.827786	0.888138	95.4129	75.6075	65.9917	9.81361	4.79511	10.249	25.9173	28.2787	14.2324	150.595	57.711	160.531	6.47907	3.2654	4.63874	7.21429	PF03492	PTHR31009 PTHR31009:SF6	EC:2.1.1.158		K08241	GO:0008168
Vigun06g088400.1	391	9	773	88.9258	6.47453	3.11409e-160	1.07276e-157	8.20233	6.40135	11.474	17.913	12.4443	7.78087	12.3946	10.0877	7.55574	8.44668	13.2446	12.4339	791.365	770.709	756.904	279.688	353.64	279.797	364.762	547.475	359.877	1121.42	1109.93	1034.38	6.47453	4.5815	5.40429	6.58042	PF02798 PF13410	PTHR11260 PTHR11260:SF16	EC:2.5.1.18	KOG0406	K00799	GO:0005515
Vigun03g268100.1	259	6	513	87.0074	6.44307	1.66059e-43	3.88821e-42	4.10117	6.40135	7.17125	13.1991	11.6666	4.32271	27.4451	18.3413	12.2781	46.0728	49.6672	43.5188	458.356	430.475	648.918	1746.82	1122.06	2137.93	918.623	1091.56	1177.22	5693.36	4463.88	5015.54	6.44307	7.42236	5.77858	6.76757	PF00083	PTHR23500 PTHR23500:SF154		KOG0254		GO:0016020 GO:0016021 GO:0022857 GO:0022891 GO:0055085	AT2G18480	Major facilitator superfamily protein
Vigun03g215900.1	49	1	97	86.2223	6.42999	2.57775e-28	3.52033e-27	1.02529	0.914479	1.43425	1.88558	1.55554	0.864541	0.885327	0.917063	0.944468	0.76788	2.48336	0.888138	103.832	106.094	80.9898	11.0403	17.9817	23.5726	23.9975	27.1475	10.166	5.84834	12.0791	20.9388	6.42999	3.61061	4.48029	3.23103
Vigun11g044000.1	9596	225	18968	84.3745	6.39874	2.22314e-17	1.82127e-16	335.27	69.5004	269.639	99.9358	66.1105	31.988	138.111	138.477	39.6676	105.2	80.2952	49.7357	17975	18655.5	20272.4	1995.84	2292.06	2707.77	5775.71	7565.11	5923.74	25166.9	11324.8	26744.4	6.39874	5.14264	5.92872	8.07053	PF00197	PTHR33107 PTHR33107:SF4				GO:0004866
Vigun01g198400.2	1216	29	2403	83.7326	6.38772	6.18116e-26	7.68712e-25	30.7588	23.7764	31.5535	24.5126	20.222	19.8845	15.0506	11.0048	13.2225	9.98244	14.9001	18.6509	2178.59	1868.24	3161.6	1121.2	1173.6	1531.19	1923.64	1960.28	1344.96	99.4218	189.238	159.135	6.38772	5.88773	7.05664	3.36264
Vigun09g060800.3	37	1	74	83.2725	6.37977	1.59393e-22	1.67597e-21	1.02529	0.914479	0.717125	0.942791	0.77777	1.72908	0.885327	1.83413	0.944468	3.07152	0.827786	0.888138	75.769	80.4854	64.9918	19.6272	19.1805	8.19917	23.0376	29.4098	3.0498	19.0071	10.7369	12.5633	6.37977	3.76835	3.92095	3.14358	PF16135	PTHR31413 PTHR31413:SF4				GO:0007165
Vigun08g018800.1	119	3	236	83.2397	6.3792	9.37472e-72	4.90243e-70	3.07588	1.82896	3.58563	2.82837	0.77777	1.72908	3.54131	1.83413	0.944468	1.53576	0.827786	0.888138	260.047	220.725	225.971	111.63	98.2998	119.913	249.574	193.426	182.988	137.436	99.3166	135.404	6.3792	5.95008	6.63009	6.83858	PF03372	PTHR11200	EC:3.1.3.56	KOG0565	K01106	GO:0046856	AT1G47510	inositol polyphosphate 5-phosphatase 11
Vigun02g013000.1	946	22	1869	83.0936	6.37666	2.54896e-76	1.48828e-74	25.6323	21.033	20.7966	4.71395	17.8887	23.3426	17.7065	13.7559	26.4451	11.5182	14.9001	6.21697	1891.42	1708.49	2005.75	359.423	665.322	637.485	1425.45	1596.05	1810.57	2962.19	3539.16	2613.16	6.37666	5.17706	6.38274	8.12559	PF02298	PTHR34052				GO:0009055	AT2G15780	Cupredoxin superfamily protein
Vigun06g068800.1	933	22	1843	82.6886	6.36962	1.04338e-61	4.18553e-60	26.6576	20.1185	20.0795	34.8833	32.6663	51.0079	15.9359	12.8389	9.44468	25.3401	21.5224	32.8611	1814.72	1748.73	1964.75	1576.31	1457.71	2060.04	1396.65	1123.23	819.381	347.976	377.135	492.76	6.36962	5.42516	6.44908	3.93321	PF01490	PTHR22950 PTHR22950:SF277		KOG1303
Vigun06g073100.1	5685	137	11232	81.9945	6.35746	8.00536e-121	1.36185e-118	183.527	86.8755	140.557	119.734	109.666	63.1115	112.437	129.306	103.891	39.1619	45.5282	45.295	10735.8	10169.2	12791.4	3546.39	3100.04	3730.62	4912.76	4506.49	4353.09	3428.59	3223.76	3658.71	6.35746	5.14876	5.31638	6.3097	PF00067	PTHR24296 PTHR24296:SF26	EC:1.14.14.1 EC:1.14.15.3	KOG0157	K15401	GO:0004497 GO:0005506 GO:0016705 GO:0020037 GO:0055114	AT5G58860	cytochrome P450, family 86, subfamily A, polypeptide 1
Vigun01g024100.1	374	9	738	81.8209	6.3544	8.08796e-95	7.53027e-93	8.20233	10.9737	7.88838	13.1991	15.5554	16.4263	4.42664	4.58532	6.61127	3.8394	5.7945	2.66441	766.109	752.417	695.912	112.856	198.997	117.863	396.438	387.983	431.039	489.799	675.085	496.947	6.3544	3.24961	6.28167	7.07817	PF00295	PTHR31375 PTHR31375:SF28	EC:3.2.1.15			GO:0004650 GO:0005975	AT3G07970	Pectin lyase-like superfamily protein
Vigun07g043900.1	96	2	190	80.8487	6.33715	4.54743e-39	9.24209e-38	3.07588	1.82896	2.15138	3.77116	3.11108	1.72908	5.31196	3.66825	6.61127	2.30364	4.13893	1.77628	196.438	217.067	156.98	186.459	124.673	260.324	133.426	142.524	138.258	548.282	438.872	450.882	6.33715	6.05226	4.73153	7.45095	PF00010	PTHR12565 PTHR12565:SF158				GO:0046983	AT2G41130	basic helix-loop-helix (bHLH) DNA-binding superfamily protein
Vigun03g444200.1	36	1	71	80.0644	6.32309	8.4039e-05	0.000272154	1.02529	0.914479	0.717125	1.88558	0.77777	0.864541	0.885327	0.917063	1.88894	0.76788	0.827786	0.888138	74.8336	43.9011	93.9881	96.9094	112.685	53.2946	63.3533	62.213	67.0957	45.3246	210.712	23.7306	6.32309	6.2195	5.70579	6.81553	PF04885	PTHR33227 PTHR33227:SF4					AT1G11925	Stigma-specific Stig1 family protein
Vigun04g083700.1	2914	73	5756	78.9824	6.30346	4.32045e-177	1.98445e-174	87.1498	57.6121	73.8639	84.8512	87.1103	63.1115	46.9223	44.9361	51.0013	23.0364	42.2171	23.0916	5434.79	5509.59	6323.2	2560.12	2871.07	3178.2	3410.52	4048.37	3867.15	7025.32	5918.73	7269.95	6.30346	5.19473	6.3089	7.83799	PF01490	PTHR22950 PTHR22950:SF298		KOG1303			AT5G40780	lysine histidine transporter 1
Vigun06g141200.1	1545	39	3051	78.0136	6.28565	2.77996e-87	2.14003e-85	52.2899	25.6054	39.4419	8.48512	7.7777	11.239	7.08262	11.0048	21.7228	3.07152	5.7945	3.55255	3041.05	2846.26	3266.59	223.26	368.025	250.075	631.614	639.098	406.64	500.033	283.187	678.417	6.28565	4.93512	5.39691	6.87894	PF00141	PTHR31388 PTHR31388:SF22	EC:1.11.1.7		K00430	GO:0004601 GO:0006979 GO:0020037 GO:0055114
Vigun07g025800.1	383	10	756	76.3105	6.25381	1.17153e-48	3.25795e-47	6.15175	12.8027	10.7569	16.0274	15.5554	11.239	7.96794	8.25357	4.72234	3.8394	10.7612	8.88138	746.465	882.9	637.919	193.819	143.853	277.747	406.037	387.983	262.283	532.199	433.504	580.703	6.25381	3.84515	5.65635	6.04122	PF03760	PTHR33493 PTHR33493:SF2				GO:0009790
Vigun01g140100.1	306	8	604	76.0693	6.24924	5.11411e-19	4.51151e-18	9.22763	4.57239	10.0398	13.1991	5.44439	1.72908	20.3625	12.8389	10.3891	9.98244	5.7945	15.0983	626.732	415.841	770.903	246.567	236.159	280.821	411.797	588.196	801.082	2634.68	1683.01	2615.95	6.24924	5.22802	5.3687	7.81102	PF00067	PTHR24296 PTHR24296:SF11		KOG0157	K13407	GO:0004497 GO:0005506 GO:0016705 GO:0020037 GO:0055114
Vigun04g149300.1	3274	85	6463	76.0529	6.24893	0	0	92.2763	75.9017	86.7722	98.993	96.4435	87.3187	131.028	115.55	124.67	156.648	185.424	135.885	6454.4	6618.09	6317.2	2680.34	2934.61	2834.86	2920.01	2715.88	2527.27	2304.25	2466.81	2698.31	6.24893	4.90129	4.45867	3.96603	PF04116	PTHR31899 PTHR31899:SF3	EC:1.14.13.129		K15746	GO:0005506 GO:0006633 GO:0016491 GO:0055114	AT4G25700	beta-hydroxylase 1
Vigun09g008200.1	1248	32	2464	75.8928	6.24589	4.38068e-189	2.56866e-186	39.9864	30.1778	27.2508	40.54	47.444	36.3107	27.4451	35.7655	40.6121	12.2861	13.2446	8.88138	2303	2269.44	2820.64	1730.87	1593.18	1710.55	1415.85	1450.13	1558.45	1618.53	1474.99	1707.21	6.24589	5.34004	5.4133	7.12419		PTHR34366 PTHR34366:SF2					AT5G49350	Glycine-rich protein family
Vigun07g127950.1	73	2	145	75.773	6.24361	3.79153e-49	1.0706e-47	4.10117	0.914479	0.717125	4.71395	1.55554	0.864541	4.42664	3.66825	5.66681	1.53576	1.65557	1.77628	145.926	130.484	157.98	38.0277	34.7646	47.1452	86.3909	101.803	87.4277	65.7938	41.6056	67.0042	6.24361	4.07142	4.32396	5.13373
Vigun03g284300.1	1501	39	2962	75.6812	6.24186	1.89631e-96	1.81459e-94	41.0117	38.4081	38.0076	74.4805	74.6659	76.0796	36.2984	24.7607	11.3336	19.9649	27.3169	22.2034	2969.02	3191.37	2726.66	2205.61	2232.13	2413.63	2501.5	1729.52	1620.46	714.96	994.509	911.536	6.24186	4.92695	6.33681	5.23727	PF10714	PTHR33922 PTHR33922:SF4					AT2G23110	Late embryogenesis abundant protein, group 6
Vigun06g013300.1	575	15	1135	75.623	6.24075	1.52581e-64	6.64296e-63	23.5817	6.40135	15.0596	16.0274	16.3332	16.4263	16.8212	5.50238	6.61127	4.60728	6.62229	1.77628	1224.47	1010.95	1170.85	421.985	424.368	465.303	187.18	239.803	226.702	571.675	328.819	622.58	6.24075	4.74875	4.49772	6.87168	PF00305	PTHR11771 PTHR11771:SF42	EC:1.13.11.12		K00454	GO:0005515 GO:0016491 GO:0016702 GO:0046872 GO:0055114
Vigun06g195200.1	712	19	1406	75.509	6.23858	2.84665e-49	8.09606e-48	24.607	11.8882	19.3624	32.9977	24.1109	31.1235	17.7065	27.5119	22.6672	5.37516	9.10565	10.6577	1303.98	1238.99	1674.79	637.884	516.674	604.688	623.934	520.327	433.072	171.064	182.528	319.666	6.23858	4.31751	4.53824	4.74319	PF00657	PTHR22835 PTHR22835:SF261	EC:3.1.1.3			GO:0016788	AT5G45960	GDSL-like Lipase/Acylhydrolase superfamily protein
Vigun06g202500.1	135	4	265	74.8667	6.22625	1.02817e-24	1.20936e-23	7.17704	2.74344	0.717125	4.71395	3.88885	2.59362	0.885327	5.50238	3.77787	5.37516	9.93343	4.44069	284.368	267.065	244.969	276.008	218.178	310.543	236.135	164.016	59.9795	152.057	87.2376	181.47	6.22625	6.16739	5.50028	4.41314	PF13537	PTHR11772 PTHR11772:SF19
Vigun11g212700.1	1183	31	2335	74.6376	6.22183	8.13036e-100	8.68467e-98	51.2646	14.6317	27.9679	36.7688	28.7775	30.259	25.6745	28.429	26.4451	21.5006	34.767	58.6171	2474.19	1849.94	2681.66	1530.92	1468.5	1849.94	1832.45	1672.97	1467.97	2044	2201.07	2315.83	6.22183	5.66155	5.94823	5.83563	PF01565 PF09265	PTHR13878 PTHR13878:SF53	EC:1.5.99.12		K00279	GO:0003824 GO:0009690 GO:0016491 GO:0016614 GO:0019139 GO:0050660 GO:0055114	AT3G63440	cytokinin oxidase/dehydrogenase 6
Vigun07g238500.1	631	17	1246	74.5369	6.21988	2.38441e-139	5.7642e-137	25.6323	7.31583	17.211	16.0274	10.8888	4.32271	7.96794	2.75119	4.72234	3.07152	3.31114	0.888138	1266.56	1196.31	1275.84	1262.27	939.842	1344.66	1301.62	1229.56	1058.28	2204.82	2042.7	1873.32	6.21988	6.82702	7.86081	9.7174	PF14368	PTHR33044 PTHR33044:SF23				GO:0006869 GO:0008289	AT3G22600	Bifunctional inhibitor/lipid-transfer protein/seed storage 2S albumin superfamily protein
Vigun06g222300.1	223	6	440	74.1743	6.21285	2.36927e-30	3.49356e-29	9.22763	6.40135	2.15138	4.71395	5.44439	5.18725	2.65598	4.58532	3.77787	3.8394	1.65557	1.77628	415.327	486.571	416.947	149.657	91.1072	103.514	406.037	297.491	191.121	99.4218	106.027	134.008	6.21285	4.48768	6.34324	5.54488	PF04674	PTHR31279 PTHR31279:SF12
Vigun10g098200.1	32	1	64	72.2923	6.17577	8.98218e-19	7.84347e-18	1.02529	0.914479	0.717125	0.942791	0.77777	0.864541	0.885327	0.917063	0.944468	3.07152	4.96672	9.76952	67.3503	70.7296	53.9932	9.81361	8.39145	11.2739	10.5589	5.65573	9.14941	2.92417	1.34212	9.77144	6.17577	3.51139	3.20693	-0.343196	PF00234	PTHR33076 PTHR33076:SF14				GO:0006869 GO:0008289	AT5G59320	lipid transfer protein 3
Vigun03g039200.1	909	25	1794	72.0806	6.17154	4.73064e-57	1.68005e-55	27.6829	18.2896	28.685	30.1693	28.7775	30.259	22.1332	33.0143	17.9449	6.91092	11.589	19.539	1829.68	1771.9	1779.78	750.741	722.863	917.282	1464.81	1169.61	779.733	369.908	429.477	614.205	6.17154	4.74426	5.54566	5.21574	PF03018	PTHR21495 PTHR21495:SF70					AT1G64160	Disease resistance-responsive (dirigent-like protein) family protein
Vigun11g221200.1	54	1	106	71.0732	6.15123	4.14158e-16	3.17844e-15	1.02529	2.74344	0.717125	0.942791	3.11108	1.72908	0.885327	2.75119	2.8334	9.98244	4.96672	4.44069	117.863	110.972	89.9886	7.3602	10.789	10.249	134.386	76.9179	71.1621	21.9313	6.71058	20.9388	6.15123	2.29592	5.44819	1.35448	PF04043	PTHR31080 PTHR31080:SF19	EC:3.1.1.11			GO:0004857	AT5G62360	Plant invertase/pectin methylesterase inhibitor superfamily protein
Vigun01g176000.1	369	10	728	70.4732	6.139	1.24732e-71	6.49808e-70	8.20233	9.14479	13.6254	15.0847	9.33324	9.50996	24.7892	5.50238	9.44468	12.2861	12.4168	22.2034	779.205	453.645	949.88	1224.25	1006.97	1242.17	1114.44	1338.15	1078.61	1644.85	1480.35	1777.01	6.139	6.67773	6.47356	6.70751	PF02365	PTHR31989 PTHR31989:SF33				GO:0003677 GO:0006355
Vigun03g191500.1	31	1	62	69.8518	6.12623	3.03858e-15	2.20834e-14	1.02529	0.914479	0.717125	1.88558	1.55554	0.864541	1.77065	0.917063	0.944468	3.07152	0.827786	1.77628	72.9628	64.6322	47.9939	31.8942	44.3548	17.4232	34.5564	36.1967	27.4482	46.7867	64.4216	23.7306	6.12623	4.44331	4.75683	4.57139	PF00226	PTHR24078					AT1G71000	Chaperone DnaJ-domain superfamily protein
Vigun07g048700.1	31	1	62	69.8278	6.12573	3.7671e-23	4.09375e-22	1.02529	0.914479	0.717125	0.942791	2.33331	2.59362	2.65598	0.917063	0.944468	0.76788	0.827786	0.888138	60.8023	70.7296	53.9932	30.6675	57.5414	54.3195	71.9924	71.2622	45.7471	8.77251	14.7633	11.1674	6.12573	4.60181	5.38673	3.80444
Vigun07g050200.1	575	16	1133	69.6873	6.12282	2.52981e-125	4.61715e-123	23.5817	13.7172	11.474	27.3409	27.9997	30.259	23.9038	29.346	22.6672	8.44668	12.4168	12.4339	1158.99	1028.02	1211.85	663.645	579.01	715.377	667.13	591.589	494.068	404.998	318.082	459.258	6.12282	4.51566	4.52908	5.15009	PF03348	PTHR10383 PTHR10383:SF23		KOG2592		GO:0016020	AT2G33205	Serinc-domain containing serine and sphingolipid biosynthesis protein
Vigun11g066500.1	1241	35	2447	69.6589	6.12223	1.32254e-43	3.11255e-42	31.784	32.0067	41.5933	15.0847	18.6665	21.6135	28.3305	31.1801	32.1119	26.1079	35.5948	40.8543	2572.41	2604.8	2163.73	997.308	710.876	1252.42	1648.15	2016.83	1846.15	5191.87	3386.16	4475.32	6.12223	5.74078	5.9105	6.99185	PF02365	PTHR31719 PTHR31719:SF34				GO:0003677 GO:0006355	AT3G15500	NAC domain containing protein 3
Vigun03g017300.1	346	10	682	69.0089	6.10871	1.41428e-118	2.26605e-116	12.3035	7.31583	10.0398	16.9702	13.2221	12.1036	8.85327	11.0048	10.3891	5.37516	4.96672	4.44069	708.113	670.712	667.916	311.582	225.37	291.07	375.321	360.836	304.98	631.621	479.136	632.352	6.10871	4.29108	5.10522	6.88162	PF02365	PTHR31744 PTHR31744:SF3				GO:0003677 GO:0006355	AT3G18400	NAC domain containing protein 58
Vigun06g103200.1	691	20	1361	67.9253	6.08588	3.91083e-65	1.72722e-63	23.5817	16.4606	20.0795	18.8558	17.1109	21.6135	15.0506	20.1754	12.2781	13.8218	16.5557	15.9865	1376.94	1267.04	1439.82	483.32	329.664	563.693	332.125	323.508	210.436	2332.03	1774.28	2293.5	6.08588	4.57947	4.18836	7.10888	PF08659	PTHR24322 PTHR24322:SF566		KOG0725		GO:0004022 GO:0008152 GO:0016491 GO:0055114	AT1G54870	NAD(P)-binding Rossmann-fold superfamily protein
Vigun06g084300.1	4879	142	9615	67.6343	6.07968	0	0	188.654	68.5859	169.242	147.075	110.443	78.6733	84.9914	69.6968	89.7244	116.718	103.473	75.4917	9705.92	9918	9220.84	3692.37	3875.65	4547.46	7678.23	6961.07	8023.02	14929.4	14145.9	15218.3	6.07968	5.17142	6.53483	7.2269	PF00141	PTHR31388 PTHR31388:SF20	EC:1.11.1.7		K00430	GO:0004601 GO:0006979 GO:0020037 GO:0055114
Vigun09g198000.1	802	23	1581	67.6106	6.07918	3.29237e-114	4.67703e-112	30.7588	16.4606	22.948	57.5102	31.8886	55.3307	41.6104	44.9361	41.5566	11.5182	10.7612	22.2034	1628.57	1570.68	1544.8	580.229	433.958	530.896	566.34	501.098	443.238	385.991	381.161	667.25	6.07918	3.41625	3.55982	5.01106	PF02365	PTHR31744 PTHR31744:SF6				GO:0003677 GO:0006355	AT2G24430	NAC domain containing protein 38
Vigun11g044200.1	26168	763	51572	67.6061	6.07908	1.69283e-48	4.68399e-47	1123.72	363.048	801.746	396.915	496.217	270.601	654.257	539.233	369.287	300.241	357.604	214.929	46735.5	51574.1	56407.9	10251.5	10123.7	11123.2	15992.9	19445.5	16113.1	42992.6	28944.1	50198.7	6.07908	4.75845	5.04383	7.12866	PF00197	PTHR33107 PTHR33107:SF4				GO:0004866
Vigun05g197200.1	7747	227	15266	67.1682	6.06971	9.03278e-77	5.30777e-75	277.854	230.449	173.544	243.24	192.887	175.502	501.095	427.351	338.119	514.48	560.411	592.388	14932.1	16636.1	14230.2	6714.96	6164.12	6628	10038.6	10287.8	9919.99	18686.9	11821.4	17066.5	6.06971	4.9952	4.57777	4.83463	PF02365	PTHR31719 PTHR31719:SF34				GO:0003677 GO:0006355	AT3G15500	NAC domain containing protein 3
Vigun07g214400.1	30	1	59	66.8446	6.06274	1.00046e-19	9.14479e-19	1.02529	0.914479	0.717125	0.942791	0.77777	0.864541	0.885327	0.917063	0.944468	0.76788	1.65557	2.66441	63.6086	49.9985	63.9919	8.5869	4.79511	5.12448	6.71929	6.78688	13.2158	30.7038	24.1581	44.6694	6.06274	2.83974	3.28217	4.29002	PF04043	PTHR31890 PTHR31890:SF8				GO:0004857	AT4G24640	Plant invertase/pectin methylesterase inhibitor superfamily protein
Vigun02g013100.1	795	23	1567	66.8266	6.06235	2.11769e-75	1.20581e-73	25.6323	21.033	23.6651	7.54233	19.4443	28.5299	19.4772	13.7559	24.5562	13.8218	15.7279	6.21697	1687.5	1492.64	1519.81	307.902	535.854	532.946	1312.18	1442.21	1636.73	2589.35	3159.34	2368.88	6.06235	4.63216	6.24764	7.82629	PF02298	PTHR34052				GO:0009055	AT2G15780	Cupredoxin superfamily protein
Vigun07g276900.1	555	16	1094	66.6424	6.05837	4.23568e-164	1.57745e-161	29.7335	7.31583	12.1911	26.3981	20.222	20.749	8.85327	19.2583	17.9449	9.98244	5.7945	4.44069	1129.05	1125.58	1026.87	434.252	350.043	427.382	389.719	371.016	288.715	229.547	198.633	301.519	6.05837	4.16877	4.51008	5.17362	PF00249	PTHR31314 PTHR31314:SF10				GO:0003677	AT1G14600	Homeodomain-like superfamily protein
Vigun10g027500.1	670	20	1319	65.9931	6.04424	1.1589e-155	3.84797e-153	34.8599	10.0593	15.0596	19.7986	8.55547	14.6972	22.1332	26.5948	17.0004	4.60728	11.589	10.6577	1300.23	1223.13	1434.82	498.04	444.747	435.581	580.739	537.294	517.45	571.675	582.479	748.213	6.04424	5.00076	4.63706	6.14652	PF00403	PTHR22814 PTHR22814:SF148		KOG1603		GO:0030001 GO:0046872	AT1G29000	Heavy metal transport/detoxification superfamily protein
Vigun07g189800.1	2125	64	4186	65.2432	6.02776	1.26257e-118	2.0348e-116	68.6945	68.5859	55.2186	62.2242	71.5548	59.6534	54.8903	22.9266	55.7236	80.6274	113.407	81.7087	4483.47	3641.35	4434.44	3385.69	3700.63	4731.94	5537.66	5240.6	4308.36	4336.55	4685.33	4815.92	6.02776	5.93305	6.81985	5.64915
Vigun06g163400.3	1084	33	2134	65.1247	6.02513	8.29402e-119	1.34456e-116	32.8093	31.0923	34.422	30.1693	29.5553	22.4781	34.5278	37.5996	34.9453	27.6437	37.2504	39.9662	2149.6	2188.96	2064.74	640.338	497.493	787.12	992.536	1071.2	923.074	2177.05	1780.99	2394	6.02513	4.54949	4.80194	5.92068	PF00962	PTHR11409 PTHR11409:SF42	EC:3.5.4.4	KOG1097	K01488	GO:0019239	AT4G04880	adenosine/AMP deaminase family protein
Vigun08g102132.1	29	1	57	64.8489	6.01901	1.88199e-17	1.54777e-16	1.02529	0.914479	0.717125	0.942791	1.55554	0.864541	0.885327	0.917063	0.944468	0.76788	0.827786	0.888138	59.8669	52.4375	59.9924	15.9471	7.19267	23.5726	3.8396	4.52458	4.0664	17.545	10.7369	2.79184	6.01901	3.79604	2.17804	3.64508		PTHR11926 PTHR11926:SF286	EC:2.4.1.324			GO:0008152 GO:0016758
Vigun04g149200.1	227	7	448	64.3034	6.00682	6.27743e-59	2.30359e-57	14.3541	3.65791	2.8685	7.54233	3.11108	5.18725	9.7386	9.17063	6.61127	0.76788	1.65557	1.77628	514.481	429.255	398.95	242.887	191.805	275.697	327.326	253.377	252.117	71.6422	116.764	127.029	6.00682	5.4869	5.02827	6.2309	PF12708	PTHR31339 PTHR31339:SF17
Vigun03g033800.1	223	7	440	64.2191	6.00493	6.4717e-112	8.91767e-110	7.17704	5.48687	7.88838	38.6544	22.5553	38.0398	18.5919	19.2583	17.0004	4.60728	16.5557	11.5458	474.258	403.646	441.944	675.912	673.713	649.784	756.4	705.835	829.547	304.114	453.635	489.968	6.00493	4.33237	5.38482	5.25347	PF03083	PTHR10791 PTHR10791:SF41		KOG1623	K15382		AT4G10850	Nodulin MtN3 family protein
Vigun07g128200.1	939	29	1848	62.948	5.97609	3.50569e-67	1.61831e-65	26.6576	42.066	19.3624	117.849	131.443	56.1952	116.863	83.4527	112.392	72.1808	91.8843	137.661	1973.74	1202.4	2368.7	1649.91	1541.63	1542.47	2362.31	2840.31	2911.55	2054.23	2193.02	2442.86	5.97609	3.95388	4.69756	4.47072	PF00249	PTHR10641 PTHR10641:SF494		KOG0048	K09422	GO:0003677
Vigun01g049500.1	9532	300	18764	62.5362	5.96662	3.68641e-118	5.80535e-116	452.154	151.803	296.173	663.725	500.106	535.151	507.292	424.6	662.072	63.7341	98.5065	125.227	19394.1	18801.9	18094.7	8350.15	6946.92	9449.54	9138.24	8453.06	7046.06	5914.14	4845.04	8668.66	5.96662	3.86449	3.95016	6.07858	PF00234	PTHR33076 PTHR33076:SF4				GO:0006869 GO:0008289	AT2G18370	Bifunctional inhibitor/lipid-transfer protein/seed storage 2S albumin superfamily protein
Vigun04g019400.1	1338	42	2634	62.0982	5.95648	6.11489e-18	5.15195e-17	59.4669	28.3488	39.4419	20.7414	20.9998	12.1036	0.885327	1.83413	5.66681	1.53576	1.65557	1.77628	2436.77	2273.1	3192.6	274.781	290.104	250.075	2.8797	1.13115	2.0332	14.6209	10.7369	25.1266	5.95648	3.91985	-0.472513	3.34521	PF00067	PTHR24298 PTHR24298:SF105	EC:1.14.13.120			GO:0004497 GO:0005506 GO:0016705 GO:0020037 GO:0055114
Vigun07g278000.2	80	3	157	61.5454	5.94358	7.92387e-22	8.04917e-21	2.05058	2.74344	2.8685	1.88558	2.33331	0.864541	0.885327	1.83413	0.944468	3.07152	2.48336	6.21697	175.859	159.751	135.983	50.2947	20.3792	53.2946	13.4386	11.3115	3.0498	76.0284	53.6847	114.465	5.94358	4.60803	2.92362	4.37452	PF00010 PF14215	PTHR31945 PTHR31945:SF11				GO:0004398 GO:0006547 GO:0008152 GO:0016597 GO:0046983	AT2G16910	basic helix-loop-helix (bHLH) DNA-binding superfamily protein
Vigun07g163900.1	616	20	1212	60.4963	5.91877	1.55065e-190	9.49655e-188	30.7588	16.4606	12.9083	27.3409	38.1107	28.5299	16.8212	17.4242	20.7783	7.6788	8.27786	4.44069	1243.17	1169.48	1224.85	512.761	413.579	432.506	564.421	472.819	499.151	440.088	343.582	448.09	5.91877	3.85386	4.80335	5.9162	PF00561	PTHR10992 PTHR10992:SF881	EC:3.7.1.9	KOG1454			AT4G24140	alpha/beta-Hydrolases superfamily protein
Vigun08g032000.1	1012	33	1992	60.3739	5.91585	8.00436e-188	4.50188e-185	47.1634	17.3751	34.422	29.2265	33.4441	23.3426	28.3305	33.9313	36.8342	36.8583	35.5948	25.756	1738.95	2249.93	1985.75	890.585	734.851	928.556	1369.78	1372.08	1398.84	2254.54	2142.02	2363.29	5.91585	4.89205	5.3849	6.10499	PF06404	PTHR33285				GO:0005576 GO:0008083 GO:0008283
Vigun08g199500.1	48	2	94	59.8089	5.90229	2.05316e-19	1.8419e-18	3.07588	0.914479	0.717125	0.942791	1.55554	1.72908	10.6239	5.50238	3.77787	3.8394	4.13893	8.88138	77.6399	82.9243	120.985	17.1738	8.39145	21.5228	4.7995	5.65573	9.14941	54.0972	40.2635	44.6694	5.90229	3.47751	-0.0218762	3.04375	PF00348	PTHR12001 PTHR12001:SF57	EC:2.5.1.29		K13789	GO:0008299
Vigun10g015400.1	250	8	492	59.5474	5.89597	1.73681e-83	1.20871e-81	14.3541	1.82896	8.6055	12.2563	12.4443	12.1036	14.1652	5.50238	7.55574	3.07152	4.13893	0.888138	486.419	459.742	529.933	152.111	153.444	190.631	176.621	197.951	132.158	276.334	216.081	323.853	5.89597	3.75294	4.2183	6.65523	PF03407	PTHR24015 PTHR24015:SF817					AT1G28710	Nucleotide-diphospho-sugar transferase family protein
Vigun06g193500.1	379	13	745	58.7869	5.87742	3.03628e-173	1.26783e-170	12.3035	12.8027	12.9083	27.3409	6.99993	16.4263	7.96794	14.673	10.3891	12.2861	18.2113	8.88138	751.142	670.712	812.897	511.534	516.674	567.792	693.047	734.114	728.903	1826.14	1625.3	1730.94	5.87742	4.97442	6.02847	7.04006		PTHR33834
Vigun03g398500.1	305	10	599	58.6905	5.87506	2.57622e-38	5.09677e-37	9.22763	12.8027	8.6055	49.0251	27.9997	38.0398	25.6745	33.0143	43.4455	36.8583	39.7337	41.7425	639.827	618.274	539.932	247.794	232.563	312.593	302.368	539.557	352.761	861.168	586.505	904.556	5.87506	2.78478	3.54809	4.31309	PF04525	PTHR31087 PTHR31087:SF3					AT2G05910	Protein of unknown function (DUF567)
Vigun03g332100.1	642	22	1262	58.6674	5.87449	3.72191e-110	4.95518e-108	27.6829	14.6317	22.2309	19.7986	25.6664	15.5617	3.54131	2.75119	11.3336	9.98244	8.27786	11.5458	1326.43	1130.45	1329.83	380.277	347.646	380.236	44.1554	31.6721	29.4814	191.533	220.107	249.87	5.87449	4.18258	2.57884	4.47208	PF00854	PTHR11654 PTHR11654:SF59			K14638	GO:0005215 GO:0006810 GO:0016020	AT5G62680	Major facilitator superfamily protein
Vigun06g219400.1	7353	249	14458	58.1769	5.86237	3.4358e-245	5.56983e-242	354.751	142.659	248.125	205.528	215.442	147.837	211.593	243.022	226.672	72.1808	87.7453	71.9392	13841.4	14154.5	15377.1	7596.96	7439.62	8859.2	10930.4	10124.9	9941.34	11094.3	8492.91	9785.4	5.86237	5.39267	5.5077	6.98504		PTHR33088
Vigun09g120300.1	2091	71	4110	57.9794	5.85747	2.25185e-86	1.68181e-84	94.3268	46.6384	71.7125	27.3409	31.1108	22.4781	72.5968	76.1162	64.2238	105.967	96.0232	92.3663	4072.82	3537.7	4720.4	751.968	768.417	938.805	2248.08	2036.06	2088.1	1326.11	1485.72	1448.96	5.85747	4.92537	4.9033	3.85549	PF01425	PTHR11895 PTHR11895:SF67	EC:3.5.1.99	KOG1211		GO:0016884
Vigun02g032700.1	306	10	601	57.7144	5.85086	7.72236e-55	2.5734e-53	15.3794	3.65791	12.1911	4.71395	12.4443	8.64541	21.2479	17.4242	12.2781	2.30364	2.48336	3.55255	559.381	578.031	664.916	215.899	173.823	215.228	349.403	249.983	194.171	65.7938	95.2903	61.4205	5.85086	4.55117	3.96118	4.73772	PF08392 PF08541	PTHR31561 PTHR31561:SF5	EC:2.3.1.199		K15397	GO:0003824 GO:0006633 GO:0008152 GO:0008610 GO:0016020 GO:0016747	AT1G68530	3-ketoacyl-CoA synthase 6
Vigun10g134600.1	26	1	51	57.5449	5.84662	1.22147e-11	7.09133e-11	1.02529	0.914479	0.717125	0.942791	0.77777	0.864541	0.885327	0.917063	0.944468	1.53576	0.827786	2.66441	57.9961	43.9011	50.9936	35.5743	35.9634	53.2946	66.233	130.082	108.776	473.716	357.003	566.743	5.84662	5.59363	6.79531	8.11862	PF00155	PTHR11751 PTHR11751:SF284	EC:4.4.1.14		K01762	GO:0003824 GO:0009058 GO:0030170	AT3G61510	ACC synthase 1
Vigun07g208100.1	1402	48	2756	57.4815	5.84502	3.37752e-70	1.69547e-68	42.037	42.9805	58.8043	53.7391	53.6661	58.7888	38.0691	54.1067	51.0013	98.2887	75.3285	81.7087	2918.51	2810.89	2537.68	388.864	350.043	462.228	1532	1127.75	887.493	362.597	383.845	371.315	5.84502	2.85346	4.63083	2.1302	PF00005 PF12698	PTHR19241 PTHR19241:SF225	EC:3.6.3.29			GO:0005524 GO:0016887	AT1G71960	ATP-binding casette family G25
Vigun09g104200.1	857	30	1684	57.012	5.83319	1.28634e-152	3.98316e-150	35.8852	18.2896	34.422	49.9679	42.7774	30.259	16.8212	26.5948	24.5562	3.8394	9.10565	6.21697	1620.15	1551.17	1879.76	1312.57	1196.38	1398.98	838.952	708.097	739.069	543.896	485.846	607.225	5.83319	4.98963	5.07181	6.41663	PF01643	PTHR31727 PTHR31727:SF4	EC:3.1.2.14		K10781	GO:0006633 GO:0016790
Vigun09g002150.1	247	9	486	56.8954	5.83024	8.96164e-41	1.92497e-39	8.20233	10.9737	6.45413	12.2563	19.4443	11.239	29.2158	11.9218	15.1115	9.21456	22.3502	15.9865	567.8	419.5	470.941	153.338	222.973	133.236	357.082	387.983	464.587	383.066	241.581	436.923	5.83024	3.56884	4.42662	4.48057
Vigun03g119900.1	177	6	347	56.8529	5.82916	2.94889e-49	8.36958e-48	8.20233	3.65791	6.45413	19.7986	13.9999	15.5617	167.327	156.818	159.615	221.917	202.808	173.187	351.718	347.551	341.957	372.917	365.627	419.182	1879.48	1599.44	1344.96	751.512	858.955	999.479	5.82916	4.5518	3.31783	2.12601	PF02679		EC:4.4.1.19			GO:0003824 GO:0019295	AT4G21320	Aldolase-type TIM barrel family protein
Vigun11g018600.1	5549	192	10905	56.7528	5.82662	2.56713e-49	7.31619e-48	196.856	193.869	185.735	175.359	164.887	113.255	290.387	265.031	316.397	503.73	356.776	321.506	11210.1	12200.9	9304.83	709.033	414.777	1107.91	3296.29	3108.39	2725.51	6262.11	4155.19	6523.13	5.82662	2.29898	3.38855	3.84116	PF00892	PTHR31218 PTHR31218:SF19				GO:0016020 GO:0016021 GO:0022857	AT5G07050	nodulin MtN21 /EamA-like transporter family protein
Vigun05g060300.1	1605	56	3154	56.3043	5.81517	9.02685e-255	1.91362e-251	71.7704	37.4936	58.8043	23.5698	17.1109	25.9362	21.2479	37.5996	27.3896	9.21456	14.9001	5.32883	3143.01	3202.34	3117.61	820.663	750.435	860.912	1170.12	971.655	1013.55	644.78	609.321	770.548	5.81517	5.19012	5.19334	6.10358	PF03106	PTHR31221 PTHR31221:SF7				GO:0003700 GO:0006355 GO:0043565	AT5G41570	WRKY DNA-binding protein 24
Vigun11g147600.1	801	28	1574	55.7887	5.8019	4.39615e-58	1.58994e-56	30.7588	23.7764	30.1193	38.6544	46.6662	46.6852	36.2984	44.9361	31.1674	46.0728	66.2229	56.8408	1651.95	1788.97	1281.84	431.799	402.79	473.502	988.696	800.851	641.475	1377.28	1064.3	1186.53	5.8019	3.30879	4.43482	4.42296	PF03195	PTHR31301 PTHR31301:SF14					AT2G28500	LOB domain-containing protein 11
Vigun11g164300.1	9948	351	19545	55.622	5.79758	1.47759e-12	9.08136e-12	463.432	271.6	319.121	389.373	644.771	327.661	923.396	688.714	254.062	367.047	461.077	265.553	19796.3	16644.6	22193.2	3146.49	3471.66	5575.43	5300.56	8854.61	8343.25	43568.7	20100.9	40551.5	5.79758	3.16253	3.59167	6.57432	PF00232	PTHR10353 PTHR10353:SF81	EC:3.2.1.21		K01188	GO:0004553 GO:0005975	AT2G44480	beta glucosidase 17
Vigun07g008600.1	199	7	390	55.5193	5.79492	1.41883e-15	1.05253e-14	13.3288	2.74344	5.01988	80.1372	48.9995	57.9243	77.9088	60.5262	90.6689	19.9649	40.5615	25.756	390.07	239.017	541.932	1240.19	967.414	1710.55	2154.01	1821.15	1218.9	1070.25	759.638	1770.03	5.79492	4.3886	4.50279	5.38275
Vigun09g173200.1	1930	69	3791	55.0772	5.78338	2.02194e-72	1.07781e-70	90.2257	50.2963	65.9755	52.7963	37.333	35.4462	56.6609	47.6873	40.6121	62.1983	65.3951	74.6036	3386.22	4192.56	3794.52	1999.52	2046.31	2217.87	2591.73	1778.16	1648.93	543.896	626.769	731.462	5.78338	5.64039	5.37575	3.23378	PF00403	PTHR22814 PTHR22814:SF84		KOG1603		GO:0030001 GO:0046872	AT4G08570	Heavy metal transport/detoxification superfamily protein
Vigun08g171800.1	1472	53	2892	54.8235	5.77672	1.16273e-56	4.0613e-55	60.4922	57.6121	40.159	31.1121	34.2219	34.5817	21.2479	9.17063	22.6672	11.5182	5.7945	7.1051	3215.97	2749.92	2710.66	230.62	326.068	297.22	318.686	484.131	214.503	549.744	344.924	704.94	5.77672	3.0953	4.26031	6.03364	PF03171 PF14226	PTHR10209 PTHR10209:SF193	EC:1.14.17.4	KOG0143	K05933	GO:0016491 GO:0055114	AT1G05010	ethylene-forming enzyme
Vigun07g189750.1	65	2	127	54.7633	5.77514	7.11981e-24	8.05479e-23	2.05058	2.74344	2.15138	3.77116	3.11108	1.72908	1.77065	1.83413	1.88894	0.76788	1.65557	5.32883	162.763	75.6075	141.982	94.456	105.493	133.236	138.225	143.656	113.859	45.3246	75.1585	67.0042	5.77514	5.27394	6.17063	4.59603
Vigun01g165200.1	221	8	434	54.4466	5.76677	3.15514e-40	6.64266e-39	11.2782	5.48687	7.17125	17.913	13.2221	11.239	28.3305	38.5167	41.5566	56.8231	37.2504	28.4204	391.006	457.303	454.943	145.977	135.462	165.008	330.205	377.803	307.014	757.36	554.294	871.054	5.76677	3.39723	3.22702	4.15534	PF00201	PTHR11926 PTHR11926:SF248	EC:2.4.1.203	KOG1192	K13496	GO:0008152 GO:0016758	AT2G36800	don-glucosyltransferase 1
Vigun05g229250.1	33	1	65	54.349	5.76418	4.83473e-26	6.04813e-25	1.02529	1.82896	0.717125	0.942791	2.33331	2.59362	1.77065	0.917063	0.944468	2.30364	0.827786	2.66441	62.6732	52.4375	78.99	11.0403	15.5841	18.4481	48.9549	66.7376	30.498	77.4905	91.2639	83.7552	5.76418	2.94088	5.33087	5.44518	PF03552	PTHR13301 PTHR13301:SF53	EC:2.4.1.12			GO:0016020 GO:0016760 GO:0030244
Vigun11g085600.1	229	8	449	54.0918	5.75734	8.66265e-49	2.42124e-47	8.20233	0.914479	15.7768	1.88558	3.11108	2.59362	4.42664	2.75119	4.72234	2.30364	4.13893	1.77628	419.068	508.521	418.947	80.9622	33.5658	56.3693	63.3533	56.5573	48.7969	51.173	67.1058	71.1919	5.75734	4.49283	3.82547	4.5269	PF00112 PF08246	PTHR12411 PTHR12411:SF339	EC:3.4.22.33	KOG1543		GO:0006508 GO:0008234
Vigun07g248100.1	53	2	105	53.9466	5.75346	1.31695e-30	1.96077e-29	2.05058	0.914479	2.8685	11.3135	6.22216	5.18725	3.54131	2.75119	4.72234	1.53576	2.48336	7.1051	101.961	109.753	102.987	210.993	182.214	234.701	131.506	185.508	223.652	1090.72	844.191	995.291	5.75346	4.78833	5.61722	8.04115	PF01657 PF07714	PTHR27002 PTHR27002:SF122	EC:2.7.11.1	KOG1187		GO:0004672 GO:0004713 GO:0005524 GO:0006468	AT4G38830	cysteine-rich RLK (RECEPTOR-like protein kinase) 26
Vigun08g191400.1	39	1	77	53.7173	5.74731	8.37706e-20	7.6852e-19	1.02529	1.82896	1.43425	7.54233	8.55547	8.64541	5.31196	3.66825	4.72234	10.7503	4.13893	19.539	75.769	75.6075	78.99	53.9748	58.7401	67.6431	38.396	46.377	57.9463	115.505	81.8691	160.531	5.74731	2.86576	3.38066	3.37791	PF02519	PTHR31374 PTHR31374:SF30			K14488	GO:0009733
Vigun11g124400.2	32	1	63	53.2742	5.73537	6.25181e-09	2.98654e-08	1.02529	1.82896	0.717125	0.942791	0.77777	0.864541	0.885327	0.917063	0.944468	0.76788	0.827786	0.888138	69.2211	78.0464	42.9946	4.9068	3.59634	2.04979	1.9198	6.78688	3.0498	7.31043	4.02635	13.9592	5.73537	2.02935	2.0976	3.34828	PF13561	PTHR24322 PTHR24322:SF600	EC:1.1.1.198	KOG0725		GO:0008152 GO:0008667 GO:0016491 GO:0019290 GO:0055114
Vigun05g201100.1	413	15	811	53.2265	5.73407	4.17727e-87	3.19782e-85	21.5311	15.5461	8.6055	17.913	18.6665	12.1036	15.9359	13.7559	19.8338	15.3576	12.4168	11.5458	829.718	671.931	929.883	1015.71	1162.82	1061.79	770.799	804.245	758.385	1618.53	1179.72	1402.9	5.73407	6.05657	5.55813	6.73937	PF00954 PF01453 PF07714 PF08276	PTHR27002 PTHR27002:SF101	EC:2.7.11.1	KOG1187		GO:0004672 GO:0004674 GO:0004713 GO:0005515 GO:0005524 GO:0006468 GO:0048544	AT4G27290	S-locus lectin protein kinase family protein
Vigun03g272000.1	3250	121	6379	52.872	5.72443	1.10045e-154	3.56792e-152	185.578	69.5004	106.852	88.6223	111.999	93.3705	75.2528	107.296	120.892	23.0364	36.4226	31.0848	6404.82	5812.02	6919.13	1900.16	1774.19	1886.83	3350.05	2724.93	2932.89	1723.8	1542.09	2029.67	5.72443	4.24154	4.8917	5.87002	PF00657	PTHR22835 PTHR22835:SF147	EC:3.1.1.3			GO:0016788	AT2G23540	GDSL-like Lipase/Acylhydrolase superfamily protein
Vigun03g273500.1	1413	53	2774	52.4186	5.71201	1.29007e-108	1.66915e-106	64.5934	37.4936	56.6529	62.2242	33.4441	31.1235	65.5142	30.2631	26.4451	30.7152	32.2837	39.0781	2828.71	2864.55	2627.67	1034.11	1619.55	1117.14	1513.76	1684.28	1619.45	4643.58	4639.7	3773.17	5.71201	4.89434	5.3007	6.99896	PF00931	PTHR23155 PTHR23155:SF543				GO:0043531	AT5G66900	Disease resistance protein (CC-NBS-LRR class) family
Vigun09g018000.1	293	11	576	52.244	5.70719	1.56632e-29	2.23427e-28	19.4805	6.40135	7.17125	9.42791	8.55547	11.239	12.3946	9.17063	5.66681	1.53576	4.13893	1.77628	532.254	442.67	751.905	266.194	244.551	281.846	220.777	236.41	222.636	285.107	245.607	325.249	5.70719	4.76143	4.64178	6.84398	PF00069 PF00560 PF08263 PF13855	PTHR27000 PTHR27000:SF86	EC:2.7.11.1	KOG1187		GO:0004672 GO:0004713 GO:0005515 GO:0005524 GO:0006468	AT4G20140	Leucine-rich repeat transmembrane protein kinase
Vigun08g214100.1	388	15	762	52.1207	5.70379	5.2483e-144	1.41802e-141	14.3541	13.7172	15.7768	7.54233	9.33324	12.1036	12.3946	6.41944	14.167	9.21456	11.589	19.539	769.851	753.636	761.904	301.768	294.899	319.767	446.353	377.803	308.03	141.822	201.318	194.033	5.70379	4.98295	5.10133	3.73501	PF02045	PTHR12632 PTHR12632:SF14			K08064	GO:0003700 GO:0006355	AT5G12840	nuclear factor Y, subunit A1
Vigun09g002200.1	550	21	1080	51.6947	5.69195	1.54319e-61	6.12805e-60	27.6829	19.204	15.7768	60.3386	43.5551	19.8845	54.8903	35.7655	34.0008	25.3401	36.4226	51.512	1157.11	952.411	1129.86	344.703	444.747	318.743	776.558	796.327	1044.05	782.216	504.636	769.152	5.69195	3.16238	4.39185	4.18195	PF13639	PTHR14155 PTHR14155:SF99				GO:0005515 GO:0008270	AT1G72310	RING/U-box superfamily protein
Vigun10g124600.2	400	15	785	51.2263	5.67881	2.30736e-78	1.41623e-76	15.3794	15.5461	15.0596	92.3935	89.4436	82.996	92.074	92.6234	104.836	5.37516	9.10565	10.6577	811.945	726.808	816.897	209.766	188.208	224.452	265.892	365.36	329.379	761.747	559.663	816.613	5.67881	1.23282	1.73025	6.41024	PF13561	PTHR24322 PTHR24322:SF442		KOG1208	K15095	GO:0008152 GO:0008667 GO:0016491 GO:0019290 GO:0055114
Vigun09g006600.1	278	11	544	50.9902	5.67215	1.83516e-31	2.82543e-30	18.4553	6.40135	7.17125	1.88558	3.11108	0.864541	1.77065	3.66825	1.88894	3.07152	6.62229	3.55255	605.217	460.962	566.928	7.3602	3.59634	4.09958	17.2782	32.8032	25.415	111.118	57.711	87.943	5.67215	1.36108	3.36495	4.27682	PF00332	PTHR32227 PTHR32227:SF125	EC:3.2.1.39			GO:0004553 GO:0005975	AT4G16260	Glycosyl hydrolase superfamily protein
Vigun08g118300.1	2584	100	5068	50.7833	5.66628	2.15915e-250	3.96694e-247	139.44	73.1583	86.7722	98.0502	108.11	67.4342	85.8767	110.048	102.003	24.5722	31.4559	34.6374	4960.53	4757.17	5485.31	1871.95	1672.3	2001.62	2285.52	2161.62	2086.07	1593.67	1543.43	1754.67	5.66628	4.3413	4.45476	5.75366	PF00067	PTHR24296 PTHR24296:SF26	EC:1.14.14.1 EC:1.14.15.3	KOG0157	K15401	GO:0004497 GO:0005506 GO:0016705 GO:0020037 GO:0055114	AT5G58860	cytochrome P450, family 86, subfamily A, polypeptide 1
Vigun01g135100.1	69	3	135	50.2441	5.65088	4.45673e-40	9.30478e-39	4.10117	1.82896	2.15138	1.88558	4.66662	1.72908	2.65598	3.66825	6.61127	1.53576	0.827786	1.77628	137.507	147.557	120.985	42.9345	51.5475	31.7718	60.4736	66.7376	43.7139	23.3934	21.4739	43.2735	5.65088	3.93033	3.72396	4.41217		PTHR33181 PTHR33181:SF3
Vigun03g418200.1	5744	227	11261	49.5864	5.63187	1.97153e-42	4.45356e-41	293.233	139.915	248.125	104.65	143.11	97.6932	201.855	158.652	229.506	155.112	196.185	115.458	13030.4	11577.7	9173.84	1430.33	1637.53	1583.46	3834.8	4929.53	4986.43	9094.17	8063.44	11640.6	5.63187	3.75108	4.54262	5.94717	PF00407	PTHR31213 PTHR31213:SF11				GO:0006952 GO:0009607
Vigun02g139600.1	323	13	633	49.5848	5.63183	3.51615e-45	8.68294e-44	18.4553	5.48687	14.3425	18.8558	10.111	12.1036	7.96794	14.673	11.3336	6.91092	8.27786	2.66441	537.867	586.568	773.902	500.494	296.098	471.452	517.386	446.803	446.288	580.448	417.398	489.968	5.63183	4.94836	5.37558	6.38087	PF00657	PTHR22835 PTHR22835:SF147	EC:3.1.1.3			GO:0016788	AT2G23540	GDSL-like Lipase/Acylhydrolase superfamily protein
Vigun11g210100.1	819	32	1606	49.4546	5.62803	3.92286e-145	1.11454e-142	37.9358	26.5199	32.9878	27.3409	21.7776	15.5617	32.7571	20.1754	30.223	2.30364	13.2446	4.44069	1582.73	1497.52	1738.78	374.144	304.49	367.938	1150.92	980.704	965.771	176.912	135.554	164.719	5.62803	4.0162	5.2191	4.57728	PF00295	PTHR31375 PTHR31375:SF28	EC:3.2.1.15			GO:0004650 GO:0005975	AT3G07970	Pectin lyase-like superfamily protein
Vigun10g175500.1	1259	50	2469	49.4075	5.62666	2.6694e-55	9.02652e-54	52.2899	50.2963	47.3303	149.904	171.109	132.275	312.521	537.399	354.175	276.437	297.175	326.835	2497.57	2437.73	2471.69	731.114	683.304	653.883	2289.36	1355.11	1332.76	1220.84	967.666	1327.52	5.62666	2.18995	2.0474	1.96523	PF06888	PTHR20889 PTHR20889:SF4	EC:3.1.3.75 EC:3.6.1.1	KOG3120	K13248	GO:0008152 GO:0016791	AT1G17710	Pyridoxal phosphate phosphatase-related protein
Vigun06g199800.1	105	4	205	49.0241	5.61542	2.87246e-42	6.45169e-41	2.05058	5.48687	5.01988	1.88558	6.99993	5.18725	4.42664	2.75119	10.3891	9.21456	4.13893	8.88138	184.278	235.359	195.975	88.3224	77.9206	103.514	171.822	124.426	105.727	51.173	69.7901	68.4001	5.61542	4.26069	4.51617	3.09026		PTHR23241 PTHR23241:SF65					AT4G21020	Late embryogenesis abundant protein (LEA) family protein
Vigun04g135400.1	11433	459	22407	48.7709	5.60795	5.67672e-69	2.74465e-67	759.741	184.725	433.861	402.572	598.105	424.49	881.786	1035.36	1360.98	306.384	367.537	220.258	20554.9	23110.3	23557	15272.4	11969.8	16696.6	14459	16116.6	15364.9	25430.1	15481.3	21315.7	5.60795	4.94629	3.80882	6.12083	PF04554					GO:0005199 GO:0009664
Vigun03g112200.1	29	1	58	48.5553	5.60156	4.03142e-24	4.61387e-23	1.02529	1.82896	0.717125	1.88558	2.33331	1.72908	5.31196	2.75119	2.8334	3.8394	6.62229	3.55255	69.2211	62.1933	41.9947	24.534	15.5841	35.8714	37.4361	44.1147	50.8301	73.1043	63.0795	54.4409	5.60156	3.67533	3.60275	3.76577	PF02365	PTHR31719 PTHR31719:SF9				GO:0003677 GO:0006355	AT1G61110	NAC domain containing protein 25
Vigun05g031801.1	28	1	54	48.1415	5.58921	1.67382e-23	1.85554e-22	1.02529	0.914479	1.43425	5.65674	3.88885	4.32271	0.885327	2.75119	1.88894	0.76788	4.13893	2.66441	47.7064	70.7296	43.9944	46.6146	43.156	50.2199	23.9975	31.6721	28.4648	73.1043	88.5797	83.7552	5.58921	3.33547	3.92853	5.0187	PF07714	PTHR27003 PTHR27003:SF41	EC:2.7.11.1	KOG1187		GO:0004672 GO:0004713 GO:0005524 GO:0006468
Vigun03g228200.1	3969	163	7775	47.6206	5.57351	9.00714e-47	2.33736e-45	184.553	131.685	173.544	133.876	127.554	114.119	177.951	80.7016	134.114	109.807	108.44	100.36	7542.29	7703.43	8077.98	10181.6	8769.06	10773.7	14137.4	9570.63	9347.65	1636.07	1935.33	2261.39	5.57351	6.3065	6.39508	4.19434	PF00107 PF08240	PTHR11695 PTHR11695:SF497	EC:1.1.1.195	KOG0023	K00083	GO:0008270 GO:0016491 GO:0055114	AT4G37990	elicitor-activated gene 3-2
Vigun02g159000.1	27	1	53	47.5556	5.57154	1.18311e-18	1.02759e-17	1.02529	0.914479	1.43425	1.88558	0.77777	0.864541	0.885327	0.917063	0.944468	0.76788	0.827786	0.888138	60.8023	53.6569	45.9942	33.1209	23.9756	22.5477	39.3559	23.7541	43.7139	4.38626	4.02635	4.18776	5.57154	4.49669	5.28131	2.34284	PF02297	PTHR11387 PTHR11387:SF15	EC:1.9.3.1	KOG3057	K02267	GO:0004129 GO:0005739	AT1G32710	Cytochrome c oxidase, subunit Vib family protein
Vigun03g174600.2	234	10	459	47.5127	5.57024	4.05814e-104	4.77942e-102	13.3288	2.74344	12.9083	10.3707	13.9999	5.18725	12.3946	16.5071	15.1115	3.07152	4.96672	5.32883	471.452	447.548	457.942	220.806	159.438	159.884	248.614	200.213	192.138	135.974	114.08	138.196	5.57024	4.19169	3.86424	4.86023	PF00657	PTHR22835 PTHR22835:SF261	EC:3.1.1.3			GO:0016788	AT5G45960	GDSL-like Lipase/Acylhydrolase superfamily protein
Vigun06g200800.1	53	2	103	47.3667	5.5658	4.11405e-17	3.32685e-16	2.05058	0.914479	3.58563	3.77116	0.77777	0.864541	4.42664	3.66825	3.77787	2.30364	0.827786	0.888138	96.3483	121.948	91.9884	83.4156	106.691	72.7676	197.739	208.131	330.395	546.82	444.241	357.355	5.5658	5.60168	5.9545	8.39001	PF08392 PF08541	PTHR31561 PTHR31561:SF21	EC:2.3.1.199		K15397	GO:0003824 GO:0006633 GO:0008152 GO:0008610 GO:0016020 GO:0016747
Vigun04g168600.1	60	2	117	47.0084	5.55485	5.97309e-09	2.86084e-08	5.12646	0.914479	1.43425	1.88558	1.55554	2.59362	0.885327	4.58532	0.944468	1.53576	0.827786	0.888138	119.734	92.6802	138.982	418.305	327.267	438.655	657.531	501.098	225.685	102.346	79.1849	46.0654	5.55485	7.61644	7.75348	6.12915	PF00011	PTHR11527 PTHR11527:SF135		KOG0710	K13993
Vigun03g298800.1	132	5	258	46.9521	5.55312	2.93209e-75	1.66609e-73	9.22763	3.65791	3.58563	7.54233	5.44439	6.05179	7.96794	10.0877	6.61127	0.76788	3.31114	0.888138	263.788	225.603	283.964	197.499	165.431	201.904	104.629	101.803	120.976	116.967	87.2376	138.196	5.55312	4.89084	3.73044	6.10712	PF02458	PTHR31642 PTHR31642:SF29				GO:0016747	AT5G02890	HXXXD-type acyl-transferase family protein
Vigun07g270600.1	188	8	367	46.9141	5.55195	8.36142e-32	1.30261e-30	7.17704	9.14479	7.17125	8.48512	6.99993	6.91633	13.2799	10.0877	8.50021	2.30364	8.27786	5.32883	318.978	340.234	442.944	115.31	129.468	111.714	168.942	126.688	93.5273	40.9384	64.4216	71.1919	5.55195	3.99221	3.61018	3.47206	PF08392 PF08541	PTHR31561 PTHR31561:SF5	EC:2.3.1.199		K15397	GO:0003824 GO:0006633 GO:0008152 GO:0008610 GO:0016020 GO:0016747	AT1G68530	3-ketoacyl-CoA synthase 6
Vigun07g210500.1	546	23	1069	46.8876	5.55113	8.09447e-138	1.8436e-135	41.0117	7.31583	20.0795	45.254	41.2218	48.4143	23.0185	30.2631	23.6117	6.91092	15.7279	7.1051	972.837	1098.75	1135.86	885.678	689.298	867.062	696.887	602.901	605.894	327.507	365.056	369.919	5.55113	4.17823	4.63131	5.1587	PF00067	PTHR24298 PTHR24298:SF132	EC:1.14.13.152	KOG0156		GO:0004497 GO:0005506 GO:0016705 GO:0020037 GO:0055114
Vigun02g042400.1	475	20	931	46.8486	5.54993	2.24462e-158	7.63696e-156	24.607	19.204	15.7768	22.627	15.5554	15.5617	21.2479	16.5071	13.2225	3.07152	4.13893	3.55255	928.872	954.849	907.885	448.972	366.826	417.133	496.268	435.491	412.74	279.258	238.897	248.474	5.54993	4.51984	4.72106	6.15438	PF00249	PTHR10641 PTHR10641:SF480		KOG0048	K09422	GO:0003677 GO:0046872	AT5G10280	myb domain protein 92
Vigun11g084500.1	1743	73	3413	46.609	5.54254	9.39172e-135	1.96081e-132	94.3268	29.2633	96.0948	20.7414	21.7776	27.6653	17.7065	23.8436	21.7228	14.5897	26.4892	32.8611	3372.19	3414.53	3452.56	1040.24	778.007	1075.12	1496.48	1120.97	1106.06	833.389	998.535	1292.62	5.54254	5.36546	5.87893	5.40115	PF00112 PF08246	PTHR12411 PTHR12411:SF339	EC:3.4.22.33	KOG1543		GO:0006508 GO:0008234
Vigun08g160300.1	118	5	231	46.5967	5.54216	5.09455e-55	1.70596e-53	8.20233	0.914479	5.737	15.0847	6.22216	3.45817	12.3946	5.50238	3.77787	0.76788	4.13893	6.21697	229.178	199.994	262.967	203.632	226.569	307.469	181.421	174.197	209.42	327.507	297.95	371.315	5.54216	4.8966	4.70425	6.48554		PTHR34953 PTHR34953:SF1
Vigun01g136100.1	1832	77	3586	46.4877	5.53878	3.7824e-132	7.60869e-130	110.732	47.5529	73.1468	51.8535	66.1105	28.5299	70.8262	56.8579	68.9461	21.5006	22.3502	31.973	3230.01	3507.21	4021.49	1323.61	1108.87	1281.12	1754.7	1565.51	1635.71	1372.9	1338.09	1511.78	5.53878	4.66391	4.65559	5.79939	PF14368	PTHR33044 PTHR33044:SF34
Vigun07g182100.1	304	13	595	46.3607	5.53483	4.69401e-61	1.83753e-59	15.3794	7.31583	15.7768	10.3707	10.111	13.8327	2.65598	10.0877	22.6672	6.91092	9.10565	10.6577	602.411	579.251	601.924	261.287	273.321	286.971	468.431	459.245	328.362	285.107	228.16	417.38	5.53483	4.58152	5.14854	5.12472	PF00330	PTHR11670	EC:4.2.1.33		K01703	GO:0008152 GO:0008652 GO:0016836 GO:0051539
Vigun01g096100.1	433	18	848	46.311	5.53328	3.49108e-109	4.60339e-107	14.3541	21.9475	18.6453	41.4828	34.2219	19.8845	27.4451	20.1754	36.8342	39.1619	33.1114	23.9797	898.939	826.805	818.897	592.496	456.735	545.245	386.839	519.196	414.773	1728.18	1406.54	1580.18	5.53328	4.06009	3.9671	5.61425	PF01554	PTHR11206 PTHR11206:SF102		KOG1347	K03327	GO:0006855 GO:0015238 GO:0015297 GO:0016020 GO:0055085	AT1G33110	MATE efflux family protein
Vigun03g095800.1	1460	62	2857	46.0407	5.52484	1.72199e-96	1.65353e-94	87.1498	40.2371	58.8043	14.1419	21.7776	13.8327	85.8767	87.121	110.503	43.0013	49.6672	51.512	2958.73	2977.96	2635.67	642.791	575.414	748.174	1988.91	1878.83	1523.89	2127.33	1603.83	2273.95	5.52484	5.30464	4.2493	5.38024	PF00043 PF13417	PTHR11260 PTHR11260:SF233	EC:2.5.1.18	KOG0406	K00799	GO:0005515
Vigun03g127000.1	26	1	52	45.9191	5.52102	1.19616e-06	4.69786e-06	1.02529	0.914479	1.43425	1.88558	0.77777	0.864541	19.4772	9.17063	7.55574	16.1255	9.93343	13.3221	75.769	23.17	55.9929	6.1335	15.5841	11.2739	73.9122	299.754	108.776	261.713	246.949	280.58	5.52102	3.22521	3.73615	4.3249
Vigun05g111300.1	29	1	56	45.7086	5.51439	4.62632e-14	3.13877e-13	2.05058	0.914479	0.717125	6.59954	6.22216	5.18725	0.885327	3.66825	0.944468	0.76788	0.827786	0.888138	60.8023	69.5101	37.9952	24.534	20.3792	44.0705	30.7168	10.1803	21.3486	36.5521	30.8687	26.5225	5.51439	2.30483	3.50098	5.24117	PF04145	PTHR12483 PTHR12483:SF41		KOG3386	K14686	GO:0005375 GO:0016021 GO:0035434
Vigun01g117400.1	7385	317	14454	45.6584	5.51281	4.11209e-98	4.18173e-96	307.588	323.725	318.404	510.993	507.106	554.171	512.604	493.38	527.013	526.766	711.896	534.659	14431.7	14583.7	14347.2	4537.57	4072.25	5561.08	5622.13	4413.73	3025.41	5165.55	4081.38	6558.03	5.51281	3.17201	3.09087	3.15585	PF05691	PTHR31268 PTHR31268:SF9	EC:2.4.1.82		K06617	GO:0003824	AT3G57520	seed imbibition 2
Vigun03g141500.1	193	8	377	45.4055	5.50479	2.29051e-34	3.93051e-33	7.17704	9.14479	8.6055	1.88558	0.77777	0.864541	2.65598	1.83413	2.8334	0.76788	0.827786	0.888138	394.747	384.135	352.955	12.267	4.79511	4.09958	74.8721	135.738	39.6474	10.2346	6.71058	12.5633	5.50479	2.58458	5.09473	3.57051	PF08031	PTHR32448	EC:1.3.3.8			GO:0003824 GO:0004519 GO:0016491 GO:0016614 GO:0050660 GO:0055114	AT4G20820	FAD-binding Berberine family protein
Vigun04g106900.1	270	12	529	45.1865	5.49782	4.73998e-89	3.76452e-87	16.4047	3.65791	15.0596	12.2563	17.8887	6.91633	8.85327	13.7559	7.55574	6.14304	3.31114	3.55255	516.352	548.764	521.934	397.451	347.646	378.187	508.746	485.262	453.404	662.325	527.452	760.776	5.49782	4.92166	5.58446	7.22848	PF14368	PTHR33044 PTHR33044:SF29				GO:0006869 GO:0008289	AT5G13900	Bifunctional inhibitor/lipid-transfer protein/seed storage 2S albumin superfamily protein
Vigun03g325600.1	1207	53	2361	44.962	5.49063	8.90671e-232	1.2273e-228	66.644	62.1845	28.685	77.3088	69.2215	44.9562	75.2528	73.3651	71.7795	29.1795	16.5557	23.9797	2376.9	2336.52	2368.7	1527.24	1347.43	1476.87	1349.62	1297.42	1253.47	568.751	492.557	434.131	5.49063	4.50621	4.14548	4.42296	PF00514 PF04564	PTHR23315 PTHR23315:SF116	EC:6.3.2.19			GO:0004842 GO:0005488 GO:0005515 GO:0016567
Vigun01g168600.1	1746	76	3416	44.7526	5.4839	4.13736e-34	7.02102e-33	79.9728	75.9017	73.1468	49.0251	62.9994	55.3307	102.698	110.965	77.4464	69.1092	48.8394	49.7357	3527.47	3657.21	3064.61	2654.58	2029.53	2741.6	4256.19	2892.34	2352.42	684.256	877.744	993.895	5.4839	5.47154	5.02844	3.93001		PTHR12626 PTHR12626:SF7					AT3G10020	(1 of 1) PTHR12626//PTHR12626:SF7 - PROGRAMMED CELL DEATH 4
Vigun07g256300.1	7754	339	15168	44.7403	5.4835	1.91645e-41	4.20841e-40	401.914	238.679	376.491	311.121	325.108	350.139	252.318	331.06	395.732	253.401	274.825	217.594	14146.4	15731.2	15627	4596.45	4443.87	5984.37	10415.9	11561.4	7520.82	15735	10040.4	17249.4	5.4835	3.92906	4.91301	5.8502	PF04450	PTHR33321					AT2G15220	Plant basic secretory protein (BSP) family protein
Vigun07g180100.1	1160	51	2268	44.7334	5.48328	8.80725e-43	2.00926e-41	55.3658	42.9805	53.7844	24.5126	15.5554	10.3745	49.5783	42.1849	22.6672	42.2334	37.2504	26.6441	1964.38	2668.21	2172.73	515.214	424.368	667.207	851.43	1061.02	776.683	2409.52	1758.17	2529.41	5.48328	4.9934	4.5546	5.97966		PTHR33592 PTHR33592:SF1
Vigun07g250800.1	1485	66	2905	44.2927	5.469	1.63472e-97	1.6264e-95	104.58	38.4081	53.7844	47.1395	51.3328	29.3944	47.8077	58.692	26.4451	9.98244	17.3835	14.2102	2803.45	2575.53	3336.58	1388.63	1221.56	1444.08	1475.36	1355.11	1298.2	1263.24	1107.25	1408.48	5.469	4.98672	4.95678	6.50609	PF00860	PTHR11119 PTHR11119:SF51			K14611	GO:0005215 GO:0006810 GO:0016020 GO:0055085	AT1G49960	Xanthine/uracil permease family protein
Vigun01g248700.1	609	27	1190	44.2625	5.46801	1.43091e-69	7.07981e-68	34.8599	22.862	22.948	19.7986	20.222	8.64541	16.8212	36.6825	14.167	26.8758	35.5948	27.5323	1118.76	1317.03	1134.86	399.904	457.933	512.448	801.516	618.737	504.234	260.251	271.108	308.498	5.46801	4.81542	4.8298	3.2221	PF11820	PTHR33128 PTHR33128:SF9
Vigun03g016800.1	134	6	262	43.8806	5.45551	1.85865e-46	4.77823e-45	10.2529	5.48687	2.15138	9.42791	3.11108	6.05179	7.08262	9.17063	6.61127	6.91092	1.65557	5.32883	278.755	185.36	320.959	439.159	420.771	599.564	378.2	502.229	349.711	1216.46	1029.4	1267.5	5.45551	6.29474	5.74957	7.98211	PF00249	PTHR10641 PTHR10641:SF510		KOG0048	K09422	GO:0003677
Vigun05g007800.1	903	40	1765	43.7534	5.45132	8.69573e-139	2.06591e-136	56.391	23.7764	40.8761	84.8512	73.1104	100.287	177.951	224.68	214.394	83.699	158.935	96.807	1627.63	1820.68	1847.77	821.889	724.062	835.29	1523.36	1169.61	1312.43	157.905	216.081	168.906	5.45132	3.20488	2.69854	0.677506	PF03083	PTHR10791 PTHR10791:SF52		KOG1623	K15382		AT2G39060	Nodulin MtN3 family protein
Vigun08g170100.1	194	9	379	43.5504	5.44462	1.20965e-43	2.85418e-42	16.4047	1.82896	7.88838	0.942791	1.55554	0.864541	8.85327	7.33651	15.1115	0.76788	0.827786	0.888138	388.199	330.478	418.947	1.2267	1.19878	2.04979	229.416	187.77	265.333	4.38626	6.71058	2.79184	5.44462	0.412281	4.44658	2.48329	PF00657	PTHR22835 PTHR22835:SF276	EC:3.1.1.3			GO:0016788	AT4G26790	GDSL-like Lipase/Acylhydrolase superfamily protein
Vigun05g205700.1	164	7	321	43.4798	5.44227	1.66786e-41	3.6713e-40	8.20233	8.23031	5.737	9.42791	10.8888	10.3745	17.7065	11.9218	15.1115	19.197	14.0724	19.539	355.46	369.501	238.97	101.816	85.1133	110.689	210.218	182.115	221.619	150.595	154.343	135.404	5.44227	3.27757	3.77849	3.05979		PTHR33974 PTHR33974:SF1
Vigun05g186700.2	221	10	433	43.2856	5.43582	3.71048e-100	4.04178e-98	15.3794	4.57239	10.0398	5.65674	6.99993	11.239	5.31196	13.7559	4.72234	1.53576	2.48336	2.66441	433.1	423.158	441.944	201.179	148.649	160.909	243.814	166.278	185.021	162.291	150.317	205.2	5.43582	4.41775	4.64472	6.27566	PF00005 PF01061	PTHR19241 PTHR19241:SF182	EC:3.6.3.19			GO:0005524 GO:0016020 GO:0016887	AT1G53270	ABC-2 type transporter family protein
Vigun02g174700.1	86	4	168	43.1964	5.43284	4.35898e-40	9.12142e-39	5.12646	3.65791	2.8685	2.82837	2.33331	2.59362	5.31196	11.0048	6.61127	6.91092	5.7945	4.44069	159.021	185.36	158.98	66.2418	59.9389	69.6929	143.985	125.557	101.66	160.829	100.659	171.698	5.43284	4.6586	4.01702	4.65903	PF03763	PTHR31775
Vigun04g079100.1	114	5	223	42.983	5.4257	1.50065e-43	3.5287e-42	3.07588	4.57239	7.88838	1.88558	0.77777	4.32271	2.65598	5.50238	1.88894	3.07152	4.13893	3.55255	240.403	252.431	174.978	65.0151	86.312	76.8672	125.747	107.459	128.092	77.4905	65.7637	71.1919	5.4257	5.02964	5.16831	4.31646
Vigun08g112700.1	26	1	51	42.9735	5.42537	3.60701e-05	0.000121656	1.02529	1.82896	0.717125	0.942791	0.77777	0.864541	0.885327	0.917063	1.88894	0.76788	0.827786	0.888138	39.2876	62.1933	51.9934	4.9068	8.39145	9.22406	61.4335	26.0164	8.13281	7.31043	4.02635	1.39592	5.42537	3.12306	4.69454	2.35791		PTHR37758
Vigun05g200500.1	283	13	552	42.7138	5.41663	3.42799e-72	1.81677e-70	20.5058	8.23031	10.0398	27.3409	25.6664	25.9362	22.1332	31.1801	21.7228	26.1079	19.8669	27.5323	571.542	587.787	496.937	445.292	273.321	404.834	479.95	419.655	394.441	214.927	250.976	194.033	5.41663	3.83097	4.10816	3.16637	PF00954 PF01453 PF07714 PF08276	PTHR27002 PTHR27002:SF67	EC:2.7.11.1	KOG1187		GO:0004672 GO:0004674 GO:0004713 GO:0005524 GO:0006468 GO:0048544
Vigun07g271900.1	137	6	267	42.6533	5.41459	1.237e-05	4.40103e-05	3.07588	6.40135	9.32263	2.82837	5.44439	5.18725	2.65598	3.66825	2.8334	1.53576	3.31114	3.55255	255.37	408.524	137.983	44.1612	44.3548	68.668	60.4736	52.0327	37.6142	121.353	79.1849	85.1511	5.41459	3.5457	4.035	5.08801	PF12695	PTHR23024 PTHR23024:SF194	EC:3.1.1.1	KOG1515			AT5G16080	carboxyesterase 17
Vigun08g150200.1	2722	125	5320	42.5554	5.41127	3.76366e-131	7.51614e-129	186.603	72.2438	116.174	109.364	115.11	63.1115	96.5007	96.2916	97.2802	33.7867	38.9059	31.0848	5129.84	4851.07	5978.25	2460.76	1924.04	2458.72	2923.85	2726.06	2824.12	2896.39	2480.23	3033.33	5.41127	4.57268	4.86856	6.34053	PF01553	PTHR15486 PTHR15486:SF25	EC:2.3.1.15 EC:2.3.1.198		K13508	GO:0008152 GO:0016746	AT3G11430	glycerol-3-phosphate acyltransferase 5
Vigun05g244600.1	1716	79	3353	42.5515	5.41114	4.52215e-29	6.34551e-28	90.2257	65.8425	80.318	63.167	55.9994	84.7251	54.8903	48.6043	70.8351	58.3589	62.9117	61.2815	3525.6	3752.33	2780.65	100.589	92.3059	139.386	607.616	804.245	417.823	688.642	432.162	883.617	5.41114	0.704603	3.3917	3.4568	PF00722 PF06955	PTHR31062 PTHR31062:SF18	EC:2.4.1.207		K08235	GO:0004553 GO:0005618 GO:0005975 GO:0006073 GO:0010411 GO:0016762 GO:0042546 GO:0048046
Vigun03g127700.1	1025	47	2003	42.5181	5.41	1.04529e-99	1.10797e-97	72.7957	21.9475	46.6131	30.1693	33.4441	10.3745	34.5278	49.5214	20.7783	9.21456	15.7279	12.4339	1759.53	1938.97	2311.71	818.209	696.49	846.564	1261.31	1171.87	1220.94	875.789	793.191	780.319	5.41	4.99613	5.12343	6.0341		PTHR33088
Vigun07g227100.1	56	3	110	42.3731	5.40508	3.53996e-24	4.0649e-23	3.07588	1.82896	2.8685	0.942791	0.77777	2.59362	0.885327	1.83413	0.944468	0.76788	0.827786	0.888138	115.057	96.3386	117.985	2.4534	3.59634	2.04979	5.75939	5.65573	5.08301	4.38626	4.02635	2.79184	5.40508	0.90875	2.17084	2.17345	PF00195 PF08541	PTHR11877 PTHR11877:SF27	EC:2.3.1.74		K00660	GO:0003824 GO:0008152 GO:0008610 GO:0009058 GO:0016747
Vigun01g051400.1	500	23	978	42.1459	5.39732	1.03526e-144	2.91129e-142	26.6576	22.862	20.0795	32.9977	28.7775	20.749	38.9544	19.2583	29.2785	18.4291	31.4559	23.9797	955.064	913.387	1064.87	609.67	607.781	512.448	654.651	623.262	546.931	695.953	838.823	878.034	5.39732	4.38973	4.38249	5.02968	PF00043 PF02798	PTHR11260 PTHR11260:SF317	EC:2.5.1.18	KOG0406	K00799	GO:0005515
Vigun05g043600.1	649	30	1269	42.0585	5.39433	9.99744e-107	1.24108e-104	50.2393	13.7172	26.5336	25.4554	24.8886	23.3426	18.5919	26.5948	14.167	8.44668	10.7612	7.99324	1188.92	1223.13	1393.82	607.217	555.034	632.361	678.649	606.294	644.525	818.768	617.374	915.723	5.39433	4.60613	5.02272	6.43399	PF03007 PF06974	PTHR31650 PTHR31650:SF7				GO:0004144 GO:0045017
Vigun02g200500.1	85	4	165	41.2372	5.36587	2.82301e-22	2.93251e-21	2.05058	6.40135	3.58563	7.54233	17.8887	12.1036	18.5919	19.2583	19.8338	23.0364	15.7279	13.3221	149.667	159.751	186.976	126.35	116.282	151.685	221.737	187.77	100.644	26.3175	24.1581	27.9184	5.36587	3.39306	3.14468	0.589837		PTHR31412 PTHR31412:SF2					AT1G17870	ethylene-dependent gravitropism-deficient and yellow-green-like 3
Vigun03g083700.1	1695	81	3310	40.9739	5.35663	2.7243e-94	2.48605e-92	101.504	51.2108	89.6407	70.7093	67.666	40.6334	58.4316	73.3651	76.5019	23.0364	28.1447	19.539	2877.35	3130.39	3922.5	1981.12	1669.9	1826.36	1806.53	1876.57	2091.15	2063	2184.97	2236.26	5.35663	4.93539	4.79291	6.51867	PF04535	PTHR11615 PTHR11615:SF120					AT5G44550	Uncharacterised protein family (UPF0497)
Vigun03g049500.1	64	3	124	40.8884	5.35362	1.31699e-37	2.5381e-36	5.12646	1.82896	2.15138	4.71395	4.66662	7.78087	21.2479	8.25357	13.2225	11.5182	12.4168	7.1051	134.701	92.6802	144.982	171.738	197.798	202.929	271.651	315.59	417.823	456.171	477.794	397.837	5.35362	5.05995	4.5561	5.4231	PF02519	PTHR31374 PTHR31374:SF10			K14488	GO:0009733
Vigun11g074400.1	370	18	722	40.8007	5.35052	6.72998e-78	4.06736e-76	19.4805	12.8027	20.7966	62.2242	101.888	55.3307	87.6474	71.5309	73.6685	77.5559	118.373	106.577	722.144	542.667	900.886	4133.98	4400.72	4809.84	1774.85	2279.26	3038.62	10497.8	10409.5	8991.12	5.35052	5.92626	4.92889	6.62696	PF03514	PTHR31636 PTHR31636:SF18
Vigun07g128100.1	50	2	98	40.4032	5.3364	1.69245e-24	1.97302e-23	3.07588	2.74344	1.43425	0.942791	1.55554	0.864541	2.65598	2.75119	0.944468	0.76788	0.827786	0.888138	115.057	89.0217	88.9888	2.4534	1.19878	2.04979	88.3107	49.7704	66.0791	24.8555	30.8687	33.5021	5.3364	0.761767	5.00643	5.16684	PF01095	PTHR31321 PTHR31321:SF15	EC:3.1.1.11		K01051	GO:0005618 GO:0030599 GO:0042545
Vigun01g073200.1	4481	217	8745	40.3278	5.3337	3.09483e-278	1.06613e-274	313.739	115.224	221.592	176.302	180.443	111.526	154.047	144.896	150.17	43.7692	54.6339	39.9662	8757.4	8180.24	9297.83	4392.82	3905.62	4709.4	6056	5447.6	5369.69	4691.83	4426.3	5143.96	5.3337	4.79589	5.23152	6.68752	PF02458	PTHR31642 PTHR31642:SF10	EC:2.3.1.188		K15400	GO:0016747	AT5G41040	HXXXD-type acyl-transferase family protein
Vigun03g298200.1	24627	1194	48060	40.2648	5.33145	1.61897e-16	1.2679e-15	1559.47	749.872	1271.46	1465.1	1308.21	877.51	1630.77	1106.9	939.745	754.059	1333.56	834.85	42483	46730.3	54967.1	12562.6	12880.9	17050.2	12688.9	16886.9	16048.1	79881	42261.9	83025.1	5.33145	3.54096	3.63303	6.13347	PF01357 PF03330	PTHR31692 PTHR31692:SF10				GO:0005576
Vigun07g062100.1	59	3	114	40.0176	5.32256	1.9994e-21	1.98564e-20	2.05058	3.65791	2.8685	3.77116	3.88885	1.72908	5.31196	5.50238	4.72234	0.76788	2.48336	0.888138	112.25	99.997	130.983	42.9345	34.7646	16.3983	72.9523	36.1967	47.7803	23.3934	4.02635	16.751	5.32256	3.3251	3.33636	3.41561		PTHR34207 PTHR34207:SF3					AT3G52740
Vigun01g198500.1	1446	71	2820	39.9162	5.3189	1.21987e-44	2.96197e-43	87.1498	56.6977	68.1269	104.65	114.332	82.996	95.6153	96.2916	117.114	57.591	57.1172	57.729	2610.76	2571.87	3278.59	2226.46	2143.42	2408.51	3562.19	2735.11	2163.33	597.993	783.796	649.103	5.3189	4.48843	4.77499	3.55797	PF05691	PTHR31268 PTHR31268:SF8	EC:2.4.1.67		K06611	GO:0003824	AT4G01970	stachyose synthase
Vigun11g103800.1	245	12	478	39.9138	5.31882	8.76646e-95	8.10721e-93	19.4805	6.40135	10.0398	17.913	11.6666	3.45817	11.5093	14.673	9.44468	3.07152	4.96672	6.21697	535.06	448.767	449.943	218.353	216.979	261.348	463.631	372.147	374.109	323.121	257.686	311.29	5.31882	4.39831	5.08576	5.96764	PF04535	PTHR11615 PTHR11615:SF159					AT4G03540	Uncharacterised protein family (UPF0497)
Vigun02g196300.1	1979	98	3860	39.5108	5.30418	5.99154e-48	1.63002e-46	122.01	91.4479	79.6009	135.762	137.665	91.6414	107.125	90.7893	107.669	180.452	161.418	176.739	3796.87	3509.65	4272.46	4812.35	4286.83	5759.91	2681	3158.16	3342.58	14356.2	12134.1	10353.5	5.30418	5.34703	4.90913	6.15063	PF07690	PTHR23500 PTHR23500:SF70		KOG0254		GO:0016020 GO:0016021 GO:0022891 GO:0055085	AT5G26340	Major facilitator superfamily protein
Vigun02g050900.1	2231	111	4351	39.2831	5.29584	3.76934e-166	1.46309e-163	125.086	89.6189	117.609	116.906	115.11	80.4024	102.698	95.3746	127.503	33.7867	44.7004	42.6306	4303.87	4145	4605.42	2252.22	1926.44	2318.31	2555.25	2275.87	2226.36	2908.09	2269.52	3072.42	5.29584	4.37822	4.43809	6.08992	PF00141	PTHR31388 PTHR31388:SF9	EC:1.11.1.7		K00430	GO:0004601 GO:0006979 GO:0020037 GO:0055114	AT1G68850	Peroxidase superfamily protein
Vigun03g360900.1	1288	64	2511	38.9794	5.28464	4.81957e-195	3.49533e-192	69.7198	53.9542	69.5612	59.3958	42.7774	37.1753	34.5278	43.102	38.7232	27.6437	21.5224	19.539	2474.19	2363.34	2694.66	1077.04	921.861	1061.79	1210.43	937.72	955.605	1181.37	1080.4	1127.9	5.28464	4.45709	4.73744	5.62458	PF03006	PTHR20855 PTHR20855:SF32		KOG0748	K07297	GO:0016021	AT5G20270	heptahelical transmembrane protein1
Vigun04g104800.1	143	7	279	38.978	5.28459	4.04081e-28	5.45618e-27	6.15175	4.57239	10.7569	6.59954	7.7777	6.91633	15.9359	20.1754	25.5006	38.394	56.2895	65.7222	272.207	295.113	269.966	686.952	460.331	809.668	241.895	299.754	379.192	3206.35	2423.86	2991.46	5.28459	6.52205	3.90167	5.74817	PF00153	PTHR24089 PTHR24089:SF395			K15102
Vigun09g038800.1	85	4	165	38.8978	5.28161	6.71576e-27	8.6729e-26	3.07588	8.23031	1.43425	1.88558	0.77777	4.32271	6.19729	2.75119	3.77787	1.53576	1.65557	0.888138	173.988	175.605	145.982	57.6549	59.9389	81.9917	111.348	134.606	100.644	269.024	195.949	321.062	5.28161	4.83638	4.76737	7.59007	PF04525	PTHR31087 PTHR31087:SF3					AT2G05910	Protein of unknown function (DUF567)
Vigun07g140600.1	244	12	475	38.8173	5.27863	6.58314e-80	4.13268e-78	18.4553	8.23031	10.0398	20.7414	10.111	5.18725	6.19729	10.0877	12.2781	1.53576	8.27786	3.55255	434.97	492.668	497.937	398.678	280.514	399.709	387.799	350.655	309.047	219.313	252.318	288.955	5.27863	4.90383	5.19666	5.83045		PTHR34366 PTHR34366:SF3					AT1G56320
Vigun02g024700.1	27	1	53	38.6014	5.27058	5.96443e-20	5.50482e-19	1.02529	0.914479	2.15138	0.942791	2.33331	0.864541	0.885327	2.75119	2.8334	0.76788	0.827786	0.888138	58.9315	49.9985	48.9938	35.5743	34.7646	36.8962	60.4736	44.1147	33.5478	19.0071	25.5002	15.3551	5.27058	4.69478	4.4162	4.59103
Vigun03g405100.1	80	4	156	38.452	5.26499	1.54792e-52	4.7824e-51	5.12646	2.74344	4.30275	24.5126	25.6664	19.0199	11.5093	7.33651	15.1115	20.7328	25.6614	25.756	163.699	124.387	179.977	572.869	570.619	738.95	196.779	334.819	272.449	1081.94	1002.56	1134.88	5.26499	4.76571	4.56549	5.47964	PF03106	PTHR31429 PTHR31429:SF5				GO:0003700 GO:0005524 GO:0006355 GO:0043565
Vigun06g136000.1	1365	69	2661	38.3892	5.26263	1.20145e-27	1.59955e-26	109.706	36.5791	61.6728	63.167	83.9992	72.6215	78.7941	71.5309	61.3904	55.2874	100.99	59.5052	2560.25	2508.46	2914.63	650.151	902.68	829.141	1570.39	2413.87	1202.64	2823.29	1848.09	3170.13	5.26263	3.43797	4.61467	5.18348	PF01565 PF08031	PTHR32448 PTHR32448:SF25	EC:1.3.3.8			GO:0003824 GO:0016491 GO:0016614 GO:0050660 GO:0055114	AT1G30700	FAD-binding Berberine family protein
Vigun10g138200.1	139	7	270	38.2637	5.2579	3.77057e-67	1.73478e-65	5.12646	4.57239	11.474	8.48512	4.66662	4.32271	8.85327	10.0877	4.72234	2.30364	2.48336	3.55255	291.851	246.334	271.966	202.406	204.991	159.884	226.536	174.197	193.154	114.043	77.8428	139.592	5.2579	5.02074	4.64946	5.3128	PF03106	PTHR31221 PTHR31221:SF7				GO:0003700 GO:0006355 GO:0043565	AT5G41570	WRKY DNA-binding protein 24
Vigun01g080100.1	2636	135	5137	38.0226	5.24878	3.57501e-18	3.04744e-17	151.743	111.566	141.991	103.707	115.11	105.474	221.332	161.403	163.393	248.025	298.003	206.936	5274.83	5430.33	4705.41	1025.52	941.041	1547.59	1930.36	2524.72	1948.82	6927.36	3882.74	8161.94	5.24878	3.43782	3.55164	4.65515	PF03650	PTHR14154 PTHR14154:SF19		KOG1590		GO:0005743 GO:0006850
Vigun07g002200.1	1345	69	2620	37.8717	5.24305	1.25327e-136	2.74118e-134	89.2004	46.6384	71.7125	72.5949	70.7771	57.9243	52.2343	65.1115	63.2793	27.6437	36.4226	32.8611	2477.93	2476.76	2905.63	1199.71	907.475	1199.13	1255.55	1075.72	1032.87	1358.28	1359.56	1474.09	5.24305	4.03783	4.21917	5.43457	PF08392 PF08541	PTHR31561 PTHR31561:SF25	EC:2.3.1.119 EC:2.3.1.199		K15397	GO:0003824 GO:0006633 GO:0008152 GO:0008610 GO:0016020 GO:0016747	AT5G43760	3-ketoacyl-CoA synthase 20
Vigun01g002701.1	1223	63	2384	37.8192	5.24105	3.78769e-102	4.31343e-100	64.5934	58.5266	65.9755	164.046	120.554	123.629	92.9594	112.799	82.1687	116.718	110.096	67.4985	2504.12	2392.61	2254.72	867.277	636.551	936.755	1556.96	1225.03	1128.43	788.064	693.874	984.124	5.24105	2.57977	3.76355	3.06679	PF00534 PF05116	PTHR12526 PTHR12526:SF358	EC:2.4.1.14	KOG0853	K00696		AT4G10120	Sucrose-phosphate synthase family protein
Vigun01g142900.1	121	6	236	37.7567	5.23866	2.01449e-32	3.21467e-31	4.10117	4.57239	10.0398	5.65674	7.7777	10.3745	13.2799	26.5948	29.2785	39.1619	35.5948	37.3018	215.147	302.43	188.976	804.716	522.667	1059.74	143.985	228.492	256.184	3729.78	3047.95	3428.38	5.23866	6.64763	3.18441	6.50904	PF00249	PTHR10641 PTHR10641:SF523		KOG0048	K09422	GO:0003677
Vigun02g174400.1	7948	412	15483	37.6056	5.23287	3.49301e-32	5.51025e-31	522.899	263.37	448.92	490.251	252.775	229.103	276.222	221.012	180.393	274.133	290.553	206.048	15986.3	17326.3	13137.3	1664.63	1759.81	2168.68	6193.27	6636.43	5924.75	14765.6	9052.58	15412.4	5.23287	2.52443	4.7906	5.6696	PF00314	PTHR31048 PTHR31048:SF36					AT4G11650	osmotin 34
Vigun10g156400.1	79	4	154	37.5827	5.232	3.52894e-23	3.84403e-22	9.22763	0.914479	2.15138	2.82837	6.22216	5.18725	11.5093	8.25357	6.61127	4.60728	5.7945	4.44069	169.311	170.727	121.985	40.4811	53.945	53.2946	84.4711	125.557	68.1123	184.223	174.475	262.433	5.232	3.37508	3.39862	5.38709	PF13639	PTHR14155 PTHR14155:SF99				GO:0003723 GO:0005515 GO:0008270	AT3G60966	RING/U-box superfamily protein
Vigun03g340200.1	62	3	120	37.5339	5.23012	1.74678e-20	1.65599e-19	3.07588	3.65791	2.8685	4.71395	1.55554	2.59362	5.31196	5.50238	1.88894	3.07152	2.48336	3.55255	144.99	102.436	112.986	50.2947	51.5475	44.0705	44.1554	26.0164	35.581	54.0972	71.1322	113.07	5.23012	4.04115	3.05742	4.70958	PF00984 PF03720 PF03721	PTHR11374 PTHR11374:SF28	EC:1.1.1.22		K00012	GO:0003979 GO:0016616 GO:0051287 GO:0055114
Vigun03g012500.1	1289	67	2511	37.278	5.22025	4.95513e-166	1.89664e-163	57.4163	82.3031	62.3899	194.215	166.443	123.629	214.249	150.398	129.392	137.451	185.424	182.956	2395.61	2849.91	2288.71	1459.77	1554.82	1427.68	2552.37	2198.95	2140.96	1684.32	1676.3	1753.28	5.22025	3.19736	3.80228	3.3377		PTHR34780
Vigun05g268900.1	534	28	1039	37.1567	5.21555	3.25537e-155	1.06803e-152	35.8852	16.4606	31.5535	13.1991	27.9997	19.8845	19.4772	35.7655	18.8894	10.7503	6.62229	7.99324	983.127	1091.43	1042.87	488.227	378.814	423.282	512.586	504.491	494.068	217.851	241.581	277.788	5.21555	4.40081	4.3494	4.86114							AT2G43390
Vigun09g157700.1	1955	103	3807	36.7968	5.20151	3.66049e-49	1.03466e-47	119.959	101.507	88.9235	388.43	321.219	343.223	563.953	608.93	506.235	645.019	839.375	613.703	3635.04	3832.81	3953.5	1344.46	1195.18	1622.41	2263.44	2546.21	2252.79	5971.16	4058.56	6354.23	5.20151	1.98297	2.07246	2.96513	PF00676	PTHR11516 PTHR11516:SF33	EC:1.2.1.25 EC:1.2.4.4		K00166	GO:0008152 GO:0016624	AT1G21400	Thiamin diphosphate-binding fold (THDP-binding) superfamily protein
Vigun08g102800.1	124	7	241	36.7109	5.19814	1.22839e-72	6.61195e-71	10.2529	7.31583	2.15138	11.3135	8.55547	3.45817	6.19729	2.75119	7.55574	3.8394	4.96672	7.1051	247.886	206.091	269.966	172.965	145.052	172.182	212.138	186.639	167.739	163.754	126.159	136.8	5.19814	4.39329	5.10121	4.74515	PF04674	PTHR31279 PTHR31279:SF8
Vigun03g301975.1	240	13	468	36.4857	5.18926	5.61332e-103	6.49989e-101	13.3288	10.0593	15.0596	17.913	20.222	14.6972	15.0506	14.673	11.3336	7.6788	4.96672	6.21697	481.741	445.109	475.94	261.287	252.942	309.519	210.218	211.524	185.021	210.54	135.554	171.698	5.18926	3.96271	3.88543	4.77878	PF04784 PF14389	PTHR23054 PTHR23054:SF26					AT5G47380	Protein of unknown function, DUF547
Vigun08g081400.1	211	11	411	36.444	5.18761	5.58172e-69	2.70345e-67	15.3794	9.14479	9.32263	36.7688	27.222	12.9681	37.1837	25.6778	14.167	16.8934	22.3502	13.3221	446.195	274.382	512.935	673.459	668.918	713.327	288.93	441.147	389.358	1061.47	938.14	1088.82	5.18761	4.7394	3.86123	5.87661	PF00069 PF13947	PTHR27009 PTHR27009:SF19	EC:3.1.4.46	KOG1187		GO:0004672 GO:0004713 GO:0005524 GO:0006468 GO:0030247
Vigun03g382000.1	747	40	1455	36.3266	5.18295	4.63392e-107	5.80482e-105	36.9105	46.6384	36.5734	40.54	33.4441	27.6653	18.5919	18.3413	28.334	26.8758	33.9392	33.7492	1525.67	1312.16	1525.81	1296.62	1053.73	1143.78	1011.73	1167.34	985.087	2049.84	2336.63	1818.88	5.18295	5.10326	5.59932	6.03607	PF01762	PTHR11214 PTHR11214:SF141	EC:2.4.1.134	KOG2287		GO:0006486 GO:0008378 GO:0016020	AT5G57500	Galactosyltransferase family protein
Vigun03g410300.1	2141	115	4167	36.254	5.18007	1.21442e-175	5.39811e-173	118.934	136.257	89.6407	221.556	262.886	141.785	323.144	217.344	165.282	203.488	270.686	367.689	4329.12	4177.92	3994.5	3559.89	2921.42	4153.9	3951.9	4030.27	4077.59	10379.3	9299.53	9000.89	5.18007	4.08602	4.09486	5.0903	PF00249	PTHR10641 PTHR10641:SF594		KOG0048	K09422	GO:0003677	AT3G06490	myb domain protein 108
Vigun02g020200.1	1654	89	3219	36.031	5.17117	1.52584e-139	3.75451e-137	97.4027	85.961	84.6208	152.732	161.776	127.952	174.409	148.564	174.727	196.577	261.58	220.258	2834.32	3310.88	3510.56	1603.3	1443.33	1592.69	2104.1	2791.67	2437.81	2647.84	2417.15	2447.05	5.17117	3.39029	3.88117	3.46896	PF07676	PTHR32161 PTHR32161:SF9				GO:0005515	AT4G01870	tolB protein-related
Vigun01g124100.2	33	2	65	35.8735	5.16485	1.01968e-22	1.08458e-21	1.02529	3.65791	0.717125	1.88558	1.55554	0.864541	2.65598	1.83413	4.72234	3.07152	2.48336	3.55255	64.544	62.1933	66.9915	51.5214	29.9695	34.8465	60.4736	38.459	28.4648	14.6209	20.1318	23.7306	5.16485	4.75594	3.78961	2.68291	PF03760	PTHR33493 PTHR33493:SF2				GO:0009790
Vigun01g154700.1	1733	94	3372	35.7079	5.15817	4.74593e-235	6.88384e-232	134.313	45.7239	103.266	102.764	111.221	90.7769	84.9914	72.448	72.724	23.8043	27.3169	38.1899	3312.32	3385.26	3418.57	2116.06	1738.23	1959.6	2093.54	1948.96	1807.52	1592.21	1328.7	1585.76	5.15817	4.25375	4.66771	5.65708	PF00005 PF01061	PTHR19241 PTHR19241:SF258				GO:0005524 GO:0016020 GO:0016887	AT3G53510	ABC-2 type transporter family protein
Vigun05g229100.2	61	3	119	35.6811	5.15709	9.95474e-26	1.22311e-24	2.05058	3.65791	4.30275	7.54233	8.55547	5.18725	2.65598	6.41944	5.66681	8.44668	4.13893	4.44069	91.6712	147.557	117.985	24.534	19.1805	29.722	41.2757	55.4262	43.7139	84.801	64.4216	64.2123	5.15709	1.78666	3.25168	3.64796	PF03552 PF06364	PTHR13301 PTHR13301:SF53	EC:2.4.1.12			GO:0016020 GO:0016760 GO:0030244	AT2G32540	cellulose synthase-like B4
Vigun03g050200.1	1333	73	2594	35.5082	5.15008	2.92909e-42	6.57352e-41	79.9728	56.6977	82.4694	31.1121	40.444	51.0079	44.2664	74.2821	67.0572	50.6801	70.3618	69.2748	2669.69	2721.87	2389.7	419.532	249.346	457.104	894.626	737.507	618.094	1843.69	1368.96	2320.02	5.15008	3.19957	3.59976	4.8615	PF03083	PTHR10791 PTHR10791:SF22		KOG1623	K15382	GO:0016021	AT5G50790	Nodulin MtN3 family protein
Vigun03g141000.1	71	4	139	35.468	5.14844	4.11306e-13	2.62328e-12	3.07588	3.65791	5.01988	0.942791	0.77777	0.864541	0.885327	1.83413	2.8334	0.76788	1.65557	0.888138	101.025	154.873	160.98	2.4534	5.99389	4.09958	70.0726	113.115	65.0625	19.0071	12.0791	19.5429	5.14844	2.27903	5.48242	3.93437	PF01565 PF08031	PTHR32448	EC:1.3.3.8			GO:0003824 GO:0016491 GO:0016614 GO:0050660 GO:0055114	AT4G20820	FAD-binding Berberine family protein
Vigun08g025600.3	35	2	69	35.4465	5.14757	1.31119e-22	1.38555e-21	2.05058	0.914479	2.8685	2.82837	1.55554	0.864541	2.65598	2.75119	4.72234	2.30364	1.65557	3.55255	70.1565	64.6322	71.9909	25.7607	28.7707	27.6722	38.396	29.4098	23.3818	30.7038	36.2372	30.7102	5.14757	3.96924	3.17027	3.70041	PF00010	PTHR12565 PTHR12565:SF87				GO:0046983
Vigun08g086800.1	33	2	64	35.4292	5.14687	1.008e-12	6.26792e-12	3.07588	0.914479	1.43425	4.71395	2.33331	2.59362	4.42664	1.83413	1.88894	0.76788	1.65557	0.888138	48.6419	47.5596	95.9879	52.7481	31.1682	55.3444	60.4736	55.4262	27.4482	68.718	59.0531	50.2531	5.14687	3.85248	4.13663	5.74841	PF01925	PTHR14255 PTHR14255:SF1				GO:0016021
Vigun10g122500.1	2104	116	4093	35.4013	5.14573	1.49518e-70	7.60253e-69	139.44	90.5334	116.891	144.247	136.11	80.4024	159.359	99.0428	90.6689	76.788	105.129	116.346	3861.41	3709.65	4708.41	2199.47	2801.55	2255.8	1835.33	2507.75	2522.19	6772.38	5501.34	7067.54	5.14573	4.33023	4.29772	6.01895	PF00168	PTHR32246 PTHR32246:SF20				GO:0005515
Vigun04g137700.1	60	3	116	35.2373	5.13903	2.75004e-27	3.60554e-26	4.10117	3.65791	2.15138	0.942791	0.77777	0.864541	0.885327	0.917063	0.944468	0.76788	0.827786	0.888138	100.09	134.142	114.985	14.7204	3.59634	15.3734	0.959899	1.13115	1.0166	46.7867	28.1845	34.898	5.13903	3.70403	0.17804	5.46709	PF00560 PF08263 PF13855	PTHR27004 PTHR27004:SF27	EC:2.7.11.1	KOG0472		GO:0005515
Vigun01g191400.1	507	28	985	35.0925	5.13309	2.31192e-77	1.37315e-75	24.607	23.7764	35.8563	51.8535	44.3329	54.4661	38.0691	42.1849	47.2234	57.591	66.2229	44.4069	1014.93	1074.36	866.891	1229.15	1069.31	1284.19	1815.17	1549.67	1397.83	350.901	569.057	466.237	5.13309	4.57173	5.22346	3.0427	PF00582	PTHR31964 PTHR31964:SF16				GO:0006950	AT2G47710	Adenine nucleotide alpha hydrolases-like superfamily protein
Vigun09g255100.1	43	2	83	34.8339	5.12242	1.27925e-23	1.42386e-22	4.10117	0.914479	2.15138	2.82837	3.11108	2.59362	1.77065	5.50238	5.66681	1.53576	1.65557	1.77628	86.0587	75.6075	87.9889	15.9471	21.578	16.3983	37.4361	33.9344	18.2988	11.6967	16.1054	9.77144	5.12242	2.65977	2.79279	2.91909	PF00657	PTHR22835 PTHR22835:SF184	EC:3.1.1.3			GO:0016788	AT1G75900	GDSL-like Lipase/Acylhydrolase superfamily protein
Vigun03g373100.1	1853	104	3602	34.6505	5.1148	7.28774e-30	1.05208e-28	146.617	87.7899	77.4495	109.364	59.8883	61.3824	231.07	322.806	152.059	486.068	317.042	447.622	3392.77	3226.73	4186.47	5776.53	4262.86	6021.26	8345.36	6413.6	5023.03	1538.11	1852.12	1314.96	5.1148	6.12178	4.80851	1.91148	PF00012	PTHR19375 PTHR19375:SF229			K03283		AT1G16030	heat shock protein 70B
Vigun01g249000.1	224	13	435	34.6273	5.11384	7.20075e-59	2.6389e-57	17.43	10.9737	9.32263	159.332	156.332	165.127	34.5278	66.0285	49.1123	25.3401	42.2171	37.3018	521.029	424.378	360.954	566.736	587.401	521.672	338.844	211.524	220.602	87.7251	155.686	149.363	5.11384	1.80138	2.36491	1.90525	PF03222	PTHR22950 PTHR22950:SF219		KOG1303	K15015	GO:0003333	AT5G16740	Transmembrane amino acid transporter family protein
Vigun07g246800.1	207	12	402	34.2344	5.09738	4.30375e-24	4.92146e-23	12.3035	6.40135	16.4939	75.4233	65.3327	54.4661	69.0555	27.5119	22.6672	30.7152	23.178	13.3221	401.295	348.77	454.943	777.728	725.261	871.161	199.659	322.377	391.391	2089.32	1445.46	2163.68	5.09738	3.60422	2.93749	6.40564	PF01657 PF07714	PTHR27002	EC:2.7.11.1	KOG1187		GO:0004672 GO:0004713 GO:0005524 GO:0006468
Vigun02g196000.2	264	15	514	34.2052	5.09614	3.88999e-97	3.84245e-95	12.3035	15.5461	17.211	10.3707	17.1109	22.4781	13.2799	4.58532	16.056	9.98244	16.5557	8.88138	464.904	530.472	545.931	112.856	116.282	124.012	182.381	161.754	132.158	130.126	111.396	131.216	5.09614	2.82145	3.81159	3.39554	PF00069 PF00954 PF01453	PTHR27002 PTHR27002:SF73	EC:2.7.11.1	KOG1187		GO:0004672 GO:0004674 GO:0004713 GO:0005524 GO:0006468 GO:0048544
Vigun08g079100.1	135	8	262	34.1922	5.0956	9.06293e-24	1.01903e-22	3.07588	9.14479	10.7569	14.1419	13.9999	6.05179	15.9359	6.41944	8.50021	12.2861	17.3835	12.4339	263.788	293.894	227.971	46.6146	74.3243	60.4688	155.504	162.885	134.191	212.002	99.3166	237.306	5.0956	2.40744	3.87457	3.70381	PF03016	PTHR11062 PTHR11062:SF108	EC:2.4.2.41	KOG1021			AT5G25820	Exostosin family protein
Vigun07g110800.1	284	16	551	34.0874	5.09117	1.52136e-94	1.39293e-92	15.3794	17.3751	15.7768	45.254	65.3327	43.2271	115.978	77.0333	70.8351	81.3953	100.162	77.268	552.833	497.546	603.924	837.837	853.53	881.41	1518.56	1450.13	1215.86	296.803	438.872	383.878	5.09117	4.06407	3.9873	2.11287	PF13515	PTHR31086 PTHR31086:SF13				GO:0015743
Vigun07g289000.1	1146	66	2227	33.9925	5.08715	1.57289e-212	1.44491e-209	82.0233	52.1253	62.3899	57.5102	41.9996	31.988	41.6104	74.2821	46.2789	19.197	28.1447	22.2034	2105.63	2136.52	2438.69	1353.05	1235.94	1479.95	1446.57	1305.34	1336.83	1725.26	1738.04	1679.29	5.08715	4.95154	4.65607	6.2084	PF00005 PF01061	PTHR19241 PTHR19241:SF180				GO:0005524 GO:0016020 GO:0016887	AT2G39350	ABC-2 type transporter family protein
Vigun09g237200.1	46	3	90	33.9397	5.0849	2.60996e-18	2.23587e-17	3.07588	2.74344	2.15138	1.88558	10.111	1.72908	2.65598	8.25357	4.72234	0.76788	3.31114	4.44069	69.2211	107.314	93.9881	18.4005	19.1805	16.3983	21.1178	38.459	13.2158	100.884	63.0795	94.9226	5.0849	1.97553	2.2193	4.92537	PF02458	PTHR31896				GO:0016747	AT5G42830	HXXXD-type acyl-transferase family protein
Vigun03g127600.1	26	1	50	33.839	5.08062	1.74472e-14	1.21452e-13	2.05058	0.914479	1.43425	0.942791	0.77777	3.45817	0.885327	0.917063	0.944468	0.76788	0.827786	0.888138	44.9002	60.9738	42.9946	35.5743	26.3731	39.9709	0.959899	1.13115	1.0166	1.46209	1.34212	1.39592	5.08062	4.29867	0.17804	0.75788
Vigun09g239900.1	107	6	207	33.7392	5.07636	3.80361e-20	3.53537e-19	12.3035	1.82896	4.30275	10.3707	3.88885	5.18725	3.54131	3.66825	5.66681	0.76788	4.96672	2.66441	175.859	173.166	272.966	307.902	213.383	254.174	70.0726	96.1474	67.0957	150.595	142.264	252.661	5.07636	5.31745	4.17949	6.02127	PF01734	PTHR32176		KOG0513		GO:0006629 GO:0008152	AT2G26560	phospholipase A 2A
Vigun03g373900.1	692	40	1343	33.7266	5.07581	6.19954e-38	1.21259e-36	38.9611	37.4936	43.0275	96.1647	94.888	78.6733	102.698	90.7893	76.5019	93.6814	94.3676	90.5901	1356.36	1497.52	1175.85	679.592	551.438	885.51	759.28	738.638	636.392	3396.42	2368.84	2839.3	5.07581	2.97214	2.9828	4.94863	PF00069 PF00560 PF08263	PTHR27000 PTHR27000:SF192	EC:2.7.11.1	KOG1187		GO:0004672 GO:0004713 GO:0005515 GO:0005524 GO:0006468	AT2G24130	Leucine-rich receptor-like protein kinase family protein
Vigun02g158300.1	27	2	53	33.6525	5.07264	0.000248568	0.000760045	3.07588	0.914479	0.717125	1.88558	1.55554	0.864541	0.885327	0.917063	12.2781	0.76788	1.65557	0.888138	30.8689	47.5596	79.9899	116.537	127.071	84.0415	110.388	102.934	142.324	342.128	573.084	170.302	5.07264	6.24977	4.65868	8.35664	PF01357 PF03330	PTHR31692 PTHR31692:SF2				GO:0005576
Vigun06g017200.1	389	23	755	33.4934	5.0658	3.71693e-127	6.96837e-125	30.7588	14.6317	22.2309	14.1419	21.7776	16.4263	10.6239	26.5948	16.056	6.91092	4.96672	5.32883	705.307	742.661	816.897	262.514	234.961	260.324	371.481	311.065	366.993	152.057	166.422	167.51	5.0658	3.85567	4.30016	4.8199	PF00005 PF01061	PTHR19241 PTHR19241:SF158		KOG0061		GO:0005524 GO:0016020 GO:0016887	AT5G19410	ABC-2 type transporter family protein
Vigun08g175200.1	143	8	278	33.3629	5.06017	8.9984e-41	1.93136e-39	15.3794	4.57239	5.01988	4.71395	16.3332	12.1036	4.42664	6.41944	10.3891	6.91092	4.96672	4.44069	289.98	212.189	330.958	220.806	219.376	271.597	263.972	221.705	186.038	141.822	108.711	134.008	5.06017	4.42432	4.98332	4.55858	PF01476 PF07714	PTHR27001 PTHR27001:SF12	EC:2.7.11.1	KOG1187	K13429	GO:0004672 GO:0004713 GO:0005524 GO:0006468	AT3G21630	chitin elicitor receptor kinase 1
Vigun02g203400.1	72	4	139	33.2434	5.055	3.86732e-53	1.21251e-51	5.12646	4.57239	2.8685	7.54233	7.7777	7.78087	10.6239	8.25357	1.88894	3.8394	9.93343	3.55255	143.119	142.679	131.983	143.524	145.052	145.535	146.865	153.836	144.357	252.941	216.081	221.951	5.055	4.23204	4.42167	5.31767
Vigun06g219800.1	4326	253	8399	33.2254	5.05421	3.09562e-153	9.69457e-151	352.7	125.284	280.396	212.128	192.109	126.223	203.625	249.441	188.894	56.8231	70.3618	47.9595	7783.63	7940.01	9473.8	7734.35	6960.11	8893.02	10925.6	9933.73	10542.2	10413	8471.44	9349.87	5.05421	5.47463	5.6122	7.33276		PTHR33088
Vigun09g278000.1	21022	1234	40811	33.0678	5.04735	1.77581e-42	4.02133e-41	1227.27	1334.22	1140.95	956.933	682.882	581.836	684.358	529.145	621.46	608.161	1033.9	722.944	42156.6	42554.8	37720.2	5695.57	4965.34	6900.62	17337.7	17188.9	12405.6	29639.4	16788.5	29396.7	5.04735	2.98271	4.67675	5.00275	PF00182 PF00187	PTHR22595 PTHR22595:SF34	EC:3.2.1.14	KOG4742	K01183	GO:0004568 GO:0005975 GO:0006032 GO:0008061 GO:0016998	AT3G12500	basic chitinase
Vigun04g027000.1	116	7	225	32.8899	5.03957	2.32997e-37	4.46223e-36	7.17704	5.48687	7.88838	0.942791	1.55554	0.864541	5.31196	4.58532	5.66681	0.76788	5.7945	1.77628	251.628	235.359	188.976	41.7078	29.9695	52.2697	106.549	84.836	84.3779	59.9455	106.027	94.9226	5.03957	5.20389	4.14713	4.96751
Vigun03g318600.1	929	55	1804	32.6655	5.02969	4.41317e-70	2.20731e-68	79.9728	34.7502	50.9159	92.3935	90.2213	109.797	57.5463	39.4337	54.7791	67.5735	50.495	59.5052	1711.82	1784.09	1914.76	738.474	725.261	940.854	1320.82	1073.46	908.842	1102.41	904.587	1383.36	5.02969	3.03972	4.44397	4.25495	PF00067	PTHR24298 PTHR24298:SF179		KOG0156		GO:0004497 GO:0005506 GO:0016705 GO:0020037 GO:0055114
Vigun09g196800.1	880	53	1708	32.5247	5.02346	7.51752e-15	5.34784e-14	70.7451	20.1185	66.6927	150.847	111.221	99.4223	63.7436	53.1897	98.2246	5.37516	9.93343	8.88138	1496.67	1656.05	1971.75	1434.01	1297.08	1869.41	2341.19	2025.88	886.476	160.829	161.054	476.009	5.02346	3.66976	4.60983	5.04371	PF03181	PTHR31236 PTHR31236:SF2					AT5G25610	BURP domain-containing protein
Vigun04g128500.1	1081	65	2097	32.5055	5.02261	1.60903e-99	1.69898e-97	74.8463	54.8687	63.8241	61.2814	98.7768	68.2988	195.657	180.661	149.226	177.38	132.446	197.167	2101.89	2269.44	1919.76	2011.79	1715.45	2582.74	1620.31	1696.72	2032.19	12712.8	11620	10941.2	5.02261	4.78827	3.34744	6.1205	PF00847	PTHR31190				GO:0003677 GO:0003700 GO:0006355	AT5G50080	ethylene response factor 110
Vigun06g132000.1	131	8	254	32.1825	5.0082	7.98738e-13	5.00396e-12	9.22763	7.31583	7.17125	6.59954	11.6666	5.18725	4.42664	1.83413	4.72234	3.8394	8.27786	0.888138	173.053	262.187	327.959	126.35	103.095	171.158	54.7142	38.459	18.2988	61.4076	71.1322	104.694	5.0082	4.09431	3.34332	4.18913	PF13668	PTHR31694					AT1G47980	(1 of 2) PF13668 - Ferritin-like domain (Ferritin_2)
Vigun11g119000.1	147	9	284	31.641	4.98372	2.49743e-44	6.01106e-43	13.3288	10.0593	3.58563	2.82837	4.66662	6.05179	20.3625	10.0877	9.44468	12.2861	23.178	14.2102	274.078	302.43	276.965	169.285	163.034	213.178	333.085	404.95	550.998	1106.8	1309.91	1088.82	4.98372	5.33155	5.01394	6.14099	PF00069	PTHR24361 PTHR24361:SF380	EC:2.7.11.25	KOG0198		GO:0004672 GO:0004713 GO:0005524 GO:0006468	AT1G05100	mitogen-activated protein kinase kinase kinase 18
Vigun05g264800.1	30	2	58	31.5982	4.98177	2.74667e-19	2.45446e-18	1.02529	0.914479	3.58563	2.82837	3.88885	0.864541	4.42664	6.41944	0.944468	1.53576	0.827786	1.77628	52.3835	51.218	70.991	19.6272	28.7707	22.5477	35.5163	27.1475	27.4482	32.1659	20.1318	36.2939	4.98177	3.22611	2.93409	4.41953	PF00501 PF00550 PF01593	PTHR22754 PTHR22754:SF4		KOG1176		GO:0003824 GO:0004096 GO:0006979 GO:0008152 GO:0016491 GO:0020037 GO:0055114
Vigun08g138600.1	691	43	1339	31.4918	4.9769	7.7171e-194	5.31689e-191	58.4416	31.0923	38.0076	83.9084	86.3325	55.3307	74.3675	51.3555	77.4464	88.3062	76.1563	86.1494	1398.45	1229.23	1388.82	1315.02	1439.73	1392.83	1576.15	1932	1927.48	4336.55	4360.54	3921.14	4.9769	4.20062	4.74169	5.65391	PF03168	PTHR31852 PTHR31852:SF1					AT1G65690	Late embryogenesis abundant (LEA) hydroxyproline-rich glycoprotein family
Vigun01g218800.1	717	44	1389	31.2934	4.96778	3.10436e-194	2.19366e-191	56.391	36.5791	40.159	81.08	66.8882	64.8406	62.8582	51.3555	71.7795	52.2159	52.1505	58.6171	1388.16	1295.08	1482.81	1817.97	1689.08	2151.26	1375.54	1445.6	1574.72	3868.68	3873.35	3833.2	4.96778	4.73274	4.56282	6.15017	PF00026	PTHR13683 PTHR13683:SF347	EC:3.4.23.12	KOG1339		GO:0004190 GO:0006508	AT2G39710	Eukaryotic aspartyl protease family protein
Vigun04g022300.1	745	46	1445	31.2881	4.96754	5.77016e-182	2.89127e-179	63.5681	28.3488	46.6131	27.3409	29.5553	30.259	41.6104	33.9313	45.3344	22.2685	23.178	31.0848	1516.32	1390.2	1427.82	907.758	762.423	902.933	788.077	637.966	719.754	1522.03	1371.64	1436.4	4.96754	4.88379	4.14991	5.8222	PF02365	PTHR31744 PTHR31744:SF3				GO:0003677 GO:0006355	AT3G18400	NAC domain containing protein 58
Vigun03g025200.1	1394	86	2701	31.2365	4.96516	2.95024e-96	2.81335e-94	72.7957	90.5334	96.0948	108.421	83.9992	79.5378	89.418	102.711	136.948	66.8056	106.784	64.8341	2788.49	2713.33	2601.67	1842.5	1479.29	1963.7	1725.9	1453.52	1112.16	1166.74	1258.91	1489.45	4.96516	4.28058	3.70501	4.03745	PF00481	PTHR13832 PTHR13832:SF357	EC:3.1.3.16	KOG0698	K14497	GO:0003824 GO:0004722 GO:0006470
Vigun09g130300.1	5358	335	10382	31.0326	4.95571	2.86465e-183	1.48956e-180	408.066	237.764	357.846	234.755	273.775	186.741	238.153	191.666	204.005	80.6274	96.851	90.5901	10367.3	10488.7	10290.7	7827.58	7424.03	9417.77	12661.1	11582.9	12238.9	13451.2	10808.1	13144	4.95571	5.149	5.84699	7.12442	PF00141	PTHR31388 PTHR31388:SF24	EC:1.11.1.7		K00430	GO:0004601 GO:0006979 GO:0020037 GO:0055114	AT5G05340	Peroxidase superfamily protein
Vigun01g199400.1	2336	148	4524	30.6681	4.93867	1.56732e-34	2.71829e-33	136.364	199.356	106.852	424.256	577.883	289.621	428.498	281.538	333.397	197.345	228.469	300.191	4786.55	2745.04	6041.24	2776.02	3465.67	2404.41	4630.55	5174.99	5490.66	4133.32	4637.01	4274.31	4.93867	2.74271	3.87376	4.16733	PF00249	PTHR10641 PTHR10641:SF494			K09422	GO:0003677
Vigun06g064700.1	245	16	475	30.5554	4.93335	1.55999e-57	5.6125e-56	24.607	9.14479	12.9083	25.4554	26.4442	24.2072	13.2799	10.0877	9.44468	8.44668	17.3835	7.1051	478.935	465.84	480.939	142.297	99.4986	166.033	191.02	242.065	137.241	567.289	465.715	630.956	4.93335	2.42187	4.11948	5.65884	PF03552	PTHR13301 PTHR13301:SF54	EC:2.4.1.12			GO:0016020 GO:0016760 GO:0030244	AT1G55850	cellulose synthase like E1
Vigun03g336600.1	2449	156	4741	30.3447	4.92337	1.71611e-93	1.52562e-91	234.792	96.9347	136.971	145.19	132.221	96.8286	148.735	155.901	153.948	38.394	31.4559	49.7357	4461.95	4285.24	5475.31	2084.16	1595.57	1912.46	2968.97	2664.98	2912.56	2410.98	2164.83	2574.08	4.92337	3.90138	4.22008	5.90181	PF00657	PTHR22835 PTHR22835:SF267	EC:3.1.1.3			GO:0016788	AT1G74460	GDSL-like Lipase/Acylhydrolase superfamily protein
Vigun05g185000.1	11957	764	23149	30.2941	4.92097	6.13195e-25	7.28721e-24	739.235	876.985	676.249	1111.55	1223.43	1130.82	1497.97	1351.75	1373.26	1453.6	1592.66	1275.37	22336.9	23655.4	23456	5691.89	5037.27	6779.69	11802	13349.8	13706.8	50042.8	30180.2	45978.8	4.92097	2.33682	3.2019	4.86801	PF01453	PTHR32444 PTHR32444:SF13					AT1G78860	D-mannose binding lectin protein with Apple-like carbohydrate-binding domain
Vigun07g228000.1	138	9	267	30.1249	4.91289	8.09248e-29	1.12523e-27	12.3035	6.40135	7.88838	3.77116	3.88885	3.45817	1.77065	2.75119	2.8334	1.53576	3.31114	1.77628	214.211	321.942	264.967	147.204	111.486	183.456	142.065	107.459	118.942	73.1043	97.9745	93.5266	4.91289	5.31353	5.64662	5.32017		PTHR35472
Vigun01g088800.1	407	26	787	29.7679	4.89569	1.38952e-30	2.0677e-29	35.8852	21.9475	21.5138	19.7986	6.99993	13.8327	23.9038	19.2583	20.7783	36.8583	42.2171	31.973	785.753	846.316	729.908	421.985	397.994	416.108	375.321	550.868	466.62	2067.39	1372.99	1814.7	4.89569	4.92705	4.44512	5.56445	PF02458	PTHR31642 PTHR31642:SF57			K13065	GO:0016747
Vigun10g160100.2	162	11	313	29.7292	4.89381	1.84172e-14	1.28075e-13	9.22763	17.3751	5.01988	6.59954	3.88885	5.18725	3.54131	3.66825	6.61127	2.30364	4.13893	4.44069	286.239	332.917	320.959	174.191	159.438	176.282	406.037	281.655	149.44	46.7867	49.6583	43.2735	4.89381	5.02365	5.92054	3.68234	PF00011	PTHR11527 PTHR11527:SF106			K13993		AT1G54050	HSP20-like chaperones superfamily protein
Vigun06g001300.1	496	32	960	29.6824	4.89153	3.69655e-28	5.00605e-27	49.214	21.9475	25.8165	16.0274	19.4443	12.9681	78.7941	66.9456	21.7228	46.0728	27.3169	31.973	984.997	992.653	900.886	295.635	220.575	374.087	492.428	631.18	803.115	2302.78	1652.15	2438.67	4.89153	4.20002	3.52424	5.92319	PF00155	PTHR11808 PTHR11808:SF55	EC:4.4.1.11	KOG0053	K01761	GO:0003824 GO:0009058 GO:0030170	AT1G64660	methionine gamma-lyase
Vigun06g132800.1	3281	215	6347	29.5697	4.88605	3.53404e-34	6.01573e-33	207.109	213.074	223.743	178.187	197.554	196.251	364.755	287.041	301.285	389.315	496.672	423.642	6343.08	6375.42	6322.2	2248.54	1914.45	2464.87	3651.46	4202.21	4231.09	14310.9	9319.66	12744.7	4.88605	3.53448	3.66445	4.79573	PF00249	PTHR10641 PTHR10641:SF623		KOG0048	K09422	GO:0003677	AT3G06490	myb domain protein 108
Vigun05g169700.1	1295	85	2505	29.5671	4.88592	3.21749e-92	2.77965e-90	78.9475	104.251	70.9954	140.476	172.665	92.5059	189.46	88.9551	134.114	92.1456	93.5398	139.438	2689.33	1865.8	2960.63	4683.54	4852.66	6008.96	2631.08	3180.78	3060.99	6978.53	6189.84	6717.17	4.88592	5.2601	4.42683	5.93459	PF12734	PTHR31568 PTHR31568:SF17					AT3G22240	(1 of 3) PTHR31568:SF16 - GENOMIC DNA, CHROMOSOME 3, P1 CLONE: MMP21
Vigun10g089100.1	6075	398	11753	29.5316	4.88419	1.39677e-258	3.83398e-255	440.875	375.851	377.208	56.5674	37.333	50.1434	521.458	464.951	560.069	829.311	1045.49	921.887	10684.4	12478.9	12095.5	2841.04	2568.98	2737.5	7124.37	7071.93	7400.86	11458.4	12327.3	11126.9	4.88419	5.82178	3.80378	3.64195	PF03018	PTHR21495 PTHR21495:SF77
Vigun05g224600.1	1341	88	2594	29.496	4.88245	2.5942e-163	9.53246e-161	115.858	67.6714	80.318	171.588	157.887	82.1314	424.072	573.164	351.342	39.9298	22.3502	34.6374	2444.25	2675.53	2662.66	738.474	656.931	827.091	1549.28	1592.65	1827.85	916.728	657.637	894.785	4.88245	2.43284	1.88174	4.67111	PF01657	PTHR32411					AT3G22060	Receptor-like protein kinase-related family protein
Vigun07g238300.1	635	42	1229	29.4854	4.88193	6.23008e-94	5.62934e-92	59.4669	24.6909	40.8761	36.7688	24.1109	17.2908	15.0506	29.346	19.8338	11.5182	13.2446	9.76952	1142.15	1220.7	1323.83	1296.62	1072.91	1492.25	1490.72	1389.05	1484.24	1982.59	1520.62	1725.36	4.88193	5.6265	6.08625	7.24232	PF14368	PTHR33044 PTHR33044:SF13					AT3G22620	Bifunctional inhibitor/lipid-transfer protein/seed storage 2S albumin superfamily protein
Vigun03g388100.1	493	32	954	29.462	4.88078	6.2055e-64	2.65968e-62	28.7082	34.7502	33.7049	122.563	148.554	80.4024	331.112	253.109	245.562	138.986	201.152	209.601	978.45	435.353	1448.82	4293.45	3737.79	5043.51	1750.86	2652.54	2639.1	5985.78	6137.5	6351.44	4.88078	5.21704	3.08528	5.07066	PF00010	PTHR31945 PTHR31945:SF9				GO:0046983	AT5G57150	basic helix-loop-helix (bHLH) DNA-binding superfamily protein
Vigun08g155000.1	50	3	96	29.414	4.87843	1.12633e-05	4.02601e-05	2.05058	2.74344	5.01988	4.71395	3.88885	4.32271	6.19729	6.41944	5.66681	3.07152	4.13893	3.55255	92.6066	117.07	78.99	73.602	87.5108	58.4191	142.065	84.836	55.9131	254.403	204.002	51.649	4.87843	4.08614	3.95124	5.5665	PF00011	PTHR11527 PTHR11527:SF158			K13993
Vigun02g162700.1	29	2	56	28.8322	4.84961	2.31511e-27	3.0411e-26	2.05058	0.914479	2.8685	1.88558	3.88885	0.864541	3.54131	1.83413	0.944468	0.76788	0.827786	1.77628	64.544	53.6569	49.9937	45.3879	41.9572	62.5186	53.7543	72.3934	55.9131	267.562	246.949	238.702	4.84961	4.49655	4.84837	7.80334	PF00069 PF01453	PTHR27002 PTHR27002:SF34	EC:2.7.11.1	KOG0984		GO:0004672 GO:0004674 GO:0004713 GO:0005524 GO:0006468
Vigun07g185600.1	1219	82	2356	28.7924	4.84762	3.3348e-89	2.67162e-87	118.934	54.8687	71.7125	29.2265	39.6663	38.9044	48.693	58.692	41.5566	10.7503	15.7279	12.4339	2065.41	2310.91	2692.66	981.361	824.76	1025.92	1431.21	1296.29	1404.94	842.161	813.323	893.389	4.84762	4.71545	4.79418	6.03349	PF02298	PTHR33021 PTHR33021:SF70				GO:0009055	AT5G07475	Cupredoxin superfamily protein
Vigun02g195700.1	27	2	53	28.6643	4.84119	3.43651e-17	2.78713e-16	2.05058	2.74344	0.717125	0.942791	0.77777	0.864541	2.65598	1.83413	0.944468	0.76788	1.65557	0.888138	61.7377	40.2427	55.9929	13.4937	10.789	2.04979	30.7168	26.0164	26.4316	24.8555	21.4739	39.0858	4.84119	3.34855	3.93573	4.68889	PF00069 PF00954 PF01453	PTHR27002 PTHR27002:SF73	EC:2.7.11.1	KOG1187		GO:0004672 GO:0004674 GO:0004713 GO:0005524 GO:0006468 GO:0048544
Vigun09g102750.1	33	2	64	28.5135	4.83358	2.48083e-31	3.80887e-30	2.05058	1.82896	2.8685	2.82837	3.11108	2.59362	2.65598	1.83413	0.944468	124.397	144.863	151.872	77.6399	48.779	65.9917	26.9874	46.7524	24.5975	24.9574	44.1147	26.4316	232.472	236.213	219.159	4.83358	3.5266	4.13532	0.707812	PF00931	PTHR23155 PTHR23155:SF543				GO:0043531
Vigun09g039700.6	47	3	91	28.3968	4.82765	5.73073e-10	2.96867e-09	2.05058	1.82896	5.737	2.82837	1.55554	0.864541	0.885327	2.75119	3.77787	0.76788	1.65557	0.888138	105.702	74.388	92.9883	42.9345	32.367	61.4937	32.6366	38.459	27.4482	266.1	154.343	286.164	4.82765	4.70398	3.73237	7.73724	PF03619	PTHR23423 PTHR23423:SF23				GO:0009626	AT1G23070	Protein of unknown function (DUF300)
Vigun03g144800.1	711	49	1374	28.2643	4.82091	6.98322e-174	2.96078e-171	44.0875	49.3818	52.3501	51.8535	59.8883	48.4143	46.037	48.6043	67.0572	79.0917	121.685	95.0308	1485.45	1390.2	1245.84	682.046	732.454	675.406	1137.48	1189.97	1204.67	1456.24	1347.49	1254.93	4.82091	3.70589	4.44915	3.77827	PF03106	PTHR31221 PTHR31221:SF19				GO:0003700 GO:0006355 GO:0043565	AT4G18170	WRKY DNA-binding protein 28
Vigun06g173300.1	52	4	100	28.0217	4.80847	1.06119e-37	2.05954e-36	5.12646	2.74344	2.8685	13.1991	13.2221	12.1036	5.31196	16.5071	28.334	6.14304	4.13893	7.1051	79.5107	113.411	107.986	71.1486	91.1072	102.49	141.105	148.18	118.942	78.9526	80.527	93.5266	4.80847	2.78075	3.02496	3.86309		PTHR35726 PTHR35726:SF2
Vigun03g140100.1	158	11	306	28.0091	4.80782	0.000156423	0.000490652	12.3035	8.23031	12.1911	1.88558	3.11108	0.864541	2.65598	10.0877	2.8334	0.76788	0.827786	0.888138	228.243	263.407	424.946	1.2267	2.39756	1.0249	6.71929	9.04917	8.13281	1.46209	2.68423	1.39592	4.80782	-0.334229	0.617663	1.15792	PF01565 PF08031	PTHR32448	EC:1.3.3.8			GO:0003824 GO:0016491 GO:0016614 GO:0050660 GO:0055114	AT4G20820	FAD-binding Berberine family protein
Vigun02g010900.1	3588	249	6928	27.8513	4.79967	2.23711e-108	2.86755e-106	293.233	188.383	264.619	169.702	188.22	95.0996	275.337	336.562	306.952	152.04	104.301	141.214	6822.95	6126.65	7834.01	2606.74	2468.28	2695.48	3842.48	3643.42	3613	2077.62	2010.49	2070.15	4.79967	4.10035	3.59444	3.9533	PF00501	PTHR24096 PTHR24096:SF134	EC:6.2.1.3		K01897	GO:0003824 GO:0008152	AT1G49430	long-chain acyl-CoA synthetase 2
Vigun01g241000.1	237	17	458	27.6605	4.78975	3.11215e-26	3.91991e-25	20.5058	21.9475	7.17125	36.7688	23.3331	14.6972	29.2158	25.6778	36.8342	43.7692	35.5948	45.295	503.256	552.423	316.96	226.94	291.303	277.747	435.794	387.983	304.98	92.1114	102.001	78.1715	4.78975	3.41166	3.62123	1.12712	PF13639	PTHR14155			K16285	GO:0005515 GO:0008270	AT1G67856	RING/U-box superfamily protein
Vigun03g318700.1	500	35	965	27.5632	4.78467	2.63954e-31	4.04804e-30	49.214	19.204	36.5734	28.2837	24.1109	30.259	26.5598	32.0972	27.3896	4.60728	9.10565	15.0983	907.358	931.679	1054.87	253.927	266.129	283.896	709.365	632.311	404.607	516.116	421.425	773.34	4.78467	3.28196	4.34303	5.89196	PF00067	PTHR24298 PTHR24298:SF179	EC:1.14.13.120	KOG0156		GO:0004497 GO:0005506 GO:0016705 GO:0020037 GO:0055114
Vigun02g168300.4	77	5	148	27.453	4.77889	2.93393e-29	4.14646e-28	6.15175	6.40135	3.58563	25.4554	27.222	25.9362	23.0185	23.8436	22.6672	29.9473	38.0782	37.3018	168.376	81.7049	192.976	533.615	429.163	727.676	323.486	400.426	346.661	663.787	679.111	741.233	4.77889	4.42649	3.94462	4.3065	PF04640	PTHR31065 PTHR31065:SF1				GO:0005622 GO:0008270
Vigun03g406700.1	2674	189	5158	27.2811	4.76983	9.54052e-137	2.12038e-134	252.222	137.172	177.847	205.528	168.776	127.088	304.553	273.285	260.673	236.507	239.23	213.153	4833.32	4769.37	5872.26	3746.34	3591.54	3888.45	3672.57	4928.4	4158.92	6646.64	5952.29	6126.69	4.76983	4.4848	3.92764	4.7646	PF00005 PF00664	PTHR24221 PTHR24221:SF205	EC:3.6.3.44		K05658	GO:0005524 GO:0006810 GO:0016021 GO:0016887 GO:0042626 GO:0055085
Vigun10g083000.2	120	8	231	27.2348	4.76738	2.17885e-72	1.15921e-70	9.22763	1.82896	14.3425	11.3135	20.222	20.749	22.1332	20.1754	25.5006	5.37516	9.10565	5.32883	261.918	215.847	213.973	298.088	323.67	376.137	353.243	385.721	410.707	128.664	139.58	157.739	4.76738	4.25443	4.0836	4.42652	PF08263 PF13855	PTHR27004 PTHR27004:SF37	EC:2.7.11.1	KOG0472		GO:0005515	AT1G45616	receptor like protein 6
Vigun09g046900.2	1344	95	2593	27.1818	4.76457	1.59455e-169	6.27775e-167	144.566	54.8687	86.7722	65.9954	82.4436	52.737	63.7436	68.7797	66.1127	13.054	25.6614	23.0916	2406.84	2551.14	2821.64	1663.41	1311.46	1415.38	1625.11	1830.19	1869.53	1298.33	1234.75	1288.43	4.76457	4.44777	4.74454	5.95023	PF04535	PTHR11615 PTHR11615:SF120					AT5G44550	Uncharacterised protein family (UPF0497)
Vigun03g436000.1	41	3	80	26.8448	4.74657	9.36015e-29	1.29887e-27	3.07588	3.65791	2.15138	2.82837	5.44439	6.05179	2.65598	2.75119	0.944468	8.44668	3.31114	0.888138	89.8003	70.7296	77.9902	74.8287	70.7279	87.1161	71.0325	53.1639	48.7969	45.3246	63.0795	55.8368	4.74657	4.02174	4.76744	3.69906	PF00999	PTHR10110 PTHR10110:SF119		KOG1965	K14724	GO:0006812 GO:0006814 GO:0006885 GO:0015299 GO:0015385 GO:0016021 GO:0055085	AT1G79610	Na+/H+ antiporter 6
Vigun06g113300.1	608	44	1173	26.679	4.73763	1.78486e-46	4.5928e-45	72.7957	14.6317	44.4618	8.48512	7.7777	2.59362	87.6474	69.6968	68.9461	3.07152	13.2446	7.1051	1191.73	1195.09	1131.86	141.071	128.269	150.66	1402.41	1334.75	1100.98	887.486	526.11	978.54	4.73763	4.47726	4.08416	6.67434	PF00967	PTHR22595 PTHR22595:SF62				GO:0042742 GO:0050832
Vigun02g156800.1	703	51	1355	26.6326	4.73512	3.20671e-26	4.03349e-25	49.214	23.7764	79.6009	248.897	206.887	389.044	193.887	280.621	178.504	712.593	287.242	426.306	1354.49	1475.57	1233.84	193.819	136.661	157.834	565.381	331.426	205.353	74.5664	57.711	65.6082	4.73512	-0.790849	0.755151	-2.84938	PF00854	PTHR11654 PTHR11654:SF121				GO:0005215 GO:0006810 GO:0016020	AT1G32450	nitrate transporter 1.5
Vigun02g026500.1	536	39	1034	26.6152	4.73418	1.13687e-95	1.07666e-93	56.391	22.862	37.2905	36.7688	34.9997	33.7171	39.8397	25.6778	31.1674	12.2861	16.5557	17.7628	978.45	1158.5	964.878	609.67	474.716	620.062	887.907	728.458	703.488	690.104	693.874	608.621	4.73418	4.01419	4.5846	5.41804	PF04759	PTHR31696 PTHR31696:SF2					AT3G25640	Protein of unknown function, DUF617
Vigun03g348000.1	751	55	1447	26.3154	4.71784	3.11305e-30	4.56829e-29	77.9222	41.1515	45.896	41.4828	23.3331	32.8526	58.4316	64.1944	56.6681	103.664	76.1563	95.9189	1411.55	1432.88	1496.81	739.7	857.127	760.473	1858.36	1343.8	1015.58	293.879	377.135	266.621	4.71784	4.5931	4.55607	1.76572	PF00226 PF01556	PTHR24078 PTHR24078:SF188		KOG0712 KOG0714	K09510	GO:0006457 GO:0051082
Vigun01g029000.1	44	3	84	26.295	4.71672	0.000147834	0.000465351	6.15175	2.74344	0.717125	1.88558	0.77777	1.72908	6.19729	13.7559	10.3891	2.30364	12.4168	7.99324	88.8649	93.8996	69.9912	14.7204	11.9878	24.5975	37.4361	40.7213	33.5478	956.204	524.768	1120.92	4.71672	3.54603	1.88029	6.83986
Vigun10g195700.1	3312	243	6382	26.2869	4.71627	3.15114e-87	2.419e-85	265.551	320.067	142.708	547.761	620.661	398.554	1364.29	763.914	748.018	797.828	971.821	1648.38	6850.08	3847.45	8447.93	10655.1	9533.88	11916.5	14729.7	16988.7	17291.4	19225	17820.6	20778.3	4.71627	4.35676	4.09082	4.08043	PF03106	PTHR31429 PTHR31429:SF3				GO:0003700 GO:0006355 GO:0043565	AT1G80840	WRKY DNA-binding protein 40
Vigun01g203400.1	3230	239	6221	26.0626	4.70391	7.13053e-154	2.25874e-151	277.854	266.113	172.11	216.842	228.664	175.502	442.664	339.313	403.288	334.028	403.132	382.787	6085.84	5566.91	7010.11	2977.2	3393.74	3015.24	4808.13	4859.4	4578.77	2609.82	2457.42	2835.11	4.70391	3.91786	3.58731	2.81885		PTHR31865 PTHR31865:SF2					AT3G62070
Vigun06g105800.1	38	3	74	26.017	4.70138	0.00243092	0.00636822	4.10117	3.65791	0.717125	0.942791	2.33331	1.72908	0.885327	0.917063	1.88894	2.30364	2.48336	3.55255	43.0293	69.5101	107.986	82.1889	21.578	48.1701	254.373	160.623	50.8301	8.77251	6.71058	15.3551	4.70138	4.92391	6.97951	1.88668	PF00106	PTHR24322 PTHR24322:SF566		KOG0725		GO:0004022 GO:0008152 GO:0016491 GO:0055114
Vigun10g195300.2	522	39	1006	25.9927	4.70004	1.63578e-45	4.07967e-44	29.7335	41.1515	45.1789	28.2837	26.4442	25.9362	44.2664	34.8484	45.3344	31.4831	68.7062	67.4985	1024.29	781.684	1210.85	2604.29	1835.33	2892.26	1514.72	1613.01	1505.59	2172.66	2442.65	2409.36	4.70004	6.50611	5.21842	5.38858	PF01073	PTHR10366 PTHR10366:SF404	EC:1.2.1.44	KOG1502	K09753	GO:0003854 GO:0006694 GO:0016616 GO:0055114	AT1G15950	cinnamoyl coa reductase 1
Vigun07g194200.1	161	12	311	25.9673	4.69863	6.26474e-17	5.01161e-16	15.3794	5.48687	15.0596	10.3707	6.22216	5.18725	14.1652	16.5071	9.44468	3.8394	3.31114	1.77628	253.499	241.456	437.945	217.126	153.444	196.78	207.338	220.573	259.233	77.4905	124.817	108.882	4.69863	4.70316	4.09833	5.1235	PF00657	PTHR22835 PTHR22835:SF224				GO:0016788
Vigun03g402800.1	4627	346	8907	25.7234	4.68501	7.32924e-75	4.13907e-73	394.737	292.633	351.391	363.917	346.885	382.127	717.115	846.449	729.129	420.798	592.695	390.781	8417.85	8633.89	9668.78	3173.47	2994.55	3835.16	4189	5357.11	4583.85	12721.6	9773.29	12739.2	4.68501	3.19419	2.62364	4.64907	PF03435 PF04455 PF05222 PF16653	PTHR11133 PTHR11133:SF14	EC:1.5.1.8 EC:1.5.1.9	KOG0172	K14157	GO:0016491 GO:0055114	AT4G33150	lysine-ketoglutarate reductase/saccharopine dehydrogenase bifunctional enzyme
Vigun07g225200.1	106	8	204	25.5558	4.67558	1.11357e-16	8.77581e-16	10.2529	10.0593	3.58563	23.5698	28.7775	12.9681	23.9038	21.0925	28.334	46.0728	65.3951	95.0308	237.597	73.1685	299.962	620.711	715.671	503.224	503.947	693.393	1091.83	3485.61	2478.89	3418.61	4.67558	4.81583	4.96427	5.50586	PF00067	PTHR24282 PTHR24282:SF15		KOG0157		GO:0004497 GO:0005506 GO:0016705 GO:0020037 GO:0055114	AT5G52400	cytochrome P450, family 715, subfamily A, polypeptide 1
Vigun09g153200.1	374	28	720	25.5293	4.67408	6.07188e-69	2.92033e-67	26.6576	35.6647	22.2309	139.533	143.887	83.8605	127.487	85.2869	93.5023	77.5559	116.718	97.6952	817.557	273.163	1067.87	4319.21	4361.16	4219.5	1386.09	2243.06	3029.47	8000.53	7538.67	7482.13	4.67408	5.13433	4.44232	6.30101	PF03106	PTHR32096 PTHR32096:SF20				GO:0003700 GO:0006355 GO:0043565	AT5G24110	WRKY DNA-binding protein 30
Vigun03g407900.2	1131	86	2176	25.4011	4.66682	4.59666e-142	1.18436e-139	108.681	55.7832	92.5092	61.2814	52.1106	44.9562	69.0555	66.9456	62.3349	34.5546	29.8003	20.4272	2158.95	2248.71	2119.73	1798.34	1497.27	1923.73	2657.96	2358.44	2250.76	2842.29	2430.57	2962.14	4.66682	5.0427	5.19537	6.60187	PF04398	PTHR31676 PTHR31676:SF20					AT4G24130	Protein of unknown function, DUF538
Vigun09g157000.1	162	12	311	25.3734	4.66524	9.12334e-46	2.29198e-44	18.4553	1.82896	16.4939	21.6842	16.3332	15.5617	13.2799	8.25357	18.8894	4.60728	9.10565	4.44069	348.912	307.308	276.965	105.496	87.5108	99.4149	141.105	130.082	79.2949	45.3246	59.0531	64.2123	4.66524	2.44831	3.1161	3.21519	PF13921	PTHR10641 PTHR10641:SF496			K09422	GO:0003677
Vigun05g070600.1	135	10	261	25.2017	4.65545	2.26976e-78	1.39625e-76	10.2529	16.4606	4.30275	12.2563	10.8888	8.64541	6.19729	6.41944	10.3891	11.5182	4.13893	11.5458	286.239	241.456	253.968	148.431	166.63	163.983	146.865	162.885	167.739	622.848	656.295	583.495	4.65545	3.91349	4.37539	6.09744	PF13561	PTHR24322 PTHR24322:SF442		KOG1208	K15095	GO:0008152 GO:0008667 GO:0016491 GO:0019290 GO:0055114	AT3G61220	NAD(P)-binding Rossmann-fold superfamily protein
Vigun10g197300.1	226	17	434	25.1059	4.64995	1.08096e-26	1.38818e-25	17.43	20.1185	14.3425	1.88558	8.55547	3.45817	7.96794	4.58532	6.61127	4.60728	9.93343	8.88138	371.362	380.476	550.93	679.592	558.631	660.033	196.779	147.049	136.225	478.102	395.924	235.91	4.64995	7.09353	4.64668	5.56646	PF00012	PTHR19375 PTHR19375:SF229			K03283		AT1G16030	heat shock protein 70B
Vigun05g269100.1	136	11	262	24.9112	4.63872	3.63515e-48	9.94846e-47	18.4553	7.31583	5.737	8.48512	10.8888	8.64541	8.85327	10.0877	15.1115	3.07152	8.27786	2.66441	270.336	225.603	288.964	190.139	163.034	206.004	96.9498	64.4753	62.0127	87.7251	112.738	145.176	4.63872	4.31881	2.71404	4.62434	PF03088	PTHR10426 PTHR10426:SF21	EC:4.3.3.2	KOG1520		GO:0009058 GO:0016844	AT3G59530	Calcium-dependent phosphotriesterase superfamily protein
Vigun10g122600.1	2271	176	4365	24.8383	4.6345	1.44249e-19	1.30683e-18	215.311	136.257	175.696	183.844	219.331	228.239	187.689	125.638	119.003	115.95	121.685	118.122	4229.97	4988.88	3877.51	1568.95	1371.4	1916.56	1451.37	1581.34	2181.63	11282.9	7097.11	10357.7	4.6345	2.94338	3.59228	6.33591	PF00168	PTHR32246 PTHR32246:SF20				GO:0005515
Vigun10g130900.1	222	17	427	24.8346	4.63428	1.03056e-74	5.7726e-73	20.5058	10.9737	20.0795	15.0847	20.9998	16.4263	20.3625	10.0877	9.44468	4.60728	5.7945	4.44069	406.908	425.597	447.943	239.207	184.612	231.626	358.042	281.655	255.167	200.306	206.686	266.621	4.63428	3.64179	4.48739	5.50412	PF00067	PTHR24296 PTHR24296:SF9	EC:1.14.14.1	KOG0157	K15398	GO:0004497 GO:0005506 GO:0016705 GO:0020037 GO:0055114	AT2G45970	cytochrome P450, family 86, subfamily A, polypeptide 8
Vigun04g084650.1	116	9	223	24.8258	4.63377	1.06797e-34	1.86515e-33	15.3794	7.31583	4.30275	0.942791	0.77777	0.864541	1.77065	1.83413	0.944468	45.3049	51.3227	34.6374	247.886	224.384	197.975	1.2267	3.59634	4.09958	3.8396	5.65573	3.0498	1425.53	1206.56	1471.3	4.63377	1.78725	1.46343	4.96626	PF00045
Vigun02g026600.1	788	61	1514	24.796	4.63203	9.87388e-41	2.11597e-39	73.821	74.9872	34.422	87.6795	131.443	64.8406	59.3169	41.2678	52.8902	105.967	70.3618	125.227	1597.7	1754.83	1190.85	253.927	362.031	277.747	1009.81	899.261	855.978	754.436	625.426	570.931	4.63203	1.65409	4.17123	2.69356		PTHR33599 PTHR33599:SF3					AT1G68765	Putative membrane lipoprotein
Vigun02g134000.1	42	3	80	24.7924	4.63183	1.43087e-21	1.43185e-20	4.10117	2.74344	2.8685	1.88558	2.33331	2.59362	4.42664	2.75119	6.61127	3.07152	1.65557	0.888138	86.9941	76.827	76.9903	19.6272	11.9878	29.722	30.7168	35.0655	21.3486	14.6209	13.4212	22.3347	4.63183	3.1705	2.65966	3.16534	PF00190	PTHR31189 PTHR31189:SF7				GO:0045735	AT2G18540	RmlC-like cupins superfamily protein
Vigun01g170600.1	918	71	1764	24.7624	4.63008	6.96252e-28	9.33269e-27	52.2899	123.455	38.0076	83.9084	66.8882	54.4661	144.308	64.1944	66.1127	56.8231	58.7728	106.577	1810.97	1546.3	1935.76	435.479	642.545	547.294	766.959	908.31	864.111	1691.63	888.481	1696.04	4.63008	2.98518	3.20899	4.26656
Vigun08g002200.3	1110	86	2134	24.7095	4.62699	8.06878e-34	1.3559e-32	104.58	71.3293	83.1865	142.361	125.221	148.701	78.7941	125.638	112.392	70.645	87.7453	77.268	1975.61	1954.82	2471.69	585.136	544.245	851.688	1023.25	1049.7	769.567	2802.82	1986.33	2992.85	4.62699	2.25064	3.16542	5.04537	PF00128 PF07821	PTHR10357 PTHR10357:SF118	EC:3.2.1.1	KOG0471	K01176	GO:0003824 GO:0004556 GO:0005509 GO:0005975 GO:0043169	AT1G76130	alpha-amylase-like 2
Vigun07g175400.1	109	8	209	24.6063	4.62096	5.00811e-05	0.000166287	8.20233	10.0593	7.17125	16.9702	28.7775	19.8845	12.3946	6.41944	8.50021	5.37516	7.45007	3.55255	213.276	247.554	164.979	56.4282	153.444	63.5435	263.972	419.655	179.938	3460.76	1680.33	2900.72	4.62096	2.05862	4.98258	8.93964	PF00280	PTHR33091 PTHR33091:SF14				GO:0004867 GO:0009611	AT2G38870	Serine protease inhibitor, potato inhibitor I-type family protein
Vigun06g226400.1	553	43	1062	24.5039	4.61494	2.15427e-15	1.58235e-14	43.0623	37.4936	49.4816	64.1098	59.8883	71.7569	28.3305	49.5214	33.0564	43.7692	52.9783	51.512	1047.67	1293.86	844.893	72.3753	55.1438	74.8174	144.945	144.787	85.3945	130.126	118.106	223.347	4.61494	0.0477076	1.75801	1.66938	PF02365	PTHR31719 PTHR31719:SF20				GO:0003677 GO:0006355	AT5G64530	xylem NAC domain 1
Vigun05g174500.1	46	4	89	24.4077	4.60926	3.12107e-23	3.41053e-22	5.12646	3.65791	2.15138	5.65674	3.11108	3.45817	10.6239	5.50238	6.61127	2.30364	4.13893	2.66441	87.9295	99.997	78.99	13.4937	22.7768	21.5228	21.1178	35.0655	19.3154	17.545	14.7633	29.3143	4.60926	2.24095	1.73137	2.75841	PF00069	PTHR27000 PTHR27000:SF101	EC:2.7.11.1	KOG1187		GO:0004672 GO:0004713 GO:0005524 GO:0006468	AT1G78530	Protein kinase superfamily protein
Vigun11g025000.1	141	11	271	24.2724	4.60125	2.00533e-13	1.31022e-12	16.4047	9.14479	7.88838	2.82837	5.44439	2.59362	7.96794	2.75119	4.72234	8.44668	28.1447	15.0983	287.174	230.481	293.963	316.489	257.737	328.992	651.771	1131.15	824.464	6651.03	4979.25	7225.28	4.60125	6.37713	7.39965	8.5109	PF00724	PTHR22893 PTHR22893:SF44	EC:1.3.1.42	KOG0134	K05894	GO:0003824 GO:0010181 GO:0016491 GO:0055114
Vigun11g136700.1	96	8	183	24.2238	4.59836	4.71699e-21	4.59836e-20	6.15175	3.65791	12.9083	5.65674	6.99993	5.18725	7.08262	1.83413	8.50021	2.30364	4.96672	2.66441	183.342	199.994	166.979	44.1612	44.3548	81.9917	178.541	135.738	94.5439	106.732	73.8164	136.8	4.59836	3.25633	4.55291	4.99744	PF00501 PF13193	PTHR24096 PTHR24096:SF213			K01904	GO:0003824 GO:0008152	AT4G05160	AMP-dependent synthetase and ligase family protein
Vigun01g199500.1	95	8	182	24.0355	4.58709	1.09671e-13	7.27943e-13	7.17704	9.14479	6.45413	10.3707	4.66662	6.05179	4.42664	5.50238	1.88894	3.07152	2.48336	3.55255	195.503	221.945	129.984	74.8287	55.1438	60.4688	92.1503	93.8851	52.8633	213.464	110.054	210.784	4.58709	3.17478	4.33735	5.87447	PF00249	PTHR10641 PTHR10641:SF568		KOG0048	K09422	GO:0003677
Vigun01g037900.1	1185	95	2276	24.021	4.58623	4.21798e-24	4.82537e-23	86.1245	90.5334	107.569	53.7391	68.4438	57.9243	79.6794	62.3603	78.3908	73.7165	72.0174	87.0375	2332	1887.75	2607.67	1532.15	1353.42	2186.1	3672.57	2348.26	2394.1	1102.41	1379.7	1429.42	4.58623	4.81553	5.25455	4.07075	PF01370	PTHR10366 PTHR10366:SF362	EC:1.1.1.195	KOG1502		GO:0003824 GO:0050662
Vigun05g264700.1	372	30	714	23.8831	4.57792	7.06213e-117	1.08729e-114	42.037	18.2896	29.4021	28.2837	31.1108	24.2072	20.3625	13.7559	19.8338	8.44668	5.7945	9.76952	702.501	725.588	714.91	328.756	284.11	326.942	365.722	291.836	348.694	336.28	355.661	404.817	4.57792	3.49076	4.22116	5.51342	PF00168 PF06398	PTHR10024 PTHR10024:SF243				GO:0005515	AT5G12970	Calcium-dependent lipid-binding (CaLB domain) plant phosphoribosyltransferase family protein
Vigun11g032900.1	101	8	193	23.8751	4.57744	7.04841e-31	1.0603e-29	12.3035	5.48687	6.45413	0.942791	4.66662	5.18725	4.42664	4.58532	15.1115	4.60728	0.827786	7.99324	156.215	203.652	218.972	35.5743	59.9389	66.6182	154.544	156.098	141.308	894.796	1079.06	1136.28	4.57744	3.90851	4.22765	7.85556	PF03181	PTHR31236 PTHR31236:SF2
Vigun08g033600.1	2381	192	4571	23.853	4.5761	2.35441e-64	1.01701e-62	270.677	117.053	187.17	101.821	97.999	99.4223	115.093	129.306	91.6134	36.0904	52.9783	33.7492	3981.15	4009.64	5722.28	3076.57	2769.18	3552.29	5350.48	4745.16	4584.87	4900.91	4180.69	4423.67	4.5761	4.97297	5.44925	6.78086		PTHR33088 PTHR33088:SF9		KOG4462			AT5G09530	hydroxyproline-rich glycoprotein family protein
Vigun03g418300.1	5010	404	9616	23.7992	4.57284	7.20528e-83	4.91511e-81	554.683	222.218	435.295	181.016	244.998	141.785	144.308	188.915	187.949	205.024	199.496	116.346	9721.82	9227.77	9899.75	3670.29	4666.84	4290.21	5066.35	5762.06	8099.26	19536.4	16549.6	17069.3	4.57284	4.47503	5.18259	6.67316	PF00407	PTHR31213 PTHR31213:SF11				GO:0006952 GO:0009607
Vigun01g192000.1	234	19	450	23.7718	4.57118	1.65862e-87	1.28398e-85	18.4553	14.6317	23.6651	29.2265	23.3331	31.1235	18.5919	22.0095	24.5562	11.5182	14.9001	13.3221	422.81	435.353	490.938	289.501	226.569	267.498	292.769	233.016	225.685	212.002	194.607	262.433	4.57118	3.22705	3.52771	4.07342	PF12695	PTHR11614 PTHR11614:SF88	EC:2.3.1.22	KOG1455			AT3G62860	alpha/beta-Hydrolases superfamily protein
Vigun09g245200.3	904	73	1735	23.6996	4.56679	2.75086e-177	1.28493e-174	74.8463	79.5596	65.2584	85.794	55.9994	73.486	88.5327	97.2087	72.724	92.1456	113.407	121.675	1904.52	1742.63	1558.8	922.479	798.386	979.8	1294.9	1307.6	1155.88	1989.9	2084.31	2088.3	4.56679	3.64903	3.86207	4.23515	PF06708	PTHR34358 PTHR34358:SF1
Vigun08g165500.1	2196	179	4212	23.5769	4.5593	4.98166e-68	2.35085e-66	238.893	110.652	186.453	377.116	251.22	220.458	255.86	309.05	392.899	123.629	111.751	124.339	3909.12	3687.69	5040.36	3184.51	2280.08	3307.34	3310.69	2946.64	2799.72	3875.99	3504.27	3823.42	4.5593	3.36941	3.24123	4.96096	PF00394 PF07731 PF07732	PTHR11709 PTHR11709:SF22	EC:1.10.3.2		K05909	GO:0005507 GO:0016491 GO:0046274 GO:0048046 GO:0052716 GO:0055114	AT2G40370	laccase 5
Vigun11g043100.2	205	17	393	23.5324	4.55658	4.7356e-31	7.19055e-30	30.7588	6.40135	12.9083	37.7116	40.444	37.1753	21.2479	23.8436	18.8894	7.6788	10.7612	8.88138	355.46	476.815	345.956	529.935	421.97	637.485	106.549	139.131	149.44	369.908	281.845	385.274	4.55658	3.78462	2.62658	5.24628	PF07714 PF11721	PTHR27006 PTHR27006:SF44	EC:2.7.11.1	KOG1187		GO:0004672 GO:0004713 GO:0005515 GO:0005524 GO:0006468	AT1G56140	Leucine-rich repeat transmembrane protein kinase
Vigun10g030900.1	1253	102	2404	23.4554	4.55185	4.77432e-42	1.06453e-40	114.833	131.685	60.9556	296.036	270.664	127.952	714.459	472.288	385.343	562.088	658.09	985.833	2546.21	1545.08	3120.61	5468.63	4148.97	5604.13	3818.48	5229.29	5234.48	8826.61	7032.69	9483.88	4.55185	4.4537	3.18347	3.52209	PF00069 PF07714	PTHR24351 PTHR24351:SF69	EC:2.7.11.1	KOG0610		GO:0004672 GO:0004674 GO:0004713 GO:0005524 GO:0006468	AT3G25250	AGC (cAMP-dependent, cGMP-dependent and protein kinase C) kinase family protein
Vigun09g121700.1	105	9	201	23.447	4.55133	7.5798e-06	2.75874e-05	8.20233	14.6317	2.8685	2.82837	3.11108	0.864541	1.77065	0.917063	0.944468	0.76788	0.827786	0.888138	192.697	260.968	148.981	2.4534	2.39756	3.07469	0.959899	1.13115	1.0166	1.46209	1.34212	1.39592	4.55133	0.220147	-0.225015	0.75788	PF02362					GO:0003677
Vigun11g119100.1	140	11	269	23.4093	4.54901	8.95467e-23	9.55037e-22	11.2782	10.9737	12.1911	18.8558	20.9998	19.8845	34.5278	17.4242	17.0004	18.4291	25.6614	21.3153	306.818	219.506	279.965	1535.83	1251.52	2001.62	387.799	512.409	602.845	4395.03	3721.69	3284.6	4.54901	6.32487	4.44615	7.44557	PF03106	PTHR31429 PTHR31429:SF10				GO:0003700 GO:0006355 GO:0043565
Vigun11g221300.1	305	25	586	23.3946	4.5481	3.70867e-27	4.82793e-26	24.607	24.6909	25.8165	26.3981	25.6664	12.1036	33.6424	30.2631	17.0004	102.128	67.0507	76.3799	585.573	698.76	472.94	188.912	145.052	191.656	425.235	337.082	242.968	175.45	165.08	219.159	4.5481	3.03409	3.63521	1.18856	PF04043	PTHR31080 PTHR31080:SF19	EC:3.1.1.11			GO:0004857	AT5G62360	Plant invertase/pectin methylesterase inhibitor superfamily protein
Vigun05g060700.1	95	8	183	23.3191	4.54344	1.02312e-11	5.96621e-11	6.15175	7.31583	10.0398	3.77116	3.88885	2.59362	29.2158	11.0048	5.66681	31.4831	15.7279	24.8679	173.053	184.141	190.976	65.0151	74.3243	73.7925	173.742	236.41	360.893	1121.42	743.533	1166.99	4.54344	4.37754	4.07065	5.39452	PF00155	PTHR11751 PTHR11751:SF284	EC:4.4.1.14		K01762	GO:0003824 GO:0009058 GO:0030170	AT3G61510	ACC synthase 1
Vigun04g019600.1	53	4	101	23.3067	4.54267	0.000856081	0.00241333	6.15175	1.82896	5.01988	5.65674	4.66662	2.59362	0.885327	0.917063	0.944468	0.76788	0.827786	0.888138	92.6066	63.4127	146.981	12.267	8.39145	6.14937	0.959899	1.13115	2.0332	1.46209	2.68423	6.9796	4.54267	1.05338	0.586349	2.1633	PF00067	PTHR24298 PTHR24298:SF105				GO:0004497 GO:0005506 GO:0016705 GO:0020037 GO:0055114
Vigun07g236800.1	1528	126	2930	23.2868	4.54144	3.90958e-195	2.912e-192	134.313	129.856	113.306	379.002	492.328	459.071	339.08	343.899	360.787	48.3765	42.2171	33.7492	2765.1	2997.47	3027.62	1724.74	1778.99	1815.09	2217.37	2196.69	1978.31	603.841	590.531	745.421	4.54144	1.99924	2.61455	3.96351	PF02574	PTHR21091 PTHR21091:SF114	EC:2.1.1.10	KOG1579	K00547		AT3G22740	homocysteine S-methyltransferase 3
Vigun09g035300.5	41	3	78	23.2833	4.54123	1.66685e-15	1.23221e-14	5.12646	2.74344	2.15138	1.88558	3.11108	6.05179	0.885327	1.83413	3.77787	3.07152	1.65557	3.55255	66.4148	82.9243	83.9894	47.8413	55.1438	103.514	57.5939	32.8032	44.7305	52.6351	49.6583	64.2123	4.54123	4.22422	4.37833	4.32986	PF00069 PF00433 PF07714	PTHR24356 PTHR24356:SF206	EC:2.7.11.1			GO:0004672 GO:0004674 GO:0004713 GO:0005524 GO:0006468	AT2G19400	AGC (cAMP-dependent, cGMP-dependent and protein kinase C) kinase family protein
Vigun02g182100.1	144	12	275	23.1049	4.53012	2.05615e-68	9.75308e-67	11.2782	13.7172	10.7569	12.2563	3.11108	6.91633	3.54131	5.50238	7.55574	1.53576	1.65557	0.888138	260.047	278.04	287.964	177.872	167.829	173.207	195.819	143.656	127.075	226.623	216.081	228.931	4.53012	4.54142	4.81283	7.36315	PF00481	PTHR13832 PTHR13832:SF294	EC:3.1.3.16	KOG0698	K14497	GO:0003824 GO:0004722 GO:0006470
Vigun04g086900.5	125	10	239	23.0287	4.52536	2.75377e-32	4.37161e-31	11.2782	5.48687	14.3425	12.2563	25.6664	10.3745	15.0506	13.7559	9.44468	0.76788	0.827786	0.888138	272.207	212.189	231.971	168.058	187.009	241.875	183.341	235.278	160.623	1.46209	1.34212	1.39592	4.52536	3.62758	3.92059	0.75788	PF00931 PF13676	PTHR11017 PTHR11017:SF171		KOG4658		GO:0005515 GO:0007165 GO:0043531
Vigun07g248600.1	171	14	327	22.895	4.51696	2.17813e-11	1.24074e-10	18.4553	10.0593	14.3425	6.59954	10.111	7.78087	6.19729	4.58532	2.8334	6.14304	9.10565	9.76952	323.655	325.6	331.958	325.076	249.346	356.664	132.466	131.213	107.76	1169.67	712.664	1294.02	4.51696	5.24857	4.76975	6.98825	PF01657 PF07714	PTHR27002 PTHR27002:SF122	EC:2.7.11.1	KOG1187		GO:0004672 GO:0004713 GO:0005524 GO:0006468	AT4G38830	cysteine-rich RLK (RECEPTOR-like protein kinase) 26
Vigun03g140900.1	32	3	62	22.7539	4.50804	0.000322343	0.000968012	2.05058	1.82896	4.30275	0.942791	3.11108	0.864541	0.885327	0.917063	0.944468	0.76788	0.827786	0.888138	42.0939	56.0959	87.9889	1.2267	1.19878	1.0249	2.8797	5.65573	5.08301	1.46209	2.68423	1.39592	4.50804	-0.51144	2.30971	1.15792	PF01565 PF08031	PTHR32448	EC:1.3.3.8			GO:0003824 GO:0016491 GO:0016614 GO:0050660 GO:0055114	AT4G20820	FAD-binding Berberine family protein
Vigun06g073300.1	112	9	214	22.7497	4.50777	4.98394e-38	9.76208e-37	12.3035	7.31583	8.6055	4.71395	2.33331	6.91633	3.54131	4.58532	3.77787	4.60728	4.13893	5.32883	227.307	226.822	187.976	31.8942	28.7707	44.0705	115.188	68.9999	79.2949	27.7796	34.895	48.8572	4.50777	2.90701	4.46813	2.98624		PTHR34355 PTHR34355:SF1					AT1G07300	josephin protein-related
Vigun03g084800.1	7427	629	14225	22.6153	4.49923	5.92876e-92	5.07424e-90	695.148	524.911	666.927	773.088	650.994	663.968	617.958	580.501	862.299	329.421	426.31	279.763	14859.1	13748.4	14067.2	6690.43	8647.99	10132.1	15904.6	16964.9	14083	17404.7	13179.6	15969.3	4.49923	3.6086	4.50995	5.4905	PF02298	PTHR33021 PTHR33021:SF9				GO:0009055	AT2G02850	plantacyanin
Vigun05g285500.1	91	8	174	22.44	4.488	1.4623e-29	2.08806e-28	8.20233	6.40135	8.6055	27.3409	34.2219	14.6972	32.7571	20.1754	25.5006	7.6788	20.6947	20.4272	192.697	134.142	193.976	407.265	299.695	507.323	233.255	277.131	247.034	741.277	595.9	598.85	4.488	3.99303	3.27156	5.31006	PF00704 PF07714 PF08276	PTHR27002 PTHR27002:SF5	EC:2.7.11.1 EC:3.2.1.14	KOG1187		GO:0004553 GO:0004672 GO:0004713 GO:0005524 GO:0005975 GO:0006468
Vigun07g170100.1	1796	155	3437	22.1172	4.46709	1.42859e-94	1.31235e-92	163.021	145.402	157.768	459.139	544.439	346.681	472.765	400.757	442.011	132.075	189.563	238.909	3233.75	2470.66	4606.42	7714.72	6595.68	7863	4653.59	5529.04	5752.95	9228.68	8899.58	9571.82	4.46709	4.03752	3.59853	5.62691	PF08392 PF08541	PTHR31561 PTHR31561:SF25	EC:2.3.1.119 EC:2.3.1.199		K15397	GO:0003824 GO:0006633 GO:0008152 GO:0008610 GO:0016020 GO:0016747	AT5G43760	3-ketoacyl-CoA synthase 20
Vigun03g411300.1	2356	207	4506	21.8185	4.44748	6.23874e-48	1.69393e-46	204.033	227.705	187.887	148.961	93.3324	146.972	191.231	160.486	162.448	106.735	104.301	89.7019	4780	4771.81	3967.5	980.134	972.209	1178.63	2976.65	2677.42	1803.45	2340.8	1907.15	2615.95	4.44748	3.00779	3.85839	4.51245	PF04043	PTHR31080 PTHR31080:SF18				GO:0004857	AT1G47960	cell wall / vacuolar inhibitor of fructosidase 1
Vigun11g072700.1	4602	404	8801	21.8014	4.44635	8.09809e-24	9.13156e-23	475.735	383.167	352.109	232.869	251.22	287.892	355.016	269.617	249.339	191.97	215.224	203.384	9136.25	8515.6	8749.9	1351.82	1439.73	2456.68	2466.94	3439.82	2681.79	9133.65	5575.15	10282.3	4.44635	2.76519	3.29676	5.3551	PF00232	PTHR10353 PTHR10353:SF46	EC:3.2.1.21		K01188	GO:0004553 GO:0005975	AT5G54570	beta glucosidase 41
Vigun07g267000.1	73	6	139	21.7865	4.44536	1.91318e-24	2.22188e-23	6.15175	7.31583	5.737	16.9702	20.9998	15.5617	15.9359	12.8389	8.50021	13.054	26.4892	49.7357	137.507	32.9258	247.969	961.733	1203.57	884.485	98.8696	273.737	341.578	1282.25	1076.38	1270.29	4.44536	5.83217	4.26002	5.34508	PF07714	PTHR27005 PTHR27005:SF28	EC:2.7.11.1	KOG1187		GO:0004672 GO:0004713 GO:0005524 GO:0006468	AT1G67000	Protein kinase superfamily protein
Vigun01g042500.1	256	22	489	21.7839	4.44519	1.56657e-39	3.21947e-38	26.6576	25.6054	15.0596	27.3409	35.7774	17.2908	87.6474	46.7702	35.8898	19.197	21.5224	44.4069	545.35	268.285	652.918	1286.81	1063.32	1344.66	853.35	1056.49	992.203	782.216	675.085	940.85	4.44519	5.52199	4.09086	4.81617		PTHR37748					AT4G12735
Vigun06g064500.1	84	7	160	21.6663	4.43738	2.64517e-25	3.1931e-24	11.2782	3.65791	7.17125	5.65674	7.7777	8.64541	12.3946	4.58532	10.3891	3.8394	12.4168	7.1051	152.473	158.532	167.979	45.3879	29.9695	57.3942	59.5137	71.2622	46.7637	213.464	144.949	234.515	4.43738	2.58793	2.69752	4.66566	PF03552	PTHR13301 PTHR13301:SF54	EC:2.4.1.12			GO:0016020 GO:0016760 GO:0030244	AT1G55850	cellulose synthase like E1
Vigun05g294900.1	118	10	226	21.6078	4.43348	5.90802e-55	1.97117e-53	7.17704	9.14479	15.0596	11.3135	17.1109	24.2072	27.4451	22.9266	23.6117	9.98244	9.10565	7.99324	244.145	210.969	222.972	110.403	111.486	84.0415	207.338	169.672	167.739	30.7038	53.6847	68.4001	4.43348	2.5392	2.88032	2.49617	PF00069 PF01453	PTHR27002 PTHR27002:SF31	EC:2.7.11.1	KOG1187		GO:0004672 GO:0004674 GO:0004713 GO:0005524 GO:0006468
Vigun01g172700.1	51	5	98	21.5443	4.42924	1.3037e-19	1.18381e-18	5.12646	6.40135	2.15138	0.942791	2.33331	1.72908	4.42664	0.917063	3.77787	3.07152	1.65557	3.55255	102.896	76.827	114.985	35.5743	31.1682	45.0954	38.396	35.0655	29.4814	99.4218	53.6847	72.5878	4.42924	4.48184	3.49642	4.76866	PF00149 PF14008 PF16656	PTHR22953 PTHR22953:SF38	EC:3.1.3.2	KOG1378		GO:0003993 GO:0016787 GO:0046872	AT3G52780	Purple acid phosphatases superfamily protein
Vigun09g277000.1	405	36	774	21.4845	4.42523	1.25548e-86	9.47941e-85	39.9864	32.9212	35.1391	45.254	17.1109	24.2072	21.2479	33.0143	34.9453	19.197	22.3502	24.8679	803.526	732.905	784.901	428.119	339.254	463.253	643.132	479.606	537.782	459.095	493.899	593.266	4.42523	3.82935	4.21833	4.54113		PTHR11669 PTHR11669:SF13		KOG2035	K10756	GO:0003677 GO:0006260
Vigun03g410900.1	34	3	64	21.4226	4.42106	1.16338e-17	9.6775e-17	4.10117	2.74344	2.15138	2.82837	3.11108	2.59362	1.77065	1.83413	0.944468	1.53576	1.65557	2.66441	71.0919	64.6322	56.9928	8.5869	14.3853	5.12448	17.2782	38.459	19.3154	29.2417	20.1318	32.1062	4.42106	1.71926	4.0442	3.79851	PF04398	PTHR31676 PTHR31676:SF33					AT5G49600	Protein of unknown function, DUF538
Vigun03g320400.1	46	4	88	21.3968	4.41932	2.48574e-08	1.13512e-07	7.17704	3.65791	1.43425	5.65674	3.88885	3.45817	3.54131	7.33651	3.77787	4.60728	6.62229	4.44069	89.8003	120.728	51.9934	26.9874	23.9756	31.7718	53.7543	27.1475	31.5146	17.545	20.1318	13.9592	4.41932	2.66956	2.93932	1.72035	PF00564	PTHR31066				GO:0005515	AT5G63130	Octicosapeptide/Phox/Bem1p family protein
Vigun08g157000.1	67	6	127	21.3275	4.41464	1.27072e-24	1.48704e-23	4.10117	7.31583	6.45413	0.942791	0.77777	2.59362	2.65598	2.75119	2.8334	6.91092	5.7945	5.32883	134.701	141.459	104.987	7.3602	5.99389	10.249	47.0351	35.0655	25.415	7.31043	5.36847	8.37552	4.41464	2.45181	3.70566	0.223383	PF00046	PTHR24326 PTHR24326:SF295				GO:0003677	AT3G11260	WUSCHEL related homeobox 5
Vigun03g381900.1	695	63	1328	21.2506	4.40944	1.80387e-28	2.48056e-27	58.4416	89.6189	39.4419	275.295	206.109	165.992	115.978	56.8579	59.5015	64.5019	72.8452	90.5901	1405	1209.72	1369.83	641.564	810.374	657.983	624.894	816.688	817.347	1799.83	1038.8	1830.05	4.40944	1.70447	3.28135	4.35631	PF05553	PTHR33098 PTHR33098:SF3					AT5G57510	(1 of 28) PF05553 - Cotton fibre expressed protein (DUF761)
Vigun06g213100.1	1134	102	2166	21.225	4.40769	5.24128e-53	1.63769e-51	150.718	42.066	113.306	103.707	147.776	49.2789	54.005	37.5996	68.9461	41.4655	48.0116	42.6306	1897.03	2317	2282.71	394.998	317.676	543.195	742.962	679.819	501.184	906.493	916.666	1168.38	4.40769	2.06199	3.58298	4.5011	PF00188	PTHR10334 PTHR10334:SF223			K13449		AT3G19690	CAP (Cysteine-rich secretory proteins, Antigen 5, and Pathogenesis-related 1 protein) superfamily protein
Vigun07g246900.1	145	13	278	21.1945	4.40562	1.00866e-81	6.55606e-80	23.5817	6.40135	9.32263	47.1395	43.5551	48.4143	13.2799	26.5948	30.223	8.44668	14.0724	7.99324	251.628	230.481	350.956	671.005	713.273	732.8	396.438	462.639	473.736	1020.54	927.403	1106.96	4.40562	3.92779	4.24896	6.64559	PF01657 PF07714	PTHR27002 PTHR27002:SF122	EC:2.7.11.1	KOG1187		GO:0004672 GO:0004713 GO:0005524 GO:0006468	AT4G38830	cysteine-rich RLK (RECEPTOR-like protein kinase) 26
Vigun10g008600.1	57	5	109	21.1455	4.40228	8.06368e-14	5.39255e-13	7.17704	5.48687	2.8685	7.54233	5.44439	3.45817	27.4451	14.673	18.8894	28.4116	22.3502	25.756	87.9295	58.5348	181.977	191.365	154.642	241.875	154.544	186.639	219.586	636.007	409.346	633.748	4.40228	5.15982	3.20035	4.45575	PF00847	PTHR31190 PTHR31190:SF21			K09286	GO:0003677 GO:0003700 GO:0006355
Vigun04g040100.1	1765	160	3371	21.0737	4.39737	6.5914e-39	1.33176e-37	164.047	177.409	138.405	90.5079	130.665	102.016	187.689	128.389	124.67	133.611	148.174	142.99	3313.26	3231.61	3567.55	582.683	539.45	655.933	1996.59	1801.92	1593.01	3101.08	1771.59	2918.87	4.39737	2.45986	3.61267	4.19714	PF01373	PTHR31352 PTHR31352:SF13	EC:3.2.1.2		K01177	GO:0000272 GO:0005975 GO:0016161	AT3G23920	beta-amylase 1
Vigun03g431900.1	613	56	1170	21.0341	4.39466	1.11972e-23	1.25135e-22	63.5681	63.099	40.159	28.2837	24.1109	22.4781	28.3305	33.0143	16.056	23.0364	15.7279	11.5458	1174.89	1146.31	1187.85	397.451	363.23	525.772	562.501	993.146	750.252	2937.33	1990.36	2829.53	4.39466	4.10282	4.89684	7.26855	PF04819	PTHR16007 PTHR16007:SF29					AT1G55230	Family of unknown function (DUF716)
Vigun06g195300.1	353	32	673	20.8625	4.38284	4.81596e-43	1.10787e-41	36.9105	28.3488	31.5535	17.913	17.8887	15.5617	27.4451	19.2583	20.7783	16.1255	10.7612	19.539	680.986	654.858	683.914	668.552	582.606	757.398	339.804	527.114	298.881	1997.21	1532.7	1891.47	4.38284	5.28927	4.11068	6.86759	PF00847	PTHR31677 PTHR31677:SF16				GO:0003677 GO:0003700 GO:0006355	AT4G18450	Integrase-type DNA-binding superfamily protein
Vigun05g227800.1	327	30	624	20.8594	4.38262	4.39926e-43	1.01371e-41	32.8093	24.6909	32.2706	27.3409	33.4441	23.3426	36.2984	33.0143	33.0564	15.3576	26.4892	26.6441	652.923	670.712	548.931	279.688	189.407	274.672	544.263	398.163	359.877	217.851	198.633	174.49	4.38262	3.1442	3.66921	3.10911	PF00069	PTHR24361 PTHR24361:SF380	EC:2.7.11.25	KOG0198		GO:0004672 GO:0004713 GO:0005524 GO:0006468	AT5G55090	mitogen-activated protein kinase kinase kinase 15
Vigun09g227900.1	4250	390	8110	20.7745	4.37674	2.85872e-41	6.25266e-40	675.667	235.935	259.599	914.507	546.772	918.143	1064.16	1260.96	930.301	1174.09	1514.02	1086.19	7666.7	8470.48	8193.97	2919.55	2536.62	3263.27	3379.8	4308.54	3974.91	13157.3	9200.21	13627	4.37674	1.87362	1.84105	3.25309	PF01063	PTHR11825 PTHR11825:SF54	EC:2.6.1.42	KOG0975	K00826	GO:0003824 GO:0004084 GO:0008152 GO:0009081	AT1G10070	branched-chain amino acid transaminase 2
Vigun09g149800.1	132	12	251	20.7613	4.37582	5.45506e-47	1.42769e-45	10.2529	10.9737	15.0596	70.7093	72.3326	44.0916	17.7065	15.5901	22.6672	16.1255	12.4168	15.9865	241.338	278.04	233.97	130.03	110.288	132.212	96.9498	117.639	84.3779	168.14	100.659	174.49	4.37582	0.993286	2.41742	3.31544	PF03171 PF14226	PTHR10209 PTHR10209:SF167	EC:1.14.11.9	KOG0143		GO:0016491 GO:0055114
Vigun07g192200.1	127	12	243	20.6829	4.37036	5.73512e-08	2.53943e-07	14.3541	13.7172	7.17125	50.9107	21.7776	12.9681	29.2158	19.2583	51.9457	3.8394	9.10565	4.44069	221.695	179.263	327.959	547.108	234.961	578.041	137.266	191.164	142.324	81.8768	136.896	78.1715	4.37036	3.98902	2.22893	4.09422	PF00067	PTHR24298 PTHR24298:SF121	EC:1.14.13.152	KOG0156		GO:0004497 GO:0005506 GO:0016705 GO:0020037 GO:0055114
Vigun08g043000.1	348	32	663	20.68	4.37016	1.09062e-23	1.22131e-22	36.9105	15.5461	43.7446	50.9107	59.8883	39.7689	22.1332	26.5948	28.334	17.6612	24.8336	16.8746	454.614	721.93	812.897	1129.79	1196.38	1001.32	142.065	109.721	249.067	143.284	367.74	214.972	4.37016	4.46595	2.7003	3.61217	PF00069 PF00139	PTHR27007 PTHR27007:SF24	EC:2.7.11.1	KOG1187		GO:0004672 GO:0004713 GO:0005524 GO:0006468 GO:0030246
Vigun01g192400.1	250	23	478	20.6135	4.36552	3.14017e-91	2.64648e-89	20.5058	21.033	27.9679	11.3135	18.6665	12.1036	16.8212	15.5901	15.1115	22.2685	22.3502	21.3153	488.289	497.546	446.944	242.887	285.309	261.348	410.837	407.213	334.462	159.367	238.897	219.159	4.36552	4.22969	4.60002	3.22716	PF03242	PTHR33509 PTHR33509:SF5				GO:0006950	AT4G02380	senescence-associated gene 21
Vigun03g311000.1	1050	97	2003	20.603	4.36478	1.12306e-56	3.92772e-55	94.3268	93.2768	103.983	65.9954	94.888	62.247	92.9594	74.2821	67.0572	62.9662	133.274	133.221	2204.79	1345.08	2457.69	1550.55	1541.63	1477.9	2731.87	3350.45	3217.54	3197.58	2798.31	3076.61	4.36478	4.35626	5.31079	4.78332		PTHR33623 PTHR33623:SF3					AT4G11780
Vigun05g113600.1	232	21	442	20.592	4.36401	1.05004e-08	4.92397e-08	22.5564	24.6909	17.211	27.3409	30.333	16.4263	22.1332	22.0095	28.334	9.21456	19.0391	13.3221	478.935	341.453	506.936	267.421	346.447	356.664	225.576	377.803	329.379	1674.09	852.244	1698.83	4.36401	3.71122	3.68591	6.66712
Vigun03g226900.1	5031	469	9594	20.4587	4.35464	2.98972e-103	3.47653e-101	632.605	310.923	463.263	110.307	122.888	81.2669	1062.39	876.712	822.631	1361.45	1775.6	1509.83	8974.42	9079	10727.6	4530.21	4853.85	4573.08	9025.93	11425.7	14393	44603.8	41224.5	40256.9	4.35464	5.47198	3.65729	4.76199	PF00407	PTHR31213 PTHR31213:SF11				GO:0006952 GO:0009607
Vigun10g184100.1	379	35	722	20.4053	4.35087	4.11763e-30	6.00729e-29	41.0117	29.2633	35.8563	61.2814	45.8884	44.0916	71.7115	90.7893	56.6681	79.0917	60.4284	63.0578	750.207	808.512	606.923	231.846	238.557	263.398	404.117	525.983	450.354	910.879	531.478	805.446	4.35087	2.27835	2.65503	3.47197	PF00153	PTHR24089 PTHR24089:SF270		KOG0762	K15109	GO:0055085
Vigun04g067600.2	2118	198	4039	20.3949	4.35014	4.84026e-57	1.71236e-55	224.539	210.33	159.202	530.791	543.661	375.211	508.178	365.908	390.065	315.599	272.342	439.628	4215.94	2887.72	5012.37	7470.61	6646.03	8215.56	3691.77	4829.99	4118.25	10225.8	9942.4	8058.65	4.35014	3.94534	3.32176	4.77976	PF00122 PF00689 PF00690 PF12710	PTHR24093 PTHR24093:SF292	EC:3.6.3.8		K01537	GO:0000166 GO:0005388 GO:0005524 GO:0016020 GO:0016021 GO:0046872 GO:0070588	AT3G22910	ATPase E1-E2 type family protein / haloacid dehalogenase-like hydrolase family protein
Vigun06g210600.1	235	22	448	20.2928	4.34289	8.95888e-94	8.06855e-92	21.5311	21.033	23.6651	64.1098	44.3329	38.9044	62.8582	55.0238	37.7787	62.1983	44.7004	64.8341	453.679	435.353	454.943	501.721	493.897	414.058	374.361	382.327	461.537	891.872	1037.46	864.074	4.34289	3.25807	2.9683	4.02379	PF00954 PF01453 PF07714 PF08276 PF11883	PTHR27002 PTHR27002:SF93	EC:2.7.11.1	KOG1187		GO:0004672 GO:0004674 GO:0004713 GO:0005524 GO:0006468 GO:0048544	AT4G21380	receptor kinase 3
Vigun01g165400.1	978	92	1865	20.2783	4.34186	2.79939e-69	1.37031e-67	112.782	61.2701	101.832	342.233	231.775	178.96	324.915	389.752	323.008	704.146	447.004	466.272	1731.46	1918.24	1944.75	1176.41	915.867	1067.94	1940.92	2279.26	2282.27	2995.81	2539.28	3513.53	4.34186	2.06936	2.64763	2.484	PF00201	PTHR11926 PTHR11926:SF248	EC:2.4.1.203	KOG1192	K13496	GO:0008152 GO:0016758	AT2G36800	don-glucosyltransferase 1
Vigun09g176700.1	431	41	820	20.1621	4.33358	1.53676e-77	9.20686e-76	47.1634	34.7502	40.159	22.627	17.1109	16.4263	19.4772	18.3413	17.9449	4.60728	13.2446	5.32883	781.076	918.265	761.904	328.756	262.532	295.17	454.992	366.491	396.474	156.443	131.527	120.049	4.33358	3.98033	4.449	4.13764	PF00249	PTHR10641 PTHR10641:SF670		KOG0048	K09422	GO:0003677	AT1G34670	myb domain protein 93
Vigun04g038600.1	286	27	544	20.0096	4.32262	9.17579e-33	1.47967e-31	37.9358	22.862	20.7966	31.1121	36.5552	28.5299	30.1011	21.0925	29.2785	15.3576	13.2446	17.7628	533.19	647.542	451.943	120.217	104.294	129.137	242.854	205.869	190.104	128.664	128.843	150.759	4.32262	1.87824	2.98887	3.1384	PF00249	PTHR10641 PTHR10641:SF665		KOG0048	K09422	GO:0003677	AT1G17950	myb domain protein 52
Vigun05g224900.1	112	11	213	19.9918	4.32133	4.49258e-14	3.05404e-13	12.3035	8.23031	11.474	5.65674	2.33331	5.18725	16.8212	10.0877	18.8894	6.14304	8.27786	9.76952	219.824	256.09	163.979	15.9471	14.3853	23.5726	111.348	66.7376	59.9795	23.3934	21.4739	37.6898	4.32133	2.03237	2.37799	1.77096		PTHR31717 PTHR31717:SF11				GO:0005622 GO:0008270	AT4G15248	B-box type zinc finger family protein
Vigun10g083200.2	83	8	158	19.9766	4.32024	2.32669e-45	5.77668e-44	11.2782	4.57239	7.88838	11.3135	11.6666	21.6135	7.96794	4.58532	10.3891	6.14304	14.0724	7.1051	186.149	156.093	131.983	103.043	159.438	146.56	192.94	186.639	173.839	87.7251	111.396	111.674	4.32024	3.19734	4.59228	3.5079	PF08263 PF13855	PTHR27004 PTHR27004:SF37		KOG0472		GO:0005515	AT1G45616	receptor like protein 6
Vigun03g120400.2	111	11	212	19.9567	4.3188	2.47202e-10	1.31569e-09	12.3035	10.9737	8.6055	9.42791	10.111	8.64541	0.885327	0.917063	4.72234	0.76788	0.827786	0.888138	248.822	130.484	256.968	147.204	147.45	175.257	8.63909	2.26229	5.08301	26.3175	17.4475	8.37552	4.3188	4.05942	1.29267	4.39178	PF07714	PTHR27000 PTHR27000:SF29	EC:2.7.10.1 EC:2.7.11.1	KOG1187		GO:0004672 GO:0004713 GO:0005524 GO:0006468
Vigun03g226800.1	3134	301	5966	19.8267	4.30937	5.69528e-139	1.36484e-136	397.813	196.613	308.364	36.7688	93.3324	55.3307	692.326	552.072	538.347	821.632	1111.72	956.525	5600.36	5621.78	6677.16	3055.71	3098.84	2929.15	5501.18	7156.76	9080.28	26264.9	26335	25703.1	4.30937	5.61432	3.60806	4.75999	PF00407	PTHR31213 PTHR31213:SF11				GO:0006952 GO:0009607
Vigun11g128200.1	651	63	1240	19.8136	4.30842	1.23426e-71	6.44221e-70	72.7957	31.0923	83.9037	148.018	129.888	144.378	105.354	109.131	120.892	16.8934	21.5224	36.4137	1164.6	1202.4	1353.83	751.968	656.931	800.444	704.566	673.032	474.753	330.431	295.266	470.425	4.30842	2.38733	2.4655	3.87266	PF03015 PF07993	PTHR11011 PTHR11011:SF25	EC:1.2.1.50 EC:1.2.1.84	KOG1221	K13356	GO:0080019	AT4G33790	Jojoba acyl CoA reductase-related male sterility protein
Vigun03g294700.1	78	7	148	19.7601	4.30452	1.96739e-21	1.95526e-20	12.3035	7.31583	2.8685	7.54233	6.22216	7.78087	7.96794	9.17063	6.61127	13.8218	19.8669	15.9865	137.507	154.873	151.981	30.6675	61.1377	70.7178	66.233	98.4097	72.1787	254.403	178.502	286.164	4.30452	2.9152	3.31781	3.85553	PF16913	PTHR31376 PTHR31376:SF16				GO:0005215 GO:0016021
Vigun05g281400.1	381	37	725	19.7321	4.30247	6.44516e-30	9.33871e-29	35.8852	35.6647	38.7248	49.0251	62.9994	56.1952	59.3169	30.2631	39.6676	18.4291	20.6947	15.0983	722.144	893.876	559.929	430.572	406.386	451.979	888.867	669.639	627.243	273.41	265.739	256.849	4.30247	2.93776	4.07992	3.87581	PF05553	PTHR33265 PTHR33265:SF3					AT3G16330	(1 of 4) PTHR33265:SF8 - F5F19.20 PROTEIN
Vigun11g123200.1	68	7	129	19.6779	4.2985	3.95977e-15	2.86123e-14	6.15175	6.40135	7.17125	15.0847	17.1109	11.239	6.19729	12.8389	2.8334	5.37516	9.93343	4.44069	118.798	35.3648	233.97	536.068	551.438	577.016	23.9975	57.6885	77.2617	328.969	171.791	321.062	4.2985	5.26012	2.86155	5.37895	PF04844	PTHR33057 PTHR33057:SF17
Vigun04g096000.1	345	33	657	19.6669	4.2977	2.61742e-39	5.34717e-38	33.8346	42.066	24.3823	144.247	164.109	94.235	470.109	289.792	297.507	379.333	576.967	580.842	666.955	252.431	1052.87	3410.23	3222.32	3844.38	1053.01	1823.41	1922.39	11261	9535.74	11988.2	4.2977	4.70176	2.18214	4.41471	PF02365	PTHR31989 PTHR31989:SF20				GO:0003677 GO:0006355	AT5G14000	NAC domain containing protein 84
Vigun08g079500.1	457	44	869	19.6631	4.29742	4.74663e-28	6.3967e-27	48.1887	35.6647	48.7645	98.993	79.3325	86.4541	74.3675	109.131	68.0017	103.664	108.44	90.5901	858.716	956.069	792.9	532.388	467.524	610.838	310.047	341.606	399.524	1391.91	904.587	1471.3	4.29742	2.60487	2.06338	3.63779	PF00415	PTHR22870 PTHR22870:SF155		KOG1427			AT5G11580	Regulator of chromosome condensation (RCC1) family protein
Vigun04g036100.1	127	12	241	19.5585	4.28972	2.67226e-25	3.22352e-24	14.3541	11.8882	10.7569	12.2563	9.33324	9.50996	6.19729	5.50238	4.72234	6.91092	4.13893	3.55255	236.661	239.017	247.969	185.232	184.612	231.626	284.13	223.967	162.656	30.7038	115.422	62.8164	4.28972	4.27353	5.35208	3.83883	PF03372	PTHR11200 PTHR11200:SF144	EC:3.1.3.56	KOG0565		GO:0046856
Vigun06g182900.1	815	80	1549	19.4544	4.28202	1.24578e-13	8.2391e-13	88.1751	80.4741	70.2783	78.2516	74.6659	76.0796	129.258	84.3698	85.9466	33.7867	57.1172	50.6239	1549.99	1763.36	1334.83	512.761	514.276	724.601	1089.49	1573.42	971.871	2068.85	1109.93	2508.47	4.28202	2.9353	3.60088	5.32857	PF04520	PTHR33083 PTHR33083:SF7					AT2G34340	Protein of unknown function, DUF584
Vigun10g044600.1	196	19	373	19.3992	4.27793	4.90764e-69	2.38115e-67	23.5817	18.2896	15.7768	16.0274	13.9999	15.5617	32.7571	37.5996	39.6676	15.3576	16.5557	18.6509	423.745	364.623	329.958	207.312	160.636	234.701	148.784	167.41	160.623	210.54	225.476	195.429	4.27793	3.72456	2.11561	3.64247	PF00067	PTHR24298 PTHR24298:SF74		KOG0156	K17961	GO:0004497 GO:0005506 GO:0016705 GO:0020037 GO:0055114	AT3G25180	cytochrome P450, family 82, subfamily G, polypeptide 1
Vigun09g203150.1	32	3	61	19.133	4.25799	2.97934e-10	1.57838e-09	4.10117	1.82896	3.58563	7.54233	19.4443	11.239	6.19729	8.25357	6.61127	5.37516	6.62229	5.32883	53.319	59.7543	68.9913	69.9219	87.5108	70.7178	71.0325	79.1802	52.8633	86.263	143.606	48.8572	4.25799	2.57737	3.2693	4.00782
Vigun09g256400.1	42	4	80	19.0959	4.25519	1.79084e-28	2.46399e-27	5.12646	4.57239	2.8685	4.71395	6.99993	8.64541	6.19729	1.83413	13.2225	3.8394	0.827786	2.66441	92.6066	74.388	72.9908	78.5088	91.1072	98.39	90.2305	105.197	86.4111	51.173	65.7637	76.7756	4.25519	3.71851	3.72906	4.72364	PF13639	PTHR14155 PTHR14155:SF77			K19037	GO:0005515 GO:0008270	AT5G42200	RING/U-box superfamily protein
Vigun05g247400.1	271	27	515	19.0609	4.25254	7.616e-64	3.24404e-62	30.7588	23.7764	26.5336	26.3981	18.6665	24.2072	45.1517	40.3508	43.4455	33.0189	30.6281	31.973	499.514	587.787	457.942	176.645	121.077	159.884	326.366	306.541	264.316	251.479	241.581	307.102	4.25254	2.72376	2.79868	3.06491	PF03641	PTHR31223 PTHR31223:SF23			K06966
Vigun09g259000.1	59	6	113	19.0535	4.25199	2.16553e-15	1.58977e-14	5.12646	5.48687	7.17125	8.48512	5.44439	3.45817	9.7386	5.50238	3.77787	4.60728	4.96672	5.32883	95.4129	141.459	101.987	121.443	64.734	80.9668	77.7518	58.8196	40.664	45.3246	40.2635	57.2327	4.25199	3.94148	3.22017	3.26055							AT5G42290	transcription activator-related
Vigun11g122000.1	170	17	322	18.9233	4.24209	4.76503e-24	5.43541e-23	18.4553	18.2896	14.3425	29.2265	30.333	45.8207	7.96794	17.4242	16.056	27.6437	19.0391	25.756	351.718	267.065	347.956	630.524	453.138	860.912	346.524	487.524	333.445	1305.64	1299.17	1633.23	4.24209	4.20578	4.81596	5.87049	PF11744	PTHR31086 PTHR31086:SF22				GO:0015743	AT1G08440	Aluminium activated malate transporter family protein
Vigun05g177100.1	149	15	282	18.8682	4.23789	6.89569e-40	1.43101e-38	15.3794	13.7172	15.7768	23.5698	22.5553	16.4263	52.2343	37.5996	44.39	10.7503	6.62229	7.99324	302.141	236.578	307.961	145.977	169.028	207.029	325.406	295.229	234.835	510.268	534.162	665.854	4.23789	3.06103	2.67208	6.0752	PF03171 PF14226	PTHR10209 PTHR10209:SF168	EC:1.14.11.32	KOG0143		GO:0016491 GO:0055114	AT1G17020	senescence-related gene 1
Vigun03g447300.1	77	8	147	18.766	4.23005	2.27861e-06	8.73505e-06	6.15175	13.7172	3.58563	6.59954	12.4443	10.3745	112.437	54.1067	59.5015	39.9298	63.7395	82.5968	138.442	120.728	180.977	66.2418	73.1255	92.2406	71.9924	116.508	110.81	526.351	202.66	558.368	4.23005	2.9769	0.405032	2.789		PTHR33647 PTHR33647:SF5					AT4G21920
Vigun11g024700.1	60	6	115	18.6894	4.22415	3.51678e-21	3.45153e-20	7.17704	5.48687	5.737	13.1991	17.8887	4.32271	21.2479	21.0925	22.6672	29.1795	50.495	39.0781	124.411	69.5101	149.981	448.972	346.447	472.477	395.478	808.769	785.833	4919.92	4234.38	5326.83	4.22415	5.16212	4.93608	6.93007	PF00724	PTHR22893 PTHR22893:SF44	EC:1.3.1.42	KOG0134	K05894	GO:0003824 GO:0010181 GO:0016491 GO:0055114
Vigun02g140200.1	150	15	285	18.6356	4.21999	1.9296e-20	1.82428e-19	18.4553	10.9737	16.4939	47.1395	13.9999	10.3745	7.96794	13.7559	8.50021	9.98244	23.178	14.2102	290.916	282.918	281.964	115.31	110.288	156.809	101.749	149.311	107.76	510.268	328.819	536.033	4.21999	2.41881	3.56949	4.85942	PF12697	PTHR10992 PTHR10992:SF784		KOG1454
Vigun06g085600.1	723	74	1372	18.5955	4.21688	3.16367e-74	1.75075e-72	74.8463	80.4741	65.9755	69.7665	109.666	108.068	82.3354	74.2821	67.0572	80.6274	97.6788	76.3799	1323.62	1431.66	1359.83	1204.62	1535.64	1016.7	603.776	775.966	919.008	1665.32	1798.44	1765.84	4.21688	3.70793	3.36138	4.35991	PF00069	PTHR13902 PTHR13902:SF49	EC:2.7.11.1		K08867	GO:0004672 GO:0004713 GO:0005524 GO:0006468	AT5G58350	with no lysine (K) kinase 4
Vigun07g189100.1	572	58	1085	18.5814	4.21578	4.90348e-69	2.38115e-67	63.5681	52.1253	59.5214	51.8535	44.3329	72.6215	31.8718	69.6968	50.0568	62.9662	67.8785	69.2748	1100.99	1143.87	1010.87	311.582	299.695	319.767	478.03	461.508	389.358	665.249	492.557	776.131	4.21578	2.46347	3.13164	3.27261	PF00025	PTHR24073 PTHR24073:SF536		KOG0080	K07910	GO:0003924 GO:0005525 GO:0005622 GO:0006886 GO:0006913 GO:0007165 GO:0007264 GO:0015031 GO:0016020
Vigun10g082600.1	79	8	150	18.5484	4.21323	8.34913e-44	1.98357e-42	9.22763	6.40135	8.6055	22.627	20.9998	24.2072	34.5278	32.0972	17.9449	14.5897	8.27786	13.3221	148.732	137.801	162.979	90.7758	77.9206	97.3651	155.504	157.229	134.191	80.4147	111.396	138.196	4.21323	1.97168	2.40182	3.18884	PF00560 PF08263 PF13855	PTHR27004 PTHR27004:SF37		KOG0472		GO:0005515	AT1G45616	receptor like protein 6
Vigun05g104700.1	2891	296	5487	18.5478	4.21318	2.48627e-129	4.85952e-127	373.206	233.192	281.113	300.75	365.552	284.434	312.521	351.235	320.175	205.792	246.68	198.055	5283.25	5116.92	6061.23	1955.36	1735.83	1800.74	2972.81	2722.67	2668.58	1482.55	1508.54	1834.24	4.21318	2.5302	3.08757	2.89095	PF01553 PF12710	PTHR15486 PTHR15486:SF20	EC:2.3.1.15 EC:2.3.1.198		K13508	GO:0008152 GO:0016746	AT2G38110	glycerol-3-phosphate acyltransferase 6
Vigun02g127800.1	205	21	389	18.5377	4.21239	7.09816e-78	4.28049e-76	29.7335	10.9737	22.2309	21.6842	12.4443	19.0199	20.3625	14.673	20.7783	13.054	11.589	8.88138	393.812	410.963	361.954	228.166	163.034	212.153	186.22	141.393	192.138	312.886	256.344	323.853	4.21239	3.50491	3.21913	4.73551	PF00403	PTHR22814 PTHR22814:SF132	EC:3.6.3.3	KOG1603		GO:0030001 GO:0046872	AT3G05920	Heavy metal transport/detoxification superfamily protein
Vigun06g131500.1	397	41	753	18.5124	4.21042	1.54007e-56	5.33873e-55	33.8346	36.5791	51.633	39.5972	39.6663	45.8207	71.7115	66.9456	64.2238	25.3401	12.4168	33.7492	759.561	782.903	716.909	445.292	423.169	538.07	686.328	511.278	464.587	137.436	213.397	210.784	4.21042	3.49117	3.03438	2.97345		PTHR34188 PTHR34188:SF1					AT3G17120	(1 of 3) PTHR34188:SF1 - T6A9.7 PROTEIN
Vigun02g047100.1	752	77	1427	18.5083	4.2101	8.12695e-31	1.21657e-29	79.9728	83.2175	68.1269	16.0274	21.7776	12.1036	2.65598	5.50238	8.50021	35.3225	35.5948	44.4069	1432.13	1585.32	1263.84	41.7078	39.5597	33.8216	6.71929	26.0164	19.3154	70.1801	59.0531	67.0042	4.2101	1.20539	1.64366	0.766905
Vigun08g121000.1	85	9	161	18.5075	4.21004	7.33152e-34	1.23471e-32	8.20233	12.8027	5.01988	1.88558	3.88885	5.18725	5.31196	3.66825	3.77787	6.91092	3.31114	7.1051	174.924	159.751	146.981	46.6146	47.9511	68.668	126.707	132.344	92.5107	282.182	199.975	244.286	4.21004	3.8964	4.78429	5.38974	PF03171 PF14226	PTHR10209 PTHR10209:SF206		KOG0143		GO:0005506 GO:0016491 GO:0055114	AT5G58660	2-oxoglutarate (2OG) and Fe(II)-dependent oxygenase superfamily protein
Vigun08g071450.1	871	89	1652	18.4976	4.20926	1.24331e-65	5.52651e-64	101.504	86.8755	79.6009	50.9107	46.6662	47.5498	15.9359	10.0877	11.3336	20.7328	20.6947	20.4272	1676.27	1771.9	1508.81	98.1361	76.7218	86.0912	37.4361	35.0655	43.7139	105.27	111.396	96.3185	4.20926	0.846456	1.63734	2.33914
Vigun03g320100.1	244	25	464	18.4751	4.20751	4.93173e-91	4.11859e-89	26.6576	29.2633	19.3624	18.8558	38.8885	28.5299	34.5278	32.0972	37.7787	30.7152	54.6339	37.3018	455.55	474.376	460.942	268.647	236.159	275.697	365.722	425.311	350.727	293.879	402.635	319.666	4.20751	3.1774	3.45101	3.05053		PTHR38224
Vigun06g224900.1	156	16	296	18.1849	4.18467	3.12153e-43	7.24736e-42	18.4553	14.6317	15.7768	16.9702	20.9998	19.0199	11.5093	5.50238	17.0004	11.5182	9.10565	7.99324	309.624	299.991	278.965	133.71	154.642	104.539	275.491	194.557	186.038	78.9526	104.685	69.796	4.18467	2.78535	4.26977	3.14666	PF00226	PTHR24078
Vigun03g149800.1	508	53	964	18.0637	4.17502	1.33973e-120	2.25132e-118	55.3658	42.9805	61.6728	26.3981	38.8885	22.4781	27.4451	38.5167	28.334	21.5006	24.0058	30.1967	989.675	999.97	900.886	554.469	460.331	603.664	530.824	417.393	445.271	467.867	414.714	453.674	4.17502	4.20484	3.88536	4.1417	PF01553	PTHR23063 PTHR23063:SF2	EC:2.3.1.15	KOG2898	K13506	GO:0008152 GO:0016746	AT5G60620	glycerol-3-phosphate acyltransferase 9
Vigun10g111800.1	1095	115	2075	18.0157	4.17118	1.10039e-36	2.05736e-35	114.833	121.626	109.003	127.277	98.7768	122.765	134.57	123.804	118.058	112.878	117.546	91.4782	1897.03	2077.99	2248.72	1129.79	1077.7	1140.71	2370.95	1767.98	1430.36	456.171	609.321	536.033	4.17118	3.26284	3.88703	2.31475	PF10248	PTHR13105 PTHR13105:SF8					AT2G45380	(1 of 1) PTHR13105//PTHR13105:SF8 - MYELOID LEUKEMIA FACTOR
Vigun11g201100.1	44	5	83	18.0048	4.17031	9.65644e-11	5.2781e-10	5.12646	3.65791	5.01988	2.82837	3.11108	6.05179	15.0506	23.8436	37.7787	3.07152	1.65557	2.66441	89.8003	59.7543	98.9875	14.7204	16.7829	8.19917	6.71929	30.5409	17.2822	16.0829	16.1054	5.58368	4.17031	1.72725	-0.491337	2.35338	PF00332	PTHR32227 PTHR32227:SF96	EC:3.2.1.39			GO:0004553 GO:0005975
Vigun07g214700.4	1635	172	3098	17.9815	4.16844	5.70786e-79	3.54286e-77	197.881	161.863	157.05	244.183	199.887	178.096	253.204	287.958	209.672	341.707	355.12	305.519	3137.4	3548.67	2606.67	1664.63	1468.5	1870.43	2784.67	2789.41	2530.32	6118.83	5285.26	5004.37	4.16844	3.00759	3.43214	4.03299	PF00847	PTHR31190				GO:0003677 GO:0003700 GO:0006355	AT5G50080	ethylene response factor 110
Vigun08g018300.1	53	6	101	17.8824	4.16047	6.73063e-24	7.63017e-23	9.22763	2.74344	5.01988	3.77116	4.66662	1.72908	3.54131	6.41944	1.88894	1.53576	0.827786	2.66441	103.832	89.0217	110.986	42.9345	39.5597	37.9211	150.704	164.016	214.503	32.1659	53.6847	39.0858	4.16047	3.56607	5.48096	4.63508	PF00314	PTHR31048 PTHR31048:SF10					AT1G75030	thaumatin-like protein 3
Vigun04g034200.1	8092	858	15326	17.8709	4.15954	2.44474e-205	2.10546e-202	833.562	861.439	877.761	769.317	738.104	885.29	842.831	918.897	969.968	827.007	962.715	867.711	15130.4	14881.3	15966	4686	4335.98	4836.48	7588	7085.5	6208.38	5770.85	6106.63	6355.62	4.15954	2.53405	2.93438	2.77846	PF00120 PF03951	PTHR20852 PTHR20852:SF59	EC:6.3.1.2		K01915	GO:0003824 GO:0004356 GO:0006542 GO:0006807
Vigun03g213600.1	562	60	1065	17.8286	4.15612	1.66774e-56	5.77404e-55	69.7198	58.5266	50.9159	46.1967	42.7774	47.5498	48.693	64.1944	67.0572	62.1983	77.8119	60.3934	1152.44	1132.89	908.885	377.824	350.043	376.137	943.581	792.933	683.156	323.121	328.819	357.355	4.15612	3.01552	3.74919	2.33237	PF00046 PF02183	PTHR24326 PTHR24326:SF190		KOG0483	K09338	GO:0003677 GO:0003700 GO:0006355 GO:0043565
Vigun05g067700.2	78	8	147	17.7035	4.14597	6.29779e-38	1.23093e-36	16.4047	2.74344	5.737	4.71395	6.22216	1.72908	7.08262	11.0048	8.50021	1.53576	2.48336	0.888138	147.796	148.776	143.982	40.4811	58.7401	58.4191	67.1929	80.3114	71.1621	125.739	87.2376	107.486	4.14597	3.6377	3.03991	6.0291	PF00228	PTHR33479 PTHR33479:SF1				GO:0004867 GO:0005576
Vigun06g057200.1	29	3	54	17.6723	4.14342	8.30364e-10	4.25274e-09	4.10117	3.65791	1.43425	3.77116	3.88885	3.45817	1.77065	1.83413	0.944468	3.8394	3.31114	1.77628	70.1565	57.3154	34.9956	2.4534	5.99389	12.2987	9.59899	13.5738	22.3652	33.628	30.8687	22.3347	4.14342	0.899916	3.32337	3.282	PF02678 PF05726	PTHR13903 PTHR13903:SF5			K06911		AT1G50590	RmlC-like cupins superfamily protein
Vigun09g074900.1	816	88	1545	17.6549	4.142	3.33501e-92	2.87217e-90	117.909	52.1253	92.5092	42.4256	31.1108	22.4781	27.4451	35.7655	29.2785	10.7503	9.93343	13.3221	1437.74	1542.64	1654.79	511.534	354.838	424.307	646.972	540.688	554.048	290.955	319.424	411.796	4.142	3.74874	4.23508	4.90972	PF00657	PTHR22835 PTHR22835:SF267	EC:3.1.1.3			GO:0016788	AT1G74460	GDSL-like Lipase/Acylhydrolase superfamily protein
Vigun03g206900.1	1210	130	2289	17.6268	4.1397	1.82081e-36	3.38365e-35	144.566	125.284	119.76	346.947	285.442	395.095	403.709	432.854	357.009	566.696	716.035	543.54	2116.86	2567	2183.72	751.968	752.833	825.041	979.097	1192.23	1194.51	2665.38	1738.04	2911.89	4.1397	1.18112	1.49568	2.00202	PF02365	PTHR31719 PTHR31719:SF40				GO:0003677 GO:0006355	AT1G69490	NAC-like, activated by AP3/PI
Vigun08g090000.1	112	12	212	17.6119	4.13848	5.64536e-14	3.80858e-13	20.5058	2.74344	12.9083	197.986	97.2213	120.171	74.3675	235.685	137.892	51.448	44.7004	56.8408	236.661	223.164	176.978	101.816	81.5169	73.7925	144.945	91.6228	89.4609	14.6209	14.7633	23.7306	4.13848	-0.691954	-0.458324	-1.52625	PF00892	PTHR31218 PTHR31218:SF38				GO:0016020 GO:0016021 GO:0022857
Vigun06g068500.1	1128	121	2134	17.5749	4.13544	2.66532e-52	8.18879e-51	117.909	95.1058	151.313	139.533	260.553	172.908	162.9	112.799	173.782	178.916	235.919	198.055	2214.14	2001.16	2187.72	2237.5	2095.46	2201.48	2070.5	2255.51	2380.88	3618.66	2321.86	3327.87	4.13544	3.51147	3.89931	3.91862	PF01490	PTHR22950 PTHR22950:SF228		KOG1303			AT5G23810	amino acid permease 7
Vigun10g089200.1	71	8	134	17.5721	4.13522	2.61799e-12	1.58118e-11	8.20233	8.23031	6.45413	10.3707	17.8887	13.8327	45.1517	21.0925	51.0013	102.896	172.18	149.207	114.121	117.07	170.978	55.2015	37.1621	71.7427	78.7117	162.885	276.516	2117.1	1560.88	2181.82	4.13522	1.96301	2.14373	3.78775	PF03018	PTHR21495 PTHR21495:SF77
Vigun10g044700.1	813	88	1539	17.5654	4.13466	1.5111e-95	1.41647e-93	96.3774	66.7569	99.6804	31.1121	46.6662	37.1753	66.3995	56.8579	68.9461	43.7692	62.9117	62.1697	1559.35	1446.3	1610.8	763.008	586.203	800.444	507.787	675.294	582.513	671.097	888.481	771.944	4.13466	4.22498	3.19945	3.78745	PF00067	PTHR24298 PTHR24298:SF74		KOG0156	K17961	GO:0004497 GO:0005506 GO:0016705 GO:0020037 GO:0055114	AT3G25180	cytochrome P450, family 82, subfamily G, polypeptide 1
Vigun09g088600.1	194	21	367	17.5371	4.13234	3.43489e-27	4.47955e-26	21.5311	18.2896	22.948	15.0847	20.9998	12.9681	18.5919	11.0048	33.0564	29.1795	36.4226	31.0848	392.876	421.939	285.964	711.486	590.998	1085.36	737.202	857.409	721.787	6626.17	6219.37	5270.99	4.13234	5.60524	5.20836	7.54977	PF00560	PTHR27000 PTHR27000:SF187	EC:2.7.11.1	KOG0472		GO:0005515
Vigun11g194300.1	1931	209	3652	17.4603	4.12601	3.21799e-54	1.04458e-52	236.842	171.922	218.723	196.1	218.553	203.167	190.345	153.15	169.06	100.592	116.718	151.872	3254.33	3391.36	4310.46	1572.63	1331.84	1508.65	1559.84	1475.01	1618.43	1188.68	1354.2	1317.75	4.12601	2.83654	3.18247	3.38643	PF00067	PTHR24296 PTHR24296:SF3	EC:1.14.15.3	KOG0157	K15402	GO:0004497 GO:0005506 GO:0016705 GO:0020037 GO:0055114	AT5G23190	cytochrome P450, family 86, subfamily B, polypeptide 1
Vigun06g178900.1	95	10	179	17.3952	4.12062	6.53813e-16	4.95012e-15	7.17704	10.0593	13.6254	53.7391	31.8886	17.2908	99.1566	64.1944	77.4464	119.789	174.663	238.021	175.859	89.0217	271.966	3301.05	2346.01	4492.12	959.899	1427.51	1495.42	9253.54	6930.69	7948.37	4.12062	6.6223	4.01122	5.50213	PF06200 PF09425	PTHR33077 PTHR33077:SF17					AT1G30135	jasmonate-zim-domain protein 8
Vigun03g224700.1	200	22	379	17.307	4.11329	3.54335e-43	8.2198e-42	21.5311	18.2896	25.8165	30.1693	34.2219	27.6653	27.4451	31.1801	27.3896	16.8934	18.2113	20.4272	420.939	406.085	308.961	142.297	142.655	127.087	263.972	204.737	210.436	84.801	67.1058	87.943	4.11329	2.16219	2.98106	2.11074	PF13639	PTHR14155 PTHR14155:SF94			K19041	GO:0005515 GO:0008270	AT5G17600	RING/U-box superfamily protein
Vigun07g266200.1	97	11	184	17.2807	4.11109	1.9531e-36	3.61731e-35	7.17704	18.2896	6.45413	5.65674	3.88885	4.32271	9.7386	5.50238	21.7228	10.7503	12.4168	9.76952	194.567	167.068	189.976	15.9471	20.3792	31.7718	40.3158	30.5409	24.3984	55.5592	46.9741	48.8572	4.11109	2.29582	1.36569	2.20051	PF14368	PTHR33214
Vigun07g177600.1	9136	1004	17269	17.2048	4.10474	2.09902e-21	2.08083e-20	1546.14	551.431	913.618	3147.04	2472.53	1908.91	1775.08	1600.28	2061.77	625.822	467.699	645.676	15424.1	16692.2	19690.5	16794.8	14898.4	15563	18294.7	14042	7418.14	875.789	1558.2	2414.94	4.10474	2.65007	2.87022	1.47924
Vigun02g125200.1	177	19	334	17.1826	4.10288	3.03469e-38	5.9909e-37	21.5311	17.3751	19.3624	3.77116	2.33331	1.72908	14.1652	11.9218	17.0004	16.8934	23.178	9.76952	315.237	339.014	346.956	52.7481	71.9267	66.6182	258.213	167.41	150.457	146.209	187.896	147.968	4.10288	4.60997	3.74093	3.27385	PF05277	PTHR17920 PTHR17920:SF7					AT4G36210	Protein of unknown function (DUF726)
Vigun08g167300.1	1034	114	1954	17.1528	4.10037	4.32123e-40	9.0493e-39	174.3	77.7307	89.6407	279.066	367.107	223.052	207.167	210.007	228.561	39.1619	72.8452	99.4715	1663.18	2059.69	2137.73	3283.88	3376.96	2976.3	2632.04	2687.6	3932.21	1251.55	1122.01	1298.21	4.10037	3.4708	3.84073	4.11789	PF00141	PTHR31388 PTHR31388:SF24	EC:1.11.1.7		K00430	GO:0004601 GO:0006979 GO:0020037 GO:0055114	AT5G05340	Peroxidase superfamily protein
Vigun07g084100.1	981	109	1853	17.0699	4.09338	5.89655e-70	2.94389e-68	91.251	181.981	52.3501	327.148	375.663	159.94	320.488	106.379	178.504	152.808	143.207	327.723	2074.76	1412.15	2070.74	1119.98	1196.38	992.099	1832.45	1794	1744.49	1951.88	1856.15	1837.03	4.09338	1.93914	3.14928	3.17798	PF13912	PTHR26374 PTHR26374:SF198				GO:0003676 GO:0008270 GO:0046872	AT2G37430	C2H2 and C2HC zinc fingers superfamily protein
Vigun07g117500.1	561	62	1060	17.0121	4.08849	4.72101e-33	7.68951e-32	58.4416	64.0135	64.5413	100.879	80.1103	63.9761	89.418	110.048	84.0576	122.093	84.4342	128.78	1193.6	1059.72	927.883	659.965	640.148	784.045	1232.51	768.048	985.087	84.801	190.581	149.363	4.08849	3.08882	3.3965	0.341114	PF00808	PTHR11064 PTHR11064:SF42				GO:0046982	AT2G47810	nuclear factor Y, subunit B5
Vigun05g035600.1	116	13	219	17.003	4.08772	1.54264e-22	1.6239e-21	20.5058	4.57239	13.6254	11.3135	11.6666	7.78087	0.885327	3.66825	6.61127	53.7516	40.5615	43.5188	256.305	187.799	213.973	71.1486	80.3182	76.8672	8.63909	3.39344	5.08301	695.953	507.32	639.331	4.08772	2.89198	0.616342	3.74076	PF00201	PTHR11926 PTHR11926:SF265	EC:2.4.1.85		K04628	GO:0008152 GO:0016758
Vigun03g417900.1	5158	575	9741	16.9509	4.08329	4.14008e-46	1.04676e-44	678.743	459.983	585.174	410.114	561.55	400.283	670.193	590.589	697.017	597.411	796.33	555.974	10452.4	10414.3	8354.95	3291.24	4103.42	3503.09	4706.38	6337.81	8034.2	12132.4	10298.1	13060.2	4.08329	2.98973	3.28464	4.1861	PF00407	PTHR31213 PTHR31213:SF11				GO:0006952 GO:0009607
Vigun09g040600.1	5345	600	10091	16.8276	4.07276	2.28096e-42	5.13991e-41	535.202	1007.76	256.014	906.965	1286.43	434	1436	261.363	525.124	511.408	312.075	1314.44	11134.3	7909.52	11228.6	3518.18	4183.74	3059.31	10843	10882.8	10095.9	4728.38	2935.21	4788.01	4.07276	2.03414	3.83976	2.54205	PF00847	PTHR31985 PTHR31985:SF34				GO:0003677 GO:0003700 GO:0006355	AT1G19210	Integrase-type DNA-binding superfamily protein
Vigun03g064200.1	177	20	335	16.7571	4.0667	8.13479e-28	1.08828e-26	22.5564	20.1185	17.211	29.2265	18.6665	18.1554	36.2984	36.6825	54.7791	27.6437	20.6947	24.8679	363.878	342.673	296.963	190.139	176.22	269.548	301.408	259.032	335.478	805.609	692.532	538.825	4.0667	3.26722	2.80993	4.79831	PF04043	PTHR31080 PTHR31080:SF1				GO:0004857	AT5G64620	cell wall / vacuolar inhibitor of fructosidase 2
Vigun07g028300.1	184	21	348	16.725	4.06394	3.38886e-23	3.69437e-22	29.7335	11.8882	20.7966	34.8833	41.9996	40.6334	29.2158	25.6778	42.501	7.6788	14.9001	8.88138	319.914	306.088	417.947	201.179	177.419	197.805	189.1	218.311	120.976	32.1659	45.632	121.445	4.06394	2.29422	2.43968	2.66292	PF00067	PTHR24298 PTHR24298:SF129	EC:1.14.13.28	KOG0156		GO:0004497 GO:0005506 GO:0016705 GO:0020037 GO:0055114
Vigun09g222500.2	794	90	1498	16.6927	4.06115	4.6519e-24	5.30856e-23	120.984	82.3031	65.9755	159.332	123.665	130.546	183.263	143.062	206.838	326.349	211.913	206.936	1470.48	1480.44	1543.81	3256.89	2528.22	3349.36	4734.22	3866.26	2854.62	951.818	1264.27	1080.44	4.06115	4.46521	4.42527	2.14525	PF00011	PTHR11527 PTHR11527:SF93			K13993		AT5G12020	17.6 kDa class II heat shock protein
Vigun09g261400.1	779	88	1469	16.6395	4.05654	3.11546e-63	1.30287e-61	102.529	67.6714	94.6605	60.3386	51.3328	44.9562	73.4822	64.1944	82.1687	25.3401	25.6614	15.9865	1253.46	1310.94	1842.77	1351.82	1241.93	1625.48	1781.57	1788.34	1751.6	1437.23	1395.8	1582.97	4.05654	4.75157	4.59728	6.0427		PTHR33088					AT5G09520	hydroxyproline-rich glycoprotein family protein
Vigun01g008000.1	320	36	604	16.6172	4.0546	2.55588e-45	6.32861e-44	27.6829	38.4081	43.0275	63.167	66.1105	21.6135	40.7251	41.2678	26.4451	79.0917	73.673	67.4985	644.505	315.844	852.892	571.643	683.304	624.162	127.667	375.541	510.334	2978.27	2984.87	3059.86	4.0546	3.63847	3.22446	5.35631	PF00150	PTHR10551 PTHR10551:SF13	EC:3.2.1.58			GO:0004553 GO:0005975 GO:0007015 GO:0051015
Vigun08g093900.1	707	81	1332	16.5268	4.04673	5.41362e-100	5.82789e-98	83.0486	71.3293	87.4893	81.08	44.3329	63.1115	75.2528	72.448	87.8355	57.591	68.7062	62.1697	1353.55	1432.88	1210.85	424.438	348.845	425.332	587.458	464.901	475.769	399.149	371.766	450.882	4.04673	2.66854	2.69774	2.69662	PF01762 PF13334	PTHR11214 PTHR11214:SF74	EC:2.4.1.134	KOG2288		GO:0006486 GO:0008378 GO:0016020	AT1G77810	Galactosyltransferase family protein
Vigun07g134800.1	4506	515	8496	16.4817	4.04279	4.41973e-113	6.15168e-111	472.659	576.121	497.685	727.834	788.659	826.502	1007.5	1009.69	1017.19	982.887	1134.89	1026.69	8440.3	8535.11	8512.93	7186.01	7414.44	9562.28	9448.29	8727.92	7888.83	11962.8	10300.7	12286.9	4.04279	3.36636	3.10264	3.45781	PF01679	PTHR21659 PTHR21659:SF19		KOG1773		GO:0016021	AT3G05890	Low temperature and salt responsive protein family
Vigun03g156200.1	301	35	568	16.415	4.03695	5.46524e-21	5.31838e-20	34.8599	33.8357	35.1391	143.304	244.22	121.9	186.804	125.638	135.059	77.5559	102.645	135.885	564.058	269.504	870.89	3618.77	5031.27	3057.26	1127.88	1609.62	2264.99	4772.25	5470.47	4750.32	4.03695	4.5224	3.48268	5.56783	PF00282	PTHR11999 PTHR11999:SF105	EC:4.1.1.15		K01580	GO:0003824 GO:0004351 GO:0006536 GO:0016831 GO:0019752 GO:0030170
Vigun06g064800.1	153	18	289	16.4006	4.03567	9.55827e-82	6.2421e-80	14.3541	21.9475	16.4939	37.7116	66.1105	58.7888	14.1652	19.2583	15.1115	19.197	19.8669	14.2102	289.045	254.87	321.959	1112.62	1069.31	1198.1	183.341	266.95	285.665	817.306	896.534	816.613	4.03567	4.37754	3.92252	5.56982	PF03552	PTHR13301 PTHR13301:SF54	EC:2.4.1.12			GO:0016020 GO:0016760 GO:0030244	AT1G55850	cellulose synthase like E1
Vigun03g266600.1	2312	266	4357	16.3674	4.03275	3.88919e-175	1.7013e-172	314.765	218.56	265.336	386.544	318.886	302.59	262.057	246.69	249.339	106.735	153.14	127.892	4384.31	4324.26	4363.45	2354.04	2045.12	2436.18	2857.62	2744.16	2379.86	2048.38	1603.83	2201.37	4.03275	2.76149	3.39625	3.91605	PF00561	PTHR10992 PTHR10992:SF838		KOG1454		GO:0003824	AT4G36610	alpha/beta-Hydrolases superfamily protein
Vigun09g167200.1	3681	424	6937	16.3549	4.03165	2.0398e-104	2.41266e-102	402.94	394.14	475.454	866.425	780.103	854.167	911.887	1404.02	1003.02	1111.89	1009.9	901.46	6650.84	7324.17	6837.14	1300.3	1262.31	1346.71	3074.56	2451.19	2019.99	1833.46	2029.28	2533.59	4.03165	0.644592	1.18494	1.08114	PF00892	PTHR31218 PTHR31218:SF38				GO:0016020 GO:0016021 GO:0022857
Vigun01g153100.1	593	69	1118	16.3192	4.0285	2.58266e-20	2.42258e-19	72.7957	96.9347	35.8563	162.16	214.665	93.3705	472.765	232.017	304.119	209.631	291.381	546.205	1034.57	753.636	1566.8	1133.47	1253.92	995.174	1624.15	2191.03	2706.19	2989.96	2292.34	3495.38	4.0285	2.84679	2.69239	3.06728	PF13912	PTHR26374 PTHR26374:SF198				GO:0003676 GO:0003735 GO:0005622 GO:0005840 GO:0006412 GO:0046872	AT2G37430	C2H2 and C2HC zinc fingers superfamily protein
Vigun03g141200.1	34	4	65	16.1955	4.01753	1.48611e-11	8.57354e-11	8.20233	0.914479	2.8685	7.54233	3.11108	3.45817	0.885327	4.58532	2.8334	1.53576	0.827786	5.32883	47.7064	63.4127	82.9895	3.6801	3.59634	6.14937	26.8772	38.459	28.4648	11.6967	13.4212	5.58368	4.01753	-0.0718694	3.49772	1.99681	PF01565 PF08031	PTHR32448	EC:1.3.3.8			GO:0003824 GO:0016491 GO:0016614 GO:0050660 GO:0055114	AT4G20820	FAD-binding Berberine family protein
Vigun09g268700.1	116	14	218	16.1549	4.0139	1.751e-21	1.74587e-20	9.22763	15.5461	15.7768	5.65674	7.7777	7.78087	23.9038	29.346	26.4451	27.6437	42.2171	23.0916	244.145	210.969	199.975	25.7607	35.9634	56.3693	333.085	281.655	194.171	153.519	225.476	199.617	4.0139	2.47675	3.34342	2.63803	PF05142	PTHR31604 PTHR31604:SF4
Vigun10g065400.1	736	86	1386	16.135	4.01212	2.31051e-08	1.05668e-07	90.2257	71.3293	96.0948	50.9107	72.3326	37.1753	120.404	88.0381	129.392	254.936	406.443	299.302	1395.65	1309.72	1451.82	1009.57	1041.74	1296.49	964.699	1558.72	1797.35	13806.5	8196.31	12455.8	4.01212	4.3833	3.6769	5.16466	PF01040	PTHR11048 PTHR11048:SF26	EC:2.5.1.36		K09833	GO:0004659 GO:0016021
Vigun04g196800.1	1453	170	2735	16.1122	4.01009	1.63796e-83	1.1428e-81	165.072	182.896	161.353	139.533	120.554	115.849	198.313	151.315	157.726	111.343	129.135	145.655	2810	2570.65	2825.64	1046.38	993.787	1343.64	1592.47	1254.44	1100.98	763.209	897.876	952.017	4.01009	3.17009	2.96002	2.7586	PF05691	PTHR31268 PTHR31268:SF2	EC:2.4.1.82		K06617	GO:0003824	AT5G40390	Raffinose synthase family protein
Vigun06g004600.1	1194	140	2249	16.109	4.00979	6.32789e-143	1.66086e-140	169.173	117.053	132.668	234.755	223.22	187.605	184.148	190.749	192.671	159.719	133.274	173.187	2113.11	2623.09	2011.75	1251.23	1069.31	1216.55	1833.41	1855.08	1764.82	2817.44	2901.66	2780.67	4.00979	2.4539	3.26426	4.18847	PF05678	PTHR33179 PTHR33179:SF7					AT4G15120	VQ motif-containing protein
Vigun10g008500.1	219	26	413	16.1057	4.0095	1.05928e-30	1.58141e-29	19.4805	36.5791	20.7966	67.8809	84.7769	50.1434	265.598	138.477	173.782	215.006	222.674	488.476	438.712	162.19	636.92	2215.42	1834.13	2294.74	1206.59	2017.96	2053.53	4376.02	3517.69	4321.77	4.0095	4.96732	3.19123	3.72131	PF00847	PTHR31190 PTHR31190:SF21				GO:0003677 GO:0003700 GO:0006355
Vigun11g121700.1	182	21	343	16.0916	4.00824	1.57999e-35	2.83668e-34	23.5817	14.6317	25.8165	33.9405	35.7774	31.988	33.6424	31.1801	38.7232	11.5182	20.6947	10.6577	356.395	349.99	323.959	111.63	109.089	98.39	288.93	270.344	165.706	118.429	80.527	136.8	4.00824	1.64964	2.80767	2.96936	PF05920 PF07526	PTHR11850 PTHR11850:SF79		KOG0773		GO:0003677 GO:0006355
Vigun06g097400.1	34	4	63	16.0599	4.00539	5.49878e-14	3.7106e-13	3.07588	7.31583	1.43425	1.88558	20.222	13.8327	8.85327	7.33651	6.61127	9.98244	3.31114	0.888138	48.6419	68.2906	72.9908	150.884	178.618	131.187	72.9523	78.0491	125.042	368.446	267.081	402.025	4.00539	3.68012	3.59772	6.19301	PF00646 PF14299	PTHR32278 PTHR32278:SF2				GO:0005515	AT1G09155	phloem protein 2-B15
Vigun02g013900.1	146	17	274	16.0353	4.00318	6.24779e-42	1.39081e-40	18.4553	12.8027	20.0795	21.6842	28.7775	28.5299	19.4772	10.0877	29.2785	20.7328	27.3169	25.756	298.399	265.846	258.967	231.846	206.19	291.07	231.336	295.229	191.121	524.889	405.319	484.384	4.00318	3.20636	3.6084	4.26051	PF03171 PF14226	PTHR10209 PTHR10209:SF168	EC:1.14.11.32	KOG0143		GO:0016491 GO:0055114
Vigun03g295000.1	243	29	457	15.9098	3.99185	7.44362e-11	4.08969e-10	29.7335	21.9475	34.422	21.6842	24.8886	25.0717	27.4451	40.3508	22.6672	28.4116	21.5224	23.9797	464.904	478.034	426.946	76.0554	82.7157	76.8672	102.709	106.328	288.715	776.367	440.214	816.613	3.99185	1.71765	2.46002	4.78176	PF01357 PF03330	PTHR31692 PTHR31692:SF2				GO:0005576
Vigun07g000700.1	480	57	904	15.8505	3.98645	1.68722e-15	1.24693e-14	59.4669	85.0465	26.5336	152.732	220.109	103.745	719.771	426.434	468.456	357.064	437.071	761.134	887.714	353.648	1469.81	1900.16	1695.07	2072.34	1209.47	1836.98	1812.6	5210.87	3429.11	5633.93	3.98645	3.57192	1.58944	3.19814		PTHR23042 PTHR23042:SF65				GO:0046983	AT5G43650	basic helix-loop-helix (bHLH) DNA-binding superfamily protein
Vigun09g052400.1	178038	21173	334904	15.8175	3.98345	4.10349e-202	3.32612e-199	24116.9	19430.8	19971.2	26144.5	25181.9	22961.4	23722.3	26140.9	28359.5	22374.5	20409.1	17945.7	311891	360355	332465	177421	168420	170591	251416	245728	220365	210795	211032	205813	3.98345	2.79738	3.19734	3.36947	PF02095	PTHR32093 PTHR32093:SF16				GO:0005199 GO:0005576
Vigun04g017000.1	177	21	333	15.8128	3.98302	1.68051e-56	5.81092e-55	24.607	22.862	15.7768	178.187	170.332	141.785	222.217	211.842	143.559	11.5182	11.589	22.2034	331.139	399.988	268.966	814.529	731.255	665.157	942.621	851.753	760.418	378.68	365.056	263.829	3.98302	2.17291	2.14502	4.47488	PF01381 PF08523	PTHR10245 PTHR10245:SF33		KOG3398	K03627	GO:0003677 GO:0043565	AT3G24500	multiprotein bridging factor 1C
Vigun03g267400.1	199	24	375	15.7964	3.98152	1.64745e-43	3.86072e-42	26.6576	20.1185	24.3823	52.7963	37.333	40.6334	52.2343	33.0143	42.501	18.4291	12.4168	14.2102	415.327	298.772	409.948	187.685	219.376	249.05	278.371	311.065	227.719	181.299	202.66	228.931	3.98152	2.32699	2.67729	3.76583	PF00890 PF02910	PTHR11632 PTHR11632:SF54	EC:1.3.5.1		K00234	GO:0006099 GO:0016491 GO:0016627 GO:0022900 GO:0050660 GO:0055114	AT5G66760	succinate dehydrogenase 1-1
Vigun11g221400.1	484	58	910	15.7828	3.98028	1.44351e-47	3.85483e-46	52.2899	67.6714	53.0673	41.4828	37.333	48.4143	32.7571	29.346	34.0008	21.5006	24.8336	25.756	898.003	999.97	832.895	155.791	178.618	201.904	554.822	685.475	545.915	485.412	319.424	537.429	3.98028	2.07564	4.21616	4.21872	PF00759	PTHR22298 PTHR22298:SF45	EC:3.2.1.4			GO:0003824 GO:0004553 GO:0005975
Vigun02g144500.1	214	26	403	15.6583	3.96886	1.95075e-19	1.7506e-18	22.5564	40.2371	14.3425	49.9679	27.9997	21.6135	170.868	120.135	107.669	71.4129	129.962	166.97	456.485	163.41	587.926	1343.24	1185.59	1315.97	1231.55	1864.13	2256.85	1431.38	1900.44	1612.29	3.96886	5.27089	3.74695	3.74658	PF00069	PTHR24361 PTHR24361:SF334	EC:2.7.11.25	KOG0198		GO:0004672 GO:0004713 GO:0005524 GO:0006468	AT5G67080	mitogen-activated protein kinase kinase kinase 19
Vigun03g403900.1	346	42	651	15.6378	3.96697	2.33432e-62	9.53059e-61	36.9105	42.066	45.896	56.5674	34.2219	45.8207	10.6239	6.41944	9.44468	37.6261	43.0449	46.1832	643.569	679.248	629.92	810.849	688.099	753.298	776.558	643.622	620.127	181.299	359.687	188.449	3.96697	4.04323	6.2673	2.52361	PF00999	PTHR32468 PTHR32468:SF20				GO:0006812 GO:0015299 GO:0016021 GO:0055085	AT3G17630	cation/H+ exchanger 19
Vigun07g213900.1	1816	218	3414	15.6279	3.96605	1.7792e-21	1.7727e-20	234.792	201.185	219.44	189.501	214.665	199.709	376.264	273.285	276.729	136.683	115.89	99.4715	3320.74	3647.45	3274.59	1317.48	1412.16	1288.29	1677.9	2022.49	2325.98	3438.82	2078.94	4292.45	3.96605	2.73413	2.70177	4.80046	PF00141	PTHR31235 PTHR31235:SF12	EC:1.11.1.7		K00430	GO:0004601 GO:0006979 GO:0020037 GO:0055114	AT1G71695	Peroxidase superfamily protein
Vigun06g214300.1	818	99	1537	15.5995	3.96342	4.57461e-110	6.06113e-108	122.01	73.1583	100.398	161.217	123.665	134.868	75.2528	92.6234	119.947	84.4668	65.3951	87.0375	1554.67	1390.2	1665.79	980.134	971.011	1022.85	1047.25	1077.98	929.174	619.924	854.928	619.788	3.96342	2.82479	3.40763	3.14436	PF00069 PF08263 PF13855	PTHR27000 PTHR27000:SF75	EC:2.7.11.1	KOG1187		GO:0004672 GO:0004713 GO:0005515 GO:0005524 GO:0006468
Vigun03g130600.1	1130	136	2123	15.5862	3.9622	3.76654e-71	1.94751e-69	200.957	58.5266	149.162	334.691	391.996	255.04	54.005	72.448	283.34	54.5195	44.7004	30.1967	1877.39	2001.16	2490.69	3765.97	4272.45	4317.89	1162.44	909.441	1372.41	4459.36	5416.78	5347.77	3.9622	3.65378	3.07124	6.87817	PF00407	PTHR31213 PTHR31213:SF11				GO:0006952 GO:0009607
Vigun03g074100.4	79	10	149	15.5438	3.95827	2.58438e-31	3.96565e-30	5.12646	12.8027	10.7569	5.65674	10.8888	4.32271	3.54131	0.917063	7.55574	0.76788	0.827786	7.1051	165.569	146.337	133.983	74.8287	40.7585	40.9958	78.7117	65.6065	69.1289	39.4763	56.3689	29.3143	3.95827	2.90755	4.15108	3.84648	PF03372	PTHR11200 PTHR11200:SF106	EC:3.1.3.56	KOG0565		GO:0046856	AT5G65090	DNAse I-like superfamily protein
Vigun07g160600.1	3552	430	6675	15.5164	3.95572	1.67822e-25	2.03924e-24	558.784	303.607	428.124	902.251	738.104	651.864	294.814	382.415	537.402	489.14	552.133	420.977	6072.75	6097.38	7854.01	4392.82	5027.68	6902.67	9921.52	12415.5	13349	25623	18840.6	26884	3.95572	2.8321	4.87677	5.6086	PF07883	PTHR31238 PTHR31238:SF42				GO:0030145 GO:0045735	AT5G39160	RmlC-like cupins superfamily protein
Vigun03g052900.1	367	44	690	15.5045	3.95461	4.22557e-102	4.79229e-100	44.0875	42.066	47.3303	74.4805	69.9993	51.0079	31.8718	45.8532	50.0568	43.0013	37.2504	33.7492	627.667	678.028	763.904	1135.92	1042.94	1161.21	671.929	785.015	709.588	1814.45	1818.57	1535.51	3.95461	4.09473	4.08363	5.50264	PF00847	PTHR31190				GO:0003677 GO:0003700 GO:0006355
Vigun09g127300.1	74	9	138	15.4527	3.94978	5.79112e-12	3.42925e-11	9.22763	11.8882	5.737	3.77116	6.22216	6.05179	9.7386	5.50238	1.88894	5.37516	7.45007	6.21697	118.798	173.166	122.984	55.2015	44.3548	57.3942	139.185	238.672	97.5937	726.656	575.768	502.531	3.94978	3.2901	4.79471	6.56662	PF00847	PTHR31190				GO:0003677 GO:0003700 GO:0005542 GO:0006355 GO:0008152 GO:0016740	AT5G64750	Integrase-type DNA-binding superfamily protein
Vigun03g117200.1	60	7	112	15.4297	3.94763	2.0112e-20	1.89948e-19	7.17704	4.57239	10.0398	9.42791	6.22216	9.50996	7.96794	6.41944	7.55574	7.6788	7.45007	6.21697	140.313	93.8996	101.987	56.4282	43.156	59.444	53.7543	54.295	29.4814	54.0972	48.3162	73.9838	3.94763	2.66008	2.64791	3.0468	PF00954 PF01453 PF07714 PF08276	PTHR27002 PTHR27002:SF100	EC:2.7.11.1	KOG1187		GO:0004672 GO:0004674 GO:0004713 GO:0005515 GO:0005524 GO:0006468 GO:0048544
Vigun02g144700.2	56	7	105	15.3707	3.94211	1.28887e-32	2.06753e-31	7.17704	5.48687	7.88838	16.9702	22.5553	29.3944	17.7065	12.8389	10.3891	5.37516	9.10565	8.88138	102.896	89.0217	123.984	115.31	105.493	141.436	62.3934	62.213	47.7803	122.815	127.501	120.049	3.94211	2.39394	2.07426	3.9867		PTHR11098 PTHR11098:SF17	EC:6.3.4.21		K00763	GO:0004514 GO:0004516 GO:0009435 GO:0019358	AT2G23420	nicotinate phosphoribosyltransferase 2
Vigun04g027400.1	758	93	1423	15.3483	3.94	1.30705e-56	4.54812e-55	97.4027	99.6782	81.0352	32.0549	32.6663	39.7689	118.634	99.9599	96.3357	187.363	204.463	182.068	1413.42	1574.34	1280.84	423.212	370.423	547.294	1460.97	1327.97	1387.66	5090.98	5271.83	4303.62	3.94	3.68179	3.72923	4.67559
Vigun05g143200.1	71	9	133	15.3221	3.93754	1.85501e-27	2.44955e-26	9.22763	4.57239	12.1911	0.942791	3.11108	3.45817	17.7065	7.33651	6.61127	7.6788	9.93343	5.32883	102.896	135.362	159.98	25.7607	44.3548	25.6224	135.346	271.475	179.938	530.737	554.294	540.221	3.93754	3.67181	4.21229	6.14659	PF00197	PTHR33107 PTHR33107:SF5				GO:0004866
Vigun09g081800.1	570	70	1070	15.2789	3.93347	1.92202e-12	1.17059e-11	76.8969	55.7832	77.4495	118.792	111.221	97.6932	132.799	213.676	138.837	291.795	140.724	183.845	1027.09	1375.57	807.898	99.3628	148.649	126.062	465.551	360.836	276.516	68.718	80.527	65.6082	3.93347	0.19092	1.18432	-1.52043	PF00400	PTHR22844 PTHR22844:SF159	EC:2.7.11.7	KOG0313		GO:0005515
Vigun05g131200.1	425	52	798	15.2443	3.9302	1.77944e-29	2.53304e-28	58.4416	48.4674	50.1988	8.48512	11.6666	8.64541	15.0506	15.5901	9.44468	21.5006	24.0058	16.8746	752.078	828.024	814.897	99.3628	122.275	107.614	48.9549	75.7868	95.5605	372.832	191.923	420.172	3.9302	3.5152	2.45834	3.98084	PF03171 PF14226	PTHR10209 PTHR10209:SF123	EC:1.14.11.20	KOG0143		GO:0016491 GO:0055114
Vigun09g018550.1	31	4	59	15.1947	3.9255	3.75003e-17	3.03605e-16	7.17704	3.65791	0.717125	4.71395	3.88885	4.32271	0.885327	1.83413	1.88894	3.07152	13.2446	2.66441	69.2211	57.3154	48.9938	63.7884	86.312	52.2697	37.4361	24.8852	51.8467	80.4147	63.0795	92.1307	3.9255	3.9687	4.63075	3.6339
Vigun01g085000.1	3134	387	5881	15.179	3.924	2.30885e-34	3.95707e-33	384.484	381.338	396.57	364.86	361.663	381.263	915.428	933.57	756.519	733.326	760.735	706.958	5734.13	6703.46	5206.34	828.023	662.924	1008.5	2445.82	2627.65	2189.76	4523.69	2923.13	4827.09	3.924	1.17393	1.47904	2.47935	PF02365	PTHR31719 PTHR31719:SF32				GO:0003677 GO:0006355	AT3G04070	NAC domain containing protein 47
Vigun09g102000.1	730	90	1370	15.1669	3.92285	1.74693e-134	3.61983e-132	91.251	125.284	54.5015	182.901	230.22	127.088	190.345	91.7063	187.005	59.8947	129.962	103.912	1474.22	1098.75	1537.81	3601.59	3988.34	3684.5	1776.77	2090.36	1939.68	2921.25	2876.16	2554.53	3.92285	4.38339	3.62991	4.82936	PF13499	PTHR10891 PTHR10891:SF621		KOG0027	K13448	GO:0005509	AT1G76650	calmodulin-like 38
Vigun06g229000.1	245	30	459	15.1038	3.91684	9.39225e-46	2.35739e-44	37.9358	17.3751	35.8563	99.9358	79.3325	78.6733	45.1517	34.8484	56.6681	39.9298	48.8394	55.0646	460.227	537.789	378.952	320.169	327.267	295.17	289.89	244.328	194.171	194.457	154.343	194.033	3.91684	1.86961	2.41403	1.91611	PF02458	PTHR31623 PTHR31623:SF15	EC:2.3.1.160			GO:0016747
Vigun07g083000.1	1752	218	3286	15.092	3.91571	3.32177e-56	1.14146e-54	222.488	304.521	126.214	285.666	304.886	158.211	840.176	442.942	384.398	240.347	318.698	532.883	3476.02	2721.87	3660.54	1961.49	2298.06	1732.07	2229.85	2580.14	2465.26	2143.42	1680.33	2163.68	3.91571	3.00037	2.1253	2.45506	PF03081	PTHR12542 PTHR12542:SF38		KOG2344	K07195	GO:0000145 GO:0006887	AT3G09520	exocyst subunit exo70 family protein H4
Vigun03g221900.1	1630	203	3057	15.0739	3.91398	3.27022e-22	3.38557e-21	199.932	188.383	220.157	117.849	166.443	176.366	118.634	103.628	170.949	66.8056	122.512	65.7222	2844.61	2710.89	3616.54	2297.61	2182.98	2872.78	3411.48	3065.41	1929.51	542.434	1006.59	1084.63	3.91398	3.99664	4.41811	3.36827	PF14368	PTHR33122 PTHR33122:SF8					AT2G37870	Bifunctional inhibitor/lipid-transfer protein/seed storage 2S albumin superfamily protein
Vigun03g219400.1	245	31	459	14.9588	3.90292	2.9473e-27	3.85865e-26	32.8093	32.0067	27.2508	25.4554	25.6664	20.749	27.4451	38.5167	38.7232	79.8596	92.712	81.7087	417.197	356.087	603.924	918.799	607.781	897.809	384.92	345	379.192	975.211	1147.51	868.262	3.90292	5.07607	3.40528	3.55613	PF00924	PTHR31618 PTHR31618:SF5		KOG4629		GO:0016020 GO:0055085
Vigun07g101100.1	4117	516	7718	14.9435	3.90145	1.38604e-122	2.40239e-120	517.772	716.037	315.535	1699.85	1781.87	1215.55	2049.53	1227.95	1802.99	1691.64	1841.82	1956.57	8102.61	6024.21	9025.86	14622.3	16751.7	17298.2	10219.1	12092	12151.4	21092	18930.6	20690.3	3.90145	3.3732	2.76199	3.46712	PF12734	PTHR31568 PTHR31568:SF17					AT3G22240	(1 of 3) PTHR31568:SF16 - GENOMIC DNA, CHROMOSOME 3, P1 CLONE: MMP21
Vigun03g393300.1	27	3	50	14.8745	3.89477	5.78636e-20	5.34225e-19	6.15175	1.82896	2.15138	4.71395	10.111	6.05179	12.3946	6.41944	23.6117	5.37516	5.7945	20.4272	54.2544	41.4622	54.9931	77.2821	49.1499	52.2697	123.827	127.82	106.743	62.8697	55.0268	90.7348	3.89477	3.09758	3.07852	2.7231	PF00447	PTHR10015 PTHR10015:SF178		KOG0627	K09419	GO:0003700 GO:0005634 GO:0006355 GO:0043565
Vigun07g200900.1	317	40	594	14.8606	3.89342	2.21694e-63	9.3135e-62	47.1634	24.6909	48.0474	40.54	17.8887	19.0199	29.2158	37.5996	32.1119	24.5722	32.2837	24.8679	604.281	514.619	662.916	165.605	163.034	180.382	251.494	244.328	220.602	460.557	375.793	469.029	3.89342	2.71641	2.85637	3.99757	PF00168 PF17047	PTHR10774 PTHR10774:SF62		KOG1011		GO:0005515	AT5G04220	Calcium-dependent lipid-binding (CaLB domain) family protein
Vigun07g080600.1	15943	2017	29869	14.8073	3.88824	2.13074e-190	1.27655e-187	2152.09	1919.49	1979.98	1081.38	1116.1	1176.64	1083.64	1111.48	1241.03	1028.19	1441.18	1377.5	29892.3	29604	30111.2	10106.8	9253.37	11694.1	19326.6	17887.9	17284.3	21442.9	18409.8	23039.7	3.88824	3.20221	3.98736	4.03113	PF00141	PTHR31235 PTHR31235:SF11	EC:1.11.1.7		K00430	GO:0004601 GO:0006979 GO:0020037 GO:0055114	AT2G37130	Peroxidase superfamily protein
Vigun09g125900.1	1454	184	2723	14.7604	3.88366	1.74384e-145	5.00609e-143	211.21	143.573	198.644	400.686	390.441	394.231	272.681	272.368	364.565	934.51	774.808	1002.71	2670.62	2936.5	2561.68	4121.71	3528	4756.54	2129.06	2041.72	2062.68	12177.7	11692.5	11083.6	3.88366	3.38767	2.77671	3.68801	PF13837	PTHR21654 PTHR21654:SF14		KOG4282		GO:0003677
Vigun03g108700.1	38	5	71	14.7316	3.88084	5.36667e-17	4.3107e-16	5.12646	6.40135	2.8685	5.65674	3.88885	1.72908	9.7386	3.66825	2.8334	2.30364	3.31114	0.888138	68.2857	87.8023	55.9929	84.6423	74.3243	109.664	143.985	121.033	95.5605	61.4076	69.7901	101.902	3.88084	4.57446	4.47267	5.16372	PF04535	PTHR11615 PTHR11615:SF129
Vigun08g043700.1	31	4	58	14.7229	3.87999	1.21525e-12	7.51429e-12	2.05058	5.48687	4.30275	2.82837	6.22216	2.59362	2.65598	2.75119	0.944468	3.8394	3.31114	5.32883	75.769	47.5596	50.9936	74.8287	106.691	83.0166	24.9574	29.4098	55.9131	103.808	61.7374	104.694	3.87999	4.50579	4.1179	4.43662	PF00069 PF00139	PTHR27007 PTHR27007:SF24	EC:2.7.11.1	KOG1187		GO:0004672 GO:0004713 GO:0005524 GO:0006468 GO:0030246
Vigun09g252600.1	470	60	881	14.6577	3.87359	2.23891e-69	1.10182e-67	69.7198	50.2963	60.2385	75.4233	83.9992	82.1314	101.813	111.882	111.447	82.1632	72.8452	90.5901	864.328	982.897	794.9	623.164	556.233	650.809	576.899	471.688	383.259	447.398	385.188	501.135	3.87359	2.92159	2.13874	2.44108	PF03641	PTHR31223 PTHR31223:SF19			K06966
Vigun05g113700.1	200	26	375	14.6313	3.87098	7.73162e-09	3.66487e-08	28.7082	27.4344	20.7966	17.913	13.9999	13.8327	15.0506	14.673	13.2225	14.5897	28.1447	15.0983	390.07	331.697	403.949	224.486	246.948	295.17	138.225	185.508	154.523	1077.56	514.031	933.87	3.87098	4.06678	3.47719	5.44851
Vigun07g164000.1	1644	211	3078	14.606	3.86849	6.41996e-33	1.04198e-31	261.449	162.777	207.966	143.304	125.221	132.275	308.094	330.143	357.009	162.023	264.064	217.594	3089.69	3136.49	3007.62	810.849	770.815	1027.97	1771.01	1800.78	1420.19	2937.33	1821.25	3199.45	3.86849	2.70289	2.32649	3.628	PF00155	PTHR11808 PTHR11808:SF55	EC:4.4.1.11	KOG0053	K01761	GO:0003824 GO:0009058 GO:0030170	AT1G64660	methionine gamma-lyase
Vigun01g195500.1	198	25	370	14.5531	3.86326	8.65682e-52	2.61021e-50	31.784	20.1185	24.3823	16.9702	24.8886	21.6135	14.1652	12.8389	16.056	14.5897	15.7279	11.5458	355.46	398.769	355.955	223.26	206.19	193.705	231.336	220.573	138.258	55.5592	53.6847	32.1062	3.86326	3.29539	3.7767	1.75551		PTHR35985					AT1G02700
Vigun07g127500.1	137	18	256	14.5349	3.86145	1.44325e-30	2.14419e-29	23.5817	19.204	10.0398	96.1647	104.221	39.7689	54.8903	25.6778	46.2789	62.9662	57.1172	111.017	230.113	109.753	427.946	1261.05	1271.9	1101.76	215.017	326.901	400.541	1491.33	1206.56	1187.93	3.86145	3.91981	2.89334	4.07162	PF01553	PTHR15486 PTHR15486:SF18	EC:2.3.1.15		K13508	GO:0008152 GO:0016746	AT1G02390	glycerol-3-phosphate acyltransferase 2
Vigun09g142000.1	82	11	153	14.5293	3.86089	9.55475e-09	4.50119e-08	11.2782	10.9737	9.32263	7.54233	7.7777	4.32271	7.96794	11.9218	12.2781	0.76788	2.48336	1.77628	132.83	171.946	153.981	538.522	370.423	412.008	613.375	328.032	357.844	5.84834	17.4475	2.79184	3.86089	6.07144	5.33592	2.37545	PF00011	PTHR11527 PTHR11527:SF167		KOG0710	K13993		AT4G27670	heat shock protein 21
Vigun04g059500.1	213	28	399	14.4902	3.85701	3.77971e-22	3.89985e-21	46.1381	12.8027	23.6651	19.7986	2.33331	2.59362	15.0506	11.9218	14.167	2.30364	8.27786	3.55255	434.035	399.988	362.954	31.8942	27.5719	23.5726	65.2731	89.3605	62.0127	366.983	453.635	279.184	3.85701	1.74778	2.39675	6.28193	PF00201	PTHR11926 PTHR11926:SF289	EC:2.4.1.203			GO:0005509 GO:0008152 GO:0016758
Vigun01g050200.1	7597	989	14206	14.3615	3.84413	7.33015e-183	3.74096e-180	997.609	983.064	986.764	708.979	626.105	632.844	748.101	871.21	833.965	1439.01	1328.6	1088.86	13854.5	15291	13471.3	10887	11080.3	11584.4	14796.8	14680	13085.7	23277.9	27007.4	25629.1	3.84413	4.09164	4.1168	4.29902	PF02798 PF13410	PTHR11260 PTHR11260:SF195	EC:2.5.1.18	KOG0406	K00799	GO:0005515
Vigun08g165400.1	230	30	430	14.3468	3.84266	6.2937e-83	4.30393e-81	32.8093	35.6647	21.5138	47.1395	86.3325	70.0279	77.9088	63.2774	67.0572	66.8056	69.534	45.295	434.035	417.061	439.944	463.693	537.053	407.909	404.117	481.868	368.01	545.358	512.689	464.841	3.84266	2.79122	2.59019	3.0677	PF00847	PTHR31241 PTHR31241:SF2				GO:0003677 GO:0003700 GO:0006355	AT2G40340	Integrase-type DNA-binding superfamily protein
Vigun06g083000.1	133	17	249	14.3247	3.84043	4.11309e-42	9.19323e-41	20.5058	17.3751	14.3425	1.88558	10.111	12.1036	1.77065	7.33651	5.66681	12.2861	15.7279	6.21697	265.659	241.456	240.97	76.0554	40.7585	60.4688	74.8721	49.7704	56.9297	17.545	32.2108	23.7306	3.84043	2.87894	3.61941	1.10218	PF02458	PTHR31147 PTHR31147:SF9	EC:2.3.1.162			GO:0016747	AT2G25150	HXXXD-type acyl-transferase family protein
Vigun06g226900.1	939	123	1755	14.274	3.83532	1.45386e-35	2.61589e-34	120.984	115.224	132.668	129.162	132.221	125.359	129.258	105.462	133.17	45.3049	52.1505	65.7222	1734.27	1474.35	2056.74	1203.39	1023.76	1381.56	801.516	778.229	657.741	853.858	905.929	1266.1	3.83532	3.22204	2.60453	4.21284	PF00141	PTHR31235 PTHR31235:SF16	EC:1.11.1.7		K00430	GO:0004601 GO:0006979 GO:0020037 GO:0055114	AT4G25980	Peroxidase superfamily protein
Vigun11g141200.1	1096	144	2048	14.2648	3.83439	2.17346e-149	6.51068e-147	151.743	156.376	122.628	62.2242	65.3327	87.3187	95.6153	109.131	109.558	80.6274	103.473	72.8273	2132.76	2267.01	1744.78	672.232	592.197	734.85	1236.35	1157.16	1049.13	5472.59	5318.81	5089.52	3.83439	3.21791	3.45328	5.94979		PTHR33604 PTHR33604:SF2					AT5G60700	glycosyltransferase family protein 2
Vigun03g228000.1	17259	2264	32254	14.2466	3.83255	5.86253e-25	6.97304e-24	2428.92	2239.56	2123.41	1844.1	1782.65	1853.58	2193.84	2022.12	1872.88	1915.86	2369.95	1849.99	31507.8	33129.5	32123.9	10704.2	9710.11	13454.8	13322.4	14986.6	13003.3	38410.4	24602.3	43058.5	3.83255	2.62764	2.76233	4.11164	PF00107 PF08240	PTHR11695 PTHR11695:SF497	EC:1.1.1.195	KOG0023		GO:0008270 GO:0016491 GO:0055114	AT4G37990	elicitor-activated gene 3-2
Vigun05g170600.1	413	54	771	14.2409	3.83197	3.41948e-31	5.2296e-30	52.2899	62.1845	48.0474	48.0823	68.4438	76.0796	59.3169	66.0285	65.1683	61.4304	72.8452	53.2883	680.05	808.512	825.896	224.486	299.695	186.531	257.253	366.491	475.769	1027.85	722.059	946.434	3.83197	1.88361	2.5289	3.84555	PF03171 PF14226	PTHR10209 PTHR10209:SF91	EC:1.14.11.13	KOG0143	K04125	GO:0016491 GO:0055114	AT1G78440	Arabidopsis thaliana gibberellin 2-oxidase 1
Vigun09g025600.1	60	8	112	14.2314	3.83101	1.32478e-27	1.7612e-26	8.20233	8.23031	7.17125	13.1991	11.6666	12.9681	3.54131	4.58532	9.44468	3.8394	5.7945	4.44069	115.057	104.875	115.985	63.7884	81.5169	70.7178	73.9122	61.0819	41.6807	29.2417	41.6056	27.9184	3.83101	2.51344	3.3298	2.81092	PF07714	PTHR27009 PTHR27009:SF17	EC:2.7.11.1	KOG1187	K04733	GO:0004672 GO:0004713 GO:0005524 GO:0006468
Vigun06g098600.1	34	4	63	14.2159	3.82943	4.46552e-06	1.66013e-05	1.02529	7.31583	5.01988	6.59954	5.44439	7.78087	3.54131	1.83413	3.77787	6.14304	5.7945	3.55255	76.7045	40.2427	72.9908	28.2141	70.7279	96.3402	26.8772	31.6721	33.5478	212.002	97.9745	168.906	3.82943	3.30018	3.33079	4.95026	PF00561	PTHR10992 PTHR10992:SF907	EC:3.3.2.10	KOG4178		GO:0003824	AT3G05600	alpha/beta-Hydrolases superfamily protein
Vigun10g045000.1	466	61	871	14.2091	3.82875	4.99389e-105	6.0099e-103	47.1634	68.5859	68.1269	32.0549	34.2219	17.2908	42.4957	36.6825	52.8902	21.5006	38.9059	19.539	848.426	802.415	961.879	277.234	322.471	298.245	436.754	485.262	417.823	771.981	649.584	699.356	3.82875	3.42562	3.3427	4.72953	PF00810	PTHR10585 PTHR10585:SF36		KOG3106		GO:0006621 GO:0016021 GO:0046923
Vigun03g037300.1	1123	148	2098	14.2034	3.82816	1.10747e-19	1.01062e-18	118.934	243.251	81.0352	322.434	543.661	177.231	381.576	168.74	176.615	130.54	162.246	315.289	2164.56	1428.01	2702.66	2291.48	3146.79	1843.79	2022.51	2541.69	2869.87	2552.8	1738.04	2590.83	3.82816	2.80316	3.35426	3.50044	PF12159	PTHR35473 PTHR35473:SF2					AT1G64355	(1 of 1) PF12159 - Protein of unknown function (DUF3593) (DUF3593)
Vigun07g225300.1	284	37	530	14.1877	3.82657	3.91061e-16	3.0062e-15	21.5311	67.6714	22.948	146.133	244.22	90.7769	158.474	88.9551	110.503	98.2887	121.685	179.404	613.636	164.629	812.897	1366.54	1967.2	1123.29	1193.15	1639.03	2120.63	1685.78	1858.83	1968.25	3.82657	3.21158	3.79049	3.78698	PF00067	PTHR24282 PTHR24282:SF15		KOG0157		GO:0004497 GO:0005506 GO:0016705 GO:0020037 GO:0055114	AT5G52400	cytochrome P450, family 715, subfamily A, polypeptide 1
Vigun04g062800.1	273	36	509	14.1624	3.82399	3.07409e-89	2.47716e-87	39.9864	32.0067	35.8563	69.7665	58.3328	58.7888	75.2528	55.9409	82.1687	104.432	76.9841	76.3799	480.806	492.668	553.93	318.942	329.664	323.867	672.889	738.638	779.733	269.024	259.029	293.143	3.82399	2.37948	3.36038	1.6715	PF02458	PTHR31625 PTHR31625:SF5	EC:2.3.1.115			GO:0016747
Vigun03g366300.1	347	46	649	14.119	3.81956	1.33221e-52	4.12522e-51	49.214	48.4674	40.159	50.9107	45.1107	45.8207	30.1011	28.429	39.6676	43.0013	48.0116	42.6306	728.692	647.542	569.928	342.249	304.49	421.232	400.278	294.098	292.781	301.19	284.529	325.249	3.81956	2.91252	3.32952	2.76901		PTHR35121 PTHR35121:SF2					AT2G46490
Vigun07g137500.1	5669	755	10583	14.0216	3.80958	5.49428e-67	2.51523e-65	740.261	1000.44	523.501	830.599	1207.1	503.163	1005.73	757.494	882.133	639.644	908.081	865.046	10607.7	10004.6	11135.6	5410.98	4658.45	5753.76	9786.17	6954.29	7329.69	3329.17	3406.29	3566.58	3.80958	2.63865	3.18571	2.09417	PF01501	PTHR11183 PTHR11183:SF59	EC:2.4.1.123	KOG1950	K18819	GO:0016757	AT2G47180	galactinol synthase 1
Vigun09g218400.3	32	4	59	14.0154	3.80894	2.48171e-16	1.9244e-15	3.07588	4.57239	5.01988	7.54233	10.8888	13.8327	7.96794	8.25357	7.55574	16.1255	13.2446	12.4339	73.8982	53.6569	49.9937	33.1209	17.9817	30.7469	18.2381	30.5409	13.2158	32.1659	41.6056	57.2327	3.80894	1.34306	1.38257	1.6479	PF08392 PF08541	PTHR31561 PTHR31561:SF2	EC:2.3.1.199		K15397	GO:0003824 GO:0006633 GO:0008152 GO:0008610 GO:0016020 GO:0016747	AT2G26250	3-ketoacyl-CoA synthase 10
Vigun09g085100.1	548	73	1023	13.9589	3.80311	3.73287e-118	5.84513e-116	92.2763	82.3031	45.1789	68.8237	45.8884	40.6334	51.349	69.6968	66.1127	81.3953	94.3676	67.4985	941.033	1131.67	994.874	558.149	608.979	515.523	656.571	756.737	747.202	1102.41	1011.96	971.56	3.80311	3.43718	3.52904	3.66513	PF00010	PTHR13935 PTHR13935:SF59				GO:0003677 GO:0046983
Vigun06g187700.2	140	19	262	13.9567	3.80289	4.27455e-33	6.97881e-32	26.6576	14.6317	15.0596	49.0251	63.7771	31.1235	37.1837	24.7607	31.1674	16.8934	20.6947	30.1967	292.787	131.703	361.954	1738.23	1552.42	1695.18	781.358	1133.41	1415.11	3441.75	3580.77	2914.68	3.80289	5.11444	5.16036	7.19574		PTHR37180 PTHR37180:SF1					AT1G29290
Vigun04g023600.1	54	7	101	13.8249	3.7892	2.54167e-24	2.93202e-23	10.2529	4.57239	7.17125	8.48512	6.22216	10.3745	9.7386	8.25357	6.61127	8.44668	5.7945	5.32883	102.896	101.216	99.9874	20.8539	32.367	20.4979	61.4335	41.8524	34.5644	57.0213	64.4216	50.2531	3.7892	1.55539	2.48617	3.13314	PF07816	PTHR36757				GO:0046914 GO:0046983
Vigun08g028100.1	347	47	647	13.8043	3.78704	8.0857e-46	2.03501e-44	41.0117	59.4411	40.159	35.826	48.2217	24.2072	23.9038	23.8436	52.8902	19.197	20.6947	23.9797	720.274	504.863	715.91	414.625	507.083	638.51	572.1	699.048	639.442	950.356	822.718	826.385	3.78704	3.84924	4.24678	5.3469							AT5G43066
Vigun01g194100.1	38	5	71	13.7588	3.78229	1.40339e-16	1.10125e-15	8.20233	3.65791	3.58563	6.59954	5.44439	5.18725	8.85327	5.50238	5.66681	4.60728	6.62229	0.888138	65.4794	78.0464	68.9913	14.7204	3.59634	7.17427	29.7569	24.8852	24.3984	11.6967	22.816	41.8776	3.78229	0.564968	1.98097	2.65627
Vigun01g248400.1	163	22	304	13.6884	3.77488	1.13228e-23	1.26488e-22	26.6576	12.8027	27.2508	23.5698	22.5553	25.9362	19.4772	15.5901	21.7228	21.5006	32.2837	19.539	296.528	342.673	273.965	58.8816	71.9267	68.668	176.621	99.5409	84.3779	36.5521	38.9214	44.6694	3.77488	1.46892	2.66645	0.712408		PTHR35280					AT1G27300
Vigun04g146701.1	52	7	96	13.6532	3.77117	2.21501e-17	1.81569e-16	7.17704	1.82896	12.1911	4.71395	3.11108	6.05179	0.885327	0.917063	0.944468	1.53576	0.827786	2.66441	101.961	91.4607	95.9879	2.4534	7.19267	8.19917	26.8772	39.5901	26.4316	4.38626	4.02635	2.79184	3.77117	0.362862	5.07981	1.15603	PF00560 PF08263 PF13855	PTHR27004 PTHR27004:SF27	EC:2.7.11.1	KOG0472		GO:0005515
Vigun11g173600.1	6347	870	11824	13.5958	3.76509	7.50877e-31	1.12709e-29	862.27	879.728	867.004	776.86	794.103	720.163	1011.04	951.912	1001.14	1052	1380.75	1065.77	11177.3	13349.6	10944.6	1662.18	1612.36	2426.95	3034.24	3317.65	2319.88	5652.42	3464	6606.89	3.76509	1.31528	1.54874	2.16809	PF00083	PTHR23500 PTHR23500:SF109		KOG0254		GO:0016020 GO:0016021 GO:0022857 GO:0022891 GO:0055085	AT3G18830	polyol/monosaccharide transporter 5
Vigun03g104700.2	131	18	244	13.5677	3.76211	9.97884e-11	5.44892e-10	17.43	19.204	17.211	21.6842	19.4443	33.7171	22.1332	20.1754	10.3891	11.5182	14.9001	14.2102	255.37	251.212	223.972	1241.42	1029.75	1139.68	1406.25	774.835	838.696	551.206	554.294	161.927	3.76211	5.51007	5.84056	4.96326	PF00011	PTHR11527 PTHR11527:SF158		KOG0710	K13993		AT3G46230	heat shock protein 17.4
Vigun06g136200.1	710	98	1322	13.5545	3.7607	2.17554e-100	2.38867e-98	95.3521	89.6189	107.569	82.9656	72.3326	92.5059	58.4316	74.2821	71.7795	66.8056	53.8061	56.8408	1309.59	1315.81	1339.83	440.386	438.753	500.149	844.711	818.95	598.778	655.014	528.794	668.646	3.7607	2.47665	3.46775	3.38393	PF01055 PF13802 PF16863	PTHR22762 PTHR22762:SF82	EC:3.2.1.20		K01187	GO:0003824 GO:0004553 GO:0005975 GO:0030246	AT5G11720	Glycosyl hydrolases family 31 protein
Vigun11g173700.1	218	30	405	13.4597	3.75058	1.41912e-23	1.57636e-22	28.7082	32.9212	28.685	24.5126	29.5553	24.2072	36.2984	40.3508	34.0008	41.4655	43.8727	22.2034	393.812	465.84	355.955	45.3879	38.3609	72.7676	87.3508	106.328	80.3115	156.443	76.5007	177.282	3.75058	0.999691	1.30812	1.93152	PF07690	PTHR23500 PTHR23500:SF109		KOG0254		GO:0016020 GO:0016021 GO:0022891 GO:0055085	AT3G18830	polyol/monosaccharide transporter 5
Vigun09g178400.1	4253	590	7916	13.4254	3.7469	6.00889e-72	3.16029e-70	626.453	811.142	331.312	1016.33	1077.99	548.119	1197.85	387.001	655.461	355.529	355.12	792.219	8659.18	7013.2	8075.98	3489.96	4623.69	3057.26	7268.36	6596.84	6753.28	3064.53	2925.81	3052.88	3.7469	2.07981	3.20217	2.58912		PTHR34046 PTHR34046:SF3					AT1G35210
Vigun02g107400.2	263	36	489	13.4206	3.74637	2.32076e-40	4.91228e-39	46.1381	30.1778	32.9878	25.4554	24.1109	25.0717	25.6745	23.8436	49.1123	29.9473	40.5615	40.8543	498.579	463.401	504.936	207.312	202.594	233.676	338.844	245.459	197.221	74.5664	92.6061	157.739	3.74637	3.10814	2.98618	1.54477	PF03350	PTHR31721 PTHR31721:SF4					AT4G19390	Uncharacterised protein family (UPF0114)
Vigun01g218200.1	129	18	240	13.4199	3.7463	1.32934e-05	4.71558e-05	19.4805	15.5461	18.6453	9.42791	6.22216	3.45817	0.885327	3.66825	1.88894	2.30364	9.93343	6.21697	205.792	319.503	194.975	12.267	9.59023	10.249	1.9198	9.04917	9.14941	23.3934	13.4212	16.751	3.7463	0.748657	1.64282	1.53737
Vigun06g128400.1	167	23	311	13.4133	3.7456	3.29139e-29	4.64214e-28	27.6829	14.6317	27.2508	99.9358	77.777	95.0996	106.239	88.0381	98.2246	72.1808	130.79	96.807	300.27	354.867	277.965	483.32	399.193	566.767	729.523	604.032	552.014	561.441	585.163	823.593	3.7456	2.40936	2.68848	2.71637
Vigun02g010100.1	38	5	70	13.4034	3.74452	4.65563e-25	5.55671e-24	5.12646	2.74344	7.88838	7.54233	3.88885	6.05179	84.1061	96.2916	69.8906	56.0553	42.2171	48.8476	74.8336	74.388	61.9922	40.4811	38.3609	42.0207	103.669	85.9671	102.677	115.505	102.001	111.674	3.74452	2.78935	0.223923	1.16188		PTHR37391 PTHR37391:SF1				GO:0005515	AT3G19990	(1 of 1) PTHR14699 - STI2 PROTEIN-RELATED
Vigun04g060500.1	78	11	144	13.3964	3.74377	4.63049e-14	3.14083e-13	19.4805	6.40135	6.45413	15.0847	12.4443	12.9681	7.08262	4.58532	2.8334	16.1255	9.93343	8.88138	165.569	164.629	102.987	130.03	171.425	144.51	142.065	211.524	186.038	562.903	393.24	621.184	3.74377	3.46104	5.21771	5.49645	PF03634	PTHR31072 PTHR31072:SF5					AT3G02150	plastid transcription factor 1
Vigun03g271000.2	168	23	313	13.3964	3.74377	7.30088e-62	2.9373e-60	22.5564	21.033	26.5336	25.4554	18.6665	20.749	25.6745	28.429	24.5562	17.6612	18.2113	18.6509	303.076	335.356	300.962	121.443	187.009	120.938	210.218	218.311	242.968	327.507	330.161	288.955	3.74377	2.72665	3.09369	4.11784
Vigun03g034300.1	1028	143	1913	13.3672	3.74063	1.57618e-111	2.1611e-109	156.87	129.856	142.708	151.789	123.665	130.546	100.042	104.545	127.503	166.63	146.518	134.109	1803.49	1823.12	2113.73	1637.65	1364.21	1615.24	1432.17	1343.8	1255.5	1114.11	1257.56	1402.9	3.74063	3.50743	3.60166	3.07714	PF00109 PF02801	PTHR11712 PTHR11712:SF283			K09458	GO:0003824 GO:0006633 GO:0008152 GO:0016747
Vigun09g008000.1	10396	1450	19342	13.3395	3.73763	1.50785e-32	2.41317e-31	1452.84	1611.31	1285.81	846.626	800.325	841.199	864.079	856.537	809.409	969.065	981.754	978.728	19502.6	19864	18659.6	2630.05	2736.81	4269.72	6487	7933.86	6182.97	13091.5	7843.33	14474.3	3.73763	1.95345	3.02569	3.59537	PF00933 PF01915 PF14310	PTHR30620 PTHR30620:SF50	EC:3.2.1.37 EC:3.2.1.55			GO:0004553 GO:0005975	AT5G49360	beta-xylosidase 1
Vigun03g096800.1	650	91	1208	13.3059	3.734	8.23481e-35	1.44274e-33	95.3521	126.198	50.9159	100.879	125.999	64.8406	482.503	234.768	298.452	323.278	338.565	645.676	1244.11	708.515	1672.79	1917.33	2178.18	1982.15	2253.84	2922.88	2906.46	3435.9	2685.58	3537.26	3.734	4.38087	2.99242	2.885	PF07939	PTHR31865 PTHR31865:SF7
Vigun04g054900.1	247	35	460	13.2733	3.73045	1.48156e-06	5.76294e-06	33.8346	39.3226	30.8364	5.65674	4.66662	5.18725	10.6239	7.33651	1.88894	11.5182	15.7279	7.1051	447.131	579.251	353.955	17.1738	10.789	11.2739	17.2782	11.3115	14.2324	7.31043	6.71058	16.751	3.73045	1.33895	1.10926	-0.158742	PF00201	PTHR11926 PTHR11926:SF331		KOG1192	K13691	GO:0008152 GO:0016758	AT1G05675	UDP-Glycosyltransferase superfamily protein
Vigun08g101700.1	86	12	160	13.2722	3.73034	1.01235e-31	1.57269e-30	16.4047	8.23031	11.474	6.59954	16.3332	8.64541	0.885327	6.41944	1.88894	0.76788	2.48336	2.66441	138.442	176.824	163.979	123.897	104.294	119.913	17.2782	33.9344	16.2656	14.6209	20.1318	34.898	3.73034	3.46252	2.8757	3.55753	PF00069	PTHR27009 PTHR27009:SF19	EC:3.1.4.46	KOG1187		GO:0004672 GO:0004713 GO:0005524 GO:0006468
Vigun01g011400.1	288	40	536	13.2601	3.72902	1.15438e-07	4.97866e-07	36.9105	45.7239	38.7248	16.0274	18.6665	13.8327	36.2984	33.0143	35.8898	12.2861	24.8336	31.0848	574.348	460.962	573.928	163.151	201.395	284.921	210.218	426.442	200.27	1503.02	731.454	1295.41	3.72902	3.74241	2.99194	5.69361	PF00954 PF01453 PF07714 PF08276	PTHR27002 PTHR27002:SF129	EC:2.7.11.1	KOG1187		GO:0004672 GO:0004674 GO:0004713 GO:0005515 GO:0005524 GO:0006468 GO:0048544	AT4G27290	S-locus lectin protein kinase family protein
Vigun01g050300.1	353	50	656	13.2199	3.72464	2.07565e-48	5.72602e-47	47.1634	62.1845	39.4419	132.933	95.6657	94.235	123.946	87.121	102.947	152.808	164.729	150.095	564.058	578.031	824.896	1575.08	1168.81	1383.61	744.882	1230.69	1484.24	5266.43	5365.78	5954.99	3.72464	3.6764	3.46179	5.14855	PF02798 PF13410	PTHR11260 PTHR11260:SF195	EC:2.5.1.18	KOG0406		GO:0005515
Vigun02g195600.1	27	4	51	13.215	3.7241	2.95246e-12	1.77812e-11	4.10117	4.57239	2.8685	2.82837	0.77777	1.72908	2.65598	3.66825	1.88894	3.07152	1.65557	2.66441	50.5127	39.0232	62.992	7.3602	3.59634	9.22406	15.3584	32.8032	15.249	21.9313	18.7896	26.5225	3.7241	1.91935	2.94871	3.18545	PF00069 PF00954 PF01453	PTHR27002 PTHR27002:SF73	EC:2.7.11.1	KOG1187		GO:0004672 GO:0004674 GO:0004713 GO:0005524 GO:0006468 GO:0048544
Vigun03g131000.1	280	39	520	13.176	3.71984	9.68042e-63	4.00575e-61	51.2646	5.48687	61.6728	328.091	358.552	240.343	21.2479	35.7655	67.0572	16.1255	7.45007	8.88138	489.225	501.205	569.928	3242.17	3613.12	3606.61	251.494	234.147	288.715	897.72	1269.64	1239.58	3.71984	3.49645	2.64184	6.71381	PF00407	PTHR31213 PTHR31213:SF11				GO:0006952 GO:0009607
Vigun03g131200.1	1161	164	2158	13.1708	3.71927	4.85283e-51	1.43805e-49	228.64	85.0465	177.847	409.171	475.995	343.223	51.349	99.0428	268.229	52.2159	41.3893	26.6441	1923.22	2038.96	2511.68	4755.92	5575.52	5677.92	1105.8	1050.83	1349.03	3811.66	4963.15	4912.24	3.71927	3.70408	3.06597	6.83064	PF00407	PTHR31213 PTHR31213:SF11				GO:0006952 GO:0009607
Vigun04g079600.1	49	7	91	13.1621	3.71832	6.50796e-20	6.00043e-19	3.07588	9.14479	8.6055	2.82837	4.66662	12.9681	7.08262	5.50238	10.3891	4.60728	7.45007	2.66441	96.3483	98.7775	78.99	9.81361	11.9878	19.473	46.0752	46.377	42.6973	17.545	29.5266	39.0858	3.71832	1.01222	2.55647	2.54902	PF00249	PTHR10641 PTHR10641:SF473		KOG0048	K09422	GO:0003677	AT5G17800	myb domain protein 56
Vigun01g122000.1	794	112	1477	13.1514	3.71715	3.00179e-31	4.59846e-30	133.288	102.422	101.115	98.0502	122.888	80.4024	75.2528	60.5262	68.0017	112.878	129.962	103.024	1566.83	1345.08	1517.81	629.297	473.517	830.166	907.105	1084.77	1034.9	5871.74	4603.46	5825.17	3.71715	2.68136	3.89269	5.55855	PF00560 PF08263	PTHR27000 PTHR27000:SF136				GO:0005515	AT5G06860	polygalacturonase inhibiting protein 1
Vigun08g147100.1	355	50	659	13.1427	3.71619	2.31946e-14	1.60608e-13	70.7451	40.2371	39.4419	74.4805	90.2213	81.2669	140.767	105.462	98.2246	123.629	129.135	110.129	657.6	891.437	427.946	150.884	125.872	206.004	311.967	277.131	231.785	434.239	410.688	503.927	3.71619	0.972831	1.25287	1.89412	PF00514	PTHR23315 PTHR23315:SF65	EC:6.3.2.19		K08332	GO:0005488 GO:0005515	AT3G03440	ARM repeat superfamily protein
Vigun01g124200.1	177	25	329	13.1153	3.71318	9.33926e-48	2.51594e-46	20.5058	44.8094	10.0398	130.105	171.109	75.2151	429.384	229.266	319.23	355.529	503.294	492.028	370.426	282.918	334.958	803.489	608.979	727.676	274.531	315.59	357.844	767.595	697.901	670.042	3.71318	2.50726	-0.0448237	0.66073	PF03760	PTHR33493 PTHR33493:SF2				GO:0009790	AT5G06760	Late Embryogenesis Abundant 4-5
Vigun02g181400.1	494	70	918	13.0946	3.7109	2.93279e-40	6.18873e-39	68.6945	67.6714	73.8639	100.879	59.1105	64.8406	74.3675	75.1992	57.6125	52.2159	67.0507	38.1899	905.487	958.508	888.888	325.076	281.713	350.514	348.443	453.59	369.026	804.147	534.162	864.074	3.7109	2.09014	2.49886	3.80604	PF00153	PTHR24089 PTHR24089:SF267		KOG0752	K14684	GO:0055085
Vigun02g160700.1	812	115	1508	13.0875	3.71012	7.42481e-28	9.94751e-27	111.757	149.974	83.9037	316.778	266.775	171.179	1439.54	1022.53	934.079	1583.37	2074.43	2707.04	1527.54	568.276	2427.69	20110.5	16362.1	25132.5	6808.56	11855.5	12269.4	40002.7	34022.7	41458.8	3.71012	6.35094	3.1872	4.18143	PF06200 PF09425	PTHR33077 PTHR33077:SF13			K13464
Vigun01g038500.1	1570	223	2916	13.0772	3.70898	5.28859e-31	8.00375e-30	216.337	196.613	256.014	254.554	171.109	189.335	316.062	212.759	240.839	178.148	108.44	134.997	2622.92	2770.65	3354.58	2909.73	2194.96	3035.74	3948.06	3166.08	2718.39	636.007	1083.09	872.45	3.70898	3.72645	3.67527	2.61992	PF01370	PTHR10366 PTHR10366:SF362		KOG1502		GO:0003824 GO:0050662	AT5G19440	NAD(P)-binding Rossmann-fold superfamily protein
Vigun03g357100.1	672	95	1248	13.074	3.70863	9.30521e-11	5.08814e-10	90.2257	87.7899	108.286	54.6819	48.9995	52.737	66.3995	69.6968	84.0576	58.3589	46.356	46.1832	1314.27	1499.96	928.883	138.617	129.468	152.709	612.416	403.819	295.831	115.505	148.975	113.07	3.70863	1.42771	2.57526	1.32309	PF01733	PTHR10332 PTHR10332:SF35		KOG1479	K15014	GO:0005337 GO:0006810 GO:0016021	AT1G02630	Nucleoside transporter family protein
Vigun07g140100.1	259	37	481	13.0631	3.70742	1.24388e-37	2.40225e-36	49.214	34.7502	26.5336	132.933	73.8882	89.0478	76.1381	38.5167	58.557	63.7341	93.5398	79.9324	406.908	575.593	460.942	534.841	475.915	395.61	342.684	393.639	463.57	587.758	424.109	570.931	3.70742	2.24894	2.7923	2.73826		PTHR33494 PTHR33494:SF2					AT3G05770	(1 of 2) PTHR33494:SF2 - F10A16.6 PROTEIN
Vigun08g142800.1	84	12	156	13.0559	3.70663	7.9529e-34	1.33724e-32	15.3794	8.23031	12.1911	15.0847	10.111	6.91633	7.96794	8.25357	7.55574	5.37516	4.13893	7.1051	159.021	163.41	144.982	47.8413	81.5169	80.9668	63.3533	58.8196	87.4277	84.801	68.448	86.547	3.70663	2.71144	3.13999	3.85088
Vigun07g103000.1	136	19	253	13.031	3.70388	4.12183e-14	2.80755e-13	25.6323	18.2896	14.3425	8.48512	15.5554	5.18725	15.9359	29.346	30.223	26.8758	16.5557	27.5323	272.207	267.065	219.972	76.0554	77.9206	86.0912	161.263	242.065	135.208	495.647	280.502	428.547	3.70388	3.03803	2.8344	4.08544
Vigun02g150700.1	854	122	1586	12.9799	3.6982	5.04314e-28	6.78632e-27	153.794	118.882	93.9434	149.904	176.554	153.024	289.502	298.963	310.73	946.796	821.992	807.317	1591.15	1920.67	1246.84	271.101	234.961	313.618	569.22	538.426	366.993	485.412	320.766	379.69	3.6982	0.773585	0.713657	-1.11925	PF00583	PTHR23091 PTHR23091:SF222				GO:0008080	AT4G37580	Acyl-CoA N-acyltransferases (NAT) superfamily protein
Vigun11g164200.1	2955	424	5487	12.9365	3.69338	7.67998e-16	5.78919e-15	449.078	502.049	321.272	1163.4	1302.76	815.263	3256.23	2497.16	2829.63	2813.51	3423.72	4027.71	5021.34	3262.1	8176.97	19412.5	18905.9	22785.5	6978.47	12686.9	13727.2	56287.4	36594.2	51866.8	3.69338	4.21887	1.95997	3.81775	PF00232	PTHR10353 PTHR10353:SF81	EC:3.2.1.21		K01188	GO:0004553 GO:0005975	AT2G44480	beta glucosidase 17
Vigun11g133700.2	84	12	156	12.9267	3.69229	1.14245e-35	2.06322e-34	13.3288	10.0593	12.9083	12.2563	14.7776	11.239	15.0506	16.5071	18.8894	12.2861	14.0724	8.88138	159.021	162.19	147.981	60.1083	64.734	92.2406	118.068	116.508	78.2783	92.1114	81.8691	86.547	3.69229	2.50385	2.63265	2.88616	PF13639	PTHR14155		KOG2930		GO:0005515 GO:0008270
Vigun11g171000.1	47	7	87	12.8688	3.68581	4.03173e-21	3.94009e-20	4.10117	8.23031	7.88838	3.77116	1.55554	2.59362	6.19729	6.41944	4.72234	9.21456	6.62229	8.88138	95.4129	87.8023	76.9903	45.3879	29.9695	48.1701	57.5939	48.6393	50.8301	48.2488	24.1581	36.2939	3.68581	3.96313	3.17925	2.13672	PF04535	PTHR32021 PTHR32021:SF4					AT1G49405	Uncharacterised protein family (UPF0497)
Vigun01g038600.1	12600	1820	23380	12.8463	3.68328	4.59533e-31	6.9814e-30	1861.93	1792.38	1805.72	1656.48	1326.88	1307.19	2020.32	1728.66	1851.16	1458.97	1654.74	1437.01	23367.7	22167.6	24605.9	23302.4	19518.5	27281.7	37660.7	27212	25950.8	6615.94	9777.32	9060.92	3.68328	4.03024	4.01953	2.48373	PF01370	PTHR10366 PTHR10366:SF362		KOG1502		GO:0003824 GO:0050662	AT5G19440	NAD(P)-binding Rossmann-fold superfamily protein
Vigun06g059800.1	104	15	193	12.834	3.6819	7.27638e-19	6.36805e-18	12.3035	19.204	13.6254	11.3135	10.111	6.05179	7.08262	9.17063	9.44468	10.7503	11.589	13.3221	177.73	208.53	192.976	58.8816	70.7279	74.8174	110.388	132.344	95.5605	334.818	218.765	351.772	3.6819	2.89533	3.71855	4.66605	PF00069	PTHR13902 PTHR13902:SF44	EC:2.7.11.1	KOG0192 KOG0198	K08867	GO:0004672 GO:0004713 GO:0005524 GO:0006468	AT5G55560	Protein kinase superfamily protein
Vigun08g074100.1	142	21	263	12.712	3.66812	1.52257e-11	8.77649e-11	24.607	27.4344	10.0398	48.0823	55.2217	43.2271	68.1702	25.6778	40.6121	32.251	52.9783	53.2883	279.691	158.532	350.956	159.471	172.624	138.361	145.905	204.737	297.864	698.877	418.74	678.417	3.66812	1.68285	2.26994	3.69667	PF00069	PTHR27006 PTHR27006:SF16	EC:2.7.11.1	KOG1187		GO:0004672 GO:0004713 GO:0005524 GO:0006468
Vigun05g286300.1	839	122	1556	12.7079	3.66765	5.54544e-37	1.04533e-35	130.212	108.823	128.365	131.991	105.777	110.661	125.716	154.984	110.503	101.36	81.123	102.136	1564.02	1867.02	1237.84	458.786	351.242	605.713	574.02	477.344	464.587	1543.96	1637.38	1627.64	3.66765	2.02262	1.95423	4.07863	PF04844	PTHR33057 PTHR33057:SF29					AT1G79960	ovate family protein 14
Vigun09g091100.1	78	11	145	12.6997	3.66672	3.40407e-14	2.33075e-13	14.3541	9.14479	10.7569	15.0847	17.1109	18.1554	14.1652	16.5071	11.3336	6.14304	5.7945	9.76952	152.473	136.581	145.982	223.26	170.227	231.626	298.529	324.639	167.739	64.3318	77.8428	76.7756	3.66672	3.63402	4.23484	3.33437	PF05691	PTHR31268 PTHR31268:SF2	EC:2.4.1.82		K06617	GO:0003824
Vigun03g130900.1	483	70	895	12.6905	3.66567	2.35734e-44	5.6838e-43	78.9475	55.7832	76.7324	265.867	310.33	218.729	27.4451	61.4432	172.838	26.1079	23.178	12.4339	854.039	742.661	1086.86	2419.05	2838.71	2879.96	521.225	529.376	677.056	1865.62	2456.07	2392.61	3.66567	3.35573	2.72269	6.76536	PF00407	PTHR31213 PTHR31213:SF11				GO:0006952 GO:0009607
Vigun03g418000.1	5627	824	10431	12.6628	3.66252	1.13323e-36	2.11734e-35	991.457	609.957	869.873	430.855	451.107	341.494	744.56	742.821	737.629	460.728	467.699	301.079	10879.9	11238.7	9174.84	3114.59	3556.78	3159.75	6774.97	8568.43	11233.4	11430.6	9843.08	12095.6	3.66252	3.00639	3.57829	4.76237	PF00407	PTHR31213 PTHR31213:SF11				GO:0006952 GO:0009607
Vigun05g233000.2	192	28	356	12.6511	3.66119	6.63576e-61	2.58663e-59	33.8346	28.3488	22.2309	43.3684	24.1109	30.259	40.7251	29.346	54.7791	13.8218	27.3169	15.9865	347.041	371.94	348.956	208.539	172.624	191.656	199.659	127.82	146.391	124.277	119.448	125.633	3.66119	2.55108	1.92429	2.69282	PF03168	PTHR31415 PTHR31415:SF2					AT3G44220	Late embryogenesis abundant (LEA) hydroxyproline-rich glycoprotein family
Vigun08g139300.1	435	64	806	12.6479	3.66082	2.64864e-28	3.61177e-27	57.4163	77.7307	55.9358	5.65674	6.99993	4.32271	441.778	289.792	295.618	335.564	460.249	494.693	782.947	289.016	1344.83	1.2267	8.39145	4.09958	1488.8	2658.19	2779.39	12285.9	13552.7	11337.7	3.66082	-0.307742	2.7534	4.84837	PF13087 PF13245	PTHR10887 PTHR10887:SF358		KOG1801	K10706
Vigun10g061100.1	1002	147	1858	12.6285	3.65861	8.99217e-48	2.42481e-46	153.794	162.777	124.78	383.716	355.441	262.821	386.003	400.757	445.789	267.222	290.553	305.519	1944.74	1834.09	1794.77	4077.55	3969.16	4567.96	2207.77	2514.54	2649.26	7499.04	7440.7	5702.33	3.65861	3.65418	2.58033	4.57959	PF10250	PTHR31741 PTHR31741:SF4					AT2G37980	O-fucosyltransferase family protein
Vigun08g166000.1	770	113	1427	12.5831	3.65341	8.27145e-129	1.6053e-126	132.263	112.481	95.3777	161.217	167.221	150.43	167.327	170.574	160.56	206.56	206.119	146.543	1505.09	1504.83	1269.84	972.774	957.824	912.157	1397.61	1426.38	1244.32	2429.99	2284.28	2565.7	3.65341	2.56959	3.02888	3.70244		PTHR31439					AT2G40390
Vigun04g059300.1	155	23	287	12.5559	3.65029	1.82636e-22	1.9167e-21	29.7335	13.7172	25.0994	49.9679	27.9997	14.6972	62.8582	32.0972	41.5566	3.8394	10.7612	3.55255	286.239	269.504	304.961	198.726	161.835	204.979	156.464	205.869	161.64	266.1	363.714	187.053	3.65029	2.60953	1.94046	5.49181	PF00201	PTHR11926 PTHR11926:SF289	EC:2.4.1.203			GO:0005509 GO:0008152 GO:0016758
Vigun10g026500.1	178	26	329	12.5293	3.64723	8.04361e-31	1.2054e-29	34.8599	14.6317	29.4021	41.4828	45.8884	25.9362	28.3305	24.7607	37.7787	155.88	159.763	114.57	328.332	362.184	297.962	523.801	824.76	436.606	462.671	630.048	667.907	2146.34	1872.25	1838.43	3.64723	3.97774	4.27614	3.76705
Vigun02g143500.1	254	38	470	12.514	3.64548	3.71196e-34	6.30691e-33	35.8852	40.2371	36.5734	98.993	145.443	98.5577	195.657	148.564	165.282	122.093	161.418	145.655	449.002	335.356	625.921	1584.9	1427.75	2015.97	722.804	1014.64	1000.34	2839.37	2388.97	2382.84	3.64548	3.87391	2.42584	4.14851							AT4G36988	conserved peptide upstream open reading frame 49
Vigun04g141200.1	262	39	485	12.4754	3.64102	9.07629e-08	3.95468e-07	97.4027	2.74344	16.4939	0.942791	3.88885	0.864541	3.54131	1.83413	0.944468	0.76788	0.827786	0.888138	333.01	501.205	620.922	317.715	479.511	201.904	765.04	849.491	469.67	2.92417	1.34212	1.39592	3.64102	7.45454	8.36538	1.18881	PF00704	PTHR11177 PTHR11177:SF161	EC:3.2.1.14			GO:0004553 GO:0005975
Vigun03g250900.1	369	55	683	12.4484	3.63789	4.37401e-98	4.43174e-96	58.4416	46.6384	59.5214	52.7963	41.2218	39.7689	24.7892	39.4337	39.6676	26.1079	33.9392	20.4272	710.919	651.2	686.913	474.733	454.337	572.917	911.904	909.441	797.015	834.851	919.35	993.895	3.63789	3.48886	4.65553	5.09376	PF03018	PTHR21495 PTHR21495:SF60
Vigun05g086200.1	33	5	60	12.4422	3.63717	9.03757e-15	6.40274e-14	5.12646	3.65791	5.737	11.3135	6.99993	3.45817	1.77065	6.41944	5.66681	2.30364	8.27786	2.66441	72.0274	53.6569	54.9931	20.8539	13.1866	28.6971	47.0351	36.1967	37.6142	7.31043	6.71058	8.37552	3.63717	1.52688	3.12449	0.757728
Vigun03g105400.1	877	131	1624	12.4119	3.63365	1.92846e-27	2.54532e-26	140.465	124.369	127.648	164.046	90.2213	119.307	203.625	228.349	176.615	202.72	149.001	191.838	1715.56	1545.08	1610.8	1741.91	1804.16	1886.83	3143.67	2513.41	1847.16	932.811	975.719	826.385	3.63365	3.86226	3.62416	2.33099	PF00011	PTHR11527 PTHR11527:SF158		KOG0710	K13993		AT3G46230	heat shock protein 17.4
Vigun08g034200.2	1344	201	2488	12.4022	3.63253	6.16317e-71	3.17478e-69	196.856	184.725	220.157	185.73	233.331	240.343	175.295	181.579	181.338	205.024	199.496	193.614	2404.97	2135.3	2922.63	2430.09	2355.6	2934.28	1957.23	2141.26	1763.8	2405.13	2485.6	2321.41	3.63253	3.54936	3.44522	3.59189	PF02714 PF13967	PTHR13018 PTHR13018:SF31				GO:0016020
Vigun07g196200.1	108	16	200	12.3891	3.631	1.80852e-48	4.9991e-47	15.3794	17.3751	15.7768	18.8558	20.9998	8.64541	24.7892	18.3413	17.9449	9.21456	7.45007	7.1051	222.63	203.652	174.978	127.577	177.419	184.481	301.408	307.672	261.267	182.761	154.343	175.886	3.631	3.33515	3.83293	4.43173		PTHR33599 PTHR33599:SF3					AT1G68765	Putative membrane lipoprotein
Vigun07g102900.1	102	15	189	12.3839	3.63039	4.1883e-13	2.66941e-12	20.5058	13.7172	11.474	8.48512	17.8887	4.32271	17.7065	21.0925	24.5562	22.2685	14.0724	15.0983	216.082	165.849	183.977	52.7481	38.3609	58.4191	111.348	180.983	104.71	359.673	217.423	367.127	3.63039	2.28427	2.64776	4.19819
Vigun01g140500.1	913	137	1689	12.3555	3.62708	1.10079e-33	1.83304e-32	137.389	193.869	78.8838	311.121	344.552	161.669	444.434	240.271	276.729	225.757	233.436	311.736	1805.36	1363.37	1898.76	1024.3	1335.44	1034.12	1470.57	1812.1	1851.23	2060.08	1299.17	1892.87	3.62708	2.05391	2.41679	2.76823
Vigun03g427400.1	50	8	93	12.3549	3.62702	1.79916e-10	9.66342e-10	5.12646	10.9737	6.45413	12.2563	17.1109	6.91633	11.5093	3.66825	1.88894	3.07152	4.96672	5.32883	91.6712	99.997	86.989	71.1486	113.884	60.4688	79.6716	149.311	97.5937	10.2346	41.6056	37.6898	3.62702	2.75834	4.25819	2.74369	PF00403	PTHR22814 PTHR22814:SF123		KOG1603		GO:0030001 GO:0046872	AT3G21490	Heavy metal transport/detoxification superfamily protein
Vigun05g285400.1	421	63	779	12.3392	3.62518	2.33708e-86	1.74075e-84	51.2646	64.928	73.1468	86.7367	87.1103	82.996	85.8767	81.6186	97.2802	93.6814	83.6064	92.3663	773.593	826.805	735.907	257.607	268.526	274.672	488.589	469.426	405.624	403.536	284.529	448.09	3.62518	1.64057	2.36462	2.07498	PF00153	PTHR24089 PTHR24089:SF270		KOG0762	K15109	GO:0055085	AT1G79900	Mitochondrial substrate carrier family protein
Vigun05g146500.1	5681	852	10511	12.3333	3.62448	2.36544e-32	3.76164e-31	1002.74	704.148	849.793	916.393	971.435	802.294	957.039	697.885	967.135	587.428	782.258	478.706	9841.56	11078.9	10611.7	3784.37	4662.05	4217.45	5904.34	8301.48	7162.97	11271.2	7336.01	11929.5	3.62448	2.23497	3.02673	4.0462	PF00197	PTHR33107 PTHR33107:SF5				GO:0004866
Vigun11g021300.1	339	51	628	12.3209	3.62303	4.13633e-100	4.47032e-98	54.3405	41.1515	57.37	39.5972	51.3328	35.4462	69.0555	46.7702	46.2789	92.9135	129.962	103.912	593.056	602.421	687.913	873.411	751.634	830.166	669.05	772.573	753.302	1910.95	1770.25	1972.43	3.62303	4.28005	3.75917	4.11275	PF01657 PF07714 PF11883	PTHR27002 PTHR27002:SF95	EC:2.7.11.1	KOG1187		GO:0004672 GO:0004674 GO:0004713 GO:0005524 GO:0006468
Vigun10g152900.1	127	19	234	12.303	3.62094	1.32897e-12	8.19723e-12	22.5564	17.3751	17.211	1.88558	0.77777	0.864541	6.19729	10.0877	6.61127	8.44668	10.7612	10.6577	208.599	241.456	252.968	2.4534	8.39145	14.3485	243.814	195.688	173.839	57.0213	197.291	159.135	3.62094	2.83617	4.74351	3.79115	PF00891 PF08100	PTHR11746 PTHR11746:SF103	EC:2.1.1.68	KOG3178	K13066	GO:0008168 GO:0008171 GO:0046983
Vigun09g264600.1	1020	154	1887	12.2927	3.61973	1.99253e-99	2.08792e-97	148.667	159.119	152.748	173.473	198.331	170.315	178.836	203.588	210.616	140.522	157.279	127.892	1820.33	2023.11	1817.77	1375.13	1594.38	1166.33	1251.71	1454.65	1592	2386.12	2304.41	2648.06	3.61973	2.9315	2.85758	4.10762	PF10950	PTHR33731 PTHR33731:SF3					AT1G49310	(1 of 1) PF10950 - Protein of unknown function (DUF2775) (DUF2775)
Vigun11g136500.1	568	86	1051	12.277	3.61789	3.58419e-41	7.81461e-40	104.58	77.7307	74.581	92.3935	73.1104	104.61	131.914	146.73	125.614	139.754	126.651	128.78	1037.38	1214.6	901.886	252.7	224.172	316.693	686.328	633.442	466.62	622.848	755.612	618.393	3.61789	1.55478	2.1437	2.33713	PF00249	PTHR10641 PTHR10641:SF506		KOG0048	K09422	GO:0003677	AT2G36890	Duplicated homeodomain-like superfamily protein
Vigun04g173800.1	244	37	451	12.2655	3.61653	2.51615e-71	1.30589e-69	34.8599	33.8357	41.5933	42.4256	50.5551	45.8207	85.8767	63.2774	77.4464	83.699	82.7786	78.1561	457.42	474.376	420.947	160.698	170.227	130.162	260.133	240.934	224.669	308.5	328.819	290.351	3.61653	1.73201	1.67929	1.92299	PF05623	PTHR31343 PTHR31343:SF7					AT1G17830	Protein of unknown function (DUF789)
Vigun05g112000.1	152	23	281	12.2546	3.61525	1.97909e-21	1.96617e-20	27.6829	21.033	20.0795	332.805	182.776	177.231	582.545	552.072	385.343	407.744	625.806	455.615	313.366	320.722	208.974	1551.78	881.102	1306.74	562.501	563.311	716.704	1486.94	1576.99	2004.54	3.61525	2.43236	0.277643	1.76705	PF00043 PF02798	PTHR11260 PTHR11260:SF314	EC:2.5.1.18	KOG0406	K00799	GO:0005515	AT3G09270	glutathione S-transferase TAU 8
Vigun05g267400.1	29	4	54	12.1715	3.60543	1.69234e-13	1.11019e-12	3.07588	7.31583	2.8685	15.0847	10.111	11.239	6.19729	3.66825	6.61127	1.53576	3.31114	3.55255	59.8669	58.5348	42.9946	17.1738	17.9817	18.4481	29.7569	26.0164	11.1826	19.0071	21.4739	15.3551	3.60543	0.557017	2.02277	2.73283		PTHR36707 PTHR36707:SF1
Vigun01g007900.1	1684	257	3112	12.1315	3.60069	3.51251e-32	5.53784e-31	282.981	257.883	228.763	274.352	242.664	252.446	293.929	313.636	257.84	310.992	348.498	337.492	3081.27	3232.83	3022.62	878.318	780.405	1018.75	2106.02	2170.67	1317.52	3093.77	2235.97	3471.65	3.60069	1.79895	2.69249	3.14209	PF00560 PF08263 PF13855	PTHR27000 PTHR27000:SF52	EC:3.5.1.98			GO:0005515	AT1G33590	Leucine-rich repeat (LRR) family protein
Vigun10g065300.1	72	11	134	12.122	3.59955	2.2542e-05	7.79368e-05	12.3035	6.40135	14.3425	13.1991	8.55547	3.45817	74.3675	48.6043	20.7783	66.8056	34.767	31.0848	123.475	134.142	142.982	80.9622	101.896	120.938	154.544	308.803	370.043	2155.11	1228.04	2068.75	3.59955	3.59088	2.53543	5.36098	PF01040	PTHR11048 PTHR11048:SF26	EC:2.5.1.36		K09833	GO:0004659 GO:0016021
Vigun03g041100.1	7331	1119	13543	12.1044	3.59746	1.17189e-75	6.72835e-74	1184.21	1194.31	978.159	1818.64	1945.98	1431.68	1636.08	1416.86	1483.76	1452.83	1361.71	1904.17	14308.2	11630.1	14692.1	11496.6	10246	13660.8	13526.9	13432.4	12286.6	19552.5	15569.9	18494.5	3.59746	2.76833	3.11282	3.50622	PF00155	PTHR11751 PTHR11751:SF380	EC:4.4.1.14		K01762	GO:0003824 GO:0009058 GO:0030170	AT4G11280	1-aminocyclopropane-1-carboxylic acid (acc) synthase 6
Vigun01g110300.1	49	7	90	12.0853	3.59519	1.58164e-24	1.84462e-23	4.10117	8.23031	10.0398	16.0274	9.33324	12.9681	14.1652	11.9218	10.3891	3.07152	1.65557	2.66441	91.6712	81.7049	96.9878	92.0025	103.095	70.7178	276.451	255.639	212.47	2.92417	6.71058	22.3347	3.59519	2.79392	4.35136	2.11275	PF02704	PTHR23201 PTHR23201:SF8					AT3G10185	Gibberellin-regulated family protein
Vigun06g205000.1	75	11	138	12.0656	3.59282	3.79941e-27	4.94372e-26	13.3288	14.6317	6.45413	8.48512	8.55547	6.91633	16.8212	15.5901	8.50021	16.8934	18.2113	14.2102	144.055	162.19	108.986	85.869	95.9023	73.7925	166.063	115.377	143.341	46.7867	49.6583	65.6082	3.59282	3.41517	3.37614	1.71637	PF02365	PTHR31719 PTHR31719:SF29				GO:0003677 GO:0006355	AT1G61110	NAC domain containing protein 25
Vigun11g108500.1	62	10	115	12.0458	3.59046	9.25438e-15	6.55128e-14	12.3035	12.8027	3.58563	7.54233	17.8887	12.1036	10.6239	9.17063	15.1115	14.5897	10.7612	10.6577	101.025	125.606	118.985	49.068	29.9695	60.4688	83.5112	104.065	55.9131	201.768	136.896	228.931	3.59046	1.89404	2.80231	3.97845	PF03321	PTHR31901 PTHR31901:SF10			K14487		AT4G03400	Auxin-responsive GH3 family protein
Vigun07g116500.1	163	25	301	12.0232	3.58774	3.01497e-51	8.96326e-50	19.4805	38.4081	17.211	17.913	24.1109	25.0717	41.6104	33.9313	26.4451	36.8583	31.4559	28.4204	292.787	312.186	297.962	99.3628	111.486	105.564	184.301	141.393	181.972	328.969	236.213	328.041	3.58774	2.23752	2.3155	3.20692	PF06203	PTHR31717 PTHR31717:SF16				GO:0005515 GO:0005622 GO:0008270	AT2G47890	B-box type zinc finger protein with CCT domain
Vigun10g051500.1	1148	176	2120	12.0213	3.58753	2.39245e-45	5.9346e-44	159.946	265.199	103.983	286.608	217.776	125.359	456.829	215.51	330.564	198.881	182.113	278.875	2207.59	1475.57	2677.66	2883.97	2580.97	3095.19	1546.4	1935.39	1660.11	2949.03	2932.53	2751.36	3.58753	3.7648	2.35812	3.70959	PF05003 PF11961	PTHR31371 PTHR31371:SF3
Vigun05g032600.1	66	10	122	11.9727	3.58167	1.53854e-11	8.86487e-11	15.3794	7.31583	7.88838	9.42791	3.11108	3.45817	7.96794	11.0048	6.61127	4.60728	6.62229	6.21697	102.896	118.289	144.982	31.8942	37.1621	38.946	101.749	75.7868	39.6474	2.92417	14.7633	9.77144	3.58167	2.75518	3.0856	0.654333	PF02458	PTHR31625 PTHR31625:SF5	EC:2.3.1.115			GO:0016747
Vigun01g042400.1	188	29	347	11.9653	3.58078	3.0602e-18	2.61426e-17	34.8599	29.2633	22.948	34.8833	32.6663	18.1554	27.4451	15.5901	17.9449	4.60728	6.62229	7.1051	384.458	202.433	454.943	452.653	460.331	478.626	188.14	231.885	237.885	122.815	93.9482	121.445	3.58078	4.02123	3.43148	4.20527		PTHR37748 PTHR37748:SF1					AT4G12735
Vigun03g390900.1	2173	336	4010	11.9186	3.57514	2.81306e-71	1.45724e-69	403.965	276.173	329.161	1056.87	1010.32	952.725	1282.84	1280.22	1225.92	1039.71	1573.62	1322.44	3816.51	3547.45	4665.41	6929.63	5404.09	8297.56	5421.51	5956.62	5860.71	16438.2	14847.8	16945.1	3.57514	2.77225	2.18578	3.61525	PF00722 PF06955	PTHR31062 PTHR31062:SF23	EC:2.4.1.207			GO:0004553 GO:0005618 GO:0005975 GO:0006073 GO:0010411 GO:0016762 GO:0042546 GO:0048046	AT5G57560	Xyloglucan endotransglucosylase/hydrolase family protein
Vigun03g130800.1	780	121	1438	11.8919	3.57191	5.76062e-30	8.36003e-29	164.047	60.3556	138.405	102.764	104.221	75.2151	46.037	74.2821	73.6685	27.6437	28.1447	11.5458	1253.46	1379.23	1681.79	717.62	915.867	964.427	688.248	622.13	965.771	2526.48	3280.13	3237.14	3.57191	3.20256	3.55256	7.06944	PF00407	PTHR31213 PTHR31213:SF11				GO:0006952 GO:0009607
Vigun03g374900.1	83	13	153	11.886	3.57119	3.64511e-36	6.67922e-35	19.4805	9.14479	10.0398	5.65674	11.6666	5.18725	18.5919	11.0048	9.44468	1.53576	1.65557	3.55255	142.184	163.41	153.981	142.297	134.263	139.386	148.784	110.852	127.075	70.1801	68.448	80.9634	3.57119	4.20772	3.30819	5.0251	PF00847	PTHR32467 PTHR32467:SF20			K09285	GO:0003677 GO:0003700 GO:0006355 GO:0007275
Vigun05g038700.2	36	6	66	11.8759	3.56996	7.91394e-15	5.62404e-14	4.10117	5.48687	7.17125	3.77116	6.99993	3.45817	5.31196	2.75119	4.72234	0.76788	0.827786	0.888138	68.2857	59.7543	70.991	17.1738	19.1805	21.5228	51.8345	38.459	33.5478	7.31043	6.71058	13.9592	3.56996	2.02413	3.27591	3.49378	PF05008 PF12352	PTHR21230 PTHR21230:SF33		KOG1666	K08493	GO:0005484 GO:0005794 GO:0006810 GO:0006886 GO:0016020 GO:0016192
Vigun03g060200.1	934	146	1723	11.8322	3.56465	2.02528e-113	2.84768e-111	148.667	142.659	145.576	128.22	122.11	134.868	180.607	144.896	170.004	122.861	171.352	124.339	1723.98	1837.75	1607.8	753.194	761.224	795.319	933.022	986.359	924.091	1181.37	982.429	1333.1	3.56465	2.58406	2.52068	3.0626	PF00171	PTHR11699 PTHR11699:SF171	EC:1.2.1.3		K00128	GO:0008152 GO:0016491 GO:0016620 GO:0055114	AT4G34240	aldehyde dehydrogenase 3I1
Vigun04g201600.1	177	28	326	11.8043	3.56124	8.08842e-52	2.44418e-50	29.7335	32.9212	20.0795	43.3684	41.2218	33.7171	31.8718	19.2583	42.501	30.7152	43.0449	39.0781	367.62	278.04	330.958	368.01	393.199	443.78	166.063	186.639	199.254	347.976	373.108	460.654	3.56124	3.34841	2.55949	3.38858	PF14368	PTHR33214 PTHR33214:SF9					AT1G48750	Bifunctional inhibitor/lipid-transfer protein/seed storage 2S albumin superfamily protein
Vigun03g104600.1	62	10	114	11.7999	3.56071	5.14229e-06	1.89917e-05	8.20233	6.40135	14.3425	2.82837	7.7777	6.05179	13.2799	7.33651	12.2781	6.91092	13.2446	13.3221	121.605	110.972	108.986	310.355	335.658	194.73	317.727	226.229	209.42	387.453	434.846	117.257	3.56071	5.65739	4.51745	4.81071	PF00011	PTHR11527 PTHR11527:SF158		KOG0710	K13993		AT3G46230	heat shock protein 17.4
Vigun01g061100.1	686	107	1265	11.7992	3.56062	1.79957e-53	5.70048e-52	118.934	92.3623	110.437	160.274	174.998	145.243	247.892	199.003	221.95	241.114	253.303	277.099	1198.27	662.175	1935.76	5834.19	6044.24	5908.52	2082.02	3263.36	3840.72	8610.22	7969.49	8700.77	3.56062	5.21009	3.77971	5.03418	PF00069	PTHR27006 PTHR27006:SF22	EC:2.7.11.1	KOG1187	K04733	GO:0004672 GO:0004713 GO:0005524 GO:0006468	AT1G16670	Protein kinase superfamily protein
Vigun03g173100.1	82	13	151	11.7913	3.55965	5.10424e-12	3.0349e-11	11.2782	19.204	7.88838	10.3707	7.7777	10.3745	8.85327	18.3413	16.056	16.1255	14.0724	14.2102	151.538	132.923	167.979	71.1486	91.1072	71.7427	318.686	220.573	206.37	137.436	103.343	33.5021	3.55965	3.03631	4.10767	2.62676	PF00254 PF13414	PTHR10516 PTHR10516:SF324	EC:5.2.1.8	KOG0543	K09571	GO:0005515 GO:0006457
Vigun05g210900.1	262	41	483	11.7851	3.55889	3.97665e-84	2.81729e-82	54.3405	29.2633	39.4419	33.9405	31.1108	21.6135	23.9038	27.5119	34.9453	17.6612	17.3835	17.7628	506.062	445.109	498.937	475.96	445.946	470.427	644.092	717.147	716.704	779.292	732.796	647.707	3.55889	4.00591	4.58863	5.35401	PF13639	PTHR14155 PTHR14155:SF179			K19038	GO:0005515 GO:0008270	AT2G42350	RING/U-box superfamily protein
Vigun11g063500.1	346	54	637	11.7394	3.55329	4.11655e-43	9.50151e-42	46.1381	88.7044	27.9679	83.9084	102.666	51.0079	94.73	44.019	63.2793	37.6261	56.2895	69.2748	689.405	549.984	671.915	996.081	1282.69	990.049	595.137	717.147	817.347	868.479	1038.8	844.532	3.55329	3.78227	3.39797	4.07575		PTHR33320 PTHR33320:SF5					AT1G52855
Vigun03g130700.1	116	18	215	11.7289	3.55199	7.78695e-13	4.88395e-12	18.4553	19.204	17.211	63.167	40.444	21.6135	15.0506	15.5901	40.6121	15.3576	11.589	11.5458	161.828	198.775	282.964	414.625	649.738	428.406	128.626	115.377	98.6103	223.699	265.739	252.661	3.55199	3.5754	2.26557	4.26897	PF00407	PTHR31213 PTHR31213:SF11				GO:0006952 GO:0009607
Vigun05g229400.1	830	131	1529	11.6913	3.54736	2.33687e-33	3.84948e-32	160.971	108.823	122.628	158.389	147.776	149.566	109.781	145.813	134.114	116.718	106.784	116.346	1521.93	1862.14	1203.85	461.239	522.667	483.751	798.636	700.179	824.464	1000.07	1066.98	996.687	3.54736	1.68726	2.5757	3.17233	PF06364	PTHR32254					AT1G05070	Protein of unknown function (DUF1068)
Vigun08g130500.2	203	32	373	11.6668	3.54434	3.67463e-22	3.79569e-21	33.8346	35.6647	26.5336	14.1419	13.2221	7.78087	27.4451	11.9218	25.5006	22.2685	30.6281	26.6441	378.845	375.599	365.954	198.726	187.009	279.797	245.734	364.229	289.731	649.166	452.293	699.356	3.54434	4.24312	3.79387	4.50081	PF14009	PTHR33052 PTHR33052:SF26					AT1G06980	(1 of 28) PF14009 - Domain of unknown function (DUF4228) (DUF4228)
Vigun04g155900.1	421	67	776	11.6625	3.5438	8.05283e-49	2.25307e-47	75.8716	61.2701	62.3899	49.9679	84.7769	76.0796	54.005	75.1992	85.0021	47.6086	52.1505	41.7425	735.24	682.906	908.885	457.559	439.952	458.128	661.37	571.229	493.052	228.085	260.371	255.453	3.5438	2.68486	3.01007	2.39431	PF05686	PTHR12203 PTHR12203:SF32	EC:2.4.2.26				AT5G23850	Arabidopsis thaliana protein of unknown function (DUF821)
Vigun03g151800.1	221	35	407	11.6334	3.54021	2.54387e-42	5.71831e-41	44.0875	25.6054	35.1391	28.2837	17.8887	14.6972	63.7436	33.0143	64.2238	30.7152	42.2171	38.1899	397.554	367.062	454.943	374.144	436.355	421.232	363.802	528.245	473.736	93.5735	120.791	103.298	3.54021	4.33882	3.08476	1.51535	PF05678	PTHR33179 PTHR33179:SF1
Vigun08g141600.1	1002	159	1845	11.6275	3.53947	5.73981e-62	2.3194e-60	142.516	192.955	140.557	136.705	147.776	139.191	111.551	146.73	134.114	99.0566	144.863	98.5833	2017.7	1625.56	1891.76	1178.86	1137.64	1336.46	1376.5	1243.13	1178.24	1562.97	1763.54	1240.97	3.53947	3.10805	3.27481	3.73721	PF02990	PTHR10766 PTHR10766:SF58				GO:0016021
Vigun03g134300.1	183	29	336	11.6201	3.53855	3.50013e-19	3.11262e-18	29.7335	21.9475	35.1391	23.5698	29.5553	27.6653	27.4451	29.346	35.8898	46.8407	45.5282	49.7357	337.687	401.208	269.966	68.6952	47.9511	65.5933	89.2706	92.754	55.9131	61.4076	87.2376	106.09	3.53855	1.17358	1.36024	0.842044	PF02365	PTHR31719 PTHR31719:SF20				GO:0003677 GO:0006355	AT5G64530	xylem NAC domain 1
Vigun07g005300.1	122	19	224	11.5321	3.52759	2.62344e-15	1.91471e-14	39.9864	4.57239	13.6254	19.7986	20.222	18.1554	103.583	64.1944	48.1679	707.218	624.978	736.266	133.765	229.261	307.961	1583.67	1162.82	2062.09	498.188	1323.44	937.306	2753.11	2176.91	2666.21	3.52759	6.36904	3.67537	1.87672	PF00045
Vigun05g033000.1	114	18	210	11.5317	3.52753	9.02553e-35	1.57927e-33	19.4805	13.7172	21.5138	18.8558	13.9999	12.1036	18.5919	10.0877	25.5006	16.1255	9.93343	8.88138	228.243	181.702	220.972	152.111	151.046	245.975	179.501	222.836	249.067	665.249	802.586	755.193	3.52753	3.61046	3.58772	5.99149	PF02458	PTHR31625 PTHR31625:SF5	EC:2.3.1.115			GO:0016747	AT5G39050	HXXXD-type acyl-transferase family protein
Vigun08g069800.1	300	48	551	11.5058	3.52428	3.41322e-80	2.1724e-78	56.391	45.7239	41.5933	27.3409	18.6665	24.2072	35.4131	44.019	50.0568	76.0202	70.3618	54.1764	538.802	559.739	554.93	338.569	354.838	332.066	425.235	401.557	372.076	416.694	369.082	406.213	3.52428	3.86838	3.21077	2.57128	PF12937 PF13516	PTHR24006		KOG1947	K03875	GO:0005515	AT1G21410	F-box/RNI-like superfamily protein
Vigun03g027200.1	254	41	467	11.482	3.5213	1.08257e-70	5.53519e-69	44.0875	32.0067	45.896	60.3386	30.333	57.0597	33.6424	39.4337	57.6125	42.2334	32.2837	39.0781	512.61	484.132	403.949	288.275	250.545	294.145	341.724	329.164	312.097	188.609	191.923	249.87	3.5213	2.49528	2.91103	2.47237	PF02365	PTHR31079 PTHR31079:SF3				GO:0003677 GO:0006355	AT4G29230	NAC domain containing protein 75
Vigun01g061900.1	88	14	161	11.4728	3.52015	1.20058e-38	2.40108e-37	11.2782	13.7172	17.211	22.627	17.1109	15.5617	9.7386	16.5071	9.44468	10.7503	8.27786	8.88138	194.567	142.679	146.981	161.924	173.823	175.257	128.626	131.213	120.976	146.209	131.527	132.612	3.52015	3.20799	3.41548	3.87802	PF00069 PF08263	PTHR27000 PTHR27000:SF68	EC:2.7.11.1	KOG1187		GO:0004672 GO:0004713 GO:0005524 GO:0006468	AT1G17230	Leucine-rich receptor-like protein kinase family protein
Vigun05g164500.1	109	18	200	11.4224	3.51379	2.02565e-18	1.74181e-17	21.5311	17.3751	13.6254	22.627	16.3332	9.50996	32.7571	21.0925	13.2225	16.1255	23.178	15.9865	166.505	247.554	185.977	39.2544	57.5414	60.4688	67.1929	68.9999	51.8467	92.1114	57.711	94.9226	3.51379	1.69803	1.48725	2.14619
Vigun01g212400.3	669	108	1231	11.3833	3.50884	1.82334e-73	9.91111e-72	103.554	102.422	118.326	64.1098	51.3328	44.9562	46.9223	45.8532	49.1123	57.591	64.5673	42.6306	1187.05	1309.72	1194.85	614.577	555.034	568.817	787.117	729.589	791.932	795.374	501.952	762.172	3.50884	3.43805	4.02422	3.6436		PTHR33385 PTHR33385:SF5
Vigun04g107600.1	238	39	438	11.3793	3.50835	1.71607e-34	2.97068e-33	39.9864	31.0923	44.4618	56.5674	50.5551	41.498	49.5783	68.7797	47.2234	36.0904	28.9725	32.8611	469.581	329.258	515.935	403.585	249.346	409.958	896.546	1033.87	1143.68	1146.27	922.034	1157.22	3.50835	2.83829	4.21455	5.04173	PF00067	PTHR24298 PTHR24298:SF61	EC:1.14.13.89		K13260	GO:0004497 GO:0005506 GO:0016705 GO:0020037 GO:0055114	AT4G37370	cytochrome P450, family 81, subfamily D, polypeptide 8
Vigun01g117700.1	1229	199	2259	11.3606	3.50597	6.17691e-82	4.06276e-80	231.716	161.863	202.946	192.329	195.998	178.096	272.681	257.695	286.174	165.862	203.635	193.614	2187.95	2307.25	2281.71	1738.23	1860.5	1563.99	2203.93	1777.03	1601.15	701.801	864.323	723.086	3.50597	3.18818	2.7732	2.02336	PF03763	PTHR31471 PTHR31471:SF14					AT2G41870	Remorin family protein
Vigun03g310801.1	69	11	127	11.3547	3.50522	1.79651e-34	3.10408e-33	17.43	8.23031	7.88838	15.0847	15.5554	10.3745	16.8212	10.0877	12.2781	4.60728	8.27786	4.44069	151.538	113.411	115.985	116.537	128.269	117.863	142.065	130.082	157.573	112.581	140.922	145.176	3.50522	3.14445	3.45495	4.52423		PTHR14237 PTHR14237:SF29	EC:2.8.1.9	KOG2142		GO:0003824
Vigun09g075000.1	984	160	1808	11.2994	3.49817	9.5626e-49	2.67007e-47	185.578	111.566	182.867	98.0502	152.443	88.1832	115.978	122.886	150.17	66.0377	97.6788	85.2612	1803.49	1875.55	1744.78	462.466	513.077	510.398	881.187	587.065	692.305	412.308	742.191	415.984	3.49817	2.1334	2.47343	2.65712		PTHR33474 PTHR33474:SF6
Vigun02g075300.1	115	19	211	11.2668	3.494	2.45889e-37	4.70587e-36	22.5564	19.204	14.3425	10.3707	3.11108	1.72908	30.1011	22.0095	21.7228	12.2861	4.96672	5.32883	218.888	190.238	222.972	76.0554	57.5414	86.0912	104.629	110.852	101.66	26.3175	29.5266	15.3551	3.494	3.85228	2.10278	1.65671	PF00892	PTHR31218 PTHR31218:SF42				GO:0016020 GO:0016021 GO:0022857
Vigun03g095900.1	306	50	562	11.2363	3.4901	1.57862e-14	1.10251e-13	46.1381	59.4411	44.4618	65.9954	52.8884	70.8924	34.5278	46.7702	41.5566	39.1619	182.113	95.0308	619.248	670.712	395.95	112.856	79.1194	117.863	368.601	289.573	248.051	519.04	354.319	365.731	3.4901	0.70722	2.88292	1.96989
Vigun07g009800.1	379	62	696	11.229	3.48916	2.48086e-22	2.58097e-21	71.7704	60.3556	53.7844	75.4233	92.5546	62.247	100.042	63.2774	92.5578	96.7529	114.234	110.129	670.696	799.976	616.922	666.098	557.432	723.576	564.421	657.196	762.451	2377.35	1654.83	2253.01	3.48916	3.08022	2.95494	4.29079		PTHR33912 PTHR33912:SF2					AT4G14450
Vigun10g072700.1	4890	802	8978	11.2007	3.48552	3.9833e-48	1.08796e-46	824.335	879.728	700.631	1276.54	1286.43	728.808	1265.13	932.653	1090.86	781.702	1007.42	947.643	9618.93	5677.88	11637.5	18022.7	19371.1	21476.7	11552.4	14544.3	15843.7	43105.2	35736.5	38848.5	3.48552	4.1606	3.67277	5.42638	PF06521	PTHR33649 PTHR33649:SF4					AT3G54040	PAR1 protein
Vigun03g147001.1	3724	612	6836	11.1665	3.4811	2.36156e-144	6.57396e-142	673.617	580.694	582.306	72.5949	92.5546	65.7051	227.529	135.725	116.17	55.2874	49.6672	60.3934	6750.93	6831.5	6926.13	588.816	561.028	593.415	3329.89	3177.39	3164.68	614.076	718.032	763.568	3.4811	2.91673	4.33443	3.66384
Vigun06g119000.1	2030	335	3725	11.136	3.47716	2.33634e-136	5.06985e-134	353.726	359.39	290.436	518.535	528.884	417.574	720.656	634.608	666.794	613.536	725.141	779.785	3716.42	3681.6	3777.52	4378.09	3929.6	4963.57	3691.77	4245.19	4103	6939.06	6140.18	6098.77	3.47716	3.17934	2.57393	3.17836		PTHR33699 PTHR33699:SF3					AT5G18310
Vigun03g146800.1	3731	615	6847	11.1297	3.47635	3.83728e-144	1.05752e-141	677.718	583.437	584.457	72.5949	90.9991	63.9761	229.3	220.095	180.393	54.5195	47.1838	62.1697	6747.19	6866.87	6927.13	587.59	557.432	598.539	3345.25	3356.11	3187.04	608.228	726.085	757.984	3.47635	2.93765	3.9728	3.67444
Vigun01g140000.2	1011	167	1854	11.1094	3.47371	2.25453e-35	4.02936e-34	171.224	197.527	131.951	231.927	233.331	111.526	433.81	266.865	311.674	275.669	348.498	444.069	1726.79	1106.06	2729.66	4693.36	3195.94	4377.33	4236.99	5406.88	6237.87	7936.2	8357.36	8168.92	3.47371	4.41057	3.97159	4.51727	PF00067	PTHR24296 PTHR24296:SF11		KOG0157	K13407	GO:0004497 GO:0005506 GO:0016705 GO:0020037 GO:0055114
Vigun10g056800.4	132	22	242	11.0864	3.47072	1.26275e-22	1.33641e-21	24.607	16.4606	24.3823	5.65674	7.7777	10.3745	7.08262	9.17063	9.44468	3.8394	8.27786	5.32883	250.693	221.945	252.968	28.2141	38.3609	31.7718	52.7944	58.8196	42.6973	137.436	80.527	167.51	3.47072	2.04637	2.58612	4.46566	PF00005 PF00664	PTHR24221 PTHR24221:SF205	EC:3.6.3.44		K05658	GO:0005524 GO:0006810 GO:0016021 GO:0016887 GO:0042626 GO:0055085	AT3G62150	P-glycoprotein 21
Vigun03g094800.1	225	37	413	11.0665	3.46812	9.18521e-39	1.84367e-37	46.1381	19.204	46.6131	38.6544	18.6665	14.6972	8.85327	31.1801	32.1119	39.9298	62.9117	31.0848	384.458	397.549	456.942	237.98	267.328	357.689	147.824	178.721	165.706	364.059	433.504	480.196	3.46812	3.58292	2.77042	3.2541	PF00230	PTHR19139 PTHR19139:SF144		KOG0223	K09874	GO:0005215 GO:0006810 GO:0016020	AT4G18910	NOD26-like intrinsic protein 1;2
Vigun05g111800.1	281	47	515	11.0553	3.46667	6.43399e-44	1.53254e-42	55.3658	44.8094	39.4419	502.507	291.664	287.892	1195.19	1031.7	802.798	722.575	1002.45	853.501	510.739	515.838	516.935	2258.36	1751.42	1860.19	1141.32	1158.29	1397.83	1976.74	2454.73	2607.58	3.46667	2.43956	0.287359	1.44883	PF00043 PF13417	PTHR11260 PTHR11260:SF314	EC:2.5.1.18	KOG0406	K00799	GO:0005515	AT3G09270	glutathione S-transferase TAU 8
Vigun04g195200.1	66	11	122	11.0371	3.46428	3.77567e-22	3.89714e-21	12.3035	10.0593	10.7569	3.77116	8.55547	6.05179	0.885327	0.917063	1.88894	16.1255	12.4168	28.4204	132.83	120.728	111.986	44.1612	55.1438	40.9958	0.959899	1.13115	1.0166	24.8555	38.9214	29.3143	3.46428	2.93244	-0.248317	0.708627	PF03151	PTHR11132 PTHR11132:SF109		KOG1441	K15283	GO:0005215 GO:0006810 GO:0016021	AT3G01550	phosphoenolpyruvate (pep)/phosphate translocator 2
Vigun05g249400.1	7159	1194	13124	10.9933	3.45855	5.34575e-56	1.82783e-54	1214.97	1202.54	1163.89	1426.44	1457.54	1353.01	1679.47	1592.02	1378.92	1470.49	1715.17	1535.59	13158.6	14276.4	11936.5	7960.06	7187.88	8647.05	8616.05	9855.68	9925.08	26088	20534.4	26013	3.45855	2.48955	2.6103	3.94343	PF01344	PTHR24413 PTHR24413:SF123				GO:0005515	AT5G60570	Galactose oxidase/kelch repeat superfamily protein
Vigun05g058800.1	222	37	407	10.9459	3.45232	1.91073e-45	4.7611e-44	33.8346	41.1515	36.5734	28.2837	25.6664	29.3944	19.4772	11.9218	18.8894	21.5006	21.5224	12.4339	407.843	446.328	366.954	38.0277	43.156	26.6473	22.0777	14.7049	17.2822	35.0901	33.5529	20.9388	3.45232	0.371613	0.104465	0.691835
Vigun08g111300.1	1244	209	2280	10.9282	3.44999	8.91021e-128	1.68189e-125	229.665	191.126	205.098	334.691	357.774	348.41	238.153	242.105	218.172	244.186	180.457	240.685	2402.16	2327.98	2109.73	1183.77	1428.94	1429.73	1831.49	1898.06	1814.63	1948.96	1970.23	1894.26	3.44999	1.95743	2.98879	3.12726	PF00300	PTHR23029 PTHR23029:SF40		KOG4754			AT5G64460	Phosphoglycerate mutase family protein
Vigun10g050500.1	16260	2735	29786	10.8912	3.44509	3.00016e-50	8.75864e-49	2735.48	2998.58	2470.5	6139.45	4927.95	5201.95	3387.26	3324.35	3360.42	3486.18	3968.41	3013.45	29811.8	29072.3	30473.2	14794	14779.7	17697.9	17614.1	21100.4	18098.6	43858.2	31836.4	43743.9	3.44509	1.53882	2.49587	3.5122	PF00248	PTHR11732 PTHR11732:SF223		KOG1577		GO:0016491 GO:0055114
Vigun02g192300.1	1134	191	2076	10.868	3.44201	3.07021e-23	3.35894e-22	198.907	232.278	141.991	473.281	412.218	248.123	725.083	480.541	389.121	463.032	465.216	618.144	2051.38	1901.16	2276.71	2693.83	1684.28	3192.55	1950.51	2313.19	2332.08	7001.93	5003.41	6662.73	3.44201	2.73948	2.04822	3.59359	PF00724	PTHR22893 PTHR22893:SF44	EC:1.3.1.42	KOG0134	K05894	GO:0003824 GO:0010181 GO:0016491 GO:0055114	AT1G76690	12-oxophytodienoate reductase 2
Vigun06g198400.1	2211	373	4049	10.8428	3.43867	2.4094e-69	1.18361e-67	466.508	261.541	392.268	742.919	615.216	604.314	627.697	707.056	952.968	276.437	287.242	322.394	3950.28	3637.7	4559.42	2806.69	2503.05	2782.59	4203.4	3645.68	3420.86	850.934	999.877	1324.73	3.43867	2.0439	2.3005	1.8415		PTHR35274 PTHR35274:SF2					AT1G28400
Vigun10g029600.1	252	43	462	10.8288	3.43681	7.83034e-29	1.09043e-27	44.0875	36.5791	47.3303	60.3386	62.9994	50.1434	37.1837	33.9313	34.0008	25.3401	28.9725	21.3153	440.583	347.551	597.925	437.932	418.374	442.755	377.24	367.622	361.91	125.739	139.58	157.739	3.43681	2.90462	3.39631	2.48387	PF01453 PF07714	PTHR27002 PTHR27002:SF34	EC:2.7.11.1	KOG1187		GO:0004672 GO:0004674 GO:0004713 GO:0005524 GO:0006468	AT5G60900	receptor-like protein kinase 1
Vigun09g190000.1	126	21	231	10.818	3.43536	2.98347e-19	2.66088e-18	14.3541	24.6909	25.0994	39.5972	45.8884	38.9044	26.5598	33.9313	33.0564	41.4655	38.9059	47.0713	239.468	180.482	273.965	262.514	298.496	388.435	273.571	221.705	162.656	81.8768	122.133	127.029	3.43536	2.93221	2.81417	1.37715	PF01490	PTHR22950 PTHR22950:SF208		KOG1303
Vigun08g081300.1	4491	760	8221	10.8105	3.43436	7.81431e-40	1.61921e-38	738.21	1099.2	443.901	1716.82	2166.87	1018.43	1981.36	924.4	1153.2	698.003	672.162	1350.86	8875.27	6096.16	9690.78	6095.48	7216.65	5932.1	6491.8	7567.37	7023.7	6763.61	5920.08	6682.27	3.43436	1.97295	2.37689	2.8313	PF07714	PTHR27009	EC:3.1.4.46	KOG1187		GO:0004672 GO:0004713 GO:0005524 GO:0006468
Vigun03g426200.1	4357	739	7974	10.7842	3.43085	8.72574e-18	7.3092e-17	842.79	707.806	667.644	576.988	440.996	485.008	752.528	556.657	612.96	571.303	821.164	716.727	8078.29	8532.67	7311.08	3043.44	3106.03	4585.38	4819.65	5947.57	4122.32	16625.4	10753	16403.5	3.43085	2.8364	2.95351	4.37557	PF04535	PTHR11615 PTHR11615:SF113					AT4G15610	Uncharacterised protein family (UPF0497)
Vigun06g233600.1	636	108	1164	10.7756	3.4297	1.1847e-105	1.44466e-103	115.858	104.251	103.983	155.56	162.554	155.617	135.455	132.057	136.948	137.451	142.379	144.766	1220.72	1220.7	1050.87	512.761	451.939	556.518	822.633	766.917	655.708	1166.74	1256.22	1104.17	3.4297	1.68308	2.47281	3.05433	PF00027 PF07885 PF11834 PF12796	PTHR10217 PTHR10217:SF493				GO:0005249 GO:0005515 GO:0006813 GO:0016020	AT4G22200	potassium transport 2/3
Vigun09g244000.1	635	108	1162	10.7579	3.42732	6.99354e-103	8.06422e-101	104.58	116.139	103.266	89.5651	91.7769	72.6215	103.583	67.8627	85.9466	83.699	96.0232	76.3799	1194.53	1188.99	1101.86	626.844	679.707	667.207	1185.48	962.605	944.423	340.666	395.924	406.213	3.42732	2.95825	3.58673	2.15779
Vigun11g111700.1	1143	196	2091	10.693	3.4186	6.91884e-22	7.05164e-21	177.375	298.12	111.154	448.768	558.439	236.02	1718.42	1019.77	945.412	971.369	1163.87	2015.19	2197.3	701.199	3374.57	6413.19	6619.65	5987.44	5172.9	8227.96	8316.81	6884.96	5991.21	7645.45	3.4186	3.93538	2.55968	2.30582	PF00249	PTHR10641 PTHR10641:SF584		KOG0048	K09422	GO:0003677
Vigun03g001700.1	53	9	96	10.6628	3.41452	1.58101e-11	9.09812e-11	11.2782	10.0593	5.737	47.1395	65.3327	34.5817	52.2343	44.9361	40.6121	30.7152	43.0449	71.9392	116.928	48.779	122.984	153.338	159.438	187.556	129.586	202.475	236.868	573.137	347.608	515.094	3.41452	1.76654	2.04586	3.30083	PF04564	PTHR22849 PTHR22849:SF9	EC:6.3.2.19			GO:0004842 GO:0005488 GO:0016567
Vigun03g004400.1	205	35	375	10.6204	3.40876	2.85529e-54	9.3123e-53	31.784	34.7502	39.4419	46.1967	48.2217	44.0916	57.5463	57.775	55.7236	43.7692	30.6281	31.973	361.072	430.475	333.958	165.605	140.257	138.361	326.366	314.459	260.25	108.194	92.6061	117.257	3.40876	1.68129	2.39727	1.58019	PF00025	PTHR24073 PTHR24073:SF486		KOG0087	K07904 K07905	GO:0003924 GO:0005525 GO:0005622 GO:0006886 GO:0006913 GO:0007165 GO:0007264 GO:0015031 GO:0016020	AT1G18200	RAB GTPase homolog A6B
Vigun01g231400.1	280	48	511	10.6174	3.40836	7.93206e-50	2.2914e-48	57.4163	31.0923	55.9358	114.078	91.7769	76.0796	68.1702	94.4575	129.392	33.0189	36.4226	42.6306	525.706	499.985	507.936	495.587	397.994	491.95	850.471	774.835	630.293	478.102	437.53	570.931	3.40836	2.29701	2.94937	3.72948	PF00394 PF07731 PF07732	PTHR11709 PTHR11709:SF22	EC:1.10.3.2		K05909	GO:0005507 GO:0016491 GO:0046274 GO:0048046 GO:0052716 GO:0055114	AT2G40370	laccase 5
Vigun04g015400.2	216	37	394	10.5363	3.3973	7.44085e-20	6.83997e-19	46.1381	23.7764	42.3104	37.7116	39.6663	34.5817	46.9223	39.4337	35.8898	20.7328	21.5224	13.3221	354.524	410.963	416.947	188.912	187.009	157.834	358.042	226.229	180.955	42.4005	44.2899	57.2327	3.3973	2.2532	2.6461	1.37273	PF00447	PTHR10015 PTHR10015:SF187			K09419	GO:0003700 GO:0005634 GO:0006355 GO:0043565	AT3G24520	heat shock transcription factor C1
Vigun05g199800.1	416	72	760	10.5282	3.39618	2.99984e-86	2.22238e-84	79.9728	74.0728	62.3899	53.7391	72.3326	40.6334	42.4957	40.3508	41.5566	25.3401	34.767	33.7492	837.201	686.565	754.905	354.516	433.958	443.78	525.065	496.573	465.603	368.446	370.424	343.396	3.39618	2.88593	3.57954	3.52746	PF00249	PTHR10641 PTHR10641:SF567		KOG0048	K09422	GO:0003677
Vigun08g156000.1	30	5	54	10.5159	3.39451	3.97965e-16	3.05843e-15	6.15175	6.40135	2.8685	9.42791	3.11108	19.0199	6.19729	5.50238	2.8334	1.53576	3.31114	7.1051	51.4481	70.7296	39.9949	31.8942	40.7585	33.8216	28.797	31.6721	27.4482	109.656	83.2112	93.5266	3.39451	1.75439	2.59681	4.58268	PF00332	PTHR32227 PTHR32227:SF66	EC:3.2.1.39			GO:0004553 GO:0005975	AT3G55780	Glycosyl hydrolase superfamily protein
Vigun10g045300.1	81	14	147	10.5121	3.39398	2.34375e-10	1.25007e-09	17.43	10.9737	13.6254	2.82837	0.77777	0.864541	0.885327	0.917063	1.88894	0.76788	0.827786	2.66441	154.344	180.482	106.986	28.2141	40.7585	22.5477	63.3533	45.2458	48.7969	20.4692	21.4739	30.7102	3.39398	4.35552	5.41412	4.09208	PF16135	PTHR31413 PTHR31413:SF4				GO:0007165 GO:0016491 GO:0051537 GO:0055114
Vigun08g003800.1	60	10	110	10.5006	3.39239	2.58068e-10	1.37246e-09	11.2782	10.0593	10.0398	10.3707	12.4443	9.50996	7.96794	6.41944	5.66681	7.6788	8.27786	3.55255	115.057	102.436	111.986	14.7204	29.9695	33.8216	34.5564	48.6393	27.4482	223.699	124.817	154.947	3.39239	1.28025	2.46395	4.68966	PF05055	PTHR31113 PTHR31113:SF2					AT1G20180	Protein of unknown function (DUF677)
Vigun08g065800.2	194	34	355	10.4989	3.39217	1.16266e-28	1.61013e-27	30.7588	24.6909	45.896	35.826	24.1109	28.5299	12.3946	15.5901	16.056	26.8758	25.6614	15.0983	379.781	318.283	365.954	294.408	197.798	278.772	317.727	235.278	208.403	166.678	119.448	182.866	3.39217	3.12348	4.11176	2.79371	PF02365	PTHR31744 PTHR31744:SF6				GO:0003677 GO:0006355	AT2G24430	NAC domain containing protein 38
Vigun05g201400.1	181	32	331	10.489	3.39081	3.12713e-29	4.41272e-28	35.8852	19.204	39.4419	25.4554	31.1108	19.8845	15.0506	23.8436	29.2785	13.8218	22.3502	10.6577	364.814	248.773	377.952	261.287	236.159	290.045	173.742	160.623	145.374	140.36	155.686	182.866	3.39081	3.36467	2.81498	3.35426	PF00954 PF01453 PF07714 PF08276 PF11883	PTHR27002 PTHR27002:SF101	EC:2.7.11.1	KOG1187		GO:0004672 GO:0004674 GO:0004713 GO:0005515 GO:0005524 GO:0006468 GO:0048544	AT4G27290	S-locus lectin protein kinase family protein
Vigun11g181700.1	83	14	152	10.4684	3.38796	8.0228e-33	1.2983e-31	18.4553	12.8027	12.1911	32.9977	37.333	20.749	29.2158	26.5948	38.7232	39.1619	49.6672	65.7222	142.184	142.679	169.979	288.275	233.762	271.597	345.564	331.426	274.482	317.273	241.581	357.355	3.38796	3.12327	3.33126	2.56759	PF07690	PTHR23500 PTHR23500:SF109		KOG0254		GO:0016020 GO:0016021 GO:0022891 GO:0055085
Vigun03g423200.1	542	95	989	10.4488	3.38527	2.66103e-53	8.40038e-52	108.681	74.9872	100.398	255.496	209.22	239.478	163.786	151.315	141.67	116.718	140.724	105.688	1012.12	1073.14	882.889	582.683	528.661	679.506	1034.77	839.31	741.102	469.329	475.109	593.266	3.38527	1.3466	2.51737	2.08222		PTHR33433
Vigun09g259100.1	199	35	364	10.4273	3.38229	1.28551e-55	4.36834e-54	43.0623	29.2633	32.2706	42.4256	31.8886	33.7171	44.2664	49.5214	31.1674	41.4655	28.9725	24.8679	372.297	363.404	354.955	130.03	134.263	130.162	199.659	174.197	178.922	141.822	123.475	177.282	3.38229	1.86841	2.14529	2.2153		PTHR35112					AT1G76250
Vigun07g235000.1	364	64	665	10.4109	3.38002	1.35979e-54	4.50413e-53	63.5681	64.928	63.107	33.9405	27.9997	35.4462	25.6745	31.1801	23.6117	16.8934	14.9001	16.8746	633.279	686.565	674.915	204.859	216.979	203.954	405.077	288.442	257.2	80.4147	59.0531	83.7552	3.38002	2.68389	3.56256	2.19744	PF00447	PTHR10015 PTHR10015:SF139		KOG0627	K09419	GO:0003700 GO:0005634 GO:0006355 GO:0009408 GO:0043565 GO:0046872
Vigun08g075000.1	3008	529	5486	10.3635	3.37343	1.39455e-36	2.59854e-35	518.798	532.227	537.127	340.347	447.218	299.131	959.695	557.574	610.126	470.711	541.372	639.459	5495.59	4716.93	6246.21	4309.4	3309.83	5429.9	6415.01	6004.12	4775.99	4164.02	4478.64	4300.83	3.37343	3.58593	3.01484	2.97034	PF01490	PTHR22950 PTHR22950:SF205		KOG1303		GO:0005515
Vigun02g190700.1	260	46	474	10.3605	3.37302	1.21194e-39	2.49625e-38	56.391	35.6647	45.1789	24.5126	28.7775	17.2908	19.4772	14.673	47.2234	19.197	24.0058	20.4272	510.739	484.132	426.946	204.859	166.63	208.054	401.238	311.065	273.466	95.0356	96.6324	108.882	3.37302	3.03757	3.59862	2.23983	PF00249	PTHR10641 PTHR10641:SF671		KOG0048	K09422	GO:0003677
Vigun03g083800.1	35	6	64	10.3372	3.36977	7.79587e-16	5.87333e-15	8.20233	0.914479	9.32263	5.65674	4.66662	6.91633	0.885327	3.66825	7.55574	3.8394	2.48336	4.44069	59.8669	59.7543	70.991	47.8413	50.3487	33.8216	39.3559	32.8032	29.4814	43.8626	49.6583	44.6694	3.36977	2.93686	3.06929	3.68244	PF02373 PF02375 PF05964 PF05965	PTHR10694 PTHR10694:SF41		KOG1246	K11446	GO:0005634	AT1G30810	Transcription factor jumonji (jmj) family protein / zinc finger (C5HC2 type) family protein
Vigun06g172100.1	462	82	842	10.3033	3.36503	2.21754e-89	1.79218e-87	97.4027	73.1583	74.581	124.448	129.888	149.566	69.9408	68.7797	89.7244	114.414	107.612	108.353	852.168	870.706	802.899	345.93	334.459	353.589	686.328	653.802	597.762	330.431	429.477	414.588	3.36503	1.35613	3.08457	1.82985	PF03372	PTHR14859 PTHR14859:SF2					AT3G21530	DNAse I-like superfamily protein
Vigun11g055000.6	455	81	829	10.2863	3.36266	1.15527e-85	8.46758e-84	82.0233	82.3031	77.4495	62.2242	43.5551	57.0597	73.4822	85.2869	73.6685	94.4493	91.0565	92.3663	883.037	867.047	736.907	217.126	198.997	195.755	576.899	583.671	486.952	375.756	408.003	407.609	3.36266	1.9098	2.82538	2.10013	PF00069 PF00560 PF08263 PF13855	PTHR27000 PTHR27000:SF24	EC:2.7.11.1	KOG1187		GO:0004672 GO:0004713 GO:0005515 GO:0005524 GO:0006468	AT5G53890	phytosylfokine-alpha receptor 2
Vigun03g018900.1	106	19	193	10.2675	3.36001	8.12246e-34	1.36409e-32	18.4553	16.4606	21.5138	12.2563	13.9999	17.2908	6.19729	13.7559	3.77787	5.37516	10.7612	14.2102	191.761	203.652	183.977	80.9622	83.9145	77.8921	74.8721	47.5081	55.9131	93.5735	110.054	72.5878	3.36001	2.47894	2.9094	3.18618	PF04083	PTHR11005 PTHR11005:SF17	EC:3.1.1.3	KOG2624		GO:0006629
Vigun05g008700.1	907	161	1653	10.245	3.35684	4.92175e-15	3.53501e-14	190.704	136.257	157.05	400.686	510.995	412.386	655.142	458.532	570.458	521.391	638.223	575.513	1690.3	1453.62	1814.77	3654.34	3556.78	3865.91	1488.8	2246.46	2432.73	13816.7	9530.37	13576.7	3.35684	3.06452	1.87279	4.41144	PF00117	PTHR11922 PTHR11922:SF38	EC:3.5.1.94				AT5G38200	Class I glutamine amidotransferase-like superfamily protein
Vigun07g131500.1	83	15	150	10.2426	3.35652	3.07117e-24	3.53248e-23	16.4047	11.8882	15.7768	17.913	10.111	18.1554	14.1652	37.5996	8.50021	52.9837	28.1447	40.8543	130.023	174.385	146.981	15.9471	16.7829	17.4232	74.8721	78.0491	52.8633	38.0142	40.2635	44.6694	3.35652	0.119093	1.77174	0.0113605	PF03106	PTHR31429 PTHR31429:SF6				GO:0003700 GO:0006355 GO:0043565	AT4G01720	WRKY family transcription factor
Vigun09g035700.1	698	124	1272	10.2244	3.35395	8.30574e-103	9.53742e-101	128.161	111.566	133.385	111.249	135.332	114.984	147.85	125.638	126.559	121.325	148.174	119.899	1303.04	1288.99	1222.85	658.738	649.738	691.805	1028.05	896.999	889.526	701.801	573.084	776.131	3.35395	2.46787	2.81468	2.39702	PF13869	PTHR13047 PTHR13047:SF1		KOG1689	K14397	GO:0003729 GO:0005849 GO:0006378 GO:0016787	AT4G29820	homolog of CFIM-25
Vigun08g110100.1	388	69	707	10.224	3.35389	4.29717e-49	1.2109e-47	77.9222	74.9872	54.5015	47.1395	42.7774	48.4143	39.8397	43.102	39.6676	46.0728	47.1838	39.9662	685.663	689.004	745.906	414.625	387.205	447.879	296.609	334.819	323.279	880.175	620.058	836.156	3.35389	3.17539	2.96099	4.13237							AT2G38465
Vigun08g219500.1	1111	198	2023	10.2067	3.35145	5.13502e-25	6.11828e-24	209.16	221.304	164.222	197.986	185.887	188.47	212.479	187.081	153.948	234.971	340.22	253.119	1884.87	2201.15	1983.75	926.159	943.439	1148.91	586.498	626.655	687.222	2209.21	1442.78	2458.21	3.35145	2.39888	1.77961	2.88298	PF00891 PF08100	PTHR11746 PTHR11746:SF106	EC:2.1.1.68	KOG3178	K13066	GO:0008168 GO:0008171 GO:0046983
Vigun02g076100.1	1604	286	2921	10.2026	3.35086	2.17384e-33	3.58736e-32	342.447	236.85	279.679	820.228	544.439	561.087	930.479	1226.11	764.074	1217.09	808.747	899.684	3215.97	3062.1	2485.69	407.265	418.374	511.423	1192.19	1025.95	762.451	483.95	416.056	660.27	3.35086	-0.526358	0.0293027	-0.906892	PF02705	PTHR30540 PTHR30540:SF10			K03549	GO:0015079 GO:0016020 GO:0071805	AT1G70300	K+ uptake permease 6
Vigun02g148800.1	278	50	506	10.1952	3.34982	1.33486e-66	6.02085e-65	55.3658	38.4081	55.2186	34.8833	30.333	25.0717	47.8077	47.6873	37.7787	36.0904	36.4226	33.7492	539.737	546.325	432.945	372.917	328.465	449.929	434.834	394.77	343.611	865.555	762.322	827.78	3.34982	3.6726	3.138	4.53041	PF12697	PTHR10992 PTHR10992:SF776		KOG1454			AT4G37470	alpha/beta-Hydrolases superfamily protein
Vigun07g283500.1	662	118	1206	10.1921	3.34937	2.25124e-39	4.60935e-38	122.01	126.198	106.852	161.217	150.11	152.159	120.404	129.306	121.836	147.433	149.001	154.536	1248.79	1323.13	1046.87	350.836	424.368	467.352	737.202	559.917	497.118	453.246	399.951	600.246	3.34937	1.42271	2.27176	1.68837	PF13410 PF13417	PTHR11260 PTHR11260:SF327	EC:2.5.1.18	KOG0406	K00799	GO:0005515
Vigun03g418100.1	949	170	1728	10.1802	3.3477	8.30323e-36	1.50644e-34	236.842	96.0202	176.413	84.8512	97.999	76.0796	157.588	155.901	186.06	109.807	83.6064	72.8273	1866.16	1875.55	1442.82	625.617	721.665	590.34	1101.96	1398.1	1726.19	2428.52	2458.76	2927.24	3.3477	2.90365	3.08068	4.87536	PF00407	PTHR31213 PTHR31213:SF11				GO:0006952 GO:0009607
Vigun02g143400.1	2860	512	5208	10.1673	3.34587	6.13313e-54	1.97919e-52	489.064	644.707	403.024	1167.17	1332.32	919.872	2100.88	1319.65	1500.76	1073.5	1507.4	1798.48	5081.2	4526.69	6017.24	23279.1	18739.3	25198.1	8729.32	11773	12567.2	35701.2	31558.5	34099.5	3.34587	4.29701	2.74839	4.53261	PF00447	PTHR10015 PTHR10015:SF166			K09419	GO:0003677 GO:0003700 GO:0005634 GO:0006302 GO:0006310 GO:0006355 GO:0043565	AT4G36990	heat shock factor 4
Vigun10g116100.1	306	55	558	10.1504	3.34346	6.05409e-32	9.46905e-31	62.5428	58.5266	43.7446	71.6521	50.5551	51.8725	61.9729	55.9409	61.3904	69.1092	64.5673	52.4001	558.446	647.542	466.941	109.176	88.7096	98.39	286.05	264.688	205.353	245.63	187.896	220.555	3.34346	0.767194	2.07615	1.81357	PF07859	PTHR23024 PTHR23024:SF113	EC:3.1.1.1	KOG1515		GO:0008152 GO:0016787	AT2G45600	alpha/beta-Hydrolases superfamily protein
Vigun01g042600.1	51	9	92	10.1501	3.34342	1.09783e-23	1.22789e-22	5.12646	9.14479	12.9083	5.65674	3.11108	5.18725	3.54131	11.0048	6.61127	7.6788	4.13893	8.88138	88.8649	89.0217	97.9876	89.5491	109.089	110.689	118.068	117.639	105.727	68.718	52.3426	64.2123	3.34342	4.47027	4.01237	3.16201		PTHR37748 PTHR37748:SF1
Vigun04g163800.1	140	25	255	10.0831	3.33387	5.5237e-41	1.1977e-39	29.7335	18.2896	27.9679	222.499	157.11	143.514	112.437	125.638	134.114	29.9473	19.0391	11.5458	257.241	239.017	269.966	229.393	304.49	194.73	449.233	509.016	423.923	59.9455	65.7637	60.0246	3.33387	0.478005	1.89283	1.61746	PF07859	PTHR23024 PTHR23024:SF209	EC:3.1.1.1	KOG1515		GO:0008152 GO:0016787
Vigun01g151800.1	52	9	94	10.0756	3.3328	3.53089e-09	1.72074e-08	6.15175	8.23031	13.6254	1.88558	1.55554	0.864541	6.19729	16.5071	9.44468	10.7503	10.7612	11.5458	130.959	90.2412	60.9923	13.4937	25.1743	17.4232	32.6366	32.8032	33.5478	73.1043	59.0531	67.0042	3.3328	3.70347	1.62247	2.5909	PF00106	PTHR24320 PTHR24320:SF81	EC:1.1.1.330	KOG1208		GO:0008152 GO:0016491	AT5G02540	NAD(P)-binding Rossmann-fold superfamily protein
Vigun03g001200.1	374	68	681	10.0262	3.3257	1.55945e-62	6.42403e-61	76.8969	69.5004	57.37	11.3135	9.33324	6.91633	56.6609	43.102	41.5566	26.8758	37.2504	31.973	687.534	686.565	668.916	114.083	95.9023	132.212	611.456	521.458	442.222	366.983	414.714	473.217	3.3257	3.63402	3.47844	3.70692	PF12695	PTHR11614 PTHR11614:SF97	EC:3.1.1.23	KOG1455			AT1G73480	alpha/beta-Hydrolases superfamily protein
Vigun11g214050.1	41	7	75	10.0242	3.32542	5.709e-14	3.84963e-13	4.10117	5.48687	12.9083	8.48512	8.55547	7.78087	2.65598	8.25357	5.66681	7.6788	9.93343	3.55255	80.4461	67.0712	77.9902	25.7607	41.9572	22.5477	40.3158	54.295	40.664	59.9455	52.3426	96.3185	3.32542	1.86259	3.02869	3.30105							AT3G52070
Vigun02g186300.3	873	159	1587	10.0039	3.3225	8.76578e-121	1.48206e-118	176.35	164.606	134.82	388.43	395.885	258.498	318.718	221.929	296.563	223.453	243.369	296.638	1808.17	1331.67	1619.8	2726.96	2766.78	2867.66	1856.44	2249.85	2046.42	4107	3843.82	3742.46	3.3225	3.00326	2.87756	3.93698	PF00034	PTHR11961 PTHR11961:SF8		KOG3453	K08738	GO:0009055 GO:0020037	AT4G10040	cytochrome c-2
Vigun07g030300.4	217	39	395	9.98823	3.32023	1.30332e-37	2.51352e-36	43.0623	33.8357	41.5933	43.3684	48.9995	53.6016	53.1196	55.0238	53.8347	29.1795	33.1114	15.0983	358.266	407.305	417.947	177.872	159.438	243.925	243.814	234.147	179.938	326.045	224.133	323.853	3.32023	1.99345	2.02207	3.49748	PF00595 PF03572	PTHR32060 PTHR32060:SF5	EC:3.4.21.102			GO:0005515 GO:0006508 GO:0008236	AT3G57680	Peptidase S41 family protein
Vigun05g089400.1	2035	371	3700	9.98565	3.31986	5.35371e-131	1.06146e-128	463.432	338.357	309.798	354.489	397.441	336.307	325.8	329.226	438.233	793.988	806.264	756.694	3476.96	3797.45	3825.52	2093.98	2082.28	2342.91	2987.21	2796.19	3109.78	2187.28	1887.02	2180.43	3.31986	2.5827	3.02406	1.40803	PF00141	PTHR31388 PTHR31388:SF29	EC:1.11.1.7		K00430	GO:0004601 GO:0006979 GO:0020037 GO:0055114
Vigun09g085800.1	126	23	229	9.98547	3.31983	2.79652e-24	3.22062e-23	29.7335	15.5461	23.6651	32.9977	26.4442	25.9362	38.9544	20.1754	34.0008	4.60728	13.2446	4.44069	203.922	247.554	236.97	224.486	245.75	188.581	363.802	279.393	280.582	20.4692	53.6847	113.07	3.31983	2.94794	3.31022	3.07013	PF00484	PTHR11002 PTHR11002:SF18	EC:4.2.1.1	KOG1578	K01673	GO:0004089 GO:0008270
Vigun11g111800.1	2581	474	4688	9.88764	3.30563	2.26037e-25	2.73457e-24	425.496	761.761	235.217	974.846	1257.65	508.35	3946.79	2365.11	2260.11	2148.53	2651.4	4455.79	5001.69	1762.14	7301.08	13209.1	13880.7	14115.9	14045.2	19720.4	20614.6	17194.1	14168.7	18703.9	3.30563	3.91015	2.66538	2.43544	PF00249	PTHR10641 PTHR10641:SF584		KOG0048	K09422	GO:0003677
Vigun01g114400.1	2592	476	4708	9.88207	3.30481	2.65836e-86	1.97471e-84	475.735	569.72	383.662	958.818	949.657	853.302	531.196	464.034	424.066	485.3	593.523	634.131	4600.4	5121.8	4400.44	2701.19	2865.08	2485.37	2190.49	2256.64	2230.42	3355.49	2524.52	3509.34	3.30481	1.54369	2.23414	2.45454	PF00447	PTHR10015			K09419	GO:0003700 GO:0005634 GO:0006355 GO:0043565	AT2G41690	heat shock transcription factor B3
Vigun05g282300.1	69	13	125	9.88182	3.30478	2.23952e-15	1.64146e-14	12.3035	21.9475	3.58563	6.59954	8.55547	12.1036	7.96794	5.50238	8.50021	4.60728	7.45007	3.55255	120.669	140.24	112.986	39.2544	23.9756	29.722	92.1503	64.4753	41.6807	10.2346	14.7633	22.3347	3.30478	1.76977	3.17409	1.60037	PF00847	PTHR31985 PTHR31985:SF23				GO:0003677 GO:0003700 GO:0006355
Vigun03g282000.1	667	123	1212	9.87747	3.30414	1.8823e-44	4.54639e-43	119.959	149.974	98.2462	317.72	260.553	140.92	308.094	194.417	182.282	148.201	183.769	255.784	1234.75	884.12	1517.81	1284.36	1089.69	1229.87	892.706	1089.29	1422.23	3435.9	3073.45	3339.04	3.30414	2.32511	2.31359	4.06661		PTHR34663 PTHR34663:SF2					AT4G37290
Vigun01g064500.1	43	8	78	9.86332	3.30207	1.94493e-17	1.5981e-16	14.3541	3.65791	5.737	5.65674	10.8888	8.64541	9.7386	13.7559	11.3336	9.21456	7.45007	6.21697	88.8649	74.388	70.991	19.6272	19.1805	33.8216	57.5939	46.377	31.5146	29.2417	22.816	20.9388	3.30207	1.52765	1.95981	1.67364	PF04193	PTHR13131 PTHR13131:SF5		KOG2913	K12386
Vigun06g094700.2	170	31	309	9.85552	3.30093	5.77885e-47	1.51014e-45	47.1634	18.2896	28.685	47.1395	35.7774	47.5498	55.7756	31.1801	46.2789	17.6612	18.2113	14.2102	294.657	323.161	309.961	53.9748	70.7279	46.1203	97.9097	138	128.092	149.133	128.843	125.633	3.30093	0.388821	1.44997	3.01057	PF00069 PF01657	PTHR27006 PTHR27006:SF30	EC:2.7.11.1	KOG1187		GO:0004672 GO:0004713 GO:0005524 GO:0006468
Vigun01g067000.1	822	152	1493	9.85209	3.30043	8.84261e-23	9.43451e-22	136.364	232.278	86.055	619.414	642.438	319.016	432.925	207.256	294.674	317.902	245.025	355.255	1613.6	1085.33	1780.78	2760.08	2994.55	3002.94	1081.81	1412.8	1255.5	3981.26	2590.29	4092.84	3.30043	2.46981	2.00412	3.53788	PF13499 PF13833	PTHR10891 PTHR10891:SF621		KOG0027	K13448	GO:0005509	AT1G76650	calmodulin-like 38
Vigun08g039400.1	703	130	1277	9.84623	3.29957	4.98633e-16	3.81082e-15	118.934	108.823	161.353	61.2814	91.7769	98.5577	61.0876	88.9551	100.114	135.915	95.1954	122.563	1219.79	1031.68	1579.8	347.156	260.135	390.485	1304.5	1175.26	890.543	235.396	269.765	466.237	3.29957	1.98749	3.75198	1.45765	PF00067	PTHR24301 PTHR24301:SF2	EC:5.3.99.5	KOG0158		GO:0004497 GO:0005506 GO:0016705 GO:0020037 GO:0055114	AT2G26170	cytochrome P450, family 711, subfamily A, polypeptide 1
Vigun06g210800.1	233	43	423	9.84434	3.29929	5.19413e-61	2.03043e-59	37.9358	42.066	48.7645	61.2814	56.7772	40.6334	44.2664	48.6043	43.4455	53.7516	50.495	30.1967	417.197	430.475	419.947	332.436	270.924	336.166	295.649	259.032	255.167	112.581	157.028	145.176	3.29929	2.5657	2.57069	1.62536	PF00954 PF01453 PF07714 PF08276	PTHR27002 PTHR27002:SF51	EC:2.7.11.1	KOG1187		GO:0004672 GO:0004674 GO:0004713 GO:0005515 GO:0005524 GO:0006468 GO:0048544
Vigun10g125100.1	55	10	101	9.8332	3.29766	4.56525e-23	4.94746e-22	6.15175	7.31583	17.211	39.5972	33.4441	42.3625	50.4637	45.8532	76.5019	3.07152	4.96672	3.55255	101.025	103.655	96.9878	142.297	136.661	197.805	163.183	200.213	163.673	11.6967	24.1581	30.7102	3.29766	2.04658	1.60873	2.52179	PF00106	PTHR24322 PTHR24322:SF442		KOG1208	K15095	GO:0008152 GO:0016491
Vigun03g037400.1	2487	460	4514	9.81367	3.29479	5.36045e-52	1.62876e-50	512.646	559.661	307.647	684.466	713.993	478.956	923.396	628.188	719.684	921.456	951.954	1214.97	4502.18	4371.82	4668.41	3914.4	3480.05	4148.78	3441.24	3541.62	3565.22	9946.57	7366.88	9072.08	3.29479	2.62023	2.21541	3.09482		PTHR33978 PTHR33978:SF4					AT5G41810
Vigun06g160400.1	1356	251	2461	9.80427	3.29341	3.49671e-10	1.8415e-09	224.539	405.114	123.346	11.3135	11.6666	8.64541	30.9865	7.33651	12.2781	421.566	394.854	826.856	2512.54	1719.46	3150.6	73.602	97.1011	45.0954	95.03	107.459	123.009	1837.84	1848.09	1892.87	3.29341	2.77053	2.68541	1.76338	PF14476	PTHR33358 PTHR33358:SF2					AT4G04480	(1 of 2) PF14476 - Petal formation-expressed (Chloroplast_duf)
Vigun01g179100.1	1234	229	2239	9.78603	3.29072	2.23015e-30	3.29372e-29	240.944	263.37	182.15	526.077	573.217	238.613	576.348	256.778	357.009	162.023	264.064	311.736	2095.34	1465.81	3156.6	4264.01	3556.78	3433.4	1991.79	2868.59	3167.73	6567.69	5631.52	6234.18	3.29072	3.07241	2.75394	4.6429		PTHR31415 PTHR31415:SF4
Vigun05g029800.1	108	20	196	9.78549	3.29064	3.30573e-35	5.87002e-34	14.3541	16.4606	29.4021	56.5674	61.4438	45.8207	40.7251	32.0972	49.1123	2.30364	4.96672	0.888138	202.986	218.286	167.979	134.937	155.841	144.51	121.907	88.2294	116.909	23.3934	4.02635	8.37552	3.29064	1.40976	1.42338	2.13339	PF07714	PTHR27003 PTHR27003:SF41	EC:2.7.11.1	KOG1187	K04730	GO:0004672 GO:0004713 GO:0005524 GO:0006468
Vigun05g150700.1	62	12	113	9.78272	3.29024	9.65969e-27	1.24166e-25	10.2529	16.4606	7.88838	8.48512	7.7777	13.8327	9.7386	9.17063	11.3336	7.6788	9.10565	8.88138	115.057	91.4607	131.983	203.632	154.642	230.602	135.346	136.869	120.976	138.898	170.449	142.384	3.29024	4.29035	3.70056	4.13754	PF00069 PF01657	PTHR27002 PTHR27002:SF128	EC:2.7.11.1	KOG1187		GO:0004672 GO:0004713 GO:0005524 GO:0006468	AT5G40380	cysteine-rich RLK (RECEPTOR-like protein kinase) 42
Vigun08g071600.1	320	59	580	9.77965	3.28978	1.18379e-14	8.33524e-14	62.5428	75.9017	39.4419	19.7986	24.8886	20.749	24.7892	17.4242	30.223	45.3049	33.1114	48.8476	549.092	703.637	486.939	105.496	110.288	137.336	206.378	130.082	131.142	45.3246	49.6583	54.4409	3.28978	2.432	2.69049	0.231586	PF03514	PTHR31636 PTHR31636:SF42				GO:0009401 GO:0016021
Vigun04g034000.1	490	91	889	9.75695	3.28643	1.24739e-48	3.4654e-47	79.9728	108.823	84.6208	120.677	132.221	120.171	273.566	277.87	230.45	215.006	253.303	227.363	872.747	956.069	838.894	881.998	774.411	860.912	738.162	777.097	992.203	1997.21	1595.78	2072.94	3.28643	2.75437	1.6812	3.02583		PTHR34780 PTHR34780:SF2				GO:0003677	AT1G67920
Vigun09g224000.1	2263	421	4104	9.75266	3.2858	1.45312e-47	3.87673e-46	412.167	438.035	412.347	435.569	413.774	388.179	549.788	451.195	408.955	508.337	510.744	444.957	4200.97	4265.73	3846.51	1885.44	1705.86	2133.83	2786.59	2797.32	2443.91	4979.86	3457.29	4785.21	3.2858	2.20986	2.50938	3.17496	PF03641	PTHR31223 PTHR31223:SF4			K06966		AT5G11950	Putative lysine decarboxylase family protein
Vigun07g068800.1	28	5	50	9.72947	3.28236	1.05621e-11	6.15652e-11	5.12646	4.57239	5.737	2.82837	3.88885	5.18725	3.54131	7.33651	3.77787	3.07152	6.62229	0.888138	55.1898	49.9985	44.9943	13.4937	16.7829	17.4232	19.198	36.1967	23.3818	35.0901	17.4475	27.9184	3.28236	2.00248	2.4263	2.92659
Vigun02g183100.1	5618	1048	10189	9.72639	3.2819	4.44824e-140	1.10441e-137	1122.69	1089.14	930.829	1306.71	1411.65	1333.99	1940.64	1803.86	1671.71	1776.88	1909.7	1818.02	9202.66	10376.5	10987.6	7199.51	7546.31	7086.13	7020.7	7065.14	6894.59	8420.15	7145.43	7979.08	3.2819	2.42961	1.95369	2.09669	PF01073	PTHR10366 PTHR10366:SF308	EC:5.1.3.2		K01784	GO:0003854 GO:0003978 GO:0005975 GO:0006012 GO:0006694 GO:0016616 GO:0016857 GO:0055114	AT4G10960	UDP-D-glucose/UDP-D-galactose 4-epimerase 5
Vigun02g152900.1	168	31	304	9.70003	3.27799	4.3492e-06	1.61972e-05	38.9611	29.2633	25.8165	49.9679	26.4442	30.259	133.684	105.462	89.7244	158.951	210.258	184.733	343.299	221.945	346.956	213.446	236.159	326.942	286.05	502.229	611.994	2149.27	1229.38	2370.27	3.27799	2.8639	2.09011	3.37548	PF05678	PTHR34794 PTHR34794:SF1					AT2G22880	VQ motif-containing protein
Vigun01g179050.1	1209	226	2192	9.69948	3.27791	8.842e-40	1.83078e-38	222.488	262.455	192.907	495.908	532.773	240.343	553.329	261.363	354.175	190.434	243.369	331.275	2185.14	1417.03	2972.62	4167.1	3942.78	3735.74	2106.02	2867.46	3201.28	7639.4	6489.13	7099.65	3.27791	3.22256	2.80606	4.79423		PTHR31415 PTHR31415:SF4
Vigun04g029900.1	3101	580	5622	9.69483	3.27722	5.08655e-24	5.79018e-23	677.718	518.509	543.581	172.531	192.109	173.773	132.799	149.481	209.672	386.244	423.826	357.92	5916.53	5019.36	5931.25	294.408	300.893	352.564	239.975	269.213	167.739	1981.13	1095.17	2297.68	3.27722	0.81597	0.460482	2.20196	PF00232	PTHR10353 PTHR10353:SF28	EC:3.2.1.21		K05350	GO:0004553 GO:0005975	AT3G18080	B-S glucosidase 44
Vigun09g197400.1	166	31	301	9.68239	3.27536	5.78103e-47	1.51014e-45	31.784	32.9212	28.685	64.1098	51.3328	38.0398	62.8582	49.5214	42.501	16.1255	16.5557	23.9797	318.043	290.235	295.963	145.977	106.691	158.859	139.185	118.77	100.644	86.263	85.8955	85.1511	3.27536	1.42292	1.21122	2.18308
Vigun08g114900.1	962	180	1743	9.67839	3.27477	1.74713e-114	2.50777e-112	185.578	178.323	176.413	255.496	235.664	222.187	154.047	187.998	170.949	194.274	252.475	214.929	1734.27	1835.31	1659.79	1323.61	1064.52	1485.07	824.553	942.245	1034.9	4240.05	4108.22	3951.85	3.27477	2.44085	2.44929	4.2164	PF04654	PTHR31168 PTHR31168:SF3					AT5G24600	Protein of unknown function, DUF599
Vigun03g027400.1	110	21	200	9.67814	3.27473	6.17071e-21	5.98587e-20	20.5058	22.862	18.6453	11.3135	12.4443	9.50996	16.8212	21.0925	21.7228	8.44668	12.4168	12.4339	176.794	163.41	259.967	656.285	553.836	670.282	183.341	244.328	256.184	731.043	632.137	905.952	3.27473	5.82077	3.51942	6.09059	PF00365	PTHR13697 PTHR13697:SF7	EC:2.7.1.11		K00850	GO:0003872 GO:0005524 GO:0006002 GO:0006096
Vigun04g002800.1	371	70	673	9.67178	3.27378	7.71415e-67	3.51977e-65	91.251	45.7239	71.7125	102.764	111.999	137.462	104.469	120.135	91.6134	106.735	100.162	114.57	689.405	717.052	611.923	278.461	224.172	257.249	454.992	345	326.329	236.858	281.845	249.87	3.27378	1.10928	1.83263	1.25751	PF00249	PTHR12374 PTHR12374:SF19				GO:0003676 GO:0003677 GO:0008270	AT5G56840	myb-like transcription factor family protein
Vigun03g186700.1	667	125	1209	9.64654	3.27001	3.75131e-26	4.70562e-25	109.706	227.705	38.7248	388.43	502.439	198.845	793.253	353.069	408.955	383.172	383.265	604.822	1231.01	453.645	1943.75	5660	4943.76	5616.43	4236.03	5699.85	6160.6	6671.5	4964.49	6640.39	3.27001	3.89577	3.3715	3.73641	PF00847	PTHR31677 PTHR31677:SF11				GO:0003677 GO:0003700 GO:0006355	AT4G34410	redox responsive transcription factor 1
Vigun02g117600.1	745	140	1351	9.64413	3.26965	2.69112e-41	5.90013e-40	174.3	132.599	113.306	1270.88	983.879	1535.43	565.724	465.868	488.29	691.86	787.225	674.097	1364.78	1482.88	1204.85	851.33	760.026	999.273	559.621	661.72	543.882	1372.9	1053.56	1598.33	3.26965	-0.537871	0.215891	0.902443	PF00581	PTHR12231	EC:2.8.1.1	KOG1530			AT4G35770	Rhodanese/Cell cycle control phosphatase superfamily protein
Vigun03g318500.1	69	13	125	9.63846	3.2688	2.41869e-17	1.97677e-16	19.4805	10.0593	9.32263	27.3409	24.1109	23.3426	30.9865	32.0972	21.7228	16.8934	19.0391	23.9797	117.863	120.728	135.983	29.4408	47.9511	70.7178	124.787	131.213	78.2783	128.664	75.1585	132.612	3.2688	0.985664	1.9788	2.4894	PF00067	PTHR24298 PTHR24298:SF179	EC:1.14.13.120	KOG0156		GO:0004497 GO:0005506 GO:0016705 GO:0020037 GO:0055114
Vigun03g293300.1	452	85	819	9.60795	3.26423	4.83314e-47	1.26733e-45	75.8716	69.5004	110.437	132.933	139.221	118.442	133.684	212.759	143.559	180.452	142.379	173.187	901.745	873.145	682.914	377.824	317.676	436.606	658.491	584.803	583.529	223.699	327.476	262.433	3.26423	1.53526	1.89848	0.713942	PF02365	PTHR31989 PTHR31989:SF51				GO:0003677 GO:0006355	AT4G17980	NAC domain containing protein 71
Vigun01g161700.1	118	22	215	9.59936	3.26294	5.18955e-31	7.8625e-30	26.6576	21.033	19.3624	23.5698	18.6665	17.2908	12.3946	17.4242	15.1115	15.3576	14.0724	3.55255	221.695	249.993	171.978	110.403	109.089	126.062	131.506	114.246	96.5771	130.126	100.659	134.008	3.26294	2.53729	2.92962	3.4673	PF02519	PTHR31374 PTHR31374:SF16			K14488	GO:0009733
Vigun09g069700.1	1238	234	2242	9.59917	3.26291	3.38192e-44	8.09751e-43	254.272	213.988	232.349	344.119	246.553	255.904	335.539	411.761	325.841	439.228	326.975	409.432	2083.18	2141.4	2500.68	1602.07	1583.59	1650.08	2636.84	2144.65	1763.8	1128.73	1057.59	834.76	3.26291	2.51403	2.60862	1.36162	PF00004 PF02861 PF07728 PF10431	PTHR11638 PTHR11638:SF116			K03695	GO:0005524 GO:0016887 GO:0019538	AT1G74310	heat shock protein 101
Vigun07g196600.1	293	55	531	9.59529	3.26233	3.12635e-54	1.01603e-52	82.0233	27.4344	56.6529	87.6795	123.665	87.3187	18.5919	19.2583	19.8338	49.1443	71.1896	43.5188	555.64	557.3	480.939	410.945	485.505	445.83	230.376	214.918	293.798	530.737	587.847	693.772	3.26233	2.16809	3.67951	3.4674		PTHR35831
Vigun03g241700.1	549	104	994	9.58403	3.26063	3.16906e-91	2.66268e-89	120.984	86.8755	103.266	151.789	146.221	127.088	109.781	104.545	102.947	100.592	78.6397	84.3731	965.354	1114.6	901.886	382.731	315.279	464.278	476.11	496.573	442.222	1736.96	1861.52	1655.56	3.26063	1.4511	2.15691	4.31698	PF00534 PF13439	PTHR12526 PTHR12526:SF316					AT4G19460	UDP-Glycosyltransferase superfamily protein
Vigun03g438400.1	1476	279	2673	9.56501	3.25777	3.12415e-58	1.13437e-56	292.208	264.284	281.83	250.782	186.665	207.49	317.832	261.363	275.785	262.615	321.181	230.916	2690.27	2992.59	2335.71	915.119	901.481	984.925	1778.69	1628.85	1383.59	1486.94	1213.27	1425.23	3.25777	2.11898	2.48641	2.34019	PF00808	PTHR11064 PTHR11064:SF45		KOG0869		GO:0046982
Vigun08g191300.1	2965	562	5368	9.55985	3.25699	9.74522e-24	1.09397e-22	636.706	568.806	479.04	656.182	512.55	631.115	1219.1	1012.44	933.134	1421.35	1678.75	1371.29	5094.3	5886.41	5123.35	1627.83	1379.79	1883.76	1878.52	2082.44	1931.54	7534.13	4714.86	7394.19	3.25699	1.44237	0.896827	2.13524	PF00903	PTHR11959 PTHR11959:SF1	EC:1.13.11.27	KOG0638	K00457	GO:0003868 GO:0009072 GO:0016701 GO:0055114	AT1G06570	phytoene desaturation 1
Vigun10g166100.1	28	5	50	9.54795	3.25519	1.87205e-12	1.14066e-11	5.12646	2.74344	7.88838	4.71395	4.66662	10.3745	2.65598	2.75119	0.944468	5.37516	5.7945	3.55255	56.1252	46.3401	47.9939	41.7078	27.5719	38.946	18.2381	14.7049	9.14941	43.8626	41.6056	44.6694	3.25519	2.45375	2.72836	3.14397	PF00931 PF07725 PF13676	PTHR11017 PTHR11017:SF163		KOG4658		GO:0005515 GO:0007165 GO:0043531	AT5G41750	Disease resistance protein (TIR-NBS-LRR class) family
Vigun02g145000.1	279	53	505	9.50525	3.24872	4.33358e-30	6.31899e-29	78.9475	27.4344	53.0673	56.5674	33.4441	37.1753	76.1381	47.6873	47.2234	23.0364	38.0782	25.756	518.223	441.45	555.93	731.114	474.716	597.514	722.804	713.753	584.546	252.941	340.898	364.335	3.24872	3.82565	3.56266	3.46335	PF13578	PTHR10509 PTHR10509:SF23	EC:2.1.1.104	KOG1663	K00588	GO:0008171
Vigun08g022200.1	99	19	179	9.4454	3.23961	0.00015919	0.000498963	18.4553	14.6317	23.6651	9.42791	16.3332	5.18725	98.2713	76.1162	47.2234	43.0013	27.3169	20.4272	183.342	170.727	181.977	101.816	87.5108	126.062	196.779	333.688	413.757	970.825	442.899	1045.54	3.23961	3.3492	2.0911	4.76026	PF01734	PTHR32176		KOG0513		GO:0006629 GO:0008152	AT2G26560	phospholipase A 2A
Vigun09g210000.1	2046	392	3700	9.43525	3.23806	1.44189e-17	1.19402e-16	392.687	507.536	276.093	1121.92	1276.32	644.083	766.693	563.994	586.514	390.083	442.866	626.137	4139.23	1868.24	5091.36	5197.53	7125.54	4645.85	5317.84	6659.06	6754.3	4256.13	3515	4094.23	3.23806	2.47965	3.28837	3.02362		PTHR31182 PTHR31182:SF5
Vigun02g125300.1	256	49	463	9.3723	3.2284	6.93527e-29	9.67252e-28	48.1887	34.7502	65.2584	91.4507	82.4436	47.5498	68.1702	55.0238	159.615	32.251	41.3893	31.973	411.585	502.424	474.94	369.237	328.465	422.257	474.19	548.606	477.803	1315.88	1079.06	970.164	3.2284	2.33843	2.40764	4.99379	PF00067	PTHR24298 PTHR24298:SF73		KOG0156	K09755	GO:0004497 GO:0005506 GO:0016705 GO:0020037 GO:0055114	AT4G36220	ferulic acid 5-hydroxylase 1
Vigun10g082900.1	41	8	74	9.35157	3.22521	1.46216e-14	1.02351e-13	11.2782	4.57239	7.88838	3.77116	3.88885	1.72908	2.65598	2.75119	2.8334	3.8394	3.31114	9.76952	83.2524	59.7543	78.99	11.0403	11.9878	16.3983	20.1579	11.3115	16.2656	38.0142	48.3162	34.898	3.22521	2.0701	2.53423	2.84092	PF00560 PF08263 PF13855	PTHR27004 PTHR27004:SF37		KOG0472		GO:0005515	AT1G45616	receptor like protein 6
Vigun09g131500.1	470	91	849	9.34714	3.22452	6.75864e-36	1.22945e-34	94.3268	105.165	73.1468	205.528	288.553	137.462	342.622	195.334	182.282	399.298	368.365	667.88	912.035	519.497	1116.86	3026.27	3237.9	2838.96	1850.69	2453.46	2979.66	5029.57	5403.36	4457.17	3.22452	3.84941	3.33814	3.37469		PTHR33599 PTHR33599:SF4
Vigun08g022100.1	99	19	178	9.34627	3.22439	2.70445e-05	9.26208e-05	19.4805	15.5461	22.2309	9.42791	15.5554	5.18725	107.125	83.4527	48.1679	43.0013	27.3169	22.2034	202.051	145.118	187.976	100.589	89.9084	140.411	213.098	335.95	453.404	995.68	497.925	1030.19	3.22439	3.45522	2.06999	4.76966	PF01734	PTHR32176		KOG0513		GO:0006629 GO:0008152	AT2G26560	phospholipase A 2A
Vigun05g301000.2	81	16	145	9.32407	3.22096	1.02853e-25	1.26147e-24	20.5058	15.5461	10.7569	13.1991	22.5553	19.0199	17.7065	19.2583	11.3336	3.07152	3.31114	0.888138	149.667	137.801	148.981	56.4282	51.5475	73.7925	78.7117	46.377	58.9629	11.6967	10.7369	13.9592	3.22096	1.73053	1.93006	2.32347
Vigun08g098400.1	932	181	1684	9.30728	3.21836	4.38326e-10	2.29219e-09	215.311	181.067	146.294	202.7	433.996	336.307	514.375	452.112	546.847	175.845	178.802	186.509	1632.31	1709.7	1708.78	3720.58	5249.45	2729.3	3526.67	2595.98	4254.48	7820.69	11209.4	7159.67	3.21836	3.58784	2.7776	5.59681	PF05742	PTHR17985 PTHR17985:SF13		KOG2342			AT4G38260	Protein of unknown function (DUF833)
Vigun03g146700.1	5353	1039	9667	9.30694	3.21831	6.61407e-53	2.06196e-51	1123.72	884.301	1107.96	98.993	103.443	102.016	833.978	800.596	852.854	54.5195	82.7786	60.3934	9132.51	9196.07	10671.7	1073.36	901.481	1168.38	1804.61	1815.49	1697.72	1663.85	1260.25	1548.08	3.21831	3.36796	1.09618	4.49965
Vigun05g297600.1	41	8	74	9.25028	3.2095	8.62262e-15	6.11662e-14	6.15175	6.40135	11.474	5.65674	5.44439	4.32271	6.19729	4.58532	9.44468	4.60728	4.96672	2.66441	82.317	71.9491	67.9914	26.9874	15.5841	32.7967	50.8746	40.7213	52.8633	11.6967	8.0527	18.147	3.2095	2.28879	2.83629	1.63064						GO:0003676 GO:0046872	AT1G80730	zinc-finger protein 1
Vigun08g139900.1	1423	278	2567	9.23678	3.20739	2.26352e-93	1.98664e-91	292.208	263.37	278.245	343.176	305.664	323.338	363.869	371.411	264.451	295.634	254.13	243.35	2488.22	2638.95	2574.67	1099.12	1023.76	1054.62	2271.12	1922.95	1699.76	738.353	740.848	905.952	3.20739	1.7086	2.55959	1.58848	PF00494	PTHR31480 PTHR31480:SF2	EC:2.5.1.32	KOG1459	K02291	GO:0009058 GO:0016740	AT5G17230	PHYTOENE SYNTHASE
Vigun02g179200.1	217	42	392	9.23217	3.20667	2.88154e-43	6.69582e-42	51.2646	40.2371	35.8563	38.6544	36.5552	26.8008	46.9223	35.7655	27.3896	33.7867	37.2504	36.4137	372.297	347.551	455.942	580.229	504.686	671.307	397.398	453.59	457.471	621.386	575.768	731.462	3.20667	4.10569	3.57128	4.16582	PF01794 PF08022 PF08030 PF08414	PTHR11972 PTHR11972:SF69	EC:1.6.3.1		K13447	GO:0004601 GO:0005509 GO:0016020 GO:0016491 GO:0050664 GO:0055114	AT1G64060	respiratory burst oxidase protein F
Vigun05g289100.1	138	27	250	9.17238	3.1973	1.67484e-12	1.02412e-11	30.7588	36.5791	14.3425	10.3707	5.44439	6.91633	8.85327	11.9218	6.61127	11.5182	17.3835	14.2102	231.049	262.187	255.968	261.287	202.594	314.643	263.012	228.492	107.76	48.2488	45.632	58.6286	3.1973	5.09798	4.45166	1.82274	PF00005 PF01061 PF08370 PF14510	PTHR19241 PTHR19241:SF219				GO:0005524 GO:0016020 GO:0016887	AT1G15520	pleiotropic drug resistance 12
Vigun02g097733.1	79	16	142	9.15059	3.19386	9.98583e-09	4.69223e-08	12.3035	26.5199	7.88838	19.7986	46.6662	17.2908	32.7571	18.3413	19.8338	15.3576	12.4168	15.9865	148.732	120.728	157.98	170.511	293.701	137.336	131.506	187.77	271.433	257.327	161.054	269.413	3.19386	2.84442	3.05794	3.97426		PTHR34676 PTHR34676:SF2	EC:2.7.7.49
Vigun02g107200.5	27	5	50	9.14431	3.19287	3.29963e-13	2.12563e-12	6.15175	3.65791	6.45413	7.54233	6.22216	6.05179	18.5919	11.9218	14.167	4.60728	9.93343	10.6577	60.8023	32.9258	54.9931	30.6675	33.5658	49.195	41.2757	41.8524	34.5644	16.0829	21.4739	22.3347	3.19287	2.51702	1.3973	1.24902		PTHR36073					AT5G45310
Vigun05g251100.1	217	43	391	9.08985	3.18426	3.42534e-17	2.78053e-16	46.1381	42.066	40.8761	72.5949	76.9992	80.4024	54.8903	68.7797	70.8351	24.5722	33.9392	51.512	373.233	434.133	365.954	399.904	263.731	485.801	345.564	251.114	263.3	674.021	579.794	413.192	3.18426	2.32124	2.14449	3.92138	PF03195	PTHR31301 PTHR31301:SF14					AT2G28500	LOB domain-containing protein 11
Vigun03g438000.1	116	23	210	9.05646	3.17895	3.20056e-48	8.78529e-47	24.607	21.9475	22.948	49.9679	46.6662	54.4661	44.2664	35.7655	17.9449	49.9122	62.9117	51.512	211.405	217.067	200.975	320.169	383.609	355.639	237.095	228.492	258.217	505.882	505.978	531.845	3.17895	2.80969	2.88509	3.23168	PF00168	PTHR23180 PTHR23180:SF249		KOG1030		GO:0005515	AT5G47710	Calcium-dependent lipid-binding (CaLB domain) family protein
Vigun11g206100.1	128	25	230	9.04292	3.17679	4.37509e-35	7.73897e-34	27.6829	22.862	25.8165	8.48512	6.99993	6.91633	18.5919	10.0877	8.50021	3.8394	5.7945	7.1051	236.661	243.895	209.973	100.589	107.89	88.141	165.103	125.557	100.644	65.7938	40.2635	55.8368	3.17679	3.72696	3.3957	3.27376	PF00249	PTHR10641 PTHR10641:SF671		KOG0048	K09422	GO:0003677	AT5G16770	myb domain protein 9
Vigun02g159700.1	748	149	1348	9.03997	3.17632	5.3082e-59	1.95052e-57	151.743	156.376	139.122	198.929	171.109	162.534	131.028	162.32	126.559	272.598	234.263	227.363	1344.2	1478	1220.85	720.073	614.973	742.025	530.824	501.098	460.52	1527.88	1163.62	1270.29	3.17632	1.9635	1.82953	2.43186	PF13920	PTHR10044 PTHR10044:SF131		KOG1100	K19042	GO:0004842 GO:0005515 GO:0005634 GO:0008270 GO:0016567 GO:0031347	AT1G32740	SBP (S-ribonuclease binding protein) family protein
Vigun03g071800.1	36	7	64	9.0188	3.17294	9.73396e-13	6.06645e-12	10.2529	4.57239	6.45413	16.9702	10.111	14.6972	15.9359	16.5071	11.3336	40.6977	31.4559	34.6374	63.6086	57.3154	70.991	23.3073	23.9756	27.6722	47.995	50.9016	77.2617	286.569	194.607	258.245	3.17294	0.843267	2.00864	2.79161	PF00067	PTHR24298 PTHR24298:SF157				GO:0005506 GO:0016705 GO:0020037 GO:0055114
Vigun10g090400.1	1027	206	1849	8.99394	3.16895	3.5073e-89	2.80167e-87	220.438	178.323	218.006	330.92	258.22	326.797	293.929	269.617	315.452	214.239	236.747	202.495	1900.77	1742.63	1903.76	1562.82	1330.64	1720.8	2344.07	2058.69	1908.16	1399.22	1551.49	1668.12	3.16895	2.33278	2.84392	2.82131	PF03018	PTHR21495 PTHR21495:SF77					AT1G55210	Disease resistance-responsive (dirigent-like protein) family protein
Vigun08g143900.1	549	110	989	8.95249	3.16229	1.02718e-36	1.92572e-35	138.414	106.08	86.7722	112.192	88.6658	96.8286	143.423	187.081	138.837	202.72	174.663	206.048	999.029	998.751	967.878	863.597	776.808	851.688	1514.72	1184.31	976.954	504.419	505.978	555.576	3.16229	3.06549	2.96942	1.42443	PF00011	PTHR11527 PTHR11527:SF142		KOG3591	K13993		AT5G37670	HSP20-like chaperones superfamily protein
Vigun06g116400.1	177	36	317	8.90039	3.15387	1.55796e-14	1.08946e-13	35.8852	23.7764	47.3303	33.9405	20.9998	32.8526	20.3625	23.8436	19.8338	13.8218	19.0391	10.6577	352.653	353.648	245.969	78.5088	109.089	89.1659	214.057	176.459	125.042	24.8555	26.8423	29.3143	3.15387	1.65648	3.00909	0.896506	PF04852	PTHR31165 PTHR31165:SF16
Vigun01g193400.1	4803	971	8636	8.89741	3.15338	1.36952e-38	2.73299e-37	992.482	1171.45	747.962	1751.71	1970.87	1136.01	2128.33	1403.11	1775.6	1085.78	1172.97	1741.64	9094.16	5842.51	10971.6	16133.6	14819.3	17559.5	12939.4	14979.8	15323.2	33198.1	34536.7	27124.1	3.15338	3.31975	3.02647	4.56757	PF01095 PF04043	PTHR31707 PTHR31707:SF38	EC:3.1.1.11		K01051	GO:0004857 GO:0005618 GO:0030599 GO:0042545	AT4G02330	Plant invertase/pectin methylesterase inhibitor superfamily
Vigun01g028000.1	3845	779	6911	8.86832	3.14866	1.80064e-21	1.79342e-20	737.185	1206.2	394.419	4050.23	5135.62	2425.04	2348.77	786.84	1763.32	787.077	819.508	1751.41	7251.38	3857.2	9623.78	21907.6	27932.7	19107.1	11428.6	13745.7	13969.1	13107.6	12100.5	12732.2	3.14866	2.57002	2.99823	3.49806	PF13499 PF13833	PTHR10891 PTHR10891:SF590		KOG0027	K13448	GO:0005509
Vigun07g184900.1	1533	311	2755	8.86389	3.14794	4.0659e-82	2.70658e-80	306.562	348.416	277.527	612.814	514.884	358.785	985.369	810.684	761.241	1025.12	1228.43	1000.93	2550.89	2973.08	2741.65	3963.47	4035.09	3640.43	2020.59	2441.01	2649.26	2875.92	3749.87	3533.07	3.14794	2.96899	1.47541	1.64224	PF00043 PF02798	PTHR11260 PTHR11260:SF227	EC:2.5.1.18	KOG0406		GO:0005515
Vigun01g027900.1	3738	759	6717	8.85125	3.14588	3.8285e-22	3.94871e-21	731.033	1167.79	377.925	3780.59	4892.95	2306.6	2285.03	765.748	1703.82	770.952	801.297	1723.88	7092.36	3749.89	9309.82	21138.5	26686	18329.2	11177.1	13439.1	13595	12728.9	11844.2	12306.4	3.14588	2.59093	3.0066	3.48398	PF13499 PF13833	PTHR10891 PTHR10891:SF590		KOG0027	K13448	GO:0005509
Vigun01g112200.1	226	46	405	8.83514	3.14325	2.99415e-54	9.74213e-53	59.4669	36.5791	41.5933	79.1944	67.666	64.8406	33.6424	26.5948	38.7232	31.4831	33.9392	39.0781	396.618	369.501	449.943	315.262	341.652	385.361	406.037	356.311	336.495	638.931	515.373	508.115	3.14325	2.29964	3.47299	3.9917	PF01210 PF07479	PTHR11728 PTHR11728:SF17	EC:1.1.1.8	KOG2711	K00006	GO:0004367 GO:0005975 GO:0006072 GO:0009331 GO:0016491 GO:0016616 GO:0046168 GO:0051287 GO:0055114	AT2G41540	6-phosphogluconate dehydrogenase family protein
Vigun10g150301.1	95	19	171	8.8306	3.14251	3.34447e-13	2.15301e-12	25.6323	17.3751	15.0596	26.3981	17.1109	11.239	49.5783	57.775	56.6681	88.3062	91.8843	99.4715	144.99	187.799	179.977	959.28	582.606	1407.18	402.198	709.229	740.086	3199.04	2680.21	2758.34	3.14251	5.75131	3.49675	4.94887	PF00010 PF14215	PTHR11514 PTHR11514:SF40				GO:0046983
Vigun09g206400.1	31	6	56	8.82918	3.14228	4.64317e-16	3.55546e-15	3.07588	7.31583	8.6055	15.0847	8.55547	6.91633	11.5093	7.33651	6.61127	5.37516	14.0724	13.3221	48.6419	56.0959	62.992	100.589	77.9206	99.4149	25.9173	16.9672	39.6474	90.6493	87.2376	111.674	3.14228	3.18515	1.69689	3.14343	PF03330	PTHR22595 PTHR22595:SF47					AT2G18660	plant natriuretic peptide A
Vigun03g139566.1	32	7	57	8.7978	3.13714	5.64577e-09	2.71019e-08	3.07588	10.0593	6.45413	3.77116	0.77777	1.72908	1.77065	5.50238	3.77787	1.53576	1.65557	0.888138	54.2544	56.0959	61.9922	6.1335	8.39145	2.04979	5.75939	7.91802	4.0664	2.92417	2.68423	8.37552	3.13714	1.40061	0.683152	1.77732	PF08031	PTHR32448	EC:1.21.3.8			GO:0016491 GO:0050660 GO:0055114
Vigun02g143200.1	1411	288	2535	8.79361	3.13646	4.32261e-115	6.37042e-113	281.955	274.344	308.364	831.541	878.88	897.394	631.238	596.091	573.292	430.013	474.321	461.832	2546.21	2592.61	2464.69	3759.84	3342.19	3607.63	3138.87	3178.52	3328.35	3292.62	3392.87	3560.99	3.13646	2.038	2.4214	2.90692	PF13499	PTHR10891 PTHR10891:SF573		KOG0027	K13448	GO:0005509
Vigun09g184300.1	189	39	339	8.7794	3.13412	1.35542e-19	1.22956e-18	29.7335	56.6977	29.4021	82.0228	131.443	57.0597	76.1381	31.1801	29.2785	34.5546	38.9059	57.729	395.683	257.309	363.954	287.048	499.891	319.767	401.238	443.409	453.404	282.182	217.423	261.037	3.13412	2.03243	3.24835	2.53557	PF00169 PF00620	PTHR23176 PTHR23176:SF42		KOG4271		GO:0006367 GO:0007165	AT4G24580	Rho GTPase activation protein (RhoGAP) with PH domain
Vigun08g094850.1	33	7	60	8.7353	3.12686	5.82377e-13	3.68282e-12	8.20233	7.31583	5.01988	4.71395	3.11108	4.32271	6.19729	2.75119	0.944468	2.30364	1.65557	0.888138	53.319	56.0959	69.9912	8.5869	15.5841	19.473	13.4386	24.8852	22.3652	61.4076	52.3426	36.2939	3.12686	1.8451	2.61696	4.95205	PF00232	PTHR10353 PTHR10353:SF46	EC:3.2.1.21			GO:0004553 GO:0005975
Vigun03g131100.1	290	60	520	8.72967	3.12593	1.31598e-57	4.7408e-56	76.8969	29.2633	72.4297	390.315	419.996	291.35	30.1011	32.0972	43.4455	19.9649	30.6281	10.6577	531.319	387.793	639.919	3978.19	4380.34	4306.61	318.686	300.885	328.362	1002.99	1367.62	1358.23	3.12593	3.52311	3.16558	5.92786	PF00407	PTHR31213 PTHR31213:SF11				GO:0006952 GO:0009607
Vigun07g143500.1	61	12	109	8.727	3.12549	9.58027e-23	1.01939e-21	15.3794	9.14479	12.9083	4.71395	2.33331	0.864541	12.3946	11.9218	12.2781	10.7503	7.45007	7.99324	99.1545	108.533	118.985	28.2141	28.7707	23.5726	90.2305	98.4097	101.66	137.436	114.08	78.1715	3.12549	3.34794	2.98785	3.65381	PF00561	PTHR10992 PTHR10992:SF907	EC:3.3.2.10	KOG4178		GO:0003824	AT3G05600	alpha/beta-Hydrolases superfamily protein
Vigun06g098500.1	398	82	715	8.71096	3.12283	1.65615e-17	1.36734e-16	86.1245	80.4741	79.6009	67.8809	95.6657	83.8605	85.8767	86.2039	90.6689	79.8596	79.4675	103.024	771.722	639.005	733.907	296.862	371.621	537.045	444.433	553.13	501.184	2095.17	1449.49	1631.83	3.12283	2.28471	2.512	4.3024	PF00561	PTHR10992 PTHR10992:SF907	EC:3.3.2.10	KOG4178		GO:0003824	AT3G05600	alpha/beta-Hydrolases superfamily protein
Vigun03g377800.1	245	50	439	8.70743	3.12225	1.69224e-19	1.52456e-18	54.3405	50.2963	46.6131	51.8535	43.5551	40.6334	55.7756	62.3603	60.4459	74.4844	62.084	63.9459	405.037	539.008	372.953	105.496	80.3182	136.311	187.18	179.852	164.689	270.486	193.265	321.062	3.12225	1.24357	1.57409	1.96864		PTHR33133 PTHR33133:SF4					AT4G16850
Vigun03g070700.1	1051	217	1884	8.69246	3.11976	4.70338e-50	1.36443e-48	227.615	217.646	205.098	196.1	179.665	188.47	168.212	171.491	175.671	222.685	266.547	206.936	2068.21	1929.21	1655.79	787.542	775.61	846.564	1219.07	1206.93	1131.48	2008.91	1493.78	2019.9	3.11976	2.09449	2.78716	2.98783	PF00504	PTHR36490					AT2G21970	stress enhanced protein 2
Vigun01g058300.1	3003	620	5387	8.69203	3.11969	1.33385e-121	2.28321e-119	605.947	640.135	613.142	582.645	477.551	535.151	487.815	504.385	508.124	794.756	702.79	666.992	5137.33	6193.72	4829.39	6541.99	6463.81	6550.11	5466.63	5247.39	4560.47	7177.38	8005.73	7845.07	3.11969	3.61566	3.34778	3.41127	PF02798 PF13410	PTHR11260 PTHR11260:SF195	EC:2.5.1.18	KOG0406	K00799	GO:0005515
Vigun08g191200.1	2001	413	3588	8.68813	3.11905	1.19756e-20	1.14437e-19	409.091	416.088	413.781	322.434	269.886	353.597	522.343	451.195	401.399	798.596	926.293	750.477	3549.92	3965.74	3248.59	884.451	787.597	956.228	930.142	1050.83	966.788	4726.92	3152.63	4986.23	3.11905	1.47433	1.10026	2.37783	PF00903	PTHR11959 PTHR11959:SF1	EC:1.13.11.27	KOG0638	K00457	GO:0003868 GO:0009072 GO:0016701 GO:0055114	AT1G06570	phytoene desaturation 1
Vigun08g058800.1	355	73	637	8.66562	3.1153	6.5006e-26	8.06619e-25	74.8463	69.5004	76.0153	64.1098	62.2216	44.0916	55.7756	48.6043	58.557	74.4844	85.262	71.9392	637.957	731.685	539.932	106.723	115.083	179.357	155.504	153.836	99.6269	352.363	289.897	402.025	3.1153	1.23507	1.32767	2.17228	PF03171 PF14226	PTHR10209 PTHR10209:SF197		KOG0143	K04124	GO:0016491 GO:0055114
Vigun10g082400.1	67	14	120	8.657	3.11387	1.06649e-21	1.07189e-20	23.5817	6.40135	11.474	16.9702	17.1109	20.749	3.54131	3.66825	15.1115	15.3576	8.27786	11.5458	117.863	128.045	112.986	22.0806	23.9756	13.3236	20.1579	23.7541	19.3154	78.9526	69.7901	96.3185	3.11387	0.115003	1.50214	2.80026	PF00560 PF13855	PTHR27004 PTHR27004:SF37				GO:0005515
Vigun03g443100.1	2208	458	3958	8.64811	3.11239	8.16925e-33	1.32045e-31	464.457	459.068	449.638	661.839	670.438	616.418	386.003	376.913	490.179	542.124	545.511	583.507	3899.77	4255.97	3719.53	1119.98	757.628	1232.95	1565.6	1157.16	1021.68	1086.33	958.271	1878.91	3.11239	0.674664	1.57926	1.23131	PF03171 PF14226	PTHR10209 PTHR10209:SF173	EC:1.14.17.4	KOG0143	K05933	GO:0016491 GO:0055114
Vigun07g245800.1	123	25	220	8.64036	3.11109	4.47744e-20	4.14769e-19	34.8599	16.4606	25.0994	52.7963	23.3331	65.7051	24.7892	25.6778	33.0564	22.2685	59.6006	18.6509	218.888	252.431	188.976	50.2947	31.1682	42.0207	36.4762	44.1147	56.9297	103.808	73.8164	96.3185	3.11109	-0.199888	0.719396	1.44639	PF00069 PF01657	PTHR27002	EC:2.7.11.1	KOG1187		GO:0004672 GO:0004713 GO:0005524 GO:0006468
Vigun02g112300.2	418	87	750	8.59737	3.1039	1.67699e-07	7.11565e-07	92.2763	86.8755	82.4694	167.817	110.443	124.494	162.9	122.886	99.1691	134.379	134.101	141.214	837.201	623.152	788.9	180.325	208.587	301.319	261.093	325.77	273.466	2324.72	1241.46	2099.46	3.1039	0.777182	1.16019	3.78962	PF03547	PTHR31651 PTHR31651:SF3		KOG2722	K07088	GO:0016021 GO:0055085	AT5G65980	Auxin efflux carrier family protein
Vigun11g005400.1	566	118	1014	8.57091	3.09945	4.66484e-50	1.35467e-48	100.479	136.257	118.326	105.593	97.2213	94.235	73.4822	72.448	78.3908	84.4668	76.1563	83.485	1086.96	1024.36	931.882	544.655	469.921	591.365	503.947	343.868	342.595	166.678	265.739	217.764	3.09945	2.43465	2.40782	1.41332	PF02045	PTHR12632 PTHR12632:SF15			K08064	GO:0003700 GO:0006355
Vigun03g215400.1	79	16	141	8.56954	3.09922	3.02765e-32	4.79534e-31	19.4805	11.8882	17.9281	11.3135	10.111	21.6135	14.1652	15.5901	16.056	10.7503	14.9001	14.2102	136.571	143.898	141.982	104.27	157.04	139.386	125.747	133.475	149.44	269.024	217.423	230.327	3.09922	3.21882	3.15714	4.16848	PF07059	PTHR31558 PTHR31558:SF3
Vigun03g323700.1	1129	236	2023	8.56744	3.09886	3.68704e-23	4.00991e-22	337.321	147.231	223.743	2302.29	1790.43	1628.8	800.336	1595.69	970.913	2977.07	1744.15	2384.65	2259.04	1858.48	1950.75	1339.56	1116.06	1420.51	1631.83	1146.98	1213.82	321.659	391.898	280.58	3.09886	-0.561783	0.245903	-2.83749	PF00955	PTHR11453 PTHR11453:SF51				GO:0005452 GO:0006820 GO:0016020 GO:0016021
Vigun05g035100.1	2050	429	3672	8.56722	3.09883	2.89038e-19	2.5812e-18	404.99	533.141	347.806	1082.32	846.992	702.008	1675.04	1194.93	1350.59	943.725	1296.31	1230.96	3872.64	2693.82	4450.44	4133.98	3231.91	4015.54	4230.28	5492.85	6578.43	10135.2	8671.42	12708.5	3.09883	2.11282	1.9495	3.18262	PF00201	PTHR11926 PTHR11926:SF265	EC:2.4.1.323			GO:0008152 GO:0016758
Vigun04g083600.1	400	84	717	8.55796	3.09727	3.57922e-78	2.18713e-76	104.58	78.6452	68.1269	91.4507	81.6659	80.4024	158.474	184.33	118.058	124.397	138.24	91.4782	611.765	763.392	775.902	549.562	455.536	553.444	559.621	557.655	598.778	558.517	562.347	629.56	3.09727	2.62003	1.89669	2.30541	PF03798	PTHR31766 PTHR31766:SF2				GO:0016021	AT3G27270	TRAM, LAG1 and CLN8 (TLC) lipid-sensing domain containing protein
Vigun05g094300.1	29	6	53	8.55715	3.09713	1.03067e-09	5.23197e-09	10.2529	4.57239	3.58563	2.82837	2.33331	1.72908	0.885327	1.83413	1.88894	0.76788	0.827786	0.888138	49.5773	60.9738	46.9941	33.1209	15.5841	27.6722	8.63909	11.3115	2.0332	5.84834	5.36847	4.18776	3.09713	3.47041	2.2541	2.63273	PF03208	PTHR19317 PTHR19317:SF9		KOG3142
Vigun01g113800.1	1167	244	2089	8.55608	3.09695	1.60946e-26	2.04779e-25	256.323	295.377	180.716	446.883	475.995	397.689	546.247	392.503	532.68	317.135	320.353	459.167	2113.11	1143.87	3009.62	4517.94	5195.51	3719.35	3039.04	3732.78	3863.08	4735.69	4461.2	4263.14	3.09695	3.34653	2.85352	3.6175	PF04577	PTHR20961 PTHR20961:SF12	EC:2.4.1.255	KOG4698		GO:0016757	AT3G57380	Glycosyltransferase family 61 protein
Vigun07g127900.1	393	82	703	8.54746	3.0955	3.91272e-60	1.48732e-58	83.0486	77.7307	86.055	112.192	136.11	149.566	130.143	125.638	142.615	175.845	183.769	184.733	717.467	802.415	589.926	814.529	592.197	766.622	516.426	492.049	435.105	1032.23	1054.9	963.185	3.0955	2.44956	1.85738	2.48637	PF03171 PF14226	PTHR10209 PTHR10209:SF109	EC:1.14.11.13	KOG0143	K04125	GO:0005506 GO:0016491 GO:0055114	AT1G02400	gibberellin 2-oxidase 6
Vigun03g133200.1	3510	737	6283	8.5289	3.09236	4.07107e-25	4.88227e-24	610.049	1203.45	396.57	977.674	1193.1	578.378	2813.57	1526.91	1598.98	1410.6	1478.43	2651.98	6624.65	4421.82	7803.01	3904.59	4435.48	3452.87	7189.64	7557.19	7337.83	3795.57	3139.21	4568.85	3.09236	2.10087	1.89464	1.05387	PF00226	PTHR24078
Vigun03g070600.1	828	174	1482	8.50414	3.08816	3.03554e-50	8.85252e-49	198.907	164.606	159.202	152.732	150.887	134.004	138.996	124.721	145.448	177.38	177.146	158.089	1625.76	1542.64	1276.84	608.444	604.184	625.186	950.3	904.917	867.161	1479.63	1139.46	1528.53	3.08816	2.07023	2.73411	3.01634		PTHR33471 PTHR33471:SF5					AT2G21960
Vigun08g019000.1	38	8	69	8.5003	3.08751	1.10071e-09	5.57517e-09	9.22763	10.0593	5.01988	4.71395	2.33331	9.50996	5.31196	2.75119	7.55574	4.60728	1.65557	6.21697	55.1898	52.4375	98.9875	110.403	83.9145	110.689	116.148	85.9671	66.0791	42.4005	84.5534	50.2531	3.08751	4.20331	4.10191	3.82777	PF01554	PTHR11206 PTHR11206:SF115		KOG1347	K03327	GO:0006855 GO:0015238 GO:0015297 GO:0016020 GO:0055085	AT1G47530	MATE efflux family protein
Vigun03g073900.1	172	36	308	8.49897	3.08729	1.3583e-06	5.30218e-06	42.037	39.3226	27.2508	2.82837	4.66662	1.72908	16.8212	9.17063	9.44468	12.2861	15.7279	13.3221	282.497	264.626	375.953	296.862	131.866	194.73	492.428	402.688	221.619	14.6209	49.6583	80.9634	3.08729	6.07874	4.97791	1.81299	PF01658 PF07994	PTHR11510 PTHR11510:SF6	EC:5.5.1.4		K01858	GO:0004512 GO:0006021 GO:0008654	AT5G10170	myo-inositol-1-phosphate synthase 3
Vigun03g268400.1	306	64	547	8.49692	3.08694	3.27518e-30	4.80111e-29	72.7957	63.099	57.37	92.3935	104.221	90.7769	112.437	99.9599	104.836	103.664	108.44	90.5901	506.062	673.151	462.942	428.119	300.893	372.037	502.027	438.885	380.209	393.301	334.187	298.727	3.08694	1.93779	2.05815	1.7614	PF03514	PTHR31636 PTHR31636:SF53					AT4G36710	GRAS family transcription factor
Vigun08g101100.1	206	43	368	8.47745	3.08363	1.02373e-39	2.11174e-38	47.1634	36.5791	46.6131	3.77116	7.7777	4.32271	83.2208	63.2774	71.7795	86.0026	126.651	98.5833	339.558	386.574	378.952	20.8539	29.9695	26.6473	334.045	383.459	403.591	289.493	390.556	421.568	3.08363	2.28721	2.36067	1.82354	PF00201	PTHR11926 PTHR11926:SF286	EC:2.4.1.324	KOG1192		GO:0008152 GO:0016758	AT1G22380	UDP-glucosyl transferase 85A3
Vigun11g007800.2	1026	217	1835	8.45826	3.08036	9.2468e-88	7.21905e-86	223.514	208.501	218.723	242.297	194.443	219.594	435.581	514.472	426.899	353.993	394.026	357.031	1809.1	1657.27	2037.74	1296.62	1171.21	1308.79	1811.33	1637.9	1547.27	954.742	1032.09	1263.31	3.08036	2.5246	1.85944	1.55639	PF00191	PTHR10502 PTHR10502:SF113		KOG0819	K17099	GO:0005509 GO:0005544
Vigun03g125600.1	465	98	831	8.44711	3.07846	1.79288e-80	1.14375e-78	115.858	86.8755	92.5092	108.421	86.3325	90.7769	119.519	134.808	118.058	134.379	143.207	127.892	757.69	874.364	861.891	626.844	652.135	586.24	626.814	610.819	558.114	578.986	546.242	559.764	3.07846	2.70763	2.26971	2.05505	PF08507	PTHR34965					AT4G33625	(1 of 1) PF08507 - COPI associated protein (COPI_assoc)
Vigun02g076400.1	823	175	1470	8.41081	3.07225	2.94428e-54	9.59118e-53	136.364	296.291	91.792	151.789	238.775	112.39	258.516	94.4575	131.281	119.021	134.101	316.177	1525.67	1386.54	1498.81	1727.19	1745.42	1531.19	1106.76	1335.88	1513.72	1504.49	1168.98	1377.77	3.07225	3.31453	3.03034	2.8311	PF00514 PF04564	PTHR23315 PTHR23315:SF116	EC:6.3.2.19			GO:0004842 GO:0005488 GO:0005515 GO:0016567	AT1G60190	ARM repeat superfamily protein
Vigun06g205600.1	28	6	50	8.4036	3.07101	6.2321e-10	3.22052e-09	9.22763	7.31583	1.43425	2.82837	3.11108	5.18725	4.42664	2.75119	0.944468	7.6788	5.7945	2.66441	43.9647	45.1206	61.9922	11.0403	14.3853	10.249	20.1579	11.3115	14.2324	10.2346	9.39482	6.9796	3.07101	1.68087	2.49229	0.721478	PF01344	PTHR24412 PTHR24412:SF243				GO:0005515
Vigun03g095600.1	288	61	514	8.37789	3.06659	6.9134e-11	3.80444e-10	67.6693	91.4479	25.0994	154.618	196.776	114.119	162.015	55.0238	106.725	39.9298	45.5282	102.136	618.313	295.113	629.92	666.098	1087.29	598.539	519.305	781.622	647.575	396.225	408.003	428.547	3.06659	2.33695	2.58935	2.71623	PF00931	PTHR23155 PTHR23155:SF554				GO:0043531
Vigun02g022400.1	253	54	451	8.36813	3.06491	1.04467e-40	2.23698e-39	50.2393	54.8687	56.6529	37.7116	59.1105	32.8526	40.7251	36.6825	51.0013	16.8934	41.3893	25.756	449.002	431.694	472.94	334.889	466.325	309.519	360.922	308.803	390.375	413.77	445.583	357.355	3.06491	3.09854	3.04538	3.85579	PF04043	PTHR31080 PTHR31080:SF10	EC:3.1.1.11			GO:0004857	AT1G14890	Plant invertase/pectin methylesterase inhibitor superfamily protein
Vigun06g049800.1	346	74	618	8.36631	3.06459	6.4405e-22	6.56897e-21	71.7704	86.8755	63.107	181.959	184.332	136.598	384.232	329.226	369.287	176.612	278.964	248.679	560.317	789.001	505.936	186.459	231.364	231.626	311.967	339.344	482.886	769.057	534.162	777.527	3.06459	0.36898	0.0669779	1.56293		PTHR33647					AT3G20340
Vigun09g229100.1	35	7	62	8.35952	3.06342	6.07004e-10	3.13854e-09	12.3035	2.74344	7.17125	2.82837	0.77777	3.45817	2.65598	2.75119	1.88894	1.53576	2.48336	1.77628	54.2544	80.4854	50.9936	14.7204	15.5841	8.19917	19.198	23.7541	13.2158	39.4763	26.8423	44.6694	3.06342	2.44638	2.94455	4.25935		PTHR33696 PTHR33696:SF3
Vigun03g104900.1	130	28	232	8.35232	3.06218	2.8023e-10	1.4866e-09	33.8346	26.5199	22.948	21.6842	18.6665	19.8845	36.2984	36.6825	31.1674	31.4831	19.8669	47.0713	202.051	259.748	233.97	256.38	230.165	212.153	567.3	492.049	336.495	519.04	430.819	244.286	3.06218	3.53599	3.74443	3.60086	PF00011	PTHR11527 PTHR11527:SF158			K13993		AT3G46230	heat shock protein 17.4
Vigun08g149600.1	279	60	497	8.34762	3.06136	7.6279e-49	2.14071e-47	66.644	67.6714	44.4618	218.727	249.664	140.92	154.932	48.6043	61.3904	101.36	69.534	113.682	541.608	476.815	473.94	626.844	696.49	516.547	651.771	745.425	751.268	615.538	514.031	495.552	3.06136	1.59436	3.01964	2.51366		PTHR33142
Vigun05g180800.1	1537	329	2746	8.34732	3.06131	1.6426e-60	6.30478e-59	358.852	304.521	323.423	247.954	231.775	306.048	399.283	359.489	378.732	301.009	310.42	357.92	2531.25	2757.23	2948.63	2589.57	2266.89	2813.34	1513.76	2014.57	2063.7	5152.39	4290.75	4384.58	3.06131	3.287	2.2975	3.8344	PF07714 PF11721 PF13855	PTHR27006 PTHR27006:SF35	EC:2.7.11.1	KOG1187		GO:0004672 GO:0004713 GO:0005515 GO:0005524 GO:0006468	AT1G53440	Leucine-rich repeat transmembrane protein kinase
Vigun07g225700.1	242	52	432	8.33921	3.05991	8.31788e-23	8.88843e-22	44.0875	64.0135	47.3303	48.0823	45.8884	40.6334	45.1517	33.9313	37.7787	56.8231	71.1896	52.4001	419.068	473.157	403.949	180.325	122.275	196.78	287.01	157.229	152.49	152.057	163.738	213.576	3.05991	1.89142	2.35227	1.55298	PF00501 PF13193	PTHR24095 PTHR24095:SF171	EC:6.2.1.8	KOG1176		GO:0003824 GO:0008152	AT3G48990	AMP-dependent synthetase and ligase family protein
Vigun09g006000.1	903	193	1612	8.33651	3.05944	9.54019e-97	9.29039e-95	197.881	195.698	186.453	122.563	130.665	130.546	148.735	130.223	133.17	145.129	140.724	119.899	1626.7	1599.95	1608.8	1036.56	789.995	1049.49	1165.32	981.835	1005.42	1146.27	1060.27	1126.51	3.05944	2.90576	2.93536	3.03818	PF08392 PF08541	PTHR31561 PTHR31561:SF1	EC:2.3.1.119 EC:2.3.1.199		K15397	GO:0003824 GO:0006633 GO:0008152 GO:0008610 GO:0016020 GO:0016747	AT1G01120	3-ketoacyl-CoA synthase 1
Vigun03g195300.1	216	46	386	8.33077	3.05845	3.64231e-49	1.03058e-47	54.3405	30.1778	54.5015	49.9679	41.9996	43.2271	69.9408	49.5214	49.1123	52.9837	33.9392	44.4069	325.526	392.671	439.944	274.781	284.11	283.896	201.579	185.508	160.623	172.526	138.238	139.592	3.05845	2.64013	1.70002	1.77787	PF00067	PTHR24298 PTHR24298:SF45		KOG0156		GO:0004497 GO:0005506 GO:0016705 GO:0020037 GO:0055114	AT1G64950	cytochrome P450, family 89, subfamily A, polypeptide 5
Vigun02g174300.1	1738	373	3104	8.31408	3.05556	1.1675e-32	1.87501e-31	426.521	331.956	361.431	529.848	424.662	297.402	464.797	358.572	379.676	239.579	262.408	238.021	2954.99	3430.39	2925.63	1649.91	1589.58	1675.7	1471.53	1935.39	1535.07	3691.77	2495	3584.72	3.05556	1.97311	2.0384	3.72297	PF00314	PTHR31048 PTHR31048:SF36
Vigun03g398600.4	468	101	835	8.31078	3.05498	4.37884e-24	5.00317e-23	98.428	100.593	102.549	81.08	75.4437	101.151	85.8767	98.1258	78.3908	75.2523	117.546	68.3866	818.493	993.873	693.912	386.411	280.514	413.033	362.842	504.491	398.508	853.858	736.822	1019.02	3.05498	2.06735	2.27029	3.32074	PF07911	PTHR33108 PTHR33108:SF3					AT5G20670	Protein of unknown function (DUF1677)
Vigun10g076000.1	59	13	104	8.29957	3.05304	1.16772e-07	5.03302e-07	19.4805	8.23031	10.0398	2.82837	3.88885	6.05179	8.85327	9.17063	6.61127	5.37516	4.96672	5.32883	88.8649	141.459	82.9895	31.8942	14.3853	36.8962	27.8371	42.9836	25.415	39.4763	33.5529	27.9184	3.05304	2.70352	1.96585	2.68746	PF04488 PF04572	PTHR12042 PTHR12042:SF18		KOG1928	K01988		AT3G09020	alpha 1,4-glycosyltransferase family protein
Vigun09g158800.1	48	10	86	8.29877	3.0529	3.17552e-35	5.64243e-34	7.17704	13.7172	10.0398	7.54233	5.44439	7.78087	100.927	60.5262	62.3349	82.1632	88.5731	123.451	85.1232	25.609	145.982	299.315	191.805	346.415	569.22	824.606	856.995	4462.28	4365.91	4518.59	3.0529	5.33374	3.33024	5.50361	PF07645 PF07714 PF13947	PTHR27005 PTHR27005:SF32	EC:2.7.11.1	KOG1187		GO:0004672 GO:0004713 GO:0005509 GO:0005515 GO:0005524 GO:0006468 GO:0030247	AT1G21240	wall associated kinase 3
Vigun07g253600.1	152	33	270	8.28759	3.05095	3.44226e-33	5.64338e-32	28.7082	34.7502	34.422	32.9977	38.8885	35.4462	18.5919	20.1754	22.6672	45.3049	42.2171	38.1899	241.338	243.895	325.959	134.937	135.462	138.361	91.1904	96.1474	120.976	146.209	151.659	189.845	3.05095	1.92917	2.32728	1.95591	PF04117	PTHR11266 PTHR11266:SF18		KOG1944	K13348	GO:0016021	AT4G33905	Peroxisomal membrane 22 kDa (Mpv17/PMP22) family protein
Vigun05g029900.1	31	7	56	8.26478	3.04698	6.93618e-11	3.81621e-10	8.20233	6.40135	5.737	3.77116	0.77777	1.72908	15.0506	7.33651	11.3336	0.76788	0.827786	0.888138	60.8023	57.3154	49.9937	11.0403	17.9817	13.3236	33.5965	35.0655	28.4648	5.84834	2.68423	4.18776	3.04698	2.75383	1.52624	2.35651	PF03171 PF14226	PTHR10209 PTHR10209:SF124		KOG0143		GO:0016491 GO:0055114
Vigun03g414800.1	75	16	134	8.25967	3.04608	2.89525e-15	2.10639e-14	14.3541	15.5461	18.6453	31.1121	25.6664	28.5299	30.9865	38.5167	33.0564	38.394	42.2171	50.6239	110.38	175.605	114.985	33.1209	27.5719	25.6224	114.228	121.033	95.5605	26.3175	71.1322	58.6286	3.04608	0.0169275	1.68959	0.250118
Vigun10g027700.1	308	67	550	8.24664	3.04381	3.88155e-19	3.44958e-18	68.6945	84.132	47.3303	74.4805	81.6659	52.737	116.863	104.545	86.891	307.92	480.116	361.472	538.802	593.885	517.935	472.28	419.572	540.12	220.777	251.114	252.117	1703.33	1436.06	2057.59	3.04381	2.77723	1.23167	2.17666	PF03226	PTHR13848 PTHR13848:SF11		KOG3399		GO:0008270	AT4G27740	Yippee family putative zinc-binding protein
Vigun05g034400.1	157	34	280	8.24584	3.04367	5.22905e-30	7.60059e-29	34.8599	37.4936	29.4021	25.4554	39.6663	26.8008	22.1332	26.5948	29.2785	13.054	19.8669	13.3221	285.303	237.798	315.96	144.751	127.071	158.859	151.664	132.344	147.407	134.512	124.817	202.408	3.04367	2.22813	2.46741	3.31977	PF00450	PTHR11802 PTHR11802:SF43	EC:3.4.16.6		K16297	GO:0004185 GO:0006508	AT3G02110	serine carboxypeptidase-like 25
Vigun11g021200.1	799	173	1426	8.24501	3.04352	2.31841e-26	2.94031e-25	174.3	187.468	157.05	147.075	150.11	134.868	265.598	232.017	194.56	331.724	484.255	498.245	1366.65	1179.23	1731.78	3707.09	3319.42	3774.69	1222.91	1730.65	2010.84	7934.74	6140.18	7907.89	3.04352	4.64384	2.84241	4.06409	PF01657 PF07714 PF11883	PTHR27002 PTHR27002:SF95	EC:2.7.11.1	KOG1187		GO:0004672 GO:0004674 GO:0004713 GO:0005524 GO:0006468
Vigun05g259900.1	67	14	119	8.24342	3.04324	9.9017e-08	4.29463e-07	19.4805	13.7172	10.0398	10.3707	6.99993	6.91633	14.1652	12.8389	8.50021	19.9649	31.4559	15.0983	106.638	137.801	111.986	20.8539	27.5719	19.473	143.025	70.1311	66.0791	19.0071	8.0527	11.1674	3.04324	1.4832	2.97541	-0.79917		PTHR33142 PTHR33142:SF7
Vigun04g033300.1	382	83	681	8.24156	3.04292	2.85648e-63	1.19638e-61	84.0739	80.4741	83.1865	41.4828	51.3328	56.1952	78.7941	69.6968	71.7795	43.0013	39.7337	34.6374	655.73	706.076	679.914	152.111	165.431	170.133	392.599	265.819	271.433	114.043	127.501	129.821	3.04292	1.7105	2.07772	1.66174	PF00069 PF08263 PF13855	PTHR27008 PTHR27008:SF19	EC:2.7.11.1	KOG1187		GO:0004672 GO:0004713 GO:0005515 GO:0005524 GO:0006468	AT1G48480	receptor-like kinase 1
Vigun02g035900.1	1063	231	1895	8.21941	3.03904	4.63679e-25	5.5391e-24	267.601	193.869	230.197	236.64	181.22	161.669	183.263	150.398	112.392	127.468	238.402	126.116	1716.5	2143.84	1824.77	559.376	544.245	675.406	414.676	386.852	467.637	624.31	450.951	919.911	3.03904	1.61813	1.50859	2.01982	PF04749	PTHR15907 PTHR15907:SF43					AT1G58320	PLAC8 family protein
Vigun09g089600.1	110	24	197	8.21291	3.03789	1.24499e-31	1.92866e-30	24.607	19.204	27.9679	24.5126	20.9998	20.749	21.2479	12.8389	23.6117	16.8934	23.178	9.76952	213.276	179.263	196.975	120.217	116.282	86.0912	103.669	127.82	91.4941	42.4005	42.9477	43.2735	3.03789	2.28346	2.48485	1.36773	PF02359 PF02933 PF05496 PF07724	PTHR23077 PTHR23077:SF82	EC:3.6.4.6		K13525	GO:0005524 GO:0006281 GO:0006310 GO:0009378 GO:0016787
Vigun11g129000.1	557	121	992	8.20815	3.03706	1.32516e-29	1.89419e-28	107.656	161.863	93.2263	199.872	204.554	95.0996	611.761	433.771	406.121	652.698	766.53	1232.74	913.906	398.769	1664.79	14210.1	11401.6	16477.2	4203.4	7796.99	9164.66	28716.8	26994	28052.4	3.03706	6.39674	3.86592	4.98118	PF00067	PTHR24296 PTHR24296:SF7		KOG0157		GO:0004497 GO:0005506 GO:0016705 GO:0020037 GO:0055114	AT2G27690	cytochrome P450, family 94, subfamily C, polypeptide 1
Vigun01g170700.1	126	28	225	8.18632	3.03321	2.64468e-17	2.15827e-16	34.8599	28.3488	19.3624	25.4554	17.8887	14.6972	35.4131	22.9266	34.0008	19.197	32.2837	41.7425	256.305	192.677	226.971	47.8413	56.3426	52.2697	122.867	142.524	97.5937	179.837	83.2112	132.612	3.03321	1.43058	1.97488	2.0855	PF03140	PTHR31549 PTHR31549:SF6					AT2G36430	Plant protein of unknown function (DUF247)
Vigun03g311100.1	110	24	195	8.18484	3.03295	1.61885e-25	1.96883e-24	22.5564	34.7502	14.3425	84.8512	119.777	34.5817	136.34	56.8579	68.9461	56.0553	94.3676	119.899	242.274	112.192	231.971	231.846	267.328	247	458.832	496.573	483.902	311.424	236.213	242.89	3.03295	1.64124	2.45694	1.54814	PF00847	PTHR31839 PTHR31839:SF0				GO:0003677 GO:0003700 GO:0006355	AT1G63030	Integrase-type DNA-binding superfamily protein
Vigun08g034250.1	1553	339	2768	8.16526	3.0295	4.18992e-109	5.49857e-107	355.776	335.614	325.575	375.231	440.218	408.928	401.053	321.889	362.676	377.029	378.298	345.486	2811.87	2957.23	2534.68	2684.02	2646.9	2939.4	2679.08	2513.41	2239.57	2900.78	2947.29	3260.87	3.0295	2.7559	2.77525	3.04871	PF02714	PTHR13018 PTHR13018:SF31				GO:0016020
Vigun03g195400.1	215	47	382	8.15175	3.02711	3.65654e-47	9.61552e-46	55.3658	30.1778	55.2186	49.9679	40.444	44.9562	66.3995	49.5214	49.1123	52.9837	33.9392	43.5188	322.72	387.793	436.945	267.421	272.123	284.921	199.659	178.721	159.606	168.14	130.185	139.592	3.02711	2.60657	1.70481	1.74725	PF00067	PTHR24298 PTHR24298:SF45		KOG0156		GO:0004497 GO:0005506 GO:0016705 GO:0020037 GO:0055114	AT1G64950	cytochrome P450, family 89, subfamily A, polypeptide 5
Vigun03g290200.1	602	132	1073	8.14666	3.02621	9.74661e-73	5.25649e-71	150.718	149.06	95.3777	197.043	159.443	124.494	185.919	140.311	165.282	172.005	192.874	255.784	1085.09	918.265	1215.85	2264.49	1938.42	2199.43	1536.8	1795.13	1805.48	2911.01	3119.08	2615.95	3.02621	3.73455	3.38575	3.80016	PF00249	PTHR10641 PTHR10641:SF565		KOG0048	K09422	GO:0003677	AT5G65790	myb domain protein 68
Vigun04g132900.1	366	80	652	8.14483	3.02588	3.1059e-14	2.13189e-13	82.0233	101.507	56.6529	103.707	120.554	102.88	172.639	120.135	101.058	68.3414	80.2952	99.4715	773.593	298.772	883.888	549.562	558.631	660.033	860.07	1134.54	915.958	578.986	526.11	573.723	3.02588	2.43431	2.88565	2.75841	PF00560 PF08263 PF13855	PTHR27004 PTHR27004:SF27	EC:2.7.11.1	KOG0472		GO:0005515
Vigun10g173400.1	1146	251	2041	8.14262	3.02549	4.58652e-40	9.56849e-39	282.981	242.337	226.612	205.528	185.109	211.813	297.47	331.977	280.507	239.579	240.886	235.357	2142.11	2165.79	1814.77	1099.12	1045.33	1281.12	2431.42	2114.11	1674.34	903.569	1045.51	991.103	3.02549	2.50743	2.77302	2.03823	PF00732 PF05199	PTHR11552 PTHR11552:SF69			K15403	GO:0010430 GO:0016614 GO:0050660 GO:0055114	AT1G72970	Glucose-methanol-choline (GMC) oxidoreductase family protein
Vigun06g112300.1	64	14	114	8.14161	3.02531	8.19581e-22	8.31315e-21	18.4553	12.8027	10.7569	2.82837	11.6666	2.59362	9.7386	6.41944	15.1115	3.07152	4.13893	4.44069	113.186	93.8996	134.983	52.7481	63.5353	62.5186	45.1153	48.6393	57.9463	48.2488	76.5007	68.4001	3.02531	3.38726	2.2784	4.05118	PF13499	PTHR23050 PTHR23050:SF177		KOG0027		GO:0005509
Vigun08g151200.1	4356	953	7758	8.13922	3.02489	8.11654e-50	2.33979e-48	908.408	1013.24	938	902.251	975.324	887.884	708.262	698.802	816.02	952.172	996.654	931.657	7836.95	8730.23	6708.15	3892.32	3320.62	3455.95	5133.54	3990.68	4220.93	6458.03	5265.12	5339.39	3.02489	1.94782	2.58568	2.56645	PF00481	PTHR13832 PTHR13832:SF219	EC:3.1.3.16	KOG0698	K14497	GO:0003824 GO:0004722 GO:0006470	AT3G11410	protein phosphatase 2CA
Vigun05g091300.1	39	8	69	8.13353	3.02388	2.2751e-14	1.57616e-13	10.2529	7.31583	7.88838	16.9702	11.6666	8.64541	5.31196	14.673	5.66681	5.37516	4.13893	8.88138	71.0919	60.9738	74.9905	123.897	127.071	153.734	37.4361	61.0819	62.0127	228.085	154.343	226.139	3.02388	3.4403	2.64572	5.048	PF04525	PTHR31087 PTHR31087:SF11
Vigun01g052900.1	156	34	278	8.11778	3.02109	8.01593e-24	9.04261e-23	24.607	50.2963	27.9679	82.0228	110.443	66.5697	165.556	69.6968	80.2798	35.3225	72.0174	85.2612	290.916	201.213	342.957	407.265	455.536	496.05	347.483	380.065	419.856	644.78	433.504	569.535	3.02109	2.39116	1.86251	3.09687	PF05678	PTHR34777 PTHR34777:SF1					AT1G17147	VQ motif-containing protein
Vigun10g080600.1	718	158	1279	8.11349	3.02032	5.32718e-31	8.05772e-30	167.123	201.185	104.7	351.661	440.996	261.092	318.718	200.837	291.841	111.343	153.968	247.79	1440.55	652.42	1744.78	3261.8	3424.91	3335.01	2136.74	3046.18	2951.19	3235.6	3834.43	3212.01	3.02032	3.24953	3.32551	4.32474	PF14383	PTHR35499 PTHR35499:SF2					AT5G01370	ALC-interacting protein 1
Vigun03g265000.1	1515	333	2698	8.11328	3.02028	8.40981e-22	8.51768e-21	276.829	509.365	211.552	753.29	956.657	579.243	2086.72	1132.57	1385.53	793.988	1080.26	1789.6	2757.62	1654.83	3682.54	3132.99	3828.9	3319.64	4788.94	6191.89	6504.21	5804.48	4280.01	5988.5	3.02028	2.16715	1.9249	2.13321		PTHR35291 PTHR35291:SF1					AT4G36500
Vigun07g208700.1	1443	317	2568	8.10502	3.01881	3.19725e-59	1.17956e-57	334.245	294.462	321.989	293.208	346.885	337.171	403.709	420.932	383.454	443.067	513.227	494.693	2516.28	2819.43	2369.7	933.519	794.79	1109.96	1649.11	1199.01	1258.55	1331.96	1219.98	1468.51	3.01881	1.53819	1.76524	1.47032	PF13347	PTHR19432 PTHR19432:SF38			K15378	GO:0005887 GO:0008515 GO:0015770	AT1G22710	sucrose-proton symporter 2
Vigun07g248000.1	71	16	127	8.09559	3.01714	4.58136e-10	2.39079e-09	18.4553	12.8027	15.7768	62.2242	59.1105	43.2271	23.0185	28.429	47.2234	42.2334	50.495	41.7425	144.99	87.8023	147.981	93.2293	77.9206	66.6182	126.707	184.377	229.752	634.545	426.793	650.499	3.01714	0.530926	2.45449	3.67018	PF01657 PF07714	PTHR27002 PTHR27002:SF122	EC:2.7.11.1	KOG1187		GO:0004672 GO:0004713 GO:0005524 GO:0006468	AT4G38830	cysteine-rich RLK (RECEPTOR-like protein kinase) 26
Vigun11g194100.1	48	11	86	8.09504	3.01704	1.9668e-15	1.44889e-14	8.20233	9.14479	14.3425	19.7986	15.5554	19.0199	11.5093	9.17063	11.3336	13.054	28.1447	18.6509	77.6399	93.8996	84.9893	28.2141	28.7707	21.5228	35.5163	24.8852	26.4316	13.1588	17.4475	25.1266	3.01704	0.529918	1.43956	-0.102814		PTHR34379 PTHR34379:SF1
Vigun09g035500.5	1770	390	3150	8.07116	3.01278	2.12277e-66	9.52794e-65	378.333	405.114	387.248	305.464	293.219	309.506	328.456	291.626	297.507	264.151	375.815	280.652	3070.98	3285.27	3092.61	2092.75	2196.16	2365.46	1580.95	1780.42	1672.31	4399.42	3337.84	4081.67	3.01278	2.87324	2.45569	3.68235	PF00481	PTHR13832 PTHR13832:SF303	EC:3.1.3.16	KOG0698	K14497	GO:0003824 GO:0004722 GO:0006470
Vigun07g035700.1	145	32	259	8.06613	3.01188	2.66357e-26	3.36877e-25	34.8599	32.0067	29.4021	20.7414	29.5553	19.0199	18.5919	26.5948	18.8894	21.5006	24.0058	15.9865	252.563	199.994	323.959	152.111	134.263	165.008	186.22	170.803	184.005	178.374	153.001	156.343	3.01188	2.70308	3.07785	2.98756	PF01210 PF07479	PTHR11728 PTHR11728:SF17	EC:1.1.1.8	KOG2711	K00006	GO:0004367 GO:0005975 GO:0006072 GO:0009331 GO:0016491 GO:0016616 GO:0046168 GO:0051287 GO:0055114	AT2G41540	6-phosphogluconate dehydrogenase family protein
Vigun10g074400.1	104	23	185	8.02575	3.00464	2.99421e-36	5.50483e-35	22.5564	13.7172	32.9878	55.6247	62.9994	57.0597	52.2343	37.5996	44.39	19.9649	24.0058	13.3221	191.761	134.142	229.971	635.431	561.028	664.132	476.11	424.18	435.105	140.36	217.423	226.139	3.00464	3.40471	3.31455	3.34935	PF00230	PTHR19139 PTHR19139:SF90		KOG0223	K09872	GO:0005215 GO:0006810 GO:0016020	AT4G00430	plasma membrane intrinsic protein 1;4
Vigun09g148400.5	504	112	896	8.01214	3.00219	3.28634e-38	6.46915e-37	110.732	124.369	100.398	213.071	200.665	157.347	131.028	132.057	162.448	107.503	153.968	129.668	1056.09	806.073	825.896	531.161	563.426	508.348	996.375	820.081	751.268	210.54	228.16	177.282	3.00219	1.48895	2.59314	0.655205		PTHR34371 PTHR34371:SF1					AT4G27810	(1 of 14) PF05097 - Protein of unknown function (DUF688) (DUF688)
Vigun07g146300.1	51	11	91	8.00451	3.00081	2.36522e-21	2.33883e-20	13.3288	9.14479	11.474	11.3135	6.99993	11.239	10.6239	6.41944	4.72234	9.21456	9.93343	6.21697	97.2837	91.4607	82.9895	96.9094	77.9206	94.2904	59.5137	82.5737	62.0127	102.346	119.448	134.008	3.00081	3.1869	3.22915	3.81017	PF00571 PF16561	PTHR13780 PTHR13780:SF54		KOG1764
Vigun06g207300.1	526	117	935	7.98756	2.99776	2.1852e-86	1.63647e-84	114.833	148.146	88.2064	206.471	221.664	167.721	205.396	98.1258	114.281	131.308	196.185	213.153	997.158	856.072	951.88	923.706	963.818	954.178	714.165	912.835	722.803	1407.99	1209.25	1294.02	2.99776	2.25372	2.49165	2.85487	PF05553 PF14364	PTHR33098 PTHR33098:SF10
Vigun05g172900.1	123	27	218	7.94205	2.98951	2.18903e-23	2.4131e-22	33.8346	21.9475	26.5336	19.7986	13.2221	17.2908	24.7892	22.0095	28.334	30.7152	30.6281	15.9865	211.405	174.385	267.966	110.403	92.3059	84.0415	71.9924	98.4097	75.2285	131.588	147.633	136.8	2.98951	2.51083	1.70898	2.42756	PF00067	PTHR24282 PTHR24282:SF53	EC:1.14.13.173	KOG0157		GO:0004497 GO:0005506 GO:0016705 GO:0020037 GO:0055114	AT3G14610	cytochrome P450, family 72, subfamily A, polypeptide 7
Vigun04g015100.1	290	65	515	7.93532	2.98829	8.23535e-21	7.94949e-20	68.6945	65.8425	60.2385	55.6247	39.6663	71.7569	74.3675	82.5357	74.6129	139.754	180.457	140.326	489.225	541.447	514.935	125.123	164.233	177.307	117.108	173.065	154.523	976.673	673.743	952.017	2.98829	1.48212	0.941708	2.49847	PF00083	PTHR23500 PTHR23500:SF170		KOG0254		GO:0016020 GO:0016021 GO:0022857 GO:0022891 GO:0055085
Vigun06g027900.1	95	21	168	7.9285	2.98705	1.46567e-31	2.26161e-30	26.6576	14.6317	22.2309	42.4256	34.9997	31.988	18.5919	34.8484	37.7787	12.2861	14.0724	22.2034	155.28	185.36	162.979	131.257	93.5047	150.66	123.827	96.1474	87.4277	153.519	138.238	140.988	2.98705	1.77872	1.75272	3.15562	PF00168	PTHR31208 PTHR31208:SF3				GO:0005515	AT5G12300	Calcium-dependent lipid-binding (CaLB domain) family protein
Vigun10g133000.2	45	10	81	7.92517	2.98644	1.37655e-14	9.64563e-14	9.22763	9.14479	12.1911	9.42791	7.7777	8.64541	9.7386	26.5948	16.056	0.76788	0.827786	0.888138	81.3816	65.8517	94.988	35.5743	25.1743	33.8216	53.7543	36.1967	43.7139	1.46209	1.34212	1.39592	2.98644	1.87116	1.35127	0.75788	PF00201	PTHR11926 PTHR11926:SF310	EC:2.4.1.273			GO:0008152 GO:0016758
Vigun07g165200.1	178	40	316	7.907	2.98313	7.15727e-44	1.70334e-42	51.2646	32.9212	35.8563	31.1121	31.1108	31.1235	24.7892	20.1754	29.2785	12.2861	14.0724	8.88138	316.172	328.039	304.961	116.537	97.1011	146.56	287.01	225.098	200.27	125.739	112.738	115.861	2.98313	1.94812	3.26232	3.32985	PF03168	PTHR31852 PTHR31852:SF48					AT1G54540	Late embryogenesis abundant (LEA) hydroxyproline-rich glycoprotein family
Vigun01g187700.1	163	37	289	7.906	2.98295	4.78695e-12	2.84932e-11	49.214	18.2896	42.3104	25.4554	34.9997	47.5498	59.3169	53.1897	22.6672	38.394	33.9392	36.4137	253.499	370.721	243.969	52.7481	51.5475	39.9709	108.469	95.0163	102.677	77.4905	48.3162	78.1715	2.98295	0.417641	1.17948	0.907441	PF00462	PTHR10168 PTHR10168:SF81	EC:1.8.1.9	KOG1752	K03676	GO:0009055 GO:0015035 GO:0045454
Vigun07g230000.1	538	121	954	7.90499	2.98276	3.59402e-42	8.0592e-41	100.479	199.356	62.3899	625.07	644.771	421.896	798.565	426.434	577.07	623.519	640.706	858.829	938.226	596.324	1328.83	3411.45	3243.89	3338.09	1611.67	2142.39	2193.83	3374.49	2665.44	3245.51	2.98276	2.56247	1.72272	2.12883	PF00847	PTHR31839 PTHR31839:SF8				GO:0003677 GO:0003700 GO:0006355	AT5G51990	C-repeat-binding factor 4
Vigun08g175550.1	217	49	385	7.90325	2.98245	7.52403e-25	8.90317e-24	47.1634	46.6384	52.3501	17.913	11.6666	15.5617	57.5463	44.9361	49.1123	23.0364	18.2113	32.8611	447.131	349.99	357.955	45.3879	63.5353	83.0166	42.2356	50.9016	34.5644	78.9526	77.8428	69.796	2.98245	2.08813	-0.247443	1.61238	PF00560 PF08263 PF13855	PTHR27004 PTHR27004:SF1				GO:0005515
Vigun05g185900.1	1012	227	1796	7.90129	2.98209	7.22421e-25	8.5631e-24	234.792	271.6	175.696	349.775	456.551	285.299	371.837	210.007	308.841	191.202	194.53	295.75	1966.25	1152.4	2270.71	1716.15	1974.39	1812.02	1696.14	1887.88	1610.3	1254.47	1272.33	1321.94	2.98209	2.33362	2.54395	2.49764	PF00004 PF14363	PTHR23070 PTHR23070:SF21		KOG0743	K08900	GO:0005524
Vigun02g070300.1	859	193	1525	7.89462	2.98087	1.55182e-54	5.12173e-53	198.907	224.962	155.616	222.499	260.553	177.231	491.357	384.249	352.286	208.096	236.747	277.099	1661.31	1209.72	1703.78	766.688	780.405	716.402	1308.34	1476.15	1447.64	2194.59	1912.52	1852.39	2.98087	1.7774	1.7852	3.04524	PF02181	PTHR23213 PTHR23213:SF239					AT1G70140	formin 8
Vigun05g286900.1	111	25	197	7.89199	2.98039	8.17625e-26	1.01036e-24	27.6829	22.862	24.3823	24.5126	24.1109	14.6972	44.2664	34.8484	55.7236	109.807	76.1563	82.5968	224.501	165.849	200.975	196.272	193.003	307.469	161.263	133.475	111.826	418.156	363.714	420.172	2.98039	3.45988	1.59225	2.16217	PF00916 PF01740	PTHR11814 PTHR11814:SF85			K17471	GO:0008271 GO:0008272 GO:0015116 GO:0016020 GO:0016021 GO:0055085	AT3G15990	sulfate transporter 3;4
Vigun05g215300.1	473	106	839	7.88949	2.97993	1.68785e-20	1.60122e-19	103.554	125.284	90.3578	269.638	280.775	195.386	960.58	653.866	629.96	262.615	321.181	293.086	840.007	602.421	1075.86	3034.86	2920.22	3523.59	1748.94	2855.01	3173.83	2285.24	1950.1	2102.26	2.97993	3.66783	1.79302	2.85348	PF07223	PTHR31805 PTHR31805:SF3					AT4G28300	Protein of unknown function (DUF1421)
Vigun09g064700.1	7422	1673	13171	7.87367	2.97704	8.17923e-26	1.01036e-24	1611.76	1818.9	1587.72	1901.61	1774.09	1825.05	1493.55	1342.58	1492.26	1316.91	1636.53	1399.71	13079	13871.5	12562.4	4598.9	4011.11	4725.79	4301.31	4635.44	3778.71	10037.2	6560.27	12091.5	2.97704	1.27761	1.55468	2.72036	PF01126	PTHR35703 PTHR35703:SF2	EC:1.14.99.3	KOG4480	K00510	GO:0004392 GO:0006788 GO:0055114	AT2G26670	Plant haem oxygenase (decyclizing) family protein
Vigun02g179100.1	55	13	98	7.84575	2.97191	7.33435e-24	8.29411e-23	8.20233	20.1185	9.32263	16.9702	12.4443	15.5617	18.5919	9.17063	43.4455	6.91092	8.27786	16.8746	100.09	79.2659	115.985	83.4156	65.9328	63.5435	184.301	203.606	187.055	71.6422	57.711	75.3797	2.97191	2.24288	3.01335	2.67474	PF04525	PTHR31087 PTHR31087:SF14					AT5G41590	Protein of unknown function (DUF567)
Vigun03g245900.1	273	62	484	7.80707	2.96478	7.42147e-61	2.88882e-59	66.644	68.5859	50.9159	49.9679	59.8883	55.3307	46.9223	39.4337	43.4455	73.7165	68.7062	55.0646	487.354	460.962	504.936	355.743	339.254	443.78	447.313	359.704	372.076	345.052	308.687	311.29	2.96478	2.78531	3.1833	2.28881	PF00179	PTHR24068	EC:6.3.2.19	KOG0417	K06689
Vigun03g339000.1	1947	442	3452	7.80262	2.96396	1.10584e-40	2.36615e-39	450.103	525.825	351.391	1050.27	1221.1	652.729	1371.37	918.897	951.079	796.292	884.903	1221.19	3618.21	1988.96	4749.4	8205.4	8998.03	7766.66	4960.76	6620.6	6554.03	10639.6	10233.6	9462.94	2.96396	3.09414	2.48414	3.38573	PF00069 PF00560 PF08263	PTHR27000 PTHR27000:SF54	EC:2.7.11.1	KOG1187		GO:0004672 GO:0004713 GO:0005515 GO:0005524 GO:0006468	AT1G74360	Leucine-rich repeat protein kinase family protein
Vigun04g132300.1	3088	702	5473	7.79354	2.96228	1.80287e-81	1.16907e-79	717.704	721.524	667.644	515.707	434.773	459.936	912.772	844.615	875.522	471.479	567.861	475.154	5146.68	5512.03	5761.27	3786.82	3471.66	4525.94	3562.19	4081.18	4079.62	5577.86	4820.88	5961.97	2.96228	3.06269	2.15461	3.43333	PF00316	PTHR11556 PTHR11556:SF17	EC:3.1.3.11		K03841	GO:0005975 GO:0042132 GO:0042578
Vigun11g108000.1	86	20	152	7.78604	2.96089	7.55573e-15	5.37225e-14	17.43	14.6317	26.5336	66.9381	27.222	49.2789	39.8397	42.1849	50.0568	12.2861	12.4168	12.4339	170.246	149.996	135.983	121.443	109.089	147.585	143.985	169.672	111.826	229.547	153.001	274.996	2.96089	1.3984	1.68767	4.14617	PF04727	PTHR12771 PTHR12771:SF17		KOG2998			AT1G03620	ELMO/CED-12 family protein
Vigun10g050400.1	77	18	137	7.7623	2.95648	3.5959e-29	5.06126e-28	18.4553	17.3751	17.211	36.7688	29.5553	25.9362	16.8212	29.346	15.1115	18.4291	25.6614	23.9797	126.282	141.459	143.982	134.937	100.697	99.4149	85.431	124.426	102.677	219.313	167.765	223.347	2.95648	1.86059	2.35055	3.16472	PF00248	PTHR11732 PTHR11732:SF223		KOG1577		GO:0016491 GO:0055114
Vigun10g066100.1	281	64	498	7.75681	2.95546	2.19964e-40	4.66666e-39	72.7957	66.7569	53.0673	102.764	94.888	77.8087	68.1702	55.0238	51.0013	152.04	161.418	134.997	501.385	537.789	454.943	295.635	413.579	358.714	292.769	261.295	267.366	502.957	550.268	375.502	2.95546	1.95489	2.23743	1.67169		PTHR37078 PTHR37078:SF1
Vigun02g170900.1	65	15	116	7.74869	2.95395	5.1943e-16	3.96317e-15	16.4047	11.8882	16.4939	12.2563	10.8888	15.5617	12.3946	11.9218	10.3891	13.054	11.589	13.3221	112.25	137.801	96.9878	19.6272	31.1682	35.8714	46.0752	48.6393	26.4316	90.6493	56.3689	89.3389	2.95395	1.16289	1.80351	2.63822	PF00155	PTHR11751 PTHR11751:SF411	EC:4.4.1.14	KOG0256	K14270	GO:0003824 GO:0009058 GO:0030170	AT1G62960	ACC synthase 10
Vigun03g146300.1	47	11	84	7.74724	2.95368	3.78103e-15	2.73567e-14	13.3288	5.48687	13.6254	11.3135	15.5554	12.1036	0.885327	0.917063	3.77787	6.91092	3.31114	4.44069	82.317	89.0217	79.9899	62.5617	59.9389	74.8174	2.8797	4.52458	4.0664	105.27	79.1849	134.008	2.95368	2.34	1.03955	4.4409
Vigun03g438500.1	276	63	489	7.73837	2.95203	1.68113e-05	5.89287e-05	76.8969	31.0923	81.7523	34.8833	25.6664	37.1753	45.1517	49.5214	51.9457	36.8583	32.2837	32.8611	465.839	669.492	332.958	77.2821	71.9267	68.668	196.779	113.115	174.855	57.0213	77.8428	57.2327	2.95203	1.15671	1.72517	0.913222	PF01190	PTHR33210					AT5G47635	Pollen Ole e 1 allergen and extensin family protein
Vigun03g391800.1	106	24	189	7.73743	2.95185	4.69062e-14	3.18005e-13	29.7335	18.2896	25.0994	8.48512	10.8888	13.8327	12.3946	10.0877	9.44468	13.8218	15.7279	8.88138	173.053	209.75	182.977	22.0806	34.7646	17.4232	98.8696	82.5737	35.581	13.1588	12.0791	5.58368	2.95185	1.16128	2.76501	-0.31834	PF13450	PTHR10742 PTHR10742:SF300	EC:1.5.3.17	KOG0685	K12259		AT4G29720	polyamine oxidase 5
Vigun05g136400.1	266	61	472	7.69903	2.94468	1.26494e-28	1.74827e-27	67.6693	69.5004	46.6131	62.2242	69.9993	60.5179	85.8767	75.1992	56.6681	89.842	80.2952	79.9324	492.966	528.033	393.95	99.3628	115.083	112.739	157.423	257.901	199.254	279.258	201.318	242.89	2.94468	0.763436	1.49696	1.53259	PF05542	PTHR31808 PTHR31808:SF2					AT3G07310	Protein of unknown function (DUF760)
Vigun10g093900.1	109	25	192	7.66221	2.93776	9.32845e-17	7.37049e-16	20.5058	37.4936	17.211	28.2837	37.333	20.749	72.5968	29.346	40.6121	18.4291	40.5615	31.973	201.115	162.19	212.973	220.806	334.459	258.274	142.065	184.377	223.652	261.713	201.318	314.082	2.93776	3.23568	1.94816	3.09476	PF04525	PTHR31087 PTHR31087:SF11					AT5G01750	Protein of unknown function (DUF567)
Vigun10g052500.1	86	20	151	7.65287	2.936	3.87318e-16	2.97909e-15	18.4553	16.4606	24.3823	16.0274	4.66662	11.239	6.19729	15.5901	3.77787	8.44668	11.589	9.76952	130.023	137.801	185.977	89.5491	77.9206	97.3651	33.5965	33.9344	34.5644	48.2488	18.7896	41.8776	2.936	3.05197	1.99766	1.86958		PTHR14155 PTHR14155:SF78
Vigun09g133600.1	228	53	403	7.6519	2.93582	1.46367e-19	1.3247e-18	57.4163	57.6121	43.0275	45.254	60.6661	50.1434	107.125	112.799	114.281	189.666	235.919	222.923	443.389	406.085	359.955	328.756	292.502	526.796	392.599	434.36	347.678	1552.73	1293.8	1763.05	2.93582	2.87899	1.81341	2.82944
Vigun09g276200.1	91	21	162	7.65031	2.93552	2.24691e-07	9.40928e-07	25.6323	15.5461	22.2309	20.7414	18.6665	8.64541	22.1332	26.5948	34.9453	22.2685	17.3835	21.3153	175.859	129.264	179.977	226.94	219.376	249.05	160.303	216.049	275.499	1013.23	609.321	996.687	2.93552	3.85506	2.9617	5.42496	PF05278	PTHR21704 PTHR21704:SF19				GO:0006355 GO:0043401	AT4G35110	Arabidopsis phospholipase-like protein (PEARLI 4) family
Vigun03g104500.1	560	130	991	7.63989	2.93355	1.83803e-24	2.13732e-23	147.642	112.481	129.083	195.158	123.665	156.482	252.318	303.548	269.173	397.762	251.647	320.618	959.741	993.873	1019.87	1469.59	1359.41	1335.44	2074.34	1858.47	1258.55	1207.68	1166.3	872.45	2.93355	3.1312	2.65358	1.74276	PF00011	PTHR11527 PTHR11527:SF158		KOG0710	K13993		AT3G46230	heat shock protein 17.4
Vigun03g166200.1	1922	445	3398	7.63593	2.9328	3.81903e-13	2.4448e-12	415.243	527.654	392.268	645.812	715.548	499.705	1976.05	1421.45	1406.31	2474.11	3460.97	3583.64	3562.08	3042.59	3590.55	2112.38	1789.78	2337.79	2393.99	2961.34	3398.5	17509.9	11905.9	17298.2	2.9328	1.7454	0.865735	2.29502	PF00195 PF08541	PTHR11877 PTHR11877:SF27	EC:2.3.1.74		K00660	GO:0003824 GO:0008152 GO:0008610 GO:0009058 GO:0016747
Vigun01g227600.1	533	124	943	7.63047	2.93177	5.49908e-39	1.11433e-37	128.161	120.711	121.911	102.764	73.1104	112.39	156.703	130.223	158.671	89.0741	95.1954	85.2612	845.62	837.78	1145.86	620.711	625.762	696.929	620.095	575.753	478.819	602.379	641.532	580.703	2.93177	2.75312	1.91006	2.75907	PF00168 PF00387 PF00388 PF09279	PTHR10336 PTHR10336:SF92	EC:3.1.4.11		K05857	GO:0004435 GO:0005515 GO:0006629 GO:0007165 GO:0008081 GO:0035556	AT3G08510	phospholipase C 2
Vigun09g119800.1	3773	875	6671	7.62192	2.93015	3.76848e-28	5.10096e-27	986.331	994.038	645.413	2450.31	2247.76	1640.04	3479.34	2394.45	2570.84	2328.98	2525.58	3228.38	6695.74	4599.86	8717.9	15084.7	11582.6	13943.7	12561.2	16725.1	18015.2	30373.4	24438.6	31108.1	2.93015	2.67975	2.48578	3.41004	PF02365	PTHR31719 PTHR31719:SF16				GO:0003677 GO:0006355
Vigun10g133300.1	883	205	1561	7.60617	2.92717	5.51272e-74	3.03244e-72	208.134	217.646	190.038	315.835	237.998	264.55	129.258	154.984	125.614	134.379	126.651	171.411	1536.9	1374.35	1772.78	2085.39	1939.62	2118.46	1786.37	1496.51	1505.59	757.36	734.138	917.119	2.92717	2.90821	3.54638	2.47763	PF12708	PTHR31339 PTHR31339:SF12					AT3G61490	Pectin lyase-like superfamily protein
Vigun03g105101.1	146	34	259	7.60473	2.9269	3.28182e-10	1.73164e-09	46.1381	26.5199	29.4021	32.0549	33.4441	29.3944	67.2849	78.8674	34.0008	72.9486	50.495	66.6103	240.403	248.773	286.964	691.859	787.597	638.51	904.225	769.179	526.599	637.469	691.19	283.372	2.9269	4.48023	3.61021	3.0844	PF00011	PTHR11527 PTHR11527:SF158		KOG0710	K13993		AT3G46230	heat shock protein 17.4
Vigun10g072800.1	708	165	1251	7.59434	2.92492	5.2739e-17	4.23742e-16	217.362	103.336	173.544	144.247	159.443	83.8605	198.313	166.905	152.059	33.7867	49.6672	28.4204	1220.72	1182.89	1349.83	877.091	893.09	891.659	933.022	1279.33	990.17	1511.8	700.585	1231.2	2.92492	2.77997	2.63019	4.94396	PF00394 PF07731 PF07732	PTHR11709 PTHR11709:SF9	EC:1.10.3.2		K05909	GO:0005507 GO:0016491 GO:0046274 GO:0048046 GO:0052716 GO:0055114	AT3G09220	laccase 7
Vigun11g163900.1	5398	1257	9539	7.59124	2.92434	3.4545e-28	4.68286e-27	1209.84	1697.27	862.702	3555.26	5092.84	3312.92	9822.71	6855.96	7026.84	5256.91	7012.18	9458.67	10402.8	3881.59	14333.2	30235.7	29908.3	34901.8	23032.8	33571.3	31618.3	40429.6	32528.9	38743.8	2.92434	2.99028	1.89592	2.36205	PF00232	PTHR10353 PTHR10353:SF81	EC:3.2.1.21		K01188	GO:0004553 GO:0005975	AT2G44480	beta glucosidase 17
Vigun03g164700.1	410	95	724	7.59043	2.92418	6.33549e-68	2.97952e-66	110.732	72.2438	103.266	195.158	181.22	201.438	0.885327	0.917063	25.5006	175.845	174.663	169.634	752.078	670.712	749.905	446.519	493.897	478.626	6.71929	2.26229	5.08301	633.083	526.11	590.474	2.92418	1.29623	-0.956993	1.7501	PF03552	PTHR13301 PTHR13301:SF41	EC:2.4.1.12			GO:0016020 GO:0016760 GO:0030244	AT4G24000	cellulose synthase like G2
Vigun03g416400.1	2021	472	3571	7.57084	2.92045	7.71244e-65	3.38451e-63	455.23	490.161	469.717	436.512	367.107	445.239	479.847	452.112	435.4	494.515	629.945	538.212	3354.42	3942.56	3416.57	1491.67	1440.93	1647.01	1909.24	2372.01	1894.94	3563.1	2970.1	3685.23	2.92045	1.87461	2.17533	2.6196	PF00501 PF13193	PTHR24095 PTHR24095:SF169	EC:6.2.1.1 EC:6.2.1.2			GO:0003824 GO:0008152	AT3G16910	acyl-activating enzyme 7
Vigun02g062500.1	874	204	1543	7.56179	2.91873	6.94499e-07	2.78801e-06	233.767	208.501	169.959	115.963	133.776	146.108	164.671	157.735	178.504	436.924	480.944	444.069	1504.16	2097.5	1027.87	103.043	110.288	92.2406	443.473	317.852	251.101	517.578	418.74	534.637	2.91873	-0.373436	1.01519	0.111095							AT1G69760
Vigun06g185100.1	503	118	888	7.55014	2.9165	4.35373e-78	2.64866e-76	99.4533	113.395	139.839	24.5126	38.8885	42.3625	82.3354	91.7063	88.78	109.039	105.129	107.465	893.326	853.633	915.884	117.763	157.04	110.689	469.391	510.147	693.322	2375.89	2195.7	2227.89	2.9165	1.86586	2.67016	4.40194	PF07714 PF11721	PTHR27006 PTHR27006:SF3	EC:2.7.11.1	KOG1187		GO:0004672 GO:0004713 GO:0005524 GO:0006468	AT1G29750	receptor-like kinase in flowers 1
Vigun07g228500.3	601	141	1062	7.53384	2.91339	9.8353e-83	6.64341e-81	142.516	161.863	118.326	188.558	227.109	149.566	265.598	149.481	174.727	112.111	146.518	158.089	1108.47	1079.24	996.874	977.68	812.772	840.415	886.947	860.802	861.061	899.183	779.77	921.307	2.91339	2.21862	2.14508	2.64151	PF00447	PTHR10015 PTHR10015:SF168			K09419	GO:0003700 GO:0005634 GO:0006355 GO:0043565	AT5G62020	heat shock transcription factor B2A
Vigun03g309500.1	140	33	247	7.53084	2.91281	1.06455e-36	1.99172e-35	35.8852	23.7764	38.7248	68.8237	63.7771	70.8924	65.5142	52.2726	84.0576	52.9837	38.9059	57.729	238.532	252.431	249.968	131.257	147.45	149.635	168.942	142.524	82.3447	115.505	87.2376	90.7348	2.91281	1.07378	0.964261	0.971958	PF00249	PTHR10641 PTHR10641:SF674		KOG0048	K09422	GO:0003677	AT4G22680	myb domain protein 85
Vigun03g288000.1	1264	297	2232	7.51685	2.91013	2.33167e-60	8.92477e-59	334.245	285.317	271.073	258.325	264.442	230.833	346.163	370.494	419.344	543.659	466.044	438.74	2299.26	2476.76	1918.76	401.131	450.741	424.307	1030.93	1085.9	1211.79	1780.82	1739.38	2017.1	2.91013	0.759961	1.55096	1.93468	PF14009	PTHR33413 PTHR33413:SF1					AT5G67620	(1 of 28) PF14009 - Domain of unknown function (DUF4228) (DUF4228)
Vigun02g084901.1	101	24	178	7.51325	2.90944	2.20996e-25	2.67499e-24	20.5058	19.204	31.5535	2.82837	3.88885	3.45817	29.2158	44.019	43.4455	27.6437	48.8394	39.0781	210.47	160.971	163.979	8.5869	7.19267	5.12448	82.5513	89.3605	83.3613	36.5521	33.5529	37.6898	2.90944	1.0387	1.12948	-0.100368	PF00069 PF00560 PF07714 PF08263 PF13855	PTHR27000 PTHR27000:SF153	EC:2.7.11.1	KOG1187		GO:0004672 GO:0004713 GO:0005515 GO:0005524 GO:0006468	AT3G47570	Leucine-rich repeat protein kinase family protein
Vigun11g164100.1	5770	1357	10183	7.50463	2.90778	3.77696e-28	5.10993e-27	1253.93	1919.49	897.124	4271.78	5376.72	3471.13	10096.3	6999.94	6813.39	5386.68	7287.83	9777.51	11088.5	4258.41	15201.1	31848.8	31940.3	36845	23873.6	34841.6	32876.9	41998.4	33884.4	40353.3	2.90778	2.93932	1.93763	2.37214	PF00232	PTHR10353 PTHR10353:SF81	EC:3.2.1.21		K01188	GO:0004553 GO:0005975	AT2G44480	beta glucosidase 17
Vigun06g212900.1	2107	497	3718	7.48117	2.90326	2.39755e-14	1.65807e-13	537.253	458.154	495.534	494.022	335.219	365.701	461.255	299.88	245.562	380.869	695.34	349.926	3784.71	4037.68	3331.58	364.33	365.627	476.577	982.937	1452.39	1302.27	2633.22	1594.43	3323.69	2.90326	0.0139277	1.89248	2.40462	PF00188	PTHR10334 PTHR10334:SF223		KOG3017	K13449		AT2G14580	basic pathogenesis-related protein 1
Vigun04g062100.1	51	12	90	7.45944	2.89907	7.35518e-23	7.88415e-22	12.3035	14.6317	9.32263	45.254	28.7775	22.4781	25.6745	27.5119	22.6672	6.91092	10.7612	6.21697	97.2837	62.1933	110.986	104.27	105.493	111.714	134.386	176.459	137.241	86.263	73.8164	78.1715	2.89907	1.73597	2.56249	3.31806	PF07714 PF12819	PTHR27003 PTHR27003:SF7	EC:2.7.11.1	KOG1187		GO:0004672 GO:0004713 GO:0005524 GO:0006468
Vigun01g130100.1	70	16	123	7.4552	2.89825	4.00043e-16	3.07354e-15	17.43	15.5461	16.4939	12.2563	6.99993	10.3745	5.31196	13.7559	13.2225	6.91092	9.10565	8.88138	127.217	125.606	115.985	90.7758	75.523	130.162	118.068	132.344	81.3281	23.3934	22.816	29.3143	2.89825	3.32268	3.36087	1.6009		PTHR36746
Vigun08g190900.1	95	23	168	7.45312	2.89784	7.47474e-27	9.63952e-26	19.4805	21.033	27.2508	24.5126	29.5553	2.59362	41.6104	22.0095	18.8894	35.3225	30.6281	47.9595	184.278	137.801	182.977	309.129	279.315	299.27	123.827	151.574	160.623	323.121	378.477	262.433	2.89784	3.96965	2.40178	3.08118	PF02365	PTHR31719 PTHR31719:SF5				GO:0003677 GO:0006355	AT2G43000	NAC domain containing protein 42
Vigun08g103300.1	42	10	74	7.45277	2.89778	4.70154e-15	3.38214e-14	8.20233	13.7172	7.88838	6.59954	4.66662	6.91633	11.5093	11.0048	5.66681	15.3576	18.2113	16.8746	65.4794	92.6802	63.9919	41.7078	35.9634	38.946	67.1929	40.7213	48.7969	65.7938	37.5793	50.2531	2.89778	2.68116	2.47532	1.60668	PF05678	PTHR33783 PTHR33783:SF1
Vigun11g121400.1	249	59	439	7.45139	2.89751	4.17456e-31	6.34916e-30	65.6187	59.4411	51.633	55.6247	52.8884	53.6016	57.5463	74.2821	58.557	61.4304	61.2562	81.7087	428.422	540.228	347.956	188.912	172.624	233.676	188.14	218.311	261.267	543.896	505.978	522.074	2.89751	1.87639	1.81032	2.94312	PF04564	PTHR22849 PTHR22849:SF0	EC:6.3.2.19			GO:0004842 GO:0005488 GO:0016567	AT3G11840	plant U-box 24
Vigun02g162600.2	31	7	54	7.44667	2.8966	3.69675e-12	2.21475e-11	7.17704	0.914479	13.6254	3.77116	1.55554	1.72908	0.885327	0.917063	0.944468	1.53576	0.827786	0.888138	55.1898	58.5348	47.9939	33.1209	39.5597	24.5975	31.6767	38.459	25.415	93.5735	88.5797	71.1919	2.8966	3.78524	5.12041	6.28377	PF00069	PTHR27002 PTHR27002:SF34	EC:2.7.11.1	KOG1187		GO:0004672 GO:0004674 GO:0004713 GO:0005524 GO:0006468
Vigun06g060500.1	116	28	205	7.38546	2.88469	9.70103e-26	1.193e-24	21.5311	33.8357	27.9679	25.4554	31.1108	31.988	22.1332	21.0925	24.5562	23.8043	33.1114	27.5323	205.792	181.702	227.971	87.0957	63.5353	87.1161	113.268	90.4917	80.3115	146.209	97.9745	166.114	2.88469	1.4248	2.06728	2.28054	PF00005 PF00664	PTHR24223 PTHR24223:SF245	EC:3.6.3.44			GO:0005524 GO:0006810 GO:0016021 GO:0016887 GO:0042626 GO:0055085
Vigun10g016300.1	588	141	1036	7.3681	2.88129	1.53656e-78	9.47337e-77	156.87	143.573	121.194	253.611	223.998	229.103	152.276	152.232	147.337	201.185	232.608	217.594	1069.19	1064.6	972.877	650.151	516.674	640.56	782.318	623.262	588.612	557.055	565.031	579.307	2.88129	1.35471	2.1419	1.38513	PF00069 PF07714	PTHR27007 PTHR27007:SF61	EC:2.7.11.1	KOG1187		GO:0004672 GO:0004713 GO:0005524 GO:0006468	AT2G32800	protein kinase family protein
Vigun05g287100.1	52	12	91	7.34974	2.87769	6.5183e-13	4.11165e-12	12.3035	9.14479	15.7768	89.5651	67.666	55.3307	77.9088	47.6873	56.6681	57.591	58.7728	72.8273	98.2191	74.388	100.987	466.146	595.793	571.892	182.381	234.147	308.03	1274.94	942.166	1277.27	2.87769	2.9423	1.99107	4.20712	PF00400	PTHR19876				GO:0005515
Vigun07g285300.1	1060	255	1865	7.30715	2.86931	9.55672e-44	2.26461e-42	228.64	257.883	278.962	345.061	349.997	306.048	344.392	393.42	384.398	270.294	443.693	360.584	1805.36	1741.41	2046.74	1712.47	1548.82	1885.81	2702.12	2437.62	1952.89	839.237	983.772	893.389	2.86931	2.36217	2.65998	1.33793	PF00676 PF02779 PF16078 PF16870	PTHR23152 PTHR23152:SF8	EC:1.2.4.2		K00164	GO:0004591 GO:0006099 GO:0008152 GO:0016624 GO:0030976 GO:0055114	AT5G65750	2-oxoglutarate dehydrogenase, E1 component
Vigun06g122400.1	45	11	79	7.30661	2.8692	3.85636e-18	3.28118e-17	12.3035	12.8027	7.17125	8.48512	17.8887	12.9681	8.85327	13.7559	12.2781	15.3576	16.5557	15.0983	76.7045	84.1438	74.9905	44.1612	56.3426	44.0705	124.787	95.0163	84.3779	55.5592	56.3689	85.1511	2.8692	1.87767	3.12416	2.06769	PF01370	PTHR10366 PTHR10366:SF458	EC:1.1.1.348	KOG1502		GO:0003824 GO:0050662
Vigun09g187700.1	128	31	224	7.30595	2.86907	7.06058e-23	7.57721e-22	36.9105	36.5791	18.6453	75.4233	108.11	62.247	93.8447	64.1944	96.3357	39.1619	68.7062	112.794	221.695	80.4854	370.953	2102.56	1702.27	2258.87	792.877	1157.16	1207.72	2257.46	1943.39	2015.71	2.86907	4.62476	3.63387	4.81621	PF14144	PTHR22952 PTHR22952:SF199				GO:0006351 GO:0016032 GO:0043565	AT1G09950	RESPONSE TO ABA AND SALT 1
Vigun04g006700.3	180	43	317	7.29858	2.86762	9.69195e-07	3.84207e-06	43.0623	49.3818	38.0076	73.5377	44.3329	40.6334	60.2022	67.8627	95.3912	172.773	149.829	150.983	299.334	326.819	325.959	143.524	45.5536	184.481	78.7117	99.5409	84.3779	712.036	475.109	950.621	2.86762	1.23682	0.233043	2.17441	PF01554	PTHR11206 PTHR11206:SF76		KOG1347	K03327	GO:0006855 GO:0015238 GO:0015297 GO:0016020 GO:0055085	AT4G29140	MATE efflux family protein
Vigun03g247100.4	44	11	77	7.29102	2.86612	2.50707e-06	9.57885e-06	11.2782	8.23031	12.1911	3.77116	2.33331	4.32271	0.885327	2.75119	3.77787	12.2861	9.93343	10.6577	88.8649	79.2659	62.992	24.534	41.9572	37.9211	42.2356	102.934	152.49	685.718	457.662	582.099	2.86612	3.32387	5.32719	5.71377	PF03547	PTHR31651 PTHR31651:SF5		KOG2722		GO:0016021 GO:0055085	AT1G76520	Auxin efflux carrier family protein
Vigun11g021700.1	47	11	83	7.284	2.86473	8.02418e-10	4.11267e-09	15.3794	10.0593	8.6055	5.65674	16.3332	9.50996	12.3946	10.0877	7.55574	13.8218	22.3502	13.3221	81.3816	75.6075	90.9885	210.993	185.811	229.577	50.8746	82.5737	76.2451	362.597	248.292	415.984	2.86473	4.31362	2.80342	4.37486	PF01657 PF07714 PF11883	PTHR27002 PTHR27002:SF95	EC:2.7.11.1	KOG1187		GO:0004672 GO:0004674 GO:0004713 GO:0005524 GO:0006468
Vigun03g426900.1	338	82	594	7.28281	2.86449	1.03335e-47	2.77563e-46	77.9222	85.0465	81.7523	49.0251	27.9997	45.8207	53.1196	53.1897	64.2238	52.9837	69.534	63.9459	572.477	554.861	654.917	440.386	318.875	401.759	381.08	300.885	328.362	307.038	275.134	362.939	2.86449	3.24048	2.5667	2.34159	PF00550	PTHR20863 PTHR20863:SF29		KOG1748		GO:0006633 GO:0031177	AT1G54580	acyl carrier protein 2
Vigun09g210300.1	285	69	501	7.28118	2.86417	9.64229e-44	2.28292e-42	65.6187	67.6714	73.1468	110.307	101.888	140.056	132.799	172.408	153.004	170.469	118.373	153.648	503.256	482.912	516.935	310.355	322.471	313.618	503.947	671.901	597.762	185.685	289.897	156.343	2.86417	1.42592	1.95261	0.514106	PF02309	PTHR31734 PTHR31734:SF38			K14484	GO:0005634 GO:0006355	AT4G32280	indole-3-acetic acid inducible 29
Vigun04g162000.1	2176	526	3825	7.26552	2.86107	1.79698e-19	1.61523e-18	514.696	716.951	347.806	1941.21	2127.2	1160.21	1683.89	1083.05	1294.87	1005.92	829.442	1813.58	4106.49	2359.69	5009.37	4931.34	6135.35	4100.61	7169.49	7619.4	6371.04	1565.89	2058.81	1448.96	2.86107	1.53646	2.38114	0.47555	PF00847	PTHR31839 PTHR31839:SF8				GO:0003677 GO:0003700 GO:0006355	AT5G51990	C-repeat-binding factor 4
Vigun09g051800.1	116	28	204	7.2632	2.86061	7.74112e-30	1.11578e-28	37.9358	28.3488	17.9281	26.3981	38.1107	32.8526	46.037	44.019	55.7236	36.8583	21.5224	18.6509	220.759	182.921	207.974	58.8816	46.7524	75.8423	90.2305	70.1311	76.2451	16.0829	44.2899	27.9184	2.86061	0.898358	0.698701	0.196819		PTHR33915 PTHR33915:SF3
Vigun09g237900.2	4112	997	7227	7.2495	2.85788	4.12534e-107	5.19134e-105	1001.71	1048.91	940.151	794.773	752.881	745.235	895.951	904.224	866.077	870.776	1018.18	933.433	6999.75	7421.73	7260.08	2695.06	3023.32	2816.41	4605.6	3921.68	3408.66	2264.77	2084.31	2537.78	2.85788	1.89619	2.16243	1.28693	PF00170	PTHR22952 PTHR22952:SF194			K14432	GO:0003700 GO:0006355 GO:0043565	AT1G45249	abscisic acid responsive elements-binding factor 2
Vigun01g155300.1	96	23	169	7.23281	2.85456	4.82214e-08	2.15456e-07	26.6576	21.033	22.2309	14.1419	15.5554	15.5617	27.4451	27.5119	33.0564	26.8758	15.7279	24.8679	198.309	202.433	104.987	25.7607	33.5658	40.9958	94.0701	89.3605	49.8135	55.5592	49.6583	72.5878	2.85456	1.14837	1.40605	1.39795	PF00481	PTHR13832 PTHR13832:SF367	EC:3.1.3.16	KOG0700	K01102	GO:0003824 GO:0004722 GO:0006470
Vigun01g105800.1	311	76	547	7.232	2.85439	3.17812e-50	9.25856e-49	73.821	70.4148	82.4694	58.453	69.2215	70.8924	53.1196	44.9361	55.7236	59.8947	49.6672	66.6103	568.735	554.861	515.935	128.804	93.5047	133.236	204.458	192.295	151.474	58.4834	60.3953	86.547	2.85439	0.840405	1.83391	0.221631	PF00646	PTHR31482 PTHR31482:SF3				GO:0005515
Vigun07g156600.1	1107	269	1945	7.22893	2.85378	7.91506e-27	1.0193e-25	294.259	356.647	156.333	509.107	519.55	288.757	525.884	330.143	340.008	318.67	321.181	539.988	1983.09	1631.66	2220.72	1868.27	2264.49	1713.63	1516.64	2040.59	2221.27	2767.73	1989.02	2652.25	2.85378	2.14984	2.27244	2.65069		PTHR33592					AT2G31345
Vigun09g272800.1	36	9	63	7.22063	2.85213	2.93058e-12	1.76533e-11	12.3035	7.31583	6.45413	5.65674	10.8888	12.1036	10.6239	13.7559	9.44468	9.98244	5.7945	8.88138	64.544	70.7296	52.9933	17.1738	23.9756	23.5726	28.797	30.5409	19.3154	24.8555	28.1845	29.3143	2.85213	1.17577	1.21744	1.73977		PTHR33306 PTHR33306:SF7					AT2G21180
Vigun08g175950.1	42	10	75	7.2188	2.85176	1.63065e-12	9.97535e-12	8.20233	9.14479	13.6254	4.71395	3.88885	8.64541	15.0506	16.5071	23.6117	8.44668	8.27786	7.99324	72.9628	64.6322	85.9891	24.534	13.1866	24.5975	9.59899	14.7049	8.13281	19.0071	25.5002	34.898	2.85176	1.8532	-0.766241	1.68369	PF00560 PF08263 PF13855	PTHR27004 PTHR27004:SF1		KOG0472		GO:0005515	AT1G47890	receptor like protein 7
Vigun09g256900.1	3661	891	6431	7.21879	2.85176	6.97436e-17	5.56636e-16	706.426	1501.57	464.697	2364.52	3399.63	1608.05	5226.97	2675.99	2910.85	2328.21	2648.92	4586.34	6369.28	3714.52	9209.84	9368.31	10484.5	8422.59	8701.48	11478.9	11890.2	13642.7	9436.42	13862.9	2.85176	1.93938	1.56837	1.94966		PTHR34779					AT1G76070
Vigun08g074400.1	219	53	384	7.20387	2.84877	1.20128e-08	5.60552e-08	56.391	54.8687	48.7645	21.6842	34.9997	27.6653	78.7941	57.775	52.8902	35.3225	45.5282	40.8543	304.947	282.918	564.929	304.222	167.829	350.514	338.844	368.754	252.117	236.858	271.108	231.723	2.84877	3.28568	2.34072	2.60353	PF01490	PTHR22950 PTHR22950:SF205		KOG1303
Vigun11g086900.1	192	47	337	7.19402	2.8468	1.06454e-18	9.26062e-18	66.644	39.3226	34.422	65.0526	45.8884	39.7689	137.226	131.14	169.06	69.8771	57.1172	98.5833	288.109	393.891	327.959	138.617	135.462	134.261	368.601	492.049	618.094	947.431	881.771	711.919	2.8468	1.438	1.75726	3.49377	PF00141	PTHR31388	EC:1.11.1.7		K00430	GO:0004601 GO:0006979 GO:0020037 GO:0055114
Vigun03g207700.1	122	30	214	7.18808	2.84561	4.31653e-37	8.18715e-36	38.9611	34.7502	15.7768	14.1419	21.7776	16.4263	32.7571	22.9266	17.0004	17.6612	17.3835	12.4339	237.597	192.677	212.973	168.058	158.239	201.904	274.531	243.196	202.304	173.988	199.975	157.739	2.84561	3.33494	3.30835	3.48527	PF00445	PTHR11240 PTHR11240:SF19	EC:3.1.27.1	KOG1642	K01166	GO:0003723 GO:0033897	AT2G02990	ribonuclease 1
Vigun08g113500.1	389	95	683	7.18377	2.84474	2.36267e-61	9.31515e-60	91.251	77.7307	116.174	93.3363	79.3325	90.7769	108.895	117.384	113.336	89.0741	65.3951	75.4917	661.342	629.249	757.904	225.713	216.979	227.527	478.99	418.524	393.425	274.872	295.266	258.245	2.84474	1.34713	1.92645	1.84891	PF00560 PF07714 PF08263 PF13855	PTHR27008 PTHR27008:SF22	EC:2.7.11.1	KOG1187		GO:0004672 GO:0004713 GO:0005515 GO:0005524 GO:0006468
Vigun05g234200.1	181	44	318	7.17834	2.84365	7.31601e-48	1.98057e-46	43.0623	46.6384	43.0275	45.254	19.4443	32.8526	52.2343	73.3651	60.4459	78.3238	92.712	62.1697	290.916	343.892	317.96	342.249	362.031	438.655	386.839	550.868	488.985	878.713	885.797	963.185	2.84365	3.55045	2.93895	3.54801	PF02365	PTHR31989				GO:0003677 GO:0006355	AT2G27300	NTM1-like 8
Vigun10g189200.1	6292	1539	11045	7.17804	2.84359	1.34629e-41	2.9682e-40	1648.67	1531.75	1435.68	2822.72	2121.76	2619.56	3038.44	3405.06	2687.01	3574.48	3970.06	3262.13	11157.7	11558.2	10418.7	4227.21	4241.28	4944.1	6330.53	6634.17	6073.18	17909.1	13681.5	18688.6	2.84359	0.82636	1.06011	2.21804	PF12681	PTHR10374 PTHR10374:SF18		KOG2944			AT1G80160	Lactoylglutathione lyase / glyoxalase I family protein
Vigun08g054100.1	97	24	170	7.17296	2.84257	1.21026e-22	1.28233e-21	27.6829	19.204	24.3823	19.7986	14.7776	12.1036	16.8212	25.6778	19.8338	17.6612	14.0724	14.2102	163.699	208.53	138.982	55.2015	52.7463	77.8921	93.1102	113.115	93.5273	115.505	127.501	101.902	2.84257	1.99319	2.26571	2.90827	PF00892	PTHR23051 PTHR23051:SF2		KOG2765	K15289	GO:0016020 GO:0016021	AT4G32140	EamA-like transporter family
Vigun05g130700.3	59	14	103	7.16131	2.84022	3.94716e-37	7.50206e-36	12.3035	16.4606	14.3425	986.159	1258.43	880.968	745.446	504.385	536.458	444.603	464.388	648.341	123.475	40.2427	144.982	3366.07	3355.38	3383.18	971.418	1374.34	1120.29	2010.37	2001.1	2021.29	2.84022	1.69283	0.95633	1.95374	PF00954 PF01453 PF07714 PF08276	PTHR27002 PTHR27002:SF84	EC:2.7.11.1	KOG1187		GO:0004672 GO:0004674 GO:0004713 GO:0005524 GO:0006468 GO:0048544	AT1G11330	S-locus lectin protein kinase family protein
Vigun01g049700.1	33	8	57	7.15543	2.83904	5.13748e-14	3.47445e-13	7.17704	8.23031	8.6055	6.59954	9.33324	6.91633	7.96794	9.17063	10.3891	16.8934	14.0724	10.6577	66.4148	63.4127	41.9947	56.4282	38.3609	67.6431	39.3559	47.5081	33.5478	76.0284	99.3166	75.3797	2.83904	2.82963	2.12902	2.59064		PTHR34130 PTHR34130:SF1
Vigun03g079600.3	1422	349	2496	7.15113	2.83817	3.65775e-96	3.476e-94	343.473	378.594	324.858	255.496	256.664	241.207	243.465	235.685	266.34	291.027	336.081	311.736	2484.48	2475.54	2526.68	1541.96	1227.55	1648.03	1297.78	1252.18	1382.58	3732.7	3618.35	3668.48	2.83817	2.55182	2.3992	3.55303	PF05212	PTHR31210 PTHR31210:SF10
[truncated: 4,961 more rows]

## Sheet: GO_Up
								Up regulation
GO Type	Level	GO ID	GO Name	p-value	corr. pvalue	Pop total	Pop hits	Total	Gene count	Genes
[truncated: 111 more rows]

## Sheet: GO_Down
								Down regulation
GO Type	Level	GO ID	GO Name	p-value	corr. pvalue	Pop total	Pop hits	Total	Gene count	Genes
[truncated: 95 more rows]

## Sheet: KEGG
						Up regulation			Down regulation
[truncated: 152 more rows]
