# Supplementary material for: Transcriptome Analysis of Differentially Expressed Genes Associated with Salt Stress in Cowpea (Vigna unguiculata L.) during the Early Vegetative Stage
Source: Int J Mol Sci. 2023 Mar 1;24(5):4762. doi: 10.3390/ijms24054762 (PMC10002509; doi:10.3390/ijms24054762)
Supplement: Supplementary file 1 [file ijms-24-04762-s001.zip › Table S3. DEGs for Vu_328.xlsx]

## Sheet: DEGs
	DEGs info.							Normalization																								Log2FoldChange				Annotation
Gene id	평균발현값	C328	S328	foldChange	log2FoldChange	pval	padj	C191_1	C191_2	C191_3	C328_1	C328_2	C328_3	C393_1	C393_2	C393_3	C396_1	C396_2	C396_3	S191_1	S191_2	S191_3	S328_1	S328_2	S328_3	S393_1	S393_2	S393_3	S396_1	S396_2	S396_3	Vu_191	Vu_328	Vu_393	Vu_396	Pfam	Panther	ec	KOG	KO	GO	Best-hit-arabi-name	Best-hit-arabi-defline
Vigun02g054000.2	1593	3183	3	0.000988909	-9.98187	0	0	1472.32	1583.88	1589.87	3412.9	2984.3	3152.98	1822	1664.47	1803.93	697.235	688.718	682.978	0.93542	1.21948	0.999874	1.2267	7.19267	1.0249	2.8797	1.13115	3.0498	1.46209	1.34212	1.39592	-10.5243	-9.98187	-9.54936	-8.94424		PTHR21145 PTHR21145:SF0	EC:5.4.99.5	KOG0795	K01850	GO:0004106 GO:0009073 GO:0046417
Vigun10g089100.1	1382	48	2716	56.5628	5.82178	3.88518e-281	5.35358e-277	440.875	375.851	377.208	56.5674	37.333	50.1434	521.458	464.951	560.069	829.311	1045.49	921.887	10684.4	12478.9	12095.5	2841.04	2568.98	2737.5	7124.37	7071.93	7400.86	11458.4	12327.3	11126.9	4.88419	5.82178	3.80378	3.64195	PF03018	PTHR21495 PTHR21495:SF77
Vigun09g240800.1	633	6	1260	212.253	7.72964	1.09544e-269	1.00631e-265	10.2529	2.74344	7.88838	10.3707	3.11108	4.32271	5.31196	4.58532	33.0564	4.60728	4.96672	4.44069	2884.84	2863.33	2771.65	1161.69	1051.33	1566.04	1682.7	1533.83	1637.74	3269.22	3419.71	3260.87	8.67223	7.72964	6.82033	9.47158	PF02298	PTHR34052				GO:0009055
Vigun06g084300.1	2075	112	4038	36.0374	5.17142	5.43045e-262	3.74144e-258	188.654	68.5859	169.242	147.075	110.443	78.6733	84.9914	69.6968	89.7244	116.718	103.473	75.4917	9705.92	9918	9220.84	3692.37	3875.65	4547.46	7678.23	6961.07	8023.02	14929.4	14145.9	15218.3	6.07968	5.17142	6.53483	7.2269	PF00141	PTHR31388 PTHR31388:SF20	EC:1.11.1.7		K00430	GO:0004601 GO:0006979 GO:0020037 GO:0055114
Vigun01g073200.1	2246	156	4336	27.7785	4.79589	3.72541e-229	2.05337e-225	313.739	115.224	221.592	176.302	180.443	111.526	154.047	144.896	150.17	43.7692	54.6339	39.9662	8757.4	8180.24	9297.83	4392.82	3905.62	4709.4	6056	5447.6	5369.69	4691.83	4426.3	5143.96	5.3337	4.79589	5.23152	6.68752	PF02458	PTHR31642 PTHR31642:SF10	EC:2.3.1.188		K15400	GO:0016747	AT5G41040	HXXXD-type acyl-transferase family protein
Vigun04g149300.1	1455	94	2817	29.8838	4.90129	1.31304e-224	6.03099e-221	92.2763	75.9017	86.7722	98.993	96.4435	87.3187	131.028	115.55	124.67	156.648	185.424	135.885	6454.4	6618.09	6317.2	2680.34	2934.61	2834.86	2920.01	2715.88	2527.27	2304.25	2466.81	2698.31	6.24893	4.90129	4.45867	3.96603	PF04116	PTHR31899 PTHR31899:SF3	EC:1.14.13.129		K15746	GO:0005506 GO:0006633 GO:0016491 GO:0055114	AT4G25700	beta-hydroxylase 1
Vigun10g052600.2	3684	10	7359	707.361	9.4663	3.18284e-219	1.25308e-215	10.2529	14.6317	13.6254	9.42791	13.9999	7.78087	11.5093	8.25357	7.55574	6.91092	10.7612	3.55255	14074.3	13836.2	16204	7008.14	6462.61	8605.02	5983.05	6129.68	4321.57	8094.1	8193.62	8943.66	10.1618	9.4663	9.23261	10.2153	PF00171 PF00696	PTHR11063 PTHR11063:SF13	EC:1.2.1.41 EC:2.7.2.11		K12657	GO:0003824 GO:0004350 GO:0005737 GO:0006561 GO:0008152 GO:0016491 GO:0055114
Vigun03g161300.1	994	1947	42	0.0214228	-5.54471	1.02362e-218	3.52625e-215	2115.18	2016.43	2022.29	1857.3	2013.65	1969.43	1882.21	1729.58	1898.38	1330.74	1340.19	1452.99	13.0959	23.17	15.998	38.0277	56.3426	30.7469	19.198	26.0164	27.4482	13.1588	13.4212	33.5021	-6.87954	-5.54471	-6.24474	-6.10094	PF03372	PTHR11200 PTHR11200:SF63		KOG0565		GO:0046856	AT2G01900	DNAse I-like superfamily protein
Vigun06g219400.1	4077	190	7965	42.0103	5.39267	8.72773e-215	2.67253e-211	354.751	142.659	248.125	205.528	215.442	147.837	211.593	243.022	226.672	72.1808	87.7453	71.9392	13841.4	14154.5	15377.1	7596.96	7439.62	8859.2	10930.4	10124.9	9941.34	11094.3	8492.91	9785.4	5.86237	5.39267	5.5077	6.98504		PTHR33088
Vigun10g056200.2	1456	2863	49	0.0172	-5.86145	3.44208e-214	9.48602e-211	4676.36	4990.31	4045.3	2511.59	3023.97	3053.56	3700.67	3904.85	3933.71	2663.01	3019.76	2920.2	304.947	326.819	502.936	47.8413	52.7463	47.1452	144.945	101.803	111.826	388.915	330.161	379.69	-3.59505	-5.86145	-5.00813	-2.96895	PF00067	PTHR24298 PTHR24298:SF61		KOG0156		GO:0004497 GO:0005506 GO:0016705 GO:0020037 GO:0055114	AT4G37370	cytochrome P450, family 81, subfamily D, polypeptide 8
Vigun01g050200.1	5920	656	11184	17.0492	4.09164	3.3968e-203	8.51021e-200	997.609	983.064	986.764	708.979	626.105	632.844	748.101	871.21	833.965	1439.01	1328.6	1088.86	13854.5	15291	13471.3	10887	11080.3	11584.4	14796.8	14680	13085.7	23277.9	27007.4	25629.1	3.84413	4.09164	4.1168	4.29902	PF02798 PF13410	PTHR11260 PTHR11260:SF195	EC:2.5.1.18	KOG0406	K00799	GO:0005515
Vigun01g039600.1	504	14	995	71.5705	6.16129	1.09922e-199	2.52446e-196	13.3288	11.8882	10.0398	16.9702	18.6665	6.05179	12.3946	4.58532	3.77787	9.21456	13.2446	17.7628	1219.79	1084.11	1163.85	893.038	1072.91	1017.72	794.796	824.606	663.841	1302.72	1178.38	1381.96	6.61996	6.16129	6.78129	6.58562		PTHR33659
Vigun09g093800.1	312	3	620	203.498	7.66887	2.4082e-197	5.1052e-194	1.02529	0.914479	2.8685	1.88558	4.66662	2.59362	0.885327	1.83413	2.8334	3.8394	3.31114	1.77628	1442.42	1269.47	1236.84	537.295	683.304	640.56	1304.5	1299.69	1505.59	2541.1	2673.5	2776.48	9.68166	7.66887	9.53161	9.80603
Vigun01g218800.1	979	71	1886	26.5887	4.73274	4.54296e-196	8.94281e-193	56.391	36.5791	40.159	81.08	66.8882	64.8406	62.8582	51.3555	71.7795	52.2159	52.1505	58.6171	1388.16	1295.08	1482.81	1817.97	1689.08	2151.26	1375.54	1445.6	1574.72	3868.68	3873.35	3833.2	4.96778	4.73274	4.56282	6.15017	PF00026	PTHR13683 PTHR13683:SF347	EC:3.4.23.12	KOG1339		GO:0004190 GO:0006508	AT2G39710	Eukaryotic aspartyl protease family protein
Vigun09g130300.1	4227	232	8223	35.4817	5.149	9.63632e-194	1.77045e-190	408.066	237.764	357.846	234.755	273.775	186.741	238.153	191.666	204.005	80.6274	96.851	90.5901	10367.3	10488.7	10290.7	7827.58	7424.03	9417.77	12661.1	11582.9	12238.9	13451.2	10808.1	13144	4.95571	5.149	5.84699	7.12442	PF00141	PTHR31388 PTHR31388:SF24	EC:1.11.1.7		K00430	GO:0004601 GO:0006979 GO:0020037 GO:0055114	AT5G05340	Peroxidase superfamily protein
Vigun06g147600.1	1479	96	2861	29.6699	4.89093	2.48395e-192	4.27845e-189	1.02529	2.74344	0.717125	129.162	90.9991	69.1633	77.0235	64.1944	88.78	23.8043	12.4168	9.76952	5.61252	12.1948	17.9977	2706.1	3005.34	2872.78	1779.65	2072.26	2015.92	1168.21	1434.72	1387.54	2.99671	4.89093	4.67314	6.43908		PTHR22814 PTHR22814:SF157		KOG1603		GO:0030001 GO:0046872	AT4G05030	Copper transport protein family
Vigun07g289000.1	700	44	1356	30.943	4.95154	6.86495e-189	1.11289e-185	82.0233	52.1253	62.3899	57.5102	41.9996	31.988	41.6104	74.2821	46.2789	19.197	28.1447	22.2034	2105.63	2136.52	2438.69	1353.05	1235.94	1479.95	1446.57	1305.34	1336.83	1725.26	1738.04	1679.29	5.08715	4.95154	4.65607	6.2084	PF00005 PF01061	PTHR19241 PTHR19241:SF180				GO:0005524 GO:0016020 GO:0016887	AT2G39350	ABC-2 type transporter family protein
Vigun03g226800.1	1545	62	3028	48.9867	5.61432	1.80698e-187	2.76659e-184	397.813	196.613	308.364	36.7688	93.3324	55.3307	692.326	552.072	538.347	821.632	1111.72	956.525	5600.36	5621.78	6677.16	3055.71	3098.84	2929.15	5501.18	7156.76	9080.28	26264.9	26335	25703.1	4.30937	5.61432	3.60806	4.75999	PF00407	PTHR31213 PTHR31213:SF11				GO:0006952 GO:0009607
Vigun01g022900.1	984	1900	68	0.0356085	-4.81164	1.03201e-185	1.4969e-182	2468.9	2859.57	2620.38	1747.93	2026.87	1925.33	2050.42	1900.15	2143	1905.88	2037.18	1643.94	99.1545	118.289	99.9874	61.335	79.1194	62.5186	119.987	100.672	110.81	38.0142	55.0268	68.4001	-4.64623	-4.81164	-4.20034	-5.113	PF10604	PTHR31907 PTHR31907:SF4					AT5G28010	Polyketide cyclase/dehydrase and lipid transport superfamily protein
Vigun03g294100.1	13399	24939	1859	0.0745486	-3.74568	4.92694e-181	6.78907e-178	25867.1	24548.3	26095.5	23644.2	25611.2	25560.2	28264.1	29514.8	28319.9	23993.2	20941.3	24563.2	788.559	840.219	765.903	2092.75	1936.03	1548.62	1861.24	2002.13	2028.12	758.822	956.929	986.915	-4.99776	-3.74568	-3.86929	-4.68451	PF03372	PTHR11200 PTHR11200:SF107	EC:3.1.3.56	KOG0565		GO:0046856	AT4G18010	myo-inositol polyphosphate 5-phosphatase 2
Vigun11g114500.1	354	8	699	85.4679	6.41731	2.82999e-179	3.71389e-176	3.07588	2.74344	3.58563	9.42791	11.6666	3.45817	4.42664	8.25357	14.167	6.91092	5.7945	4.44069	943.839	887.778	933.882	686.952	623.365	788.145	710.325	699.048	707.554	1273.48	1136.77	1164.2	8.19991	6.41731	6.30106	7.70369	PF02434	PTHR10811 PTHR10811:SF19	EC:2.4.1.222	KOG2246		GO:0003824 GO:0016020 GO:0016757	AT1G05280	Protein of unknown function (DUF604)
Vigun06g219800.1	4020	177	7862	44.4661	5.47463	1.02582e-172	1.28503e-169	352.7	125.284	280.396	212.128	192.109	126.223	203.625	249.441	188.894	56.8231	70.3618	47.9595	7783.63	7940.01	9473.8	7734.35	6960.11	8893.02	10925.6	9933.73	10542.2	10413	8471.44	9349.87	5.05421	5.47463	5.6122	7.33276		PTHR33088
Vigun09g102000.1	1969	180	3758	20.8705	4.38339	1.56808e-172	1.8789e-169	91.251	125.284	54.5015	182.901	230.22	127.088	190.345	91.7063	187.005	59.8947	129.962	103.912	1474.22	1098.75	1537.81	3601.59	3988.34	3684.5	1776.77	2090.36	1939.68	2921.25	2876.16	2554.53	3.92285	4.38339	3.62991	4.82936	PF13499	PTHR10891 PTHR10891:SF621		KOG0027	K13448	GO:0005509	AT1G76650	calmodulin-like 38
Vigun01g154700.1	1020	102	1938	19.0768	4.25375	1.49004e-170	1.711e-167	134.313	45.7239	103.266	102.764	111.221	90.7769	84.9914	72.448	72.724	23.8043	27.3169	38.1899	3312.32	3385.26	3418.57	2116.06	1738.23	1959.6	2093.54	1948.96	1807.52	1592.21	1328.7	1585.76	5.15817	4.25375	4.66771	5.65708	PF00005 PF01061	PTHR19241 PTHR19241:SF258				GO:0005524 GO:0016020 GO:0016887	AT3G53510	ABC-2 type transporter family protein
Vigun07g205700.1	808	47	1569	33.0546	5.04678	2.16407e-170	2.38559e-167	45.1128	50.2963	58.8043	48.0823	61.4438	32.8526	40.7251	44.019	59.5015	16.8934	28.1447	26.6441	66.4148	63.4127	83.9894	1609.43	1516.45	1580.39	754.481	872.114	771.6	48.2488	142.264	87.943	0.471448	5.04678	4.05535	1.95776	PF00891 PF08100	PTHR11746 PTHR11746:SF112	EC:2.1.1.154 EC:2.1.1.65	KOG3178	K13066	GO:0008168 GO:0008171 GO:0046983
Vigun05g060300.1	416	22	811	36.5074	5.19012	1.01024e-169	1.07081e-166	71.7704	37.4936	58.8043	23.5698	17.1109	25.9362	21.2479	37.5996	27.3896	9.21456	14.9001	5.32883	3143.01	3202.34	3117.61	820.663	750.435	860.912	1170.12	971.655	1013.55	644.78	609.321	770.548	5.81517	5.19012	5.19334	6.10358	PF03106	PTHR31221 PTHR31221:SF7				GO:0003700 GO:0006355 GO:0043565	AT5G41570	WRKY DNA-binding protein 24
Vigun01g156500.1	1760	3338	182	0.0546593	-4.19339	1.22588e-168	1.25126e-165	3314.77	3063.5	3273.68	3184.75	3674.19	3155.58	4233.63	4040.58	3709.87	2550.9	2112.51	2681.29	51.4481	63.4127	43.9944	202.406	173.823	171.158	131.506	149.311	158.59	40.9384	41.6056	33.5021	-5.92504	-4.19339	-4.76942	-5.98393	PF00249	PTHR12802 PTHR12802:SF52		KOG0724		GO:0003677	AT3G09600	Homeodomain-like superfamily protein
Vigun03g325600.1	757	64	1451	22.7251	4.50621	1.38083e-167	1.35909e-164	66.644	62.1845	28.685	77.3088	69.2215	44.9562	75.2528	73.3651	71.7795	29.1795	16.5557	23.9797	2376.9	2336.52	2368.7	1527.24	1347.43	1476.87	1349.62	1297.42	1253.47	568.751	492.557	434.131	5.49063	4.50621	4.14548	4.42296	PF00514 PF04564	PTHR23315 PTHR23315:SF116	EC:6.3.2.19			GO:0004842 GO:0005488 GO:0005515 GO:0016567
Vigun01g058300.1	3525	532	6519	12.2581	3.61566	7.32598e-159	6.96195e-156	605.947	640.135	613.142	582.645	477.551	535.151	487.815	504.385	508.124	794.756	702.79	666.992	5137.33	6193.72	4829.39	6541.99	6463.81	6550.11	5466.63	5247.39	4560.47	7177.38	8005.73	7845.07	3.11969	3.61566	3.34778	3.41127	PF02798 PF13410	PTHR11260 PTHR11260:SF195	EC:2.5.1.18	KOG0406	K00799	GO:0005515
Vigun08g138600.1	729	75	1383	18.387	4.20062	2.18474e-158	2.00698e-155	58.4416	31.0923	38.0076	83.9084	86.3325	55.3307	74.3675	51.3555	77.4464	88.3062	76.1563	86.1494	1398.45	1229.23	1388.82	1315.02	1439.73	1392.83	1576.15	1932	1927.48	4336.55	4360.54	3921.14	4.9769	4.20062	4.74169	5.65391	PF03168	PTHR31852 PTHR31852:SF1					AT1G65690	Late embryogenesis abundant (LEA) hydroxyproline-rich glycoprotein family
Vigun08g118300.1	970	91	1849	20.2704	4.3413	5.06806e-158	4.50551e-155	139.44	73.1583	86.7722	98.0502	108.11	67.4342	85.8767	110.048	102.003	24.5722	31.4559	34.6374	4960.53	4757.17	5485.31	1871.95	1672.3	2001.62	2285.52	2161.62	2086.07	1593.67	1543.43	1754.67	5.66628	4.3413	4.45476	5.75366	PF00067	PTHR24296 PTHR24296:SF26	EC:1.14.14.1 EC:1.14.15.3	KOG0157	K15401	GO:0004497 GO:0005506 GO:0016705 GO:0020037 GO:0055114	AT5G58860	cytochrome P450, family 86, subfamily A, polypeptide 1
Vigun04g022300.1	443	29	858	29.5234	4.88379	1.45109e-157	1.24971e-154	63.5681	28.3488	46.6131	27.3409	29.5553	30.259	41.6104	33.9313	45.3344	22.2685	23.178	31.0848	1516.32	1390.2	1427.82	907.758	762.423	902.933	788.077	637.966	719.754	1522.03	1371.64	1436.4	4.96754	4.88379	4.14991	5.8222	PF02365	PTHR31744 PTHR31744:SF3				GO:0003677 GO:0006355	AT3G18400	NAC domain containing protein 58
Vigun08g081100.1	998	24	1971	80.5573	6.33194	2.68467e-157	2.24203e-154	44.0875	29.2633	34.422	27.3409	20.9998	25.0717	20.3625	29.346	18.8894	17.6612	16.5557	24.8679	5112.07	5487.64	4681.41	1974.99	1831.73	2107.19	2954.57	2504.36	2117.58	2337.87	2137.99	2449.84	7.14761	6.33194	6.78722	6.87303	PF13672	PTHR13832 PTHR13832:SF326	EC:3.1.3.16	KOG0698	K14497	GO:0003824 GO:0004722 GO:0006470
Vigun03g231200.1	1664	3103	224	0.0723551	-3.78876	8.11119e-155	6.5746e-152	2641.15	2641.01	2674.88	3227.17	3248.75	2832.24	4020.27	3707.69	3372.69	2477.18	2265.65	2199.92	93.542	97.5581	62.992	241.66	270.924	160.909	202.539	254.508	253.134	51.173	51.0004	41.8776	-4.96881	-3.78876	-3.96632	-5.59086		PTHR33132 PTHR33132:SF8					AT3G56500	serine-rich protein-related
Vigun03g407900.2	896	53	1740	32.9612	5.0427	5.52696e-154	4.35192e-151	108.681	55.7832	92.5092	61.2814	52.1106	44.9562	69.0555	66.9456	62.3349	34.5546	29.8003	20.4272	2158.95	2248.71	2119.73	1798.34	1497.27	1923.73	2657.96	2358.44	2250.76	2842.29	2430.57	2962.14	4.66682	5.0427	5.19537	6.60187	PF04398	PTHR31676 PTHR31676:SF20					AT4G24130	Protein of unknown function, DUF538
Vigun03g116500.1	17215	31372	3057	0.0974456	-3.35926	8.5321e-153	6.53156e-150	39666.5	36323.1	38261.5	31793.7	33671.2	28651.8	25809.9	23772.1	22131.7	18685.6	17751.9	17723.7	4054.11	5213.26	3674.54	3405.32	3489.64	2276.29	3377.88	3117.44	3414.76	1399.22	1232.06	1520.16	-3.14209	-3.35926	-2.85528	-3.70558	PF00564	PTHR31066 PTHR31066:SF4				GO:0005515	AT4G05150	Octicosapeptide/Phox/Bem1p family protein
Vigun09g008200.1	860	41	1678	40.5054	5.34004	1.04885e-150	7.8122e-148	39.9864	30.1778	27.2508	40.54	47.444	36.3107	27.4451	35.7655	40.6121	12.2861	13.2446	8.88138	2303	2269.44	2820.64	1730.87	1593.18	1710.55	1415.85	1450.13	1558.45	1618.53	1474.99	1707.21	6.24589	5.34004	5.4133	7.12419		PTHR34366 PTHR34366:SF2					AT5G49350	Glycine-rich protein family
Vigun05g166500.22	23467	44609	2325	0.052113	-4.26221	1.21327e-150	8.7991e-148	42009.3	44974.1	46025.1	40164.8	43706.8	49954.1	40270.9	42813.1	47016.5	41651.4	38194.9	46538.4	1041.12	947.533	1243.84	2645.99	2776.37	1551.69	1171.08	1295.16	1488.3	559.979	828.086	614.205	-5.36272	-4.26221	-5.03997	-5.98004							AT5G40450
Vigun07g238500.1	596	10	1182	113.537	6.82702	2.90329e-150	2.05159e-147	25.6323	7.31583	17.211	16.0274	10.8888	4.32271	7.96794	2.75119	4.72234	3.07152	3.31114	0.888138	1266.56	1196.31	1275.84	1262.27	939.842	1344.66	1301.62	1229.56	1058.28	2204.82	2042.7	1873.32	6.21988	6.82702	7.86081	9.7174	PF14368	PTHR33044 PTHR33044:SF23				GO:0006869 GO:0008289	AT3G22600	Bifunctional inhibitor/lipid-transfer protein/seed storage 2S albumin superfamily protein
Vigun05g278000.1	2110	3879	341	0.0878482	-3.50884	1.06303e-142	7.32402e-140	3178.4	3246.4	2753.04	4072.86	3688.96	3874.87	4324.82	4176.31	4143.38	3081.5	3209.33	2936.18	92.6066	110.972	111.986	359.423	429.163	233.676	90.2305	119.901	156.557	73.1043	80.527	86.547	-4.86215	-3.50884	-5.10781	-5.26369	PF00560 PF07714 PF12819	PTHR27003 PTHR27003:SF105	EC:2.7.10.1 EC:2.7.11.1	KOG1187		GO:0004672 GO:0004713 GO:0005515 GO:0005524 GO:0006468	AT1G51800	Leucine-rich repeat protein kinase family protein
Vigun09g046900.2	765	67	1463	21.8229	4.44777	5.19975e-142	3.49512e-139	144.566	54.8687	86.7722	65.9954	82.4436	52.737	63.7436	68.7797	66.1127	13.054	25.6614	23.0916	2406.84	2551.14	2821.64	1663.41	1311.46	1415.38	1625.11	1830.19	1869.53	1298.33	1234.75	1288.43	4.76457	4.44777	4.74454	5.95023	PF04535	PTHR11615 PTHR11615:SF120					AT5G44550	Uncharacterised protein family (UPF0497)
Vigun08g132400.1	3401	71	6730	95.1373	6.57194	1.51864e-141	9.96481e-139	113.807	25.6054	72.4297	66.9381	84.7769	60.5179	82.3354	49.5214	157.726	25.3401	33.1114	22.2034	9909.84	10364.3	11355.6	6284.39	5836.85	8070.03	8707.24	6991.61	7788.18	10782.9	8272.81	9703.04	7.22215	6.57194	6.34174	8.47802	PF00141	PTHR31388 PTHR31388:SF20	EC:1.11.1.7		K00430	GO:0004601 GO:0006979 GO:0020037 GO:0055114
Vigun03g226900.1	2379	105	4652	44.3843	5.47198	2.82419e-139	1.81004e-136	632.605	310.923	463.263	110.307	122.888	81.2669	1062.39	876.712	822.631	1361.45	1775.6	1509.83	8974.42	9079	10727.6	4530.21	4853.85	4573.08	9025.93	11425.7	14393	44603.8	41224.5	40256.9	4.35464	5.47198	3.65729	4.76199	PF00407	PTHR31213 PTHR31213:SF11				GO:0006952 GO:0009607
Vigun03g037000.1	456	872	41	0.0467279	-4.41957	1.8315e-138	1.14714e-135	2228.98	2181.95	2116.24	851.34	846.992	917.278	1370.49	1286.64	1317.53	1497.37	1527.27	1362.4	63.6086	74.388	90.9885	52.7481	47.9511	21.5228	114.228	70.1311	104.71	24.8555	28.1845	41.8776	-4.83313	-4.41957	-3.78135	-5.53043
Vigun01g246900.1	3280	5958	602	0.101126	-3.30578	4.16218e-138	2.54901e-135	10946	10802.7	11112.6	5674.66	5583.61	6615.47	3631.61	3696.68	4384.22	6449.43	6936.85	6383.94	387.264	414.622	361.954	683.272	698.888	425.332	322.526	331.426	330.395	38.0142	33.5529	16.751	-4.81943	-3.30578	-3.57274	-7.8064	PF00067	PTHR24298 PTHR24298:SF79	EC:1.14.13.21	KOG0156		GO:0004497 GO:0005506 GO:0016705 GO:0020037 GO:0055114
Vigun03g360900.1	533	46	1020	21.9643	4.45709	1.78572e-137	1.06984e-134	69.7198	53.9542	69.5612	59.3958	42.7774	37.1753	34.5278	43.102	38.7232	27.6437	21.5224	19.539	2474.19	2363.34	2694.66	1077.04	921.861	1061.79	1210.43	937.72	955.605	1181.37	1080.4	1127.9	5.28464	4.45709	4.73744	5.62458	PF03006	PTHR20855 PTHR20855:SF32		KOG0748	K07297	GO:0016021	AT5G20270	heptahelical transmembrane protein1
Vigun07g080600.1	5738	1125	10351	9.20364	3.20221	2.79425e-137	1.63844e-134	2152.09	1919.49	1979.98	1081.38	1116.1	1176.64	1083.64	1111.48	1241.03	1028.19	1441.18	1377.5	29892.3	29604	30111.2	10106.8	9253.37	11694.1	19326.6	17887.9	17284.3	21442.9	18409.8	23039.7	3.88824	3.20221	3.98736	4.03113	PF00141	PTHR31235 PTHR31235:SF11	EC:1.11.1.7		K00430	GO:0004601 GO:0006979 GO:0020037 GO:0055114	AT2G37130	Peroxidase superfamily protein
Vigun06g193500.1	274	17	532	31.4377	4.97442	1.02803e-135	5.9024e-133	12.3035	12.8027	12.9083	27.3409	6.99993	16.4263	7.96794	14.673	10.3891	12.2861	18.2113	8.88138	751.142	670.712	812.897	511.534	516.674	567.792	693.047	734.114	728.903	1826.14	1625.3	1730.94	5.87742	4.97442	6.02847	7.04006		PTHR33834
Vigun02g169000.1	348	676	20	0.0291893	-5.09842	9.92947e-134	5.58461e-131	1198.57	1217.17	1063.5	675.038	682.104	671.749	715.344	651.115	568.57	571.303	698.651	668.768	12.1605	12.1948	5.99924	15.9471	22.7768	20.4979	22.0777	18.0983	16.2656	5.84834	5.36847	4.18776	-6.84072	-5.09842	-5.09945	-6.9756	PF14368	PTHR33044 PTHR33044:SF37
Vigun06g064800.1	590	54	1127	20.786	4.37754	1.04571e-133	5.76376e-131	14.3541	21.9475	16.4939	37.7116	66.1105	58.7888	14.1652	19.2583	15.1115	19.197	19.8669	14.2102	289.045	254.87	321.959	1112.62	1069.31	1198.1	183.341	266.95	285.665	817.306	896.534	816.613	4.03567	4.37754	3.92252	5.56982	PF03552	PTHR13301 PTHR13301:SF54	EC:2.4.1.12			GO:0016020 GO:0016760 GO:0030244	AT1G55850	cellulose synthase like E1
Vigun10g000700.1	2620	4883	358	0.0732634	-3.77076	1.19464e-133	6.4555e-131	6509.58	6020.93	5473.1	4829.92	4913.95	4903.68	4916.22	6177.34	5259.74	5643.15	5282.1	4839.46	445.26	419.5	320.959	401.131	336.857	335.141	535.624	446.803	492.035	393.301	422.767	470.425	-3.92445	-3.77076	-3.47132	-3.61518	PF04525	PTHR31087 PTHR31087:SF22					AT2G38640	Protein of unknown function (DUF567)
Vigun04g083700.1	1474	78	2870	36.6244	5.19473	3.95222e-133	2.0946e-130	87.1498	57.6121	73.8639	84.8512	87.1103	63.1115	46.9223	44.9361	51.0013	23.0364	42.2171	23.0916	5434.79	5509.59	6323.2	2560.12	2871.07	3178.2	3410.52	4048.37	3867.15	7025.32	5918.73	7269.95	6.30346	5.19473	6.3089	7.83799	PF01490	PTHR22950 PTHR22950:SF298		KOG1303			AT5G40780	lysine histidine transporter 1
Vigun11g021300.1	430	42	818	19.4278	4.28005	1.7678e-132	9.1922e-130	54.3405	41.1515	57.37	39.5972	51.3328	35.4462	69.0555	46.7702	46.2789	92.9135	129.962	103.912	593.056	602.421	687.913	873.411	751.634	830.166	669.05	772.573	753.302	1910.95	1770.25	1972.43	3.62303	4.28005	3.75917	4.11275	PF01657 PF07714 PF11883	PTHR27002 PTHR27002:SF95	EC:2.7.11.1	KOG1187		GO:0004672 GO:0004674 GO:0004713 GO:0005524 GO:0006468
Vigun03g116300.1	473	26	920	35.5921	5.15349	1.05504e-131	5.3844e-129	20.5058	10.0593	14.3425	27.3409	38.1107	12.1036	35.4131	11.0048	19.8338	16.1255	11.589	23.9797	2741.72	2599.92	2354.7	911.439	1003.38	845.539	2396.87	2227.23	2161.29	1833.46	1716.57	1359.63	7.42107	5.15349	6.67833	6.56947	PF00249	PTHR10641 PTHR10641:SF586		KOG0048	K09422	GO:0003677	AT4G21440	MYB-like 102
Vigun08g032000.1	440	29	851	29.693	4.89205	8.34414e-131	4.18102e-128	47.1634	17.3751	34.422	29.2265	33.4441	23.3426	28.3305	33.9313	36.8342	36.8583	35.5948	25.756	1738.95	2249.93	1985.75	890.585	734.851	928.556	1369.78	1372.08	1398.84	2254.54	2142.02	2363.29	5.91585	4.89205	5.3849	6.10499	PF06404	PTHR33285				GO:0005576 GO:0008083 GO:0008283
Vigun03g411800.1	7617	1548	13685	8.83743	3.14363	1.56429e-130	7.69826e-128	757.691	818.458	610.991	1533.92	1789.65	1321.88	1382	1271.97	1453.54	1078.87	1142.34	1590.66	1248.79	679.248	1708.78	13540.3	14034.1	13479.4	3786.8	4980.44	5142.99	13664.7	13941.9	12578.6	0.733631	3.14363	1.75981	3.39809		PTHR34188 PTHR34188:SF1					AT3G17120	(1 of 3) PTHR34188:SF1 - T6A9.7 PROTEIN
Vigun09g162200.1	436	849	24	0.0281564	-5.15039	3.49708e-129	1.69081e-126	1058.1	1055.31	1103.66	766.489	927.88	852.438	859.653	990.428	1147.53	1131.86	970.993	957.413	119.734	89.0217	96.9878	29.4408	29.9695	12.2987	159.343	110.852	137.241	39.4763	46.9741	27.9184	-3.39535	-5.15039	-2.87916	-4.74189	PF01490	PTHR22950 PTHR22950:SF205		KOG1303			AT1G77380	amino acid permease 3
Vigun03g168100.1	757	1415	99	0.0701355	-3.83371	4.54505e-127	2.1596e-124	1592.28	1439.39	1660.15	1379.3	1384.43	1482.69	781.744	585.086	725.351	721.808	825.303	890.802	55.1898	95.1191	93.9881	90.7758	141.456	65.5933	100.789	53.1639	90.4775	39.4763	13.4212	16.751	-4.26344	-3.83371	-3.09751	-5.12941	PF00067	PTHR24298 PTHR24298:SF79	EC:1.14.13.21	KOG0156		GO:0004497 GO:0005506 GO:0016705 GO:0020037 GO:0055114
Vigun10g132200.1	2253	4328	178	0.0410383	-4.60689	4.17704e-126	1.9511e-123	5219.76	4747.06	3620.05	4485.8	3877.18	4620.11	7005.59	8244.4	8342.48	9761.29	8935.95	9007.5	14.9667	32.9258	35.9955	258.834	193.003	80.9668	34.5564	58.8196	34.5644	59.9455	18.7896	22.3347	-7.33953	-4.60689	-7.52671	-8.09864	PF01794 PF08022 PF08030	PTHR11972 PTHR11972:SF41	EC:1.16.1.7	KOG0039		GO:0016491 GO:0055114	AT1G01580	ferric reduction oxidase 2
Vigun03g410300.1	1877	209	3545	16.983	4.08602	1.08317e-124	4.97518e-122	118.934	136.257	89.6407	221.556	262.886	141.785	323.144	217.344	165.282	203.488	270.686	367.689	4329.12	4177.92	3994.5	3559.89	2921.42	4153.9	3951.9	4030.27	4077.59	10379.3	9299.53	9000.89	5.18007	4.08602	4.09486	5.0903	PF00249	PTHR10641 PTHR10641:SF594		KOG0048	K09422	GO:0003677	AT3G06490	myb domain protein 108
Vigun09g104200.1	672	41	1303	31.7707	4.98963	2.24809e-124	1.01566e-121	35.8852	18.2896	34.422	49.9679	42.7774	30.259	16.8212	26.5948	24.5562	3.8394	9.10565	6.21697	1620.15	1551.17	1879.76	1312.57	1196.38	1398.98	838.952	708.097	739.069	543.896	485.846	607.225	5.83319	4.98963	5.07181	6.41663	PF01643	PTHR31727 PTHR31727:SF4	EC:3.1.2.14		K10781	GO:0006633 GO:0016790
Vigun09g125900.1	2265	395	4135	10.4663	3.38767	6.84102e-124	3.04083e-121	211.21	143.573	198.644	400.686	390.441	394.231	272.681	272.368	364.565	934.51	774.808	1002.71	2670.62	2936.5	2561.68	4121.71	3528	4756.54	2129.06	2041.72	2062.68	12177.7	11692.5	11083.6	3.88366	3.38767	2.77671	3.68801	PF13837	PTHR21654 PTHR21654:SF14		KOG4282		GO:0003677
Vigun03g406700.1	1955	167	3742	22.3903	4.4848	2.07888e-123	9.09394e-121	252.222	137.172	177.847	205.528	168.776	127.088	304.553	273.285	260.673	236.507	239.23	213.153	4833.32	4769.37	5872.26	3746.34	3591.54	3888.45	3672.57	4928.4	4158.92	6646.64	5952.29	6126.69	4.76983	4.4848	3.92764	4.7646	PF00005 PF00664	PTHR24221 PTHR24221:SF205	EC:3.6.3.44		K05658	GO:0005524 GO:0006810 GO:0016021 GO:0016887 GO:0042626 GO:0055085
Vigun02g050900.1	1135	104	2166	20.7957	4.37822	4.28666e-122	1.84587e-119	125.086	89.6189	117.609	116.906	115.11	80.4024	102.698	95.3746	127.503	33.7867	44.7004	42.6306	4303.87	4145	4605.42	2252.22	1926.44	2318.31	2555.25	2275.87	2226.36	2908.09	2269.52	3072.42	5.29584	4.37822	4.43809	6.08992	PF00141	PTHR31388 PTHR31388:SF9	EC:1.11.1.7		K00430	GO:0004601 GO:0006979 GO:0020037 GO:0055114	AT1G68850	Peroxidase superfamily protein
Vigun03g444600.1	4404	8252	557	0.0674548	-3.88994	1.22659e-121	5.20053e-119	7541.02	7196.03	7131.09	8588.82	8208.59	7958.97	9629.7	11292.7	10175.7	11623.4	9673.51	8988.84	522.9	557.3	506.936	642.791	545.444	481.701	1035.73	813.294	917.991	115.505	222.791	127.029	-3.78433	-3.88994	-3.49042	-6.02426	PF03595	PTHR31269 PTHR31269:SF7				GO:0006873 GO:0008308 GO:0016021 GO:0055085
Vigun06g119000.1	2456	488	4424	9.05893	3.17934	1.63035e-119	6.80771e-117	353.726	359.39	290.436	518.535	528.884	417.574	720.656	634.608	666.794	613.536	725.141	779.785	3716.42	3681.6	3777.52	4378.09	3929.6	4963.57	3691.77	4245.19	4103	6939.06	6140.18	6098.77	3.47716	3.17934	2.57393	3.17836		PTHR33699 PTHR33699:SF3					AT5G18310
Vigun03g052900.1	589	65	1113	17.0858	4.09473	3.34864e-119	1.37739e-116	44.0875	42.066	47.3303	74.4805	69.9993	51.0079	31.8718	45.8532	50.0568	43.0013	37.2504	33.7492	627.667	678.028	763.904	1135.92	1042.94	1161.21	671.929	785.015	709.588	1814.45	1818.57	1535.51	3.95461	4.09473	4.08363	5.50264	PF00847	PTHR31190				GO:0003677 GO:0003700 GO:0006355
Vigun06g203400.1	8919	15814	2023	0.12793	-2.96658	1.22347e-118	4.95849e-116	15876.6	16036.3	15124.2	15791.7	15690	15960.3	21778.2	19327.1	17936.4	18825.4	19548.2	17309.8	5327.22	5808.36	4641.41	1959.04	2079.88	2030.32	3262.7	3314.26	4244.31	13228.9	9316.97	12729.4	-1.57598	-2.96658	-2.44786	-0.658586	PF12481	PTHR11772 PTHR11772:SF14
Vigun06g210700.1	1358	251	2466	9.83935	3.29856	3.34229e-118	1.33493e-115	145.591	185.639	144.142	230.041	282.331	239.478	346.163	304.465	237.061	333.26	356.776	392.557	645.44	459.742	830.895	2484.07	2517.43	2396.21	933.982	1186.57	1215.86	2257.46	2297.7	2258.6	2.02601	3.29856	1.91017	2.65396	PF00954 PF01453 PF07714 PF08276	PTHR27002 PTHR27002:SF51	EC:2.7.11.1	KOG1187		GO:0004672 GO:0004674 GO:0004713 GO:0005524 GO:0006468 GO:0048544
Vigun07g011300.1	1425	2775	76	0.0273297	-5.19339	9.05136e-118	3.56352e-115	3044.09	3710.95	2846.99	2523.85	2922.86	2878.06	2070.78	1937.75	2105.22	1702.39	2032.21	1763.84	7.48336	20.7311	25.9967	78.5088	87.5108	61.4937	42.2356	45.2458	79.2949	20.4692	16.1054	19.5429	-7.46861	-5.19339	-5.19607	-6.61443	PF03767	PTHR31284 PTHR31284:SF8	EC:3.1.3.2			GO:0003993
Vigun03g351600.1	4427	7860	994	0.126447	-2.98339	1.10226e-117	4.27848e-115	8257.7	7420.08	7514.04	7939.24	7955.03	7685.77	7537.68	7641.89	7418.79	5961.82	5909.56	5903.45	434.97	485.351	454.943	1070.91	991.39	919.331	768.879	876.638	998.302	865.555	818.691	760.776	-4.07584	-2.98339	-3.09552	-2.86192	PF00027 PF07885 PF11834 PF12796 PF13857	PTHR10217 PTHR10217:SF504				GO:0005249 GO:0005515 GO:0006813 GO:0016020	AT2G26650	K+ transporter 1
Vigun09g245200.3	486	72	900	12.5449	3.64903	1.746e-117	6.68307e-115	74.8463	79.5596	65.2584	85.794	55.9994	73.486	88.5327	97.2087	72.724	92.1456	113.407	121.675	1904.52	1742.63	1558.8	922.479	798.386	979.8	1294.9	1307.6	1155.88	1989.9	2084.31	2088.3	4.56679	3.64903	3.86207	4.23515	PF06708	PTHR34358 PTHR34358:SF1
Vigun05g043700.2	558	32	1083	33.9685	5.08612	2.46416e-117	9.30271e-115	45.1128	19.204	19.3624	40.54	32.6663	22.4781	19.4772	31.1801	27.3896	9.98244	4.13893	11.5458	2882.97	2547.48	2934.63	1066	1011.77	1172.48	1285.3	999.933	992.203	897.72	765.007	996.687	6.64337	5.08612	5.39208	6.69504	PF03007 PF06974	PTHR31650 PTHR31650:SF7				GO:0004144 GO:0045017
Vigun07g189800.1	2002	64	3939	61.0977	5.93305	1.6384e-116	6.1017e-114	68.6945	68.5859	55.2186	62.2242	71.5548	59.6534	54.8903	22.9266	55.7236	80.6274	113.407	81.7087	4483.47	3641.35	4434.44	3385.69	3700.63	4731.94	5537.66	5240.6	4308.36	4336.55	4685.33	4815.92	6.02776	5.93305	6.81985	5.64915
Vigun07g034700.1	332	636	29	0.0453022	-4.46428	3.55242e-116	1.30535e-113	807.93	756.274	825.411	588.301	626.105	692.498	846.373	889.551	900.078	938.35	918.015	855.277	25.2563	36.5843	31.996	29.4408	25.1743	31.7718	53.7543	46.377	60.9961	8.77251	33.5529	12.5633	-4.67048	-4.46428	-4.03208	-5.62651	PF00201	PTHR11926 PTHR11926:SF276	EC:2.4.1.203		K13495	GO:0008152 GO:0016758
Vigun02g047800.1	258	510	6	0.0119015	-6.39271	2.07782e-115	7.53455e-113	711.552	646.536	703.5	436.512	535.106	559.358	597.596	503.468	640.349	247.257	319.525	291.309	3.74168	3.65843	2.99962	3.6801	8.39145	6.14937	2.8797	11.3115	12.1992	2.92417	4.02635	4.18776	-7.63107	-6.39271	-6.0441	-6.26753	PF00067	PTHR24298 PTHR24298:SF112	EC:1.14.13.21	KOG0156		GO:0004497 GO:0005506 GO:0016705 GO:0020037 GO:0055114	AT1G13710	cytochrome P450, family 78, subfamily A, polypeptide 5
Vigun06g098300.1	350	19	681	35.7505	5.15989	7.71835e-115	2.76247e-112	118.934	56.6977	76.0153	22.627	24.1109	10.3745	71.7115	61.4432	69.8906	59.1268	66.2229	55.9527	286.239	256.09	259.967	678.365	659.328	704.103	115.188	128.951	205.353	33.628	100.659	36.2939	1.67273	5.15989	1.14649	-0.0879439	PF00561	PTHR10992 PTHR10992:SF907	EC:3.3.2.10	KOG4178		GO:0003824	AT3G05600	alpha/beta-Hydrolases superfamily protein
Vigun09g052600.1	50608	2503	98714	39.4459	5.3018	1.12334e-113	3.96899e-111	3449.08	2377.64	3121.65	2377.72	2800.75	2329.07	2382.42	2323.84	3518.14	2024.13	2077.74	1609.31	294754	308732	273148	100592	89735.8	105814	182139	166110	134860	140156	98177.2	142589	6.6142	5.3018	5.8763	6.05956	PF02095					GO:0005199
Vigun05g152800.1	1606	2877	335	0.116593	-3.10045	2.30117e-113	8.02758e-111	3155.85	2871.46	3074.32	2850.06	2847.42	2933.39	3826.38	3709.52	3455.81	2884.16	2884.01	3136.9	585.573	703.637	619.922	328.756	368.025	309.519	641.213	663.983	630.293	182.761	154.343	198.221	-2.25321	-3.10045	-2.50565	-4.05614	PF02705	PTHR30540 PTHR30540:SF18			K03549	GO:0015079 GO:0016020 GO:0071805	AT5G14880	Potassium transporter family protein
Vigun03g063600.1	301	7	595	87.8684	6.45727	4.16972e-113	1.43642e-110	6.15175	10.0593	4.30275	9.42791	3.11108	7.78087	11.5093	8.25357	2.8334	6.91092	11.589	13.3221	1525.67	1790.19	1632.79	566.736	587.401	631.336	1220.99	899.261	931.207	1010.3	875.06	1012.04	7.9143	6.45727	7.07727	6.50859		PTHR34808 PTHR34808:SF2					AT4G33467
Vigun07g238300.1	657	26	1287	49.402	5.6265	6.97906e-113	2.37452e-110	59.4669	24.6909	40.8761	36.7688	24.1109	17.2908	15.0506	29.346	19.8338	11.5182	13.2446	9.76952	1142.15	1220.7	1323.83	1296.62	1072.91	1492.25	1490.72	1389.05	1484.24	1982.59	1520.62	1725.36	4.88193	5.6265	6.08625	7.24232	PF14368	PTHR33044 PTHR33044:SF13					AT3G22620	Bifunctional inhibitor/lipid-transfer protein/seed storage 2S albumin superfamily protein
Vigun09g158800.1	143	7	279	40.3289	5.33374	7.68471e-113	2.58272e-110	7.17704	13.7172	10.0398	7.54233	5.44439	7.78087	100.927	60.5262	62.3349	82.1632	88.5731	123.451	85.1232	25.609	145.982	299.315	191.805	346.415	569.22	824.606	856.995	4462.28	4365.91	4518.59	3.0529	5.33374	3.33024	5.50361	PF07645 PF07714 PF13947	PTHR27005 PTHR27005:SF32	EC:2.7.11.1	KOG1187		GO:0004672 GO:0004713 GO:0005509 GO:0005515 GO:0005524 GO:0006468 GO:0030247	AT1G21240	wall associated kinase 3
Vigun09g052400.1	98453	24763	172144	6.95178	2.79738	4.1478e-112	1.36373e-109	24116.9	19430.8	19971.2	26144.5	25181.9	22961.4	23722.3	26140.9	28359.5	22374.5	20409.1	17945.7	311891	360355	332465	177421	168420	170591	251416	245728	220365	210795	211032	205813	3.98345	2.79738	3.19734	3.36947	PF02095	PTHR32093 PTHR32093:SF16				GO:0005199 GO:0005576
Vigun09g154800.2	1176	2120	232	0.109521	-3.19072	4.15666e-112	1.36373e-109	2137.73	2249.62	2027.31	2075.08	2022.98	2260.78	2545.32	2681.49	2294.11	2113.97	2097.61	2058.7	258.176	284.138	239.97	250.247	270.924	175.257	173.742	156.098	204.337	87.7251	65.7637	93.5266	-3.03561	-3.19072	-3.81552	-4.66586	PF08718	PTHR10219 PTHR10219:SF34		KOG3221		GO:0005737 GO:0017089 GO:0046836 GO:0051861	AT1G21360	glycolipid transfer protein 2
Vigun11g084500.1	494	23	964	41.2253	5.36546	5.7499e-112	1.86425e-109	94.3268	29.2633	96.0948	20.7414	21.7776	27.6653	17.7065	23.8436	21.7228	14.5897	26.4892	32.8611	3372.19	3414.53	3452.56	1040.24	778.007	1075.12	1496.48	1120.97	1106.06	833.389	998.535	1292.62	5.54254	5.36546	5.87893	5.40115	PF00112 PF08246	PTHR12411 PTHR12411:SF339	EC:3.4.22.33	KOG1543		GO:0006508 GO:0008234
Vigun01g203400.1	1668	207	3129	15.1144	3.91786	9.19134e-112	2.9454e-109	277.854	266.113	172.11	216.842	228.664	175.502	442.664	339.313	403.288	334.028	403.132	382.787	6085.84	5566.91	7010.11	2977.2	3393.74	3015.24	4808.13	4859.4	4578.77	2609.82	2457.42	2835.11	4.70391	3.91786	3.58731	2.81885		PTHR31865 PTHR31865:SF2					AT3G62070
Vigun11g112900.1	2259	407	4110	10.1036	3.3368	5.65387e-111	1.79098e-108	410.117	548.687	410.913	433.684	472.106	314.693	383.347	243.022	402.343	240.347	291.381	371.242	291.851	135.362	503.936	4011.31	4083.04	4236.92	1196.03	1796.26	1930.53	4770.78	5094.68	4864.78	-0.556793	3.3368	2.25865	4.02796	PF13833	PTHR10891 PTHR10891:SF585				GO:0005509
Vigun05g029400.1	654	3	1304	412.603	8.68861	2.06313e-110	6.46111e-108	5.12646	2.74344	2.15138	2.82837	2.33331	4.32271	0.885327	0.917063	0.944468	5.37516	9.10565	3.55255	1704.34	1834.09	1608.8	1420.52	1153.22	1339.54	1316.98	934.327	817.347	391.839	514.031	455.07	9.00459	8.68861	10.1256	6.23779	PF00249	PTHR10641 PTHR10641:SF572			K09422	GO:0003677
Vigun03g152600.1	6702	1661	11743	7.07088	2.82189	7.15324e-110	2.21501e-107	1490.77	1557.36	1404.13	1792.25	1627.87	1562.23	1906.99	1613.11	1758.6	1453.6	1755.73	1584.44	9306.5	9883.85	11125.6	12035.2	11616.2	11578.2	8416.39	9111.38	9592.65	19011.5	16802	16614.2	2.76747	2.82189	2.36112	3.4511	PF01476	PTHR33734 PTHR33734:SF5					AT2G17120	lysm domain GPI-anchored protein 2 precursor
Vigun10g056100.1	1171	2293	50	0.0216149	-5.53183	1.50038e-109	4.59434e-107	7464.12	7953.22	6348.71	2080.74	2439.09	2358.47	2711.76	2890.58	3165.86	4142.71	5229.12	4940.71	150.603	175.605	322.959	44.1612	56.3426	48.1701	111.348	83.7048	100.644	771.981	617.374	582.099	-5.06735	-5.53183	-4.89009	-2.85995	PF00067	PTHR24298 PTHR24298:SF61		KOG0156		GO:0004497 GO:0005506 GO:0016705 GO:0020037 GO:0055114	AT4G37370	cytochrome P450, family 81, subfamily D, polypeptide 8
Vigun11g115100.1	4776	8921	631	0.0706779	-3.8226	1.6697e-109	5.05661e-107	12992.5	14423.2	11474	8224.91	9425.02	9114	8129.07	7480.48	8201.76	5843.57	6653.74	6371.5	362.943	387.793	521.934	617.03	718.068	556.518	517.386	297.491	667.907	118.429	132.87	55.8368	-4.93346	-3.8226	-4.00527	-5.94099	PF00141	PTHR31235 PTHR31235:SF39	EC:1.11.1.7		K00430	GO:0004601 GO:0006979 GO:0020037 GO:0055114
Vigun07g070000.1	495	919	71	0.0768984	-3.7009	1.37227e-108	4.1107e-106	1180.11	1239.12	1260.71	906.965	861.769	988.171	968.548	1085.8	956.746	1087.32	860.07	1030.24	116.928	178.043	141.982	52.7481	87.5108	71.7427	235.175	204.737	184.005	51.173	40.2635	32.1062	-3.07413	-3.7009	-2.27086	-4.59108	PF00069	PTHR27003 PTHR27003:SF24	EC:2.7.11.1	KOG1187		GO:0004672 GO:0004713 GO:0005515 GO:0005524 GO:0006468	AT3G09780	CRINKLY4 related 1
Vigun06g062200.1	1211	2171	251	0.115573	-3.11313	3.96407e-108	1.17469e-105	2276.15	2304.49	2298.39	2030.77	2148.2	2334.26	2211.55	2538.43	2411.23	1973.45	1956.06	1842	73.8982	75.6075	123.984	228.166	338.056	186.531	143.025	175.328	192.138	45.3246	60.3953	44.6694	-4.65264	-3.11313	-3.81025	-5.26217	PF00067	PTHR24298 PTHR24298:SF164		KOG0156		GO:0004497 GO:0005506 GO:0016705 GO:0020037 GO:0055114
Vigun03g144800.1	375	53	697	13.0492	3.70589	1.09165e-107	3.2005e-105	44.0875	49.3818	52.3501	51.8535	59.8883	48.4143	46.037	48.6043	67.0572	79.0917	121.685	95.0308	1485.45	1390.2	1245.84	682.046	732.454	675.406	1137.48	1189.97	1204.67	1456.24	1347.49	1254.93	4.82091	3.70589	4.44915	3.77827	PF03106	PTHR31221 PTHR31221:SF19				GO:0003700 GO:0006355 GO:0043565	AT4G18170	WRKY DNA-binding protein 28
Vigun05g220800.1	179	2	356	158.608	7.30932	1.26272e-107	3.6631e-105	3.07588	0.914479	2.15138	1.88558	3.11108	1.72908	9.7386	1.83413	0.944468	1.53576	3.31114	8.88138	277.82	215.847	313.96	350.836	279.315	436.606	627.774	611.95	599.795	574.6	532.82	503.927	7.0389	7.30932	7.19927	6.87497	PF00249	PTHR10641 PTHR10641:SF567		KOG0048	K09422	GO:0003677
Vigun02g186300.3	1567	348	2787	8.01812	3.00326	2.58199e-107	7.41221e-105	176.35	164.606	134.82	388.43	395.885	258.498	318.718	221.929	296.563	223.453	243.369	296.638	1808.17	1331.67	1619.8	2726.96	2766.78	2867.66	1856.44	2249.85	2046.42	4107	3843.82	3742.46	3.3225	3.00326	2.87756	3.93698	PF00034	PTHR11961 PTHR11961:SF8		KOG3453	K08738	GO:0009055 GO:0020037	AT4G10040	cytochrome c-2
Vigun11g074400.1	2261	73	4448	60.811	5.92626	8.37033e-107	2.37812e-104	19.4805	12.8027	20.7966	62.2242	101.888	55.3307	87.6474	71.5309	73.6685	77.5559	118.373	106.577	722.144	542.667	900.886	4133.98	4400.72	4809.84	1774.85	2279.26	3038.62	10497.8	10409.5	8991.12	5.35052	5.92626	4.92889	6.62696	PF03514	PTHR31636 PTHR31636:SF18
Vigun04g153900.1	160	4	316	90.061	6.49283	4.86658e-106	1.36855e-103	2.05058	2.74344	2.8685	0.942791	6.99993	2.59362	1.77065	0.917063	4.72234	2.30364	4.13893	2.66441	533.19	548.764	514.935	331.209	280.514	337.191	215.017	194.557	143.341	346.514	244.265	308.498	7.70323	6.49283	6.22143	6.62565	PF06521	PTHR33649 PTHR33649:SF2					AT5G52390	PAR1 protein
Vigun03g149800.1	284	29	539	18.4409	4.20484	6.19091e-106	1.72339e-103	55.3658	42.9805	61.6728	26.3981	38.8885	22.4781	27.4451	38.5167	28.334	21.5006	24.0058	30.1967	989.675	999.97	900.886	554.469	460.331	603.664	530.824	417.393	445.271	467.867	414.714	453.674	4.17502	4.20484	3.88536	4.1417	PF01553	PTHR23063 PTHR23063:SF2	EC:2.3.1.15	KOG2898	K13506	GO:0008152 GO:0016746	AT5G60620	glycerol-3-phosphate acyltransferase 9
Vigun03g290200.1	1147	160	2134	13.311	3.73455	7.20108e-106	1.98455e-103	150.718	149.06	95.3777	197.043	159.443	124.494	185.919	140.311	165.282	172.005	192.874	255.784	1085.09	918.265	1215.85	2264.49	1938.42	2199.43	1536.8	1795.13	1805.48	2911.01	3119.08	2615.95	3.02621	3.73455	3.38575	3.80016	PF00249	PTHR10641 PTHR10641:SF565		KOG0048	K09422	GO:0003677	AT5G65790	myb domain protein 68
Vigun11g003600.1	444	831	58	0.0692872	-3.85127	8.16833e-106	2.22882e-103	776.146	882.472	803.18	860.768	830.658	801.43	517.916	616.266	674.35	596.643	633.256	574.625	67.3503	65.8517	55.9929	68.6952	67.1316	36.8962	108.469	76.9179	107.76	8.77251	9.39482	11.1674	-3.70177	-3.85127	-2.62513	-5.94287	PF00560 PF08263 PF13855	PTHR27000 PTHR27000:SF151	EC:3.2.1.15	KOG4579		GO:0005515
Vigun05g169700.1	2658	135	5182	38.3219	5.2601	1.08316e-105	2.92655e-103	78.9475	104.251	70.9954	140.476	172.665	92.5059	189.46	88.9551	134.114	92.1456	93.5398	139.438	2689.33	1865.8	2960.63	4683.54	4852.66	6008.96	2631.08	3180.78	3060.99	6978.53	6189.84	6717.17	4.88592	5.2601	4.42683	5.93459	PF12734	PTHR31568 PTHR31568:SF17					AT3G22240	(1 of 3) PTHR31568:SF16 - GENOMIC DNA, CHROMOSOME 3, P1 CLONE: MMP21
Vigun08g121300.1	3550	6223	876	0.140779	-2.82849	1.77747e-105	4.75587e-103	5144.91	4843.08	5206.33	6081.94	6014.5	6573.97	2205.35	2041.38	2196.83	2165.42	2123.27	1638.61	278.755	237.798	270.966	993.628	1095.68	539.095	568.26	648.147	644.525	48.2488	68.448	51.649	-4.27007	-2.82849	-1.79183	-5.13788	PF00733 PF12481	PTHR11772 PTHR11772:SF13	EC:6.3.5.4		K01953	GO:0004066 GO:0006529	AT3G47340	glutamine-dependent asparagine synthase 1
Vigun07g251800.1	626	1209	43	0.0353308	-4.82293	4.35444e-105	1.15388e-102	592.619	691.346	657.604	1141.72	1057.77	1427.36	2130.1	2369.69	2404.61	788.613	938.709	762.022	50.5127	29.2674	40.9948	44.1612	41.9572	42.0207	60.4736	62.213	59.9795	21.9313	21.4739	9.77144	-4.00683	-4.82293	-5.24024	-5.54883	PF00331 PF02018	PTHR31490 PTHR31490:SF18	EC:3.2.1.8			GO:0004553 GO:0005975 GO:0016798
Vigun03g382000.1	599	34	1165	34.3743	5.10326	3.66483e-102	9.61896e-100	36.9105	46.6384	36.5734	40.54	33.4441	27.6653	18.5919	18.3413	28.334	26.8758	33.9392	33.7492	1525.67	1312.16	1525.81	1296.62	1053.73	1143.78	1011.73	1167.34	985.087	2049.84	2336.63	1818.88	5.18295	5.10326	5.59932	6.03607	PF01762	PTHR11214 PTHR11214:SF141	EC:2.4.1.134	KOG2287		GO:0006486 GO:0008378 GO:0016020	AT5G57500	Galactosyltransferase family protein
Vigun07g038900.1	6460	11198	1723	0.153878	-2.70014	1.13521e-101	2.95144e-99	9684.91	10156.2	10068.4	10749.7	11798	11045.4	8731.1	7789.53	8251.81	9068.67	8808.47	7814.73	1609.86	1490.2	1568.8	1940.64	1668.7	1559.89	2978.57	2451.19	2790.57	842.161	1034.77	883.617	-2.67946	-2.70014	-1.59147	-3.21828	PF00403	PTHR22814 PTHR22814:SF73		KOG1603	K07213	GO:0030001 GO:0046872	AT3G56240	copper chaperone
Vigun07g077900.1	520	948	91	0.0956911	-3.38547	3.49569e-101	9.00352e-99	2319.21	2349.3	2481.97	866.425	1023.55	955.318	1280.18	1056.46	1237.25	848.508	994.999	932.545	30.8689	37.8037	51.9934	96.9094	106.691	68.668	100.789	114.246	140.291	24.8555	40.2635	34.898	-5.88895	-3.38547	-3.33028	-4.79472	PF00194	PTHR18952 PTHR18952:SF100	EC:4.2.1.1	KOG0382	K01674		AT3G52720	alpha carbonic anhydrase 1
Vigun02g042400.1	214	18	411	22.9408	4.51984	4.00609e-101	1.02226e-98	24.607	19.204	15.7768	22.627	15.5554	15.5617	21.2479	16.5071	13.2225	3.07152	4.13893	3.55255	928.872	954.849	907.885	448.972	366.826	417.133	496.268	435.491	412.74	279.258	238.897	248.474	5.54993	4.51984	4.72106	6.15438	PF00249	PTHR10641 PTHR10641:SF480		KOG0048	K09422	GO:0003677 GO:0046872	AT5G10280	myb domain protein 92
Vigun01g051400.1	302	28	577	20.9623	4.38973	5.73508e-101	1.45003e-98	26.6576	22.862	20.0795	32.9977	28.7775	20.749	38.9544	19.2583	29.2785	18.4291	31.4559	23.9797	955.064	913.387	1064.87	609.67	607.781	512.448	654.651	623.262	546.931	695.953	838.823	878.034	5.39732	4.38973	4.38249	5.02968	PF00043 PF02798	PTHR11260 PTHR11260:SF317	EC:2.5.1.18	KOG0406	K00799	GO:0005515
Vigun09g256500.1	1082	16	2147	131.467	7.03856	7.03271e-101	1.76195e-98	14.3541	13.7172	24.3823	22.627	11.6666	14.6972	10.6239	10.0877	9.44468	8.44668	9.10565	11.5458	3840.84	3882.81	4182.47	2112.38	1859.31	2468.97	2742.43	2235.14	1703.82	934.273	1462.91	1263.31	7.82645	7.03856	7.79155	6.97497	PF13905	PTHR13871 PTHR13871:SF48	EC:1.8.1.8	KOG2501	K17609	GO:0035556
Vigun06g021400.1	442	819	65	0.0788142	-3.6654	1.76628e-100	4.3853e-98	783.323	780.05	648.998	787.23	839.214	830.824	1000.42	914.312	937.856	592.804	699.479	570.185	37.4168	30.4869	31.996	63.7884	89.9084	39.9709	70.0726	78.0491	67.0957	14.6209	9.39482	16.751	-4.46897	-3.6654	-3.7284	-5.51368	PF12695	PTHR10992 PTHR10992:SF841		KOG1454 KOG4178			AT3G24420	alpha/beta-Hydrolases superfamily protein
Vigun05g268900.1	225	20	430	21.124	4.40081	2.05391e-100	5.05389e-98	35.8852	16.4606	31.5535	13.1991	27.9997	19.8845	19.4772	35.7655	18.8894	10.7503	6.62229	7.99324	983.127	1091.43	1042.87	488.227	378.814	423.282	512.586	504.491	494.068	217.851	241.581	277.788	5.21555	4.40081	4.3494	4.86114							AT2G43390
Vigun01g234200.1	5510	9527	1494	0.156793	-2.67307	2.22384e-100	5.42361e-98	10172.9	11568.2	11403	8793.41	9713.57	10074.5	12820.4	12317.1	13002.5	8798.37	10418.5	8903.58	180.536	264.626	208.974	1437.69	1969.59	1074.09	765.04	704.704	937.306	735.429	955.587	630.956	-5.66302	-2.67307	-3.98597	-3.5982		PTHR34950 PTHR34950:SF2
Vigun03g034300.1	837	135	1539	11.3721	3.50743	1.25933e-99	3.04438e-97	156.87	129.856	142.708	151.789	123.665	130.546	100.042	104.545	127.503	166.63	146.518	134.109	1803.49	1823.12	2113.73	1637.65	1364.21	1615.24	1432.17	1343.8	1255.5	1114.11	1257.56	1402.9	3.74063	3.50743	3.60166	3.07714	PF00109 PF02801	PTHR11712 PTHR11712:SF283			K09458	GO:0003824 GO:0006633 GO:0008152 GO:0016747
Vigun07g107500.1	1593	17	3168	181.141	7.50097	1.6191e-99	3.88007e-97	19.4805	8.23031	15.7768	20.7414	17.8887	13.8327	38.9544	26.5948	37.7787	9.98244	21.5224	21.3153	3596.69	3046.25	4117.48	3153.85	2699.65	3649.65	4355.06	5053.96	4608.25	11455.4	8659.34	10613.2	7.95091	7.50097	7.08383	9.18425	PF00916 PF01740	PTHR11814 PTHR11814:SF60			K17471	GO:0008271 GO:0008272 GO:0009507 GO:0015116 GO:0016020 GO:0016021 GO:0055085	AT3G51895	sulfate transporter 3;1
Vigun01g061100.1	3045	160	5929	37.0164	5.21009	2.41629e-99	5.74056e-97	118.934	92.3623	110.437	160.274	174.998	145.243	247.892	199.003	221.95	241.114	253.303	277.099	1198.27	662.175	1935.76	5834.19	6044.24	5908.52	2082.02	3263.36	3840.72	8610.22	7969.49	8700.77	3.56062	5.21009	3.77971	5.03418	PF00069	PTHR27006 PTHR27006:SF22	EC:2.7.11.1	KOG1187	K04733	GO:0004672 GO:0004713 GO:0005524 GO:0006468	AT1G16670	Protein kinase superfamily protein
Vigun10g027500.1	237	14	459	32.0169	5.00076	2.69986e-99	6.35944e-97	34.8599	10.0593	15.0596	19.7986	8.55547	14.6972	22.1332	26.5948	17.0004	4.60728	11.589	10.6577	1300.23	1223.13	1434.82	498.04	444.747	435.581	580.739	537.294	517.45	571.675	582.479	748.213	6.04424	5.00076	4.63706	6.14652	PF00403	PTHR22814 PTHR22814:SF148		KOG1603		GO:0030001 GO:0046872	AT1G29000	Heavy metal transport/detoxification superfamily protein
Vigun11g204700.1	5086	8795	1377	0.156606	-2.67479	3.69493e-99	8.62954e-97	7063.23	7049.72	6375.24	8814.15	9045.47	8526.11	9861.66	8367.28	9048.95	5349.82	5888.87	5523.33	441.518	423.158	446.944	1319.93	1772.99	1039.24	791.917	1084.77	1111.15	431.315	489.873	409.005	-3.96537	-2.67479	-3.19056	-3.65549	PF00581	PTHR12231 PTHR12231:SF108		KOG1530			AT2G21045	Rhodanese/Cell cycle control phosphatase superfamily protein
Vigun09g117900.3	1814	428	3200	7.47503	2.90208	5.27609e-99	1.22188e-96	361.928	372.193	343.503	435.569	435.551	413.251	494.013	409.01	504.346	439.228	559.583	443.181	937.291	930.46	1163.85	3155.07	3031.71	3413.93	1382.25	1887.88	2163.33	5124.61	4922.88	4944.35	1.49223	2.90208	1.94887	3.37804	PF00324	PTHR11785 PTHR11785:SF370		KOG1289		GO:0003333 GO:0006810 GO:0015171 GO:0016020 GO:0055085
Vigun08g150200.1	1189	96	2281	23.7965	4.57268	1.26803e-98	2.91214e-96	186.603	72.2438	116.174	109.364	115.11	63.1115	96.5007	96.2916	97.2802	33.7867	38.9059	31.0848	5129.84	4851.07	5978.25	2460.76	1924.04	2458.72	2923.85	2726.06	2824.12	2896.39	2480.23	3033.33	5.41127	4.57268	4.86856	6.34053	PF01553	PTHR15486 PTHR15486:SF25	EC:2.3.1.15 EC:2.3.1.198		K13508	GO:0008152 GO:0016746	AT3G11430	glycerol-3-phosphate acyltransferase 5
Vigun01g040600.1	4281	7403	1159	0.156553	-2.67528	2.28115e-98	5.19556e-96	9172.26	7814.22	8921.76	6920.08	7665.7	7621.8	5622.71	5530.81	5306.02	5048.81	4857.45	4728.45	2381.58	2559.68	2455.69	1218.11	1276.7	981.85	2896.98	3037.13	3118.93	786.602	759.638	730.066	-1.80841	-2.67528	-0.862451	-2.68463	PF00010	PTHR16223 PTHR16223:SF51				GO:0046983
Vigun01g020400.1	7192	1691	12693	7.50553	2.90795	2.92011e-98	6.59633e-96	1174.98	1472.31	985.33	1635.74	2057.98	1379.81	1482.04	1045.45	1556.48	1469.72	1216.02	1943.25	3941.86	2753.58	3959.5	11690.5	12980.4	13408.7	5225.69	6258.63	6531.66	18812.7	17664.9	16921.3	1.55244	2.90795	2.14123	3.52804		PTHR33659
Vigun11g190500.1	723	1304	143	0.10932	-3.19337	3.17631e-98	7.11673e-96	1711.21	1908.52	1764.13	1367.99	1200.88	1343.5	884.442	846.449	986.969	942.957	747.491	744.26	333.01	409.744	361.954	131.257	164.233	132.212	421.396	398.163	446.288	39.4763	87.2376	79.5674	-2.28498	-3.19337	-1.10237	-3.56106	PF03000	PTHR32370 PTHR32370:SF15					AT3G19850	Phototropic-responsive NPH3 family protein
Vigun09g052500.1	27997	1623	54370	33.4897	5.06565	7.04857e-98	1.56654e-95	3481.89	697.747	1569.79	1389.67	2106.2	1374.62	2623.22	3372.04	4349.27	820.096	1239.2	1095.96	331680	353196	359214	54135.5	50879.8	58096.2	217953	221777	163171	174762	129852	185629	7.50461	5.06565	5.86498	7.2796	PF02095	PTHR21523 PTHR21523:SF16				GO:0005199 GO:0005576
Vigun06g136500.1	339	632	46	0.0719899	-3.79606	7.20995e-98	1.58959e-95	865.346	793.767	652.584	625.07	614.438	657.051	941.988	1006.94	980.357	830.847	845.997	912.118	56.1252	45.1206	48.9938	50.2947	57.5414	28.6971	23.0376	26.0164	25.415	32.1659	26.8423	27.9184	-3.94362	-3.79606	-5.29776	-4.89643	PF00069 PF13947	PTHR27005 PTHR27005:SF7	EC:2.7.11.1	KOG1187		GO:0004672 GO:0004713 GO:0005524 GO:0006468 GO:0030247	AT1G79680	WALL ASSOCIATED KINASE (WAK)-LIKE 10
Vigun09g175200.1	1433	2543	323	0.127151	-2.97539	1.14007e-97	2.49358e-95	2587.84	2662.96	2956.71	2105.25	2802.31	2721.58	2638.28	2412.79	2371.56	2269.85	2264.82	2410.41	580.896	589.007	566.928	343.476	341.652	284.921	598.017	659.458	674.007	562.903	449.609	505.323	-2.24049	-2.97539	-1.94222	-2.19398	PF02358	PTHR10788 PTHR10788:SF25	EC:3.1.3.12		K01087	GO:0003824 GO:0005992 GO:0008152
Vigun06g211800.1	404	15	793	51.3195	5.68144	2.07616e-97	4.50527e-95	1.02529	5.48687	5.737	16.9702	23.3331	6.05179	106.239	43.102	45.3344	41.4655	72.8452	147.431	39.2876	18.2921	80.9898	837.837	661.726	879.361	230.376	394.77	450.354	1641.92	1676.3	1605.31	3.49986	5.68144	2.46586	4.23348	PF01397 PF03936	PTHR31225 PTHR31225:SF0	EC:4.2.3.48		K15086	GO:0000287 GO:0008152 GO:0010333 GO:0016829
Vigun01g185500.1	1142	2186	97	0.0442023	-4.49974	3.99489e-97	8.6012e-95	2793.92	2917.19	2195.12	1999.66	2309.2	2250.4	2825.08	2627.39	2425.39	1329.97	1611.7	1596.87	25.2563	52.4375	68.9913	84.6423	122.275	83.0166	135.346	55.4262	107.76	40.9384	41.6056	19.5429	-5.7522	-4.49974	-4.72185	-5.47436	PF00141	PTHR31235	EC:1.11.1.7		K00430	GO:0004601 GO:0006979 GO:0020037 GO:0055114
Vigun08g137000.3	1651	2904	398	0.136914	-2.86866	5.9683e-97	1.27504e-94	2132.61	2267.91	2373.68	2922.65	2941.53	2847.8	1311.17	1272.88	1420.48	1111.12	1494.98	1302.9	28.0626	35.3648	33.9957	431.799	469.921	291.07	46.0752	53.1639	57.9463	46.7867	68.448	86.547	-6.11964	-2.86866	-4.6711	-4.27593	PF00069 PF08263	PTHR27003 PTHR27003:SF36	EC:2.7.11.1	KOG1187		GO:0004672 GO:0004713 GO:0005524 GO:0006468
Vigun11g217200.2	3164	5479	849	0.154875	-2.69082	1.44923e-96	3.07226e-94	4694.81	4701.33	4134.23	5474.79	5350.28	5610.87	5291.6	5365.74	4962.23	4328.54	4364.09	4259.51	316.172	359.745	345.956	1002.21	860.723	682.581	419.476	525.983	544.898	270.486	284.529	375.502	-3.72691	-2.69082	-3.38962	-3.79901	PF03641	PTHR31223 PTHR31223:SF8			K06966
Vigun07g101100.1	8895	1566	16224	10.3618	3.3732	3.02511e-96	6.36404e-94	517.772	716.037	315.535	1699.85	1781.87	1215.55	2049.53	1227.95	1802.99	1691.64	1841.82	1956.57	8102.61	6024.21	9025.86	14622.3	16751.7	17298.2	10219.1	12092	12151.4	21092	18930.6	20690.3	3.90145	3.3732	2.76199	3.46712	PF12734	PTHR31568 PTHR31568:SF17					AT3G22240	(1 of 3) PTHR31568:SF16 - GENOMIC DNA, CHROMOSOME 3, P1 CLONE: MMP21
Vigun03g225900.2	227	437	16	0.0377112	-4.72886	4.21794e-96	8.80622e-94	427.547	393.226	375.057	498.736	413.774	398.554	537.394	574.082	483.567	359.368	384.921	351.703	12.1605	20.7311	19.9975	22.0806	11.9878	15.3734	4.7995	15.836	16.2656	64.3318	34.895	73.9838	-4.4989	-4.72886	-5.43378	-2.66164	PF01293	PTHR30031 PTHR30031:SF4	EC:4.1.1.32 EC:4.1.1.49		K01610	GO:0004611 GO:0004612 GO:0005524 GO:0006094 GO:0017076
Vigun05g201100.1	548	16	1080	66.5594	6.05657	1.36693e-95	2.83243e-93	21.5311	15.5461	8.6055	17.913	18.6665	12.1036	15.9359	13.7559	19.8338	15.3576	12.4168	11.5458	829.718	671.931	929.883	1015.71	1162.82	1061.79	770.799	804.245	758.385	1618.53	1179.72	1402.9	5.73407	6.05657	5.55813	6.73937	PF00954 PF01453 PF07714 PF08276	PTHR27002 PTHR27002:SF101	EC:2.7.11.1	KOG1187		GO:0004672 GO:0004674 GO:0004713 GO:0005515 GO:0005524 GO:0006468 GO:0048544	AT4G27290	S-locus lectin protein kinase family protein
Vigun03g343100.1	772	1387	158	0.11416	-3.13087	1.9435e-95	3.99708e-93	1093.99	993.124	1156.72	1516.01	1381.32	1262.23	1442.2	1193.1	1318.48	800.899	894.009	834.85	249.757	229.261	219.972	174.191	143.853	156.809	312.927	298.623	290.748	62.8697	132.87	69.796	-2.21435	-3.13087	-2.13156	-3.25202	PF00067	PTHR24298 PTHR24298:SF112	EC:1.14.13.21	KOG0156		GO:0004497 GO:0005506 GO:0016705 GO:0020037 GO:0055114	AT1G74110	cytochrome P450, family 78, subfamily A, polypeptide 10
Vigun11g036500.1	1719	3000	438	0.145915	-2.7768	3.64569e-95	7.44235e-93	2170.54	2283.45	2268.98	2885.88	3016.97	3098.52	3634.27	3124.43	3145.08	2869.57	2830.2	2864.24	377.91	370.721	345.956	426.892	537.053	349.489	316.767	358.573	377.159	162.291	222.791	227.535	-2.61871	-2.7768	-3.23416	-3.80523	PF01545 PF16916	PTHR11562 PTHR11562:SF20		KOG1485		GO:0006812 GO:0008324 GO:0016021 GO:0055085	AT1G16310	Cation efflux family protein
Vigun01g136100.1	643	49	1238	25.3499	4.66391	3.75824e-95	7.6157e-93	110.732	47.5529	73.1468	51.8535	66.1105	28.5299	70.8262	56.8579	68.9461	21.5006	22.3502	31.973	3230.01	3507.21	4021.49	1323.61	1108.87	1281.12	1754.7	1565.51	1635.71	1372.9	1338.09	1511.78	5.53878	4.66391	4.65559	5.79939	PF14368	PTHR33044 PTHR33044:SF34
Vigun05g210900.1	246	29	464	16.0657	4.00591	4.11246e-95	8.27265e-93	54.3405	29.2633	39.4419	33.9405	31.1108	21.6135	23.9038	27.5119	34.9453	17.6612	17.3835	17.7628	506.062	445.109	498.937	475.96	445.946	470.427	644.092	717.147	716.704	779.292	732.796	647.707	3.55889	4.00591	4.58863	5.35401	PF13639	PTHR14155 PTHR14155:SF179			K19038	GO:0005515 GO:0008270	AT2G42350	RING/U-box superfamily protein
Vigun07g184800.1	905	206	1603	7.77703	2.95922	5.7301e-95	1.14432e-92	1563.57	1668.01	1586.28	245.126	180.443	192.793	271.795	336.562	334.342	442.299	537.233	382.787	2406.84	2784.06	2711.66	1673.22	1650.72	1485.07	1105.8	1639.03	1598.1	3656.68	4161.9	3883.45	0.713927	2.95922	2.2038	3.10262	PF00043 PF13417	PTHR11260 PTHR11260:SF227	EC:2.5.1.18	KOG0406	K00799	GO:0004364 GO:0005515 GO:0005737 GO:0008152
Vigun11g141200.1	369	72	666	9.30436	3.21791	1.26126e-94	2.50064e-92	151.743	156.376	122.628	62.2242	65.3327	87.3187	95.6153	109.131	109.558	80.6274	103.473	72.8273	2132.76	2267.01	1744.78	672.232	592.197	734.85	1236.35	1157.16	1049.13	5472.59	5318.81	5089.52	3.83439	3.21791	3.45328	5.94979		PTHR33604 PTHR33604:SF2					AT5G60700	glycosyltransferase family protein 2
Vigun09g227500.1	4685	8292	1078	0.129965	-2.9438	2.03948e-94	4.01472e-92	7807.6	7850.8	7932.84	8021.26	8003.25	8852.04	12875.3	11779.7	10520.4	11165.7	12180	10028.9	1227.27	1664.58	1153.85	1127.34	1240.74	865.012	633.533	809.901	1009.49	2294.01	1768.91	2377.25	-2.54379	-2.9438	-3.842	-2.37358	PF00642	PTHR14493 PTHR14493:SF41				GO:0046872
Vigun05g225500.1	6727	11515	1940	0.168467	-2.56946	2.18191e-94	4.26463e-92	25704.1	27135.3	26705.7	11154.2	10825.8	12564.4	24497.9	21589.5	23590.9	21359.4	20571.3	19174	1977.48	2324.32	2142.73	1777.49	2437.12	1604.99	4573.92	6472.42	6923.05	665.249	1238.77	688.188	-3.62563	-2.56946	-1.95517	-4.55903	PF00141	PTHR31235 PTHR31235:SF39	EC:1.11.1.7		K00430	GO:0004601 GO:0006979 GO:0020037 GO:0055114	AT4G11290	Peroxidase superfamily protein
Vigun04g128500.1	1090	76	2103	27.6321	4.78827	2.56055e-94	4.96944e-92	74.8463	54.8687	63.8241	61.2814	98.7768	68.2988	195.657	180.661	149.226	177.38	132.446	197.167	2101.89	2269.44	1919.76	2011.79	1715.45	2582.74	1620.31	1696.72	2032.19	12712.8	11620	10941.2	5.02261	4.78827	3.34744	6.1205	PF00847	PTHR31190				GO:0003677 GO:0003700 GO:0006355	AT5G50080	ethylene response factor 110
Vigun11g119900.1	1055	1880	230	0.122196	-3.03274	2.86914e-94	5.52942e-92	1586.13	1720.13	1685.96	1835.61	1837.09	1968.56	1917.62	2207.37	2035.33	2520.95	2294.62	1977.88	112.25	117.07	90.9885	231.846	285.309	172.182	213.098	253.377	323.279	58.4834	53.6847	22.3347	-3.96215	-3.03274	-2.96353	-5.65844	PF12695	PTHR23024 PTHR23024:SF189	EC:3.1.1.1	KOG1515
Vigun07g210500.1	429	45	814	18.1039	4.17823	3.07877e-94	5.89222e-92	41.0117	7.31583	20.0795	45.254	41.2218	48.4143	23.0185	30.2631	23.6117	6.91092	15.7279	7.1051	972.837	1098.75	1135.86	885.678	689.298	867.062	696.887	602.901	605.894	327.507	365.056	369.919	5.55113	4.17823	4.63131	5.1587	PF00067	PTHR24298 PTHR24298:SF132	EC:1.14.13.152	KOG0156		GO:0004497 GO:0005506 GO:0016705 GO:0020037 GO:0055114
Vigun02g022300.1	8474	14488	2460	0.169779	-2.55827	3.18854e-94	6.0602e-92	10566.7	10411.3	9701.99	14522.7	14081.5	14858.9	13844.7	16199.9	14831.9	12647.8	11064.2	11816.7	1083.22	1046.31	1187.85	2864.35	2714.03	1800.74	2000.43	2140.13	2254.82	554.13	687.164	471.821	-3.20918	-2.55827	-2.81086	-4.37429	PF01545 PF16916	PTHR11562 PTHR11562:SF60		KOG1485		GO:0006812 GO:0008324 GO:0016021 GO:0055085
Vigun09g257600.1	2513	4353	673	0.154668	-2.69275	3.94696e-94	7.45029e-92	2567.33	2708.69	2680.61	4070.97	4515.73	4472.27	3566.98	3506.85	3614.48	2140.85	2297.11	2261.2	127.217	120.728	162.979	684.499	882.301	453.004	172.782	254.508	297.864	38.0142	106.027	33.5021	-4.27521	-2.69275	-3.8816	-5.23773	PF07714	PTHR23257 PTHR23257:SF375	EC:2.7.12.1	KOG0192		GO:0004672 GO:0004713 GO:0005524 GO:0006468 GO:0008152 GO:0016597
Vigun07g004800.1	654	1256	53	0.041965	-4.57467	6.41524e-94	1.2027e-91	920.712	719.695	725.014	1235.06	1172.88	1360.79	1032.29	1273.8	1061.58	1171.02	927.948	1067.54	10.2896	8.53633	17.9977	67.4685	59.9389	30.7469	16.3183	16.9672	12.1992	13.1588	18.7896	12.5633	-6.00532	-4.57467	-6.21023	-6.15256	PF00481	PTHR13832 PTHR13832:SF283	EC:3.1.3.16	KOG0698		GO:0003824 GO:0004722 GO:0006470	AT3G23360	Protein phosphatase 2C family protein
Vigun07g246900.1	376	46	706	15.2189	3.92779	6.89177e-94	1.28331e-91	23.5817	6.40135	9.32263	47.1395	43.5551	48.4143	13.2799	26.5948	30.223	8.44668	14.0724	7.99324	251.628	230.481	350.956	671.005	713.273	732.8	396.438	462.639	473.736	1020.54	927.403	1106.96	4.40562	3.92779	4.24896	6.64559	PF01657 PF07714	PTHR27002 PTHR27002:SF122	EC:2.7.11.1	KOG1187		GO:0004672 GO:0004713 GO:0005524 GO:0006468	AT4G38830	cysteine-rich RLK (RECEPTOR-like protein kinase) 26
Vigun06g152300.1	236	446	25	0.0568201	-4.13745	7.89177e-94	1.45966e-91	1125.77	1061.71	980.31	429.913	444.107	463.394	760.496	854.703	737.629	610.465	713.552	563.968	54.2544	30.4869	26.9966	30.6675	22.7768	22.5477	106.549	92.754	93.5273	21.9313	18.7896	12.5633	-4.82529	-4.13745	-3.00626	-5.147		PTHR34125
Vigun08g214100.1	158	10	305	31.624	4.98295	1.00017e-93	1.82549e-91	14.3541	13.7172	15.7768	7.54233	9.33324	12.1036	12.3946	6.41944	14.167	9.21456	11.589	19.539	769.851	753.636	761.904	301.768	294.899	319.767	446.353	377.803	308.03	141.822	201.318	194.033	5.70379	4.98295	5.10133	3.73501	PF02045	PTHR12632 PTHR12632:SF14			K08064	GO:0003700 GO:0006355	AT5G12840	nuclear factor Y, subunit A1
Vigun03g272000.1	976	98	1854	18.9161	4.24154	1.00022e-93	1.82549e-91	185.578	69.5004	106.852	88.6223	111.999	93.3705	75.2528	107.296	120.892	23.0364	36.4226	31.0848	6404.82	5812.02	6919.13	1900.16	1774.19	1886.83	3350.05	2724.93	2932.89	1723.8	1542.09	2029.67	5.72443	4.24154	4.8917	5.87002	PF00657	PTHR22835 PTHR22835:SF147	EC:3.1.1.3			GO:0016788	AT2G23540	GDSL-like Lipase/Acylhydrolase superfamily protein
Vigun08g034250.1	1582	408	2757	6.75472	2.7559	1.23343e-93	2.23633e-91	355.776	335.614	325.575	375.231	440.218	408.928	401.053	321.889	362.676	377.029	378.298	345.486	2811.87	2957.23	2534.68	2684.02	2646.9	2939.4	2679.08	2513.41	2239.57	2900.78	2947.29	3260.87	3.0295	2.7559	2.77525	3.04871	PF02714	PTHR13018 PTHR13018:SF31				GO:0016020
Vigun09g254500.1	2010	3621	399	0.110134	-3.18267	3.84491e-93	6.92562e-91	3447.03	3001.32	3222.04	3891.84	3310.19	3661.33	3047.3	3736.12	3088.41	3399.41	3242.44	2829.61	286.239	362.184	213.973	385.184	413.579	397.66	449.233	372.147	419.856	305.576	355.661	381.086	-3.48715	-3.18267	-2.99154	-3.18378	PF15365	PTHR33670 PTHR33670:SF2
Vigun11g129000.1	7098	167	14030	84.258	6.39674	7.41475e-93	1.3269e-90	107.656	161.863	93.2263	199.872	204.554	95.0996	611.761	433.771	406.121	652.698	766.53	1232.74	913.906	398.769	1664.79	14210.1	11401.6	16477.2	4203.4	7796.99	9164.66	28716.8	26994	28052.4	3.03706	6.39674	3.86592	4.98118	PF00067	PTHR24296 PTHR24296:SF7		KOG0157		GO:0004497 GO:0005506 GO:0016705 GO:0020037 GO:0055114	AT2G27690	cytochrome P450, family 94, subfamily C, polypeptide 1
Vigun03g033800.1	350	33	666	20.1453	4.33237	1.32003e-92	2.34702e-90	7.17704	5.48687	7.88838	38.6544	22.5553	38.0398	18.5919	19.2583	17.0004	4.60728	16.5557	11.5458	474.258	403.646	441.944	675.912	673.713	649.784	756.4	705.835	829.547	304.114	453.635	489.968	6.00493	4.33237	5.38482	5.25347	PF03083	PTHR10791 PTHR10791:SF41		KOG1623	K15382		AT4G10850	Nodulin MtN3 family protein
Vigun03g266600.1	1307	336	2278	6.78095	2.76149	2.1793e-92	3.84996e-90	314.765	218.56	265.336	386.544	318.886	302.59	262.057	246.69	249.339	106.735	153.14	127.892	4384.31	4324.26	4363.45	2354.04	2045.12	2436.18	2857.62	2744.16	2379.86	2048.38	1603.83	2201.37	4.03275	2.76149	3.39625	3.91605	PF00561	PTHR10992 PTHR10992:SF838		KOG1454		GO:0003824	AT4G36610	alpha/beta-Hydrolases superfamily protein
Vigun05g004600.1	3713	6370	1056	0.165805	-2.59244	2.25788e-92	3.96338e-90	13271.4	12169	12120.9	5802.88	6730.82	6575.7	6983.46	7163.18	6685.89	5313.73	5402.96	5315.51	955.064	980.458	832.895	1132.24	1029.75	1006.45	1122.12	1176.39	1197.56	824.616	822.718	792.882	-3.76211	-2.59244	-2.57503	-2.71589	PF07786	PTHR31061	EC:2.3.1.78	KOG4683	K10532		AT5G47900	Protein of unknown function (DUF1624)
Vigun03g065200.1	673	151	1195	7.91969	2.98544	3.07469e-92	5.36299e-90	257.348	238.679	218.006	171.588	144.665	136.598	338.195	320.972	266.34	330.189	343.531	328.611	1458.32	1496.3	1427.82	1110.16	1251.52	1224.75	1455.21	1453.52	1474.07	1421.15	1391.78	1455.94	2.61767	2.98544	2.24354	2.09049		PTHR33599 PTHR33599:SF2					AT3G18715	inflorescence deficient in abscission (IDA)-like 4
Vigun01g240700.1	1911	3308	515	0.155697	-2.68318	3.3448e-92	5.79745e-90	5931.31	5827.06	5472.38	3345.02	3089.3	3489.29	4767.49	4988.82	4731.78	5399.73	5599.14	4924.73	717.467	830.463	720.909	500.494	552.637	491.95	815.914	650.409	840.729	269.024	358.345	378.294	-2.92496	-2.68318	-2.65075	-3.98495
Vigun05g263900.1	1420	115	2725	23.7975	4.57274	5.12228e-92	8.8228e-90	106.63	114.31	98.9633	102.764	135.332	105.474	140.767	141.228	124.67	115.182	168.868	189.173	701.565	476.815	869.89	2655.81	2417.94	3102.36	970.458	1340.41	1481.19	4643.58	4145.8	4349.69	2.6787	4.57274	3.22107	4.7952		PTHR33984 PTHR33984:SF2				GO:0005515	AT4G12070
Vigun10g189100.2	132	3	262	87.9085	6.45793	2.1426e-91	3.66756e-89	3.07588	0.914479	1.43425	5.65674	1.55554	1.72908	2.65598	1.83413	0.944468	5.37516	0.827786	3.55255	287.174	306.088	227.971	269.874	244.551	271.597	236.135	279.393	266.35	669.635	589.189	721.691	7.24213	6.45793	7.16863	7.66544	PF05553	PTHR33098 PTHR33098:SF6					AT1G15385	(1 of 28) PF05553 - Cotton fibre expressed protein (DUF761)
Vigun01g225500.1	30723	52069	9377	0.180086	-2.47324	1.11684e-90	1.89993e-88	99910.6	100647	95136	49431.5	56438.1	50337.1	100385	93112.2	94025.5	71014.3	74644.8	74104.5	12673.1	12097.2	12079.5	9596.48	9934.28	8599.9	23891.9	18763.5	20642.1	4207.88	5028.91	4533.95	-3.00437	-2.47324	-2.18346	-3.99627	PF00230	PTHR19139 PTHR19139:SF90		KOG0223	K09872	GO:0005215 GO:0006810 GO:0016020
Vigun08g217400.1	1541	2672	409	0.153204	-2.70647	1.17133e-90	1.98041e-88	2268.97	2334.66	2431.77	2581.36	2552.64	2883.25	3490.85	3379.38	3385.92	3738.81	3485.81	3246.14	665.084	814.61	680.914	385.184	513.077	330.016	663.29	663.983	663.841	235.396	225.476	213.576	-1.7032	-2.70647	-2.36484	-3.95652	PF03514	PTHR31636 PTHR31636:SF38					AT5G48150	GRAS family transcription factor
Vigun07g163900.1	242	31	453	14.4586	3.85386	1.67155e-90	2.80892e-88	30.7588	16.4606	12.9083	27.3409	38.1107	28.5299	16.8212	17.4242	20.7783	7.6788	8.27786	4.44069	1243.17	1169.48	1224.85	512.761	413.579	432.506	564.421	472.819	499.151	440.088	343.582	448.09	5.91877	3.85386	4.80335	5.9162	PF00561	PTHR10992 PTHR10992:SF881	EC:3.7.1.9	KOG1454			AT4G24140	alpha/beta-Hydrolases superfamily protein
Vigun01g020500.1	7026	1798	12253	6.81348	2.76839	3.00447e-90	5.0182e-88	1043.75	1234.55	764.456	1956.29	2041.65	1397.1	1854.76	1306.81	1883.27	1251.64	1168.83	2017.85	3245.91	2046.28	4045.49	12351.6	12071.7	12335.6	6092.48	7077.58	7399.84	14699.8	13999.6	13177.5	1.61769	2.76839	2.02765	3.23807		PTHR33659
Vigun01g103100.1	744	1322	165	0.124909	-3.00105	5.79749e-90	9.62488e-88	1236.5	1180.59	1138.08	1276.54	1259.21	1429.95	1420.06	1416.86	1457.31	1397.54	1324.46	1362.4	57.9961	76.827	73.9907	171.738	167.829	155.784	116.148	151.574	168.756	166.678	175.817	187.053	-4.08963	-3.00105	-3.29843	-2.94729	PF07690	PTHR11654 PTHR11654:SF92				GO:0005215 GO:0006810 GO:0016020 GO:0016021 GO:0055085
Vigun08g220300.1	2308	648	3968	6.12672	2.61512	7.11441e-90	1.17405e-87	586.467	549.602	583.023	748.576	615.994	578.378	524.114	514.472	418.399	414.655	514.055	452.95	2268.39	2164.57	2509.68	4142.57	3729.4	4031.94	2655.08	2636.7	3074.2	6227.02	5670.44	5585.08	2.01384	2.61512	2.52155	3.66144	PF00293	PTHR13994 PTHR13994:SF15	EC:3.6.1.13 EC:3.6.1.22 EC:3.6.1.53	KOG0648		GO:0016787
Vigun06g127300.1	248	2	495	274.11	8.09861	7.87077e-90	1.29113e-87	1.02529	1.82896	0.717125	3.77116	0.77777	0.864541	0.885327	0.917063	0.944468	0.76788	0.827786	0.888138	1776.36	1960.92	1595.8	525.028	427.964	530.896	763.12	686.606	618.094	723.732	609.321	911.536	10.5443	8.09861	9.55611	9.81968	PF00046 PF02183	PTHR24326 PTHR24326:SF122			K09338	GO:0003677 GO:0003700 GO:0006355 GO:0043565	AT3G61890	homeobox 12
Vigun09g153200.1	2211	122	4300	35.1226	5.13433	5.26689e-89	8.58877e-87	26.6576	35.6647	22.2309	139.533	143.887	83.8605	127.487	85.2869	93.5023	77.5559	116.718	97.6952	817.557	273.163	1067.87	4319.21	4361.16	4219.5	1386.09	2243.06	3029.47	8000.53	7538.67	7482.13	4.67408	5.13433	4.44232	6.30101	PF03106	PTHR32096 PTHR32096:SF20				GO:0003700 GO:0006355 GO:0043565	AT5G24110	WRKY DNA-binding protein 30
Vigun09g085100.1	306	52	561	10.8317	3.43718	1.02963e-88	1.66915e-86	92.2763	82.3031	45.1789	68.8237	45.8884	40.6334	51.349	69.6968	66.1127	81.3953	94.3676	67.4985	941.033	1131.67	994.874	558.149	608.979	515.523	656.571	756.737	747.202	1102.41	1011.96	971.56	3.80311	3.43718	3.52904	3.66513	PF00010	PTHR13935 PTHR13935:SF59				GO:0003677 GO:0046983
Vigun07g222800.1	1783	3403	162	0.0477188	-4.3893	1.10916e-88	1.78757e-86	1061.18	1151.33	821.826	3692.91	3135.97	3379.49	1397.05	1435.2	1754.82	750.219	793.847	696.3	2.80626	12.1948	7.99899	164.378	232.563	90.1908	47.995	35.0655	50.8301	5.84834	13.4212	4.18776	-7.0436	-4.3893	-5.09845	-6.57756	PF01794 PF08022 PF08030	PTHR11972 PTHR11972:SF62	EC:1.16.1.7	KOG0039		GO:0016020 GO:0016491 GO:0055114	AT5G23980	ferric reduction oxidase 4
Vigun06g222400.1	908	147	1669	11.3771	3.50806	1.31117e-88	2.10084e-86	49.214	53.0398	48.7645	170.645	149.332	120.171	198.313	161.403	190.782	165.862	202.808	166.082	5065.3	5682.76	4735.4	1730.87	1527.24	1749.5	1832.45	1546.28	1430.36	3061.61	3261.34	3359.98	6.67986	3.50806	3.12695	4.1785	PF01070 PF03060	PTHR32332 PTHR32332:SF20	EC:1.3.1.9			GO:0003824 GO:0016491 GO:0018580 GO:0055114	AT5G64250	Aldolase-type TIM barrel family protein
Vigun06g082833.1	1317	2288	346	0.151168	-2.72578	1.68333e-88	2.68155e-86	2444.3	2106.96	2495.6	2121.28	2537.86	2206.31	2287.69	2228.46	2179.83	1186.38	1320.32	1144.81	243.209	231.7	250.968	398.678	386.007	253.149	511.626	522.59	547.948	17.545	16.1054	15.3551	-3.27918	-2.72578	-2.0814	-6.2194	PF07107	PTHR33703 PTHR33703:SF2
Vigun09g177900.1	6295	1880	10710	5.69793	2.51044	1.9928e-88	3.1563e-86	764.868	770.905	701.349	1925.18	2008.2	1705.74	2602.86	2418.3	2590.67	3008.56	3129.03	3021.45	1103.8	912.168	1464.82	10720.1	10238.8	11172.4	2109.86	3549.54	3812.25	9718.48	9971.93	9296.83	0.637766	2.51044	0.315372	1.66215	PF12937 PF13621	PTHR12480 PTHR12480:SF5		KOG2130		GO:0005515	AT1G78280	transferases, transferring glycosyl groups
Vigun09g093700.1	157	9	306	35.7832	5.16121	2.0294e-88	3.1959e-86	12.3035	3.65791	6.45413	3.77116	13.2221	8.64541	12.3946	7.33651	17.0004	9.98244	13.2446	13.3221	1121.57	1137.77	1039.87	350.836	267.328	299.27	742.002	738.638	650.625	517.578	616.032	741.233	7.20148	5.16121	5.85855	5.68079
Vigun04g154000.1	1708	470	2946	6.26935	2.64832	2.79555e-88	4.37742e-86	514.696	603.556	575.134	479.88	568.55	361.378	910.116	758.411	727.24	553.642	557.928	579.954	2664.08	2182.86	2631.67	3060.62	2915.43	2862.53	2698.28	2979.44	3041.67	4140.63	4688.01	4279.89	2.14286	2.64832	1.86374	2.95411	PF00501 PF13193	PTHR24095 PTHR24095:SF171	EC:6.2.1.8	KOG1176		GO:0003824 GO:0008152	AT3G48990	AMP-dependent synthetase and ligase family protein
Vigun04g034200.1	2709	798	4619	5.79195	2.53405	3.91199e-88	6.09099e-86	833.562	861.439	877.761	769.317	738.104	885.29	842.831	918.897	969.968	827.007	962.715	867.711	15130.4	14881.3	15966	4686	4335.98	4836.48	7588	7085.5	6208.38	5770.85	6106.63	6355.62	4.15954	2.53405	2.93438	2.77846	PF00120 PF03951	PTHR20852 PTHR20852:SF59	EC:6.3.1.2		K01915	GO:0003824 GO:0004356 GO:0006542 GO:0006807
Vigun10g044700.1	377	38	717	18.7002	4.22498	4.47431e-88	6.92739e-86	96.3774	66.7569	99.6804	31.1121	46.6662	37.1753	66.3995	56.8579	68.9461	43.7692	62.9117	62.1697	1559.35	1446.3	1610.8	763.008	586.203	800.444	507.787	675.294	582.513	671.097	888.481	771.944	4.13466	4.22498	3.19945	3.78745	PF00067	PTHR24298 PTHR24298:SF74		KOG0156	K17961	GO:0004497 GO:0005506 GO:0016705 GO:0020037 GO:0055114	AT3G25180	cytochrome P450, family 82, subfamily G, polypeptide 1
Vigun07g002200.1	585	67	1102	16.4251	4.03783	4.84639e-88	7.46155e-86	89.2004	46.6384	71.7125	72.5949	70.7771	57.9243	52.2343	65.1115	63.2793	27.6437	36.4226	32.8611	2477.93	2476.76	2905.63	1199.71	907.475	1199.13	1255.55	1075.72	1032.87	1358.28	1359.56	1474.09	5.24305	4.03783	4.21917	5.43457	PF08392 PF08541	PTHR31561 PTHR31561:SF25	EC:2.3.1.119 EC:2.3.1.199		K15397	GO:0003824 GO:0006633 GO:0008152 GO:0008610 GO:0016020 GO:0016747	AT5G43760	3-ketoacyl-CoA synthase 20
Vigun06g073100.1	1778	98	3459	35.4757	5.14876	7.20328e-88	1.10286e-85	183.527	86.8755	140.557	119.734	109.666	63.1115	112.437	129.306	103.891	39.1619	45.5282	45.295	10735.8	10169.2	12791.4	3546.39	3100.04	3730.62	4912.76	4506.49	4353.09	3428.59	3223.76	3658.71	6.35746	5.14876	5.31638	6.3097	PF00067	PTHR24296 PTHR24296:SF26	EC:1.14.14.1 EC:1.14.15.3	KOG0157	K15401	GO:0004497 GO:0005506 GO:0016705 GO:0020037 GO:0055114	AT5G58860	cytochrome P450, family 86, subfamily A, polypeptide 1
Vigun10g125600.1	368	678	58	0.0857303	-3.54405	1.71673e-87	2.61389e-85	584.416	602.641	562.943	634.498	657.216	741.777	701.179	707.973	668.683	427.709	494.188	459.167	36.4814	30.4869	42.9946	63.7884	76.7218	33.8216	52.7944	61.0819	68.1123	11.6967	20.1318	13.9592	-3.99227	-3.54405	-3.51316	-4.91468	PF00106	PTHR24322 PTHR24322:SF442		KOG1208	K15095	GO:0008152 GO:0016491
Vigun06g088400.1	159	13	304	23.9425	4.5815	2.76743e-87	4.19053e-85	8.20233	6.40135	11.474	17.913	12.4443	7.78087	12.3946	10.0877	7.55574	8.44668	13.2446	12.4339	791.365	770.709	756.904	279.688	353.64	279.797	364.762	547.475	359.877	1121.42	1109.93	1034.38	6.47453	4.5815	5.40429	6.58042	PF02798 PF13410	PTHR11260 PTHR11260:SF16	EC:2.5.1.18	KOG0406	K00799	GO:0005515
Vigun07g064600.1	103	1	205	238.075	7.89527	3.0327e-87	4.56711e-85	1.02529	0.914479	0.717125	0.942791	0.77777	0.864541	0.885327	0.917063	0.944468	0.76788	0.827786	0.888138	298.399	248.773	260.967	218.353	179.817	217.278	297.569	304.278	287.698	130.126	127.501	181.47	8.24872	7.89527	8.33914	7.46584	PF03016	PTHR11062 PTHR11062:SF66	EC:2.4.2.41	KOG1021
Vigun03g374300.1	791	170	1411	8.28209	3.04999	1.23658e-86	1.85211e-84	82.0233	63.099	50.1988	157.446	201.442	152.159	177.065	150.398	178.504	115.95	150.657	168.746	255.37	159.751	272.966	1443.83	1391.78	1396.93	513.546	590.458	694.339	1396.29	1517.93	1259.12	1.81674	3.04999	1.82955	3.26095		PTHR33494 PTHR33494:SF1
Vigun11g212700.1	824	32	1616	50.6169	5.66155	1.8931e-86	2.8201e-84	51.2646	14.6317	27.9679	36.7688	28.7775	30.259	25.6745	28.429	26.4451	21.5006	34.767	58.6171	2474.19	1849.94	2681.66	1530.92	1468.5	1849.94	1832.45	1672.97	1467.97	2044	2201.07	2315.83	6.22183	5.66155	5.94823	5.83563	PF01565 PF09265	PTHR13878 PTHR13878:SF53	EC:1.5.99.12		K00279	GO:0003824 GO:0009690 GO:0016491 GO:0016614 GO:0019139 GO:0050660 GO:0055114	AT3G63440	cytokinin oxidase/dehydrogenase 6
Vigun03g250900.1	273	45	501	11.2267	3.48886	1.92987e-86	2.85942e-84	58.4416	46.6384	59.5214	52.7963	41.2218	39.7689	24.7892	39.4337	39.6676	26.1079	33.9392	20.4272	710.919	651.2	686.913	474.733	454.337	572.917	911.904	909.441	797.015	834.851	919.35	993.895	3.63789	3.48886	4.65553	5.09376	PF03018	PTHR21495 PTHR21495:SF60
Vigun04g132300.1	2199	470	3928	8.35528	3.06269	2.27552e-86	3.35353e-84	717.704	721.524	667.644	515.707	434.773	459.936	912.772	844.615	875.522	471.479	567.861	475.154	5146.68	5512.03	5761.27	3786.82	3471.66	4525.94	3562.19	4081.18	4079.62	5577.86	4820.88	5961.97	2.96228	3.06269	2.15461	3.43333	PF00316	PTHR11556 PTHR11556:SF17	EC:3.1.3.11		K03841	GO:0005975 GO:0042132 GO:0042578
Vigun09g173700.1	2022	3450	594	0.172069	-2.53894	3.82165e-86	5.60217e-84	7002.74	6158.1	5971.5	3091.41	3856.18	3401.11	6866.6	7352.1	6615.05	7379.33	6759.7	7666.41	376.039	391.452	402.949	626.844	662.924	490.925	524.105	392.508	482.886	162.291	189.238	168.906	-4.03089	-2.53894	-3.89594	-5.38882	PF00916 PF01740	PTHR11814 PTHR11814:SF61			K17469	GO:0008271 GO:0008272 GO:0015116 GO:0016020 GO:0016021 GO:0055085
Vigun09g184800.1	6744	11654	1834	0.157407	-2.66743	5.00483e-86	7.29778e-84	12794.6	14238.4	12242.8	12125.2	11599.7	11236.4	10617.7	8460.82	10714	7791.68	7194.29	6528.7	1563.09	1867.02	1735.78	2033.87	1879.68	1589.61	3411.48	2952.29	3543.87	312.886	519.399	449.486	-2.92655	-2.66743	-1.58834	-4.06911	PF14543	PTHR13683 PTHR13683:SF259	EC:3.4.23.12	KOG1339		GO:0004190 GO:0006508	AT1G09750	Eukaryotic aspartyl protease family protein
Vigun08g056500.1	735	162	1309	8.0636	3.01142	5.83546e-86	8.46419e-84	58.4416	55.7832	44.4618	145.19	207.665	134.004	193.887	142.145	160.56	152.808	187.08	239.797	151.538	81.7049	131.983	1332.2	1255.12	1338.51	388.759	523.721	630.293	1229.61	1185.09	1196.3	1.20261	3.01142	1.6354	2.63906	PF14215	PTHR11514 PTHR11514:SF50			K13422
Vigun09g200600.1	698	160	1235	7.7186	2.94834	1.23735e-85	1.78534e-83	108.681	132.599	67.4098	157.446	192.109	130.546	202.74	134.808	168.115	185.059	191.219	158.089	685.663	634.127	719.909	1169.05	1286.29	1250.37	848.551	950.163	924.091	1194.52	1042.82	1094.4	2.72413	2.94834	2.42884	2.64038		PTHR33320 PTHR33320:SF9	EC:6.1.1.10			GO:0005622 GO:0006355 GO:0008270
Vigun07g134800.1	4418	781	8054	10.3128	3.36636	1.40712e-85	2.01973e-83	472.659	576.121	497.685	727.834	788.659	826.502	1007.5	1009.69	1017.19	982.887	1134.89	1026.69	8440.3	8535.11	8512.93	7186.01	7414.44	9562.28	9448.29	8727.92	7888.83	11962.8	10300.7	12286.9	4.04279	3.36636	3.10264	3.45781	PF01679	PTHR21659 PTHR21659:SF19		KOG1773		GO:0016021	AT3G05890	Low temperature and salt responsive protein family
Vigun07g276900.1	213	22	404	17.9856	4.16877	1.62337e-85	2.31806e-83	29.7335	7.31583	12.1911	26.3981	20.222	20.749	8.85327	19.2583	17.9449	9.98244	5.7945	4.44069	1129.05	1125.58	1026.87	434.252	350.043	427.382	389.719	371.016	288.715	229.547	198.633	301.519	6.05837	4.16877	4.51008	5.17362	PF00249	PTHR31314 PTHR31314:SF10				GO:0003677	AT1G14600	Homeodomain-like superfamily protein
Vigun02g167400.1	13471	22625	4316	0.190776	-2.39005	2.54551e-85	3.61606e-83	54410.2	50640.2	48387.3	21379.7	25191.2	21304.9	46316.8	41825.4	43742.1	40077.2	42329.7	39672.2	6727.54	7597.33	7764.02	4232.12	5350.15	3366.78	4610.4	5401.22	6855.96	802.685	1124.69	671.437	-2.79626	-2.39005	-2.96695	-5.55382	PF00854	PTHR11654 PTHR11654:SF78	EC:3.6.3.26		K14638	GO:0005215 GO:0006810 GO:0016020	AT1G12110	nitrate transporter 1.1
Vigun03g131100.1	2294	367	4222	11.4964	3.52311	4.06135e-85	5.73983e-83	76.8969	29.2633	72.4297	390.315	419.996	291.35	30.1011	32.0972	43.4455	19.9649	30.6281	10.6577	531.319	387.793	639.919	3978.19	4380.34	4306.61	318.686	300.885	328.362	1002.99	1367.62	1358.23	3.12593	3.52311	3.16558	5.92786	PF00407	PTHR31213 PTHR31213:SF11				GO:0006952 GO:0009607
Vigun07g069500.1	1612	2770	455	0.164119	-2.60719	9.10054e-85	1.2796e-82	3118.94	2908.96	2991.13	2622.84	2908.08	2778.64	2527.61	2366.02	2434.84	1758.45	1781.4	1808.25	533.19	519.497	480.939	480.867	511.878	371.012	491.468	487.524	481.869	179.837	259.029	173.094	-2.55603	-2.60719	-2.32669	-3.12752	PF12906	PTHR23012 PTHR23012:SF98	EC:6.3.2.19	KOG1609		GO:0008270	AT3G09760	RING/U-box superfamily protein
Vigun02g178400.1	138	5	271	49.6969	5.63508	1.11325e-84	1.55736e-82	2.05058	1.82896	2.8685	7.54233	6.22216	2.59362	8.85327	8.25357	5.66681	12.2861	4.13893	4.44069	47.7064	40.2427	30.9961	256.38	219.376	337.191	103.669	213.787	251.101	1337.81	1299.17	1362.42	4.13968	5.63508	4.64187	7.5825	PF00155	PTHR11751 PTHR11751:SF380	EC:4.4.1.14		K01762	GO:0003824 GO:0009058 GO:0030170	AT4G11280	1-aminocyclopropane-1-carboxylic acid (acc) synthase 6
Vigun04g134400.1	352	647	57	0.0881825	-3.50336	1.5957e-84	2.221e-82	1062.2	863.268	1109.39	645.812	581.772	714.111	787.941	786.84	783.908	830.847	875.798	793.995	211.405	236.578	143.982	72.3753	45.5536	53.2946	119.987	116.508	86.4111	45.3246	30.8687	29.3143	-2.35805	-3.50336	-2.8688	-4.56688	PF01988	PTHR31851 PTHR31851:SF15		KOG4473			AT3G43660	Vacuolar iron transporter (VIT) family protein
Vigun01g176000.1	585	11	1158	102.376	6.67773	1.95421e-84	2.70633e-82	8.20233	9.14479	13.6254	15.0847	9.33324	9.50996	24.7892	5.50238	9.44468	12.2861	12.4168	22.2034	779.205	453.645	949.88	1224.25	1006.97	1242.17	1114.44	1338.15	1078.61	1644.85	1480.35	1777.01	6.139	6.67773	6.47356	6.70751	PF02365	PTHR31989 PTHR31989:SF33				GO:0003677 GO:0006355
Vigun01g242500.1	256	477	34	0.0707326	-3.82148	2.79396e-84	3.84993e-82	780.247	881.557	816.806	420.485	472.884	538.609	649.83	773.084	752.741	683.414	790.536	635.907	50.5127	78.0464	71.9909	36.801	34.7646	29.722	69.1127	41.8524	52.8633	5.84834	8.0527	1.39592	-3.6275	-3.82148	-3.73119	-7.10776	PF00544	PTHR31683 PTHR31683:SF26	EC:4.2.2.2		K01728
Vigun03g110300.1	2424	709	4140	5.84087	2.54618	3.00051e-84	4.11399e-82	500.342	537.713	415.216	689.18	765.326	671.749	680.817	641.027	688.517	575.91	578.622	635.019	1473.29	1075.58	1685.79	4100.86	4312.01	4006.32	1885.24	2247.59	2464.24	4454.97	4042.46	4532.55	1.54294	2.54618	1.71437	2.86417	PF07714	PTHR27006 PTHR27006:SF20	EC:2.7.11.1	KOG1187	K04733	GO:0004672 GO:0004713 GO:0005524 GO:0006468
Vigun03g273500.1	650	42	1257	29.7401	4.89434	5.33826e-84	7.28303e-82	64.5934	37.4936	56.6529	62.2242	33.4441	31.1235	65.5142	30.2631	26.4451	30.7152	32.2837	39.0781	2828.71	2864.55	2627.67	1034.11	1619.55	1117.14	1513.76	1684.28	1619.45	4643.58	4639.7	3773.17	5.71201	4.89434	5.3007	6.99896	PF00931	PTHR23155 PTHR23155:SF543				GO:0043531	AT5G66900	Disease resistance protein (CC-NBS-LRR class) family
Vigun07g219900.1	362	3	721	219.938	7.78096	6.00799e-84	8.11638e-82	2.05058	4.57239	1.43425	1.88558	6.22216	1.72908	4.42664	0.917063	1.88894	3.07152	2.48336	2.66441	1520.06	1292.64	1398.82	675.912	780.405	707.178	1191.23	848.36	793.966	295.341	395.924	286.164	9.02984	7.78096	8.61388	6.89383	PF00069 PF00954 PF01453	PTHR27002 PTHR27002:SF50	EC:2.7.11.1	KOG1187		GO:0004672 GO:0004674 GO:0004713 GO:0005524 GO:0006468 GO:0048544	AT5G24080	Protein kinase superfamily protein
Vigun04g028900.1	503	113	894	7.93111	2.98752	5.98074e-84	8.11638e-82	140.465	117.053	103.983	127.277	101.888	108.932	226.644	214.593	227.617	132.075	101.818	77.268	637.021	597.543	571.928	820.663	915.867	944.954	823.593	881.163	984.07	1618.53	1391.78	1636.02	2.32112	2.98752	2.00721	3.90036	PF01554	PTHR11206 PTHR11206:SF137		KOG1347	K03327	GO:0006855 GO:0015238 GO:0015297 GO:0016020 GO:0055085	AT5G52450	MATE efflux family protein
Vigun07g039080.1	3190	5414	966	0.178351	-2.48721	8.35479e-84	1.12317e-81	4559.47	4576.97	5050	5167.44	5770.28	5303.1	4121.2	3661.83	3493.59	4588.85	4351.67	3781.69	870.876	728.027	614.922	1108.94	813.971	973.651	1719.18	1343.8	1528.97	524.889	586.505	543.013	-2.6799	-2.48721	-1.29616	-2.94296		PTHR22814 PTHR22814:SF73					AT3G56240	copper chaperone
Vigun04g006200.1	484	864	104	0.119899	-3.06011	9.37369e-84	1.25403e-81	1258.03	1205.28	1323.81	790.059	953.546	849.844	1392.62	1391.18	1326.98	1073.5	908.081	1148.36	230.113	181.702	210.973	78.5088	118.679	113.763	173.742	149.311	142.324	146.209	154.343	166.114	-2.60429	-3.06011	-3.14294	-2.74567	PF02225 PF04253 PF04389	PTHR10404 PTHR10404:SF45	EC:3.4.17.11		K01301		AT5G19740	Peptidase M28 family protein
Vigun10g056700.1	566	1058	74	0.0698707	-3.83917	1.68956e-83	2.24939e-81	2041.36	1986.25	1717.52	988.987	1161.99	1022.75	1284.61	1425.12	1619.76	949.1	951.954	1109.28	305.882	346.331	536.932	61.335	74.3243	86.0912	240.935	234.147	130.125	166.678	151.659	189.845	-2.27241	-3.83917	-2.8387	-2.56651	PF00067	PTHR24298 PTHR24298:SF61		KOG0156		GO:0004497 GO:0005506 GO:0016705 GO:0020037 GO:0055114	AT4G37370	cytochrome P450, family 81, subfamily D, polypeptide 8
Vigun11g094300.1	1521	281	2761	9.8417	3.29891	3.2816e-83	4.34796e-81	708.477	445.351	659.038	345.061	276.108	220.458	617.073	423.683	560.069	272.598	374.159	330.387	2130.89	2032.87	2483.69	2951.44	2777.57	2554.04	1957.23	2782.62	2686.88	3674.22	3684.11	3901.6	1.87453	3.29891	2.21391	3.52648	PF00182 PF00187	PTHR22595 PTHR22595:SF61	EC:3.2.1.14	KOG4742	K01183	GO:0004568 GO:0005975 GO:0006032 GO:0008061 GO:0016998	AT3G54420	homolog of carrot EP3-3 chitinase
Vigun07g108300.1	713	24	1402	58.1453	5.86159	4.08597e-83	5.38781e-81	31.784	25.6054	23.6651	29.2265	24.1109	19.0199	21.2479	31.1801	25.5006	12.2861	4.96672	10.6577	4653.72	3997.44	4198.47	1279.45	1269.51	1658.28	2748.19	1950.1	1901.04	1812.99	1517.93	2042.23	7.30862	5.86159	6.40402	7.58882	PF14368	PTHR33044 PTHR33044:SF23				GO:0006869 GO:0008289	AT2G48130	Bifunctional inhibitor/lipid-transfer protein/seed storage 2S albumin superfamily protein
Vigun07g170100.1	3921	450	7391	16.4216	4.03752	5.31925e-83	6.98063e-81	163.021	145.402	157.768	459.139	544.439	346.681	472.765	400.757	442.011	132.075	189.563	238.909	3233.75	2470.66	4606.42	7714.72	6595.68	7863	4653.59	5529.04	5752.95	9228.68	8899.58	9571.82	4.46709	4.03752	3.59853	5.62691	PF08392 PF08541	PTHR31561 PTHR31561:SF25	EC:2.3.1.119 EC:2.3.1.199		K15397	GO:0003824 GO:0006633 GO:0008152 GO:0008610 GO:0016020 GO:0016747	AT5G43760	3-ketoacyl-CoA synthase 20
Vigun04g161100.1	611	1151	70	0.0612433	-4.0293	5.40724e-83	7.06247e-81	1867.06	1697.27	2048.11	1196.4	1027.43	1229.38	2350.54	2350.43	1762.38	2316.7	2138.17	2161.73	338.622	380.476	303.962	69.9219	50.3487	91.2157	158.383	173.065	208.403	625.773	399.951	654.686	-2.45574	-4.0293	-3.58165	-1.97728	PF14299	PTHR31960 PTHR31960:SF5				GO:0005515
Vigun09g006000.1	543	128	959	7.49413	2.90576	6.03097e-83	7.83998e-81	197.881	195.698	186.453	122.563	130.665	130.546	148.735	130.223	133.17	145.129	140.724	119.899	1626.7	1599.95	1608.8	1036.56	789.995	1049.49	1165.32	981.835	1005.42	1146.27	1060.27	1126.51	3.05944	2.90576	2.93536	3.03818	PF08392 PF08541	PTHR31561 PTHR31561:SF1	EC:2.3.1.119 EC:2.3.1.199		K15397	GO:0003824 GO:0006633 GO:0008152 GO:0008610 GO:0016020 GO:0016747	AT1G01120	3-ketoacyl-CoA synthase 1
Vigun05g089400.1	1268	363	2173	5.99058	2.5827	1.2179e-82	1.57578e-80	463.432	338.357	309.798	354.489	397.441	336.307	325.8	329.226	438.233	793.988	806.264	756.694	3476.96	3797.45	3825.52	2093.98	2082.28	2342.91	2987.21	2796.19	3109.78	2187.28	1887.02	2180.43	3.31986	2.5827	3.02406	1.40803	PF00141	PTHR31388 PTHR31388:SF29	EC:1.11.1.7		K00430	GO:0004601 GO:0006979 GO:0020037 GO:0055114
Vigun02g010900.1	1371	151	2590	17.1526	4.10035	1.25052e-82	1.61043e-80	293.233	188.383	264.619	169.702	188.22	95.0996	275.337	336.562	306.952	152.04	104.301	141.214	6822.95	6126.65	7834.01	2606.74	2468.28	2695.48	3842.48	3643.42	3613	2077.62	2010.49	2070.15	4.79967	4.10035	3.59444	3.9533	PF00501	PTHR24096 PTHR24096:SF134	EC:6.2.1.3		K01897	GO:0003824 GO:0008152	AT1G49430	long-chain acyl-CoA synthetase 2
Vigun05g224300.1	5562	9350	1775	0.189838	-2.39716	1.28674e-82	1.64936e-80	7639.45	6926.26	6196.68	9409.99	9116.24	9523.79	8754.12	9007.39	8352.87	8033.56	8308.49	7911.53	696.888	673.151	730.908	1939.41	2121.84	1263.7	875.428	970.523	1067.43	429.853	421.425	449.486	-3.30486	-2.39716	-3.16408	-4.22077	PF00010	PTHR23042 PTHR23042:SF56				GO:0046983
Vigun02g183100.1	4314	1351	7277	5.38748	2.42961	1.29447e-82	1.65158e-80	1122.69	1089.14	930.829	1306.71	1411.65	1333.99	1940.64	1803.86	1671.71	1776.88	1909.7	1818.02	9202.66	10376.5	10987.6	7199.51	7546.31	7086.13	7020.7	7065.14	6894.59	8420.15	7145.43	7979.08	3.2819	2.42961	1.95369	2.09669	PF01073	PTHR10366 PTHR10366:SF308	EC:5.1.3.2		K01784	GO:0003854 GO:0003978 GO:0005975 GO:0006012 GO:0006694 GO:0016616 GO:0016857 GO:0055114	AT4G10960	UDP-D-glucose/UDP-D-galactose 4-epimerase 5
Vigun09g096000.1	3670	6900	440	0.0637321	-3.97184	1.66819e-82	2.1186e-80	6488.05	5788.65	5638.04	6361.01	7010.82	7326.99	15722.5	14022.8	12323.4	11798.5	9698.34	11512	217.953	226.822	235.97	429.345	354.838	534.996	214.057	254.508	246.017	3237.06	2239.99	3382.31	-4.71789	-3.97184	-5.8795	-1.89758	PF05691	PTHR31268 PTHR31268:SF10	EC:2.4.1.82			GO:0003824
Vigun01g177300.1	201	382	19	0.0501524	-4.31754	2.89227e-82	3.65634e-80	426.521	433.463	405.893	365.803	369.441	410.657	453.288	375.079	390.065	300.241	379.126	290.421	13.0959	6.09738	7.99899	28.2141	17.9817	11.2739	16.3183	20.3606	12.1992	76.0284	37.5793	44.6694	-5.5408	-4.31754	-4.63969	-2.61522	PF13561	PTHR24322 PTHR24322:SF582	EC:1.1.1.331	KOG0725		GO:0008152 GO:0008667 GO:0016491 GO:0019290 GO:0055114
Vigun11g021400.2	675	63	1287	20.4039	4.35077	3.5247e-82	4.43549e-80	79.9728	97.8492	76.0153	62.2242	62.2216	64.8406	101.813	104.545	85.0021	145.129	207.774	204.272	483.612	413.402	544.931	1364.09	1161.62	1336.46	452.112	549.737	628.26	2234.07	1861.52	2269.77	2.50604	4.35077	2.48409	3.51404	PF01657 PF07714	PTHR27002	EC:2.7.11.1			GO:0004672 GO:0004713 GO:0005524 GO:0006468
Vigun07g280400.1	2238	549	3926	7.15599	2.83915	5.48252e-82	6.86786e-80	466.508	432.548	482.625	593.015	549.883	503.163	406.365	464.034	443.9	384.708	419.688	420.089	2686.53	2735.28	2811.64	3949.98	3490.84	4338.38	2265.36	2143.52	1915.28	1988.44	2231.94	1778.4	2.57507	2.83915	2.26658	2.29249	PF00924	PTHR31618 PTHR31618:SF1				GO:0016020 GO:0055085	AT1G78610	mechanosensitive channel of small conductance-like 6
Vigun03g083700.1	943	60	1826	30.5984	4.93539	7.33326e-82	9.14467e-80	101.504	51.2108	89.6407	70.7093	67.666	40.6334	58.4316	73.3651	76.5019	23.0364	28.1447	19.539	2877.35	3130.39	3922.5	1981.12	1669.9	1826.36	1806.53	1876.57	2091.15	2063	2184.97	2236.26	5.35663	4.93539	4.79291	6.51867	PF04535	PTHR11615 PTHR11615:SF120					AT5G44550	Uncharacterised protein family (UPF0497)
Vigun07g050200.1	341	29	653	22.8743	4.51566	5.74104e-81	7.1269e-79	23.5817	13.7172	11.474	27.3409	27.9997	30.259	23.9038	29.346	22.6672	8.44668	12.4168	12.4339	1158.99	1028.02	1211.85	663.645	579.01	715.377	667.13	591.589	494.068	404.998	318.082	459.258	6.12282	4.51566	4.52908	5.15009	PF03348	PTHR10383 PTHR10383:SF23		KOG2592		GO:0016020	AT2G33205	Serinc-domain containing serine and sphingolipid biosynthesis protein
Vigun02g143400.1	11773	1140	22405	19.6576	4.29701	6.77382e-81	8.37128e-79	489.064	644.707	403.024	1167.17	1332.32	919.872	2100.88	1319.65	1500.76	1073.5	1507.4	1798.48	5081.2	4526.69	6017.24	23279.1	18739.3	25198.1	8729.32	11773	12567.2	35701.2	31558.5	34099.5	3.34587	4.29701	2.74839	4.53261	PF00447	PTHR10015 PTHR10015:SF166			K09419	GO:0003677 GO:0003700 GO:0005634 GO:0006302 GO:0006310 GO:0006355 GO:0043565	AT4G36990	heat shock factor 4
Vigun01g023000.1	143	280	7	0.0260355	-5.26338	7.0259e-81	8.64405e-79	393.712	455.41	415.933	271.524	314.219	253.311	311.635	273.285	306.952	259.544	291.381	244.238	19.6438	4.8779	15.998	4.9068	10.789	6.14937	20.1579	12.4426	8.13281	2.92417	1.34212	2.79184	-4.96443	-5.26338	-4.45256	-6.81582	PF00407	PTHR31907 PTHR31907:SF4				GO:0006952 GO:0009607	AT5G28010	Polyketide cyclase/dehydrase and lipid transport superfamily protein
Vigun07g250800.1	697	43	1351	31.7069	4.98672	1.24354e-80	1.52314e-78	104.58	38.4081	53.7844	47.1395	51.3328	29.3944	47.8077	58.692	26.4451	9.98244	17.3835	14.2102	2803.45	2575.53	3336.58	1388.63	1221.56	1444.08	1475.36	1355.11	1298.2	1263.24	1107.25	1408.48	5.469	4.98672	4.95678	6.50609	PF00860	PTHR11119 PTHR11119:SF51			K14611	GO:0005215 GO:0006810 GO:0016020 GO:0055085	AT1G49960	Xanthine/uracil permease family protein
Vigun03g146800.1	329	76	581	7.66164	2.93765	1.58122e-80	1.92818e-78	677.718	583.437	584.457	72.5949	90.9991	63.9761	229.3	220.095	180.393	54.5195	47.1838	62.1697	6747.19	6866.87	6927.13	587.59	557.432	598.539	3345.25	3356.11	3187.04	608.228	726.085	757.984	3.47635	2.93765	3.9728	3.67444
Vigun02g148200.1	2763	852	4673	5.48526	2.45556	1.62097e-80	1.96794e-78	455.23	444.437	428.124	856.054	927.88	772.035	589.628	685.046	627.127	724.111	646.501	770.904	1506.96	1262.16	1761.78	4764.51	4464.25	4791.39	1382.25	1539.49	1710.94	6516.51	6348.21	6001.06	1.77077	2.45556	1.28448	3.13907	PF03321	PTHR31901 PTHR31901:SF7			K14487
Vigun03g256700.1	1489	2651	327	0.123194	-3.021	1.72412e-80	2.084e-78	2182.85	1810.67	2416.71	2699.21	2521.53	2731.95	2604.63	2984.12	2491.51	3398.64	2875.73	3198.18	187.084	154.873	211.973	322.622	389.603	267.498	329.245	502.229	391.391	144.746	144.949	132.612	-3.5326	-3.021	-2.72414	-4.48739	PF00072 PF00512 PF02518	PTHR24423 PTHR24423:SF436	EC:2.7.13.3	KOG0519		GO:0000155 GO:0000160 GO:0007165 GO:0016310 GO:0016772	AT2G17820	histidine kinase 1
Vigun03g127700.1	406	25	787	31.9142	4.99613	1.90573e-80	2.29345e-78	72.7957	21.9475	46.6131	30.1693	33.4441	10.3745	34.5278	49.5214	20.7783	9.21456	15.7279	12.4339	1759.53	1938.97	2311.71	818.209	696.49	846.564	1261.31	1171.87	1220.94	875.789	793.191	780.319	5.41	4.99613	5.12343	6.0341		PTHR33088
Vigun02g013500.1	441	788	95	0.119926	-3.05978	2.64871e-80	3.17373e-78	1020.17	876.985	988.199	747.633	751.326	865.406	1255.39	1225.2	1119.19	916.849	919.67	847.284	135.636	113.411	105.987	89.5491	115.083	78.917	98.8696	99.5409	85.3945	97.9597	65.7637	75.3797	-3.02272	-3.05978	-3.66494	-3.48857	PF01535 PF13041	PTHR24015 PTHR24015:SF785				GO:0005515	AT5G13770	Pentatricopeptide repeat (PPR-like) superfamily protein
Vigun03g413700.1	1275	2191	358	0.16343	-2.61325	3.76584e-80	4.49277e-78	1139.1	1143.1	1311.62	2153.33	2252.42	2167.41	2066.35	2308.25	2075.94	1671.68	1443.66	1566.68	180.536	174.385	198.975	396.224	357.236	320.792	228.456	255.639	254.15	51.173	67.1058	53.045	-2.69783	-2.61325	-3.12725	-4.77233	PF00285 PF00549	PTHR23118 PTHR23118:SF3	EC:2.3.3.8		K01648	GO:0003824 GO:0008152 GO:0046912
Vigun03g147001.1	329	77	581	7.55133	2.91673	1.45682e-79	1.73054e-77	673.617	580.694	582.306	72.5949	92.5546	65.7051	227.529	135.725	116.17	55.2874	49.6672	60.3934	6750.93	6831.5	6926.13	588.816	561.028	593.415	3329.89	3177.39	3164.68	614.076	718.032	763.568	3.4811	2.91673	4.33443	3.66384
Vigun09g261400.1	729	52	1406	26.9381	4.75157	1.73411e-79	2.05108e-77	102.529	67.6714	94.6605	60.3386	51.3328	44.9562	73.4822	64.1944	82.1687	25.3401	25.6614	15.9865	1253.46	1310.94	1842.77	1351.82	1241.93	1625.48	1781.57	1788.34	1751.6	1437.23	1395.8	1582.97	4.05654	4.75157	4.59728	6.0427		PTHR33088					AT5G09520	hydroxyproline-rich glycoprotein family protein
Vigun03g257200.1	1544	2623	464	0.176788	-2.49991	1.87265e-79	2.20549e-77	2954.89	2918.1	3100.13	2372.06	2677.86	2820.13	5087.98	4841.18	4592	3277.31	3186.15	3209.73	593.056	531.691	562.929	460.013	478.313	453.004	847.591	701.311	833.613	178.374	212.054	272.204	-2.41057	-2.49991	-2.6076	-3.86771	PF00581	PTHR12231 PTHR12231:SF112	EC:2.8.1.1	KOG1530			AT5G66170	sulfurtransferase 18
Vigun06g079600.1	972	1671	272	0.162718	-2.61955	2.58429e-79	3.03066e-77	1967.53	1719.22	1904.68	1704.57	1564.1	1745.51	1614.84	1800.19	1774.65	2478.72	2121.62	2405.97	312.43	318.283	247.969	332.436	287.707	195.755	534.664	535.032	525.583	130.126	167.765	124.237	-2.66981	-2.61955	-1.70184	-4.0529	PF07719 PF13414	PTHR23083 PTHR23083:SF408				GO:0005515
Vigun03g012500.1	821	161	1481	9.1728	3.19736	2.68997e-79	3.14123e-77	57.4163	82.3031	62.3899	194.215	166.443	123.629	214.249	150.398	129.392	137.451	185.424	182.956	2395.61	2849.91	2288.71	1459.77	1554.82	1427.68	2552.37	2198.95	2140.96	1684.32	1676.3	1753.28	5.22025	3.19736	3.80228	3.3377		PTHR34780
Vigun09g203200.6	13596	4500	22691	5.04209	2.33402	3.68526e-79	4.28532e-77	2633.97	2767.21	2507.79	3906.92	4763.84	4830.19	3299.61	3510.52	3586.14	3182.86	3312.8	2777.21	10175.5	10955.8	10531.7	21821.8	23902.4	22348.9	10032.9	11179.1	11370.7	12470.1	13393	10891	2.00123	2.33402	1.64804	1.98682	PF05495 PF13639 PF14599	PTHR21319 PTHR21319:SF15	EC:6.3.2.19	KOG1940	K10144	GO:0005515 GO:0008270
Vigun03g037132.1	601	1175	28	0.0236088	-5.40453	4.08148e-79	4.72612e-77	3882.78	4738.83	3684.59	1114.38	1057.77	1353.01	2499.28	2600.79	2440.5	2534.01	2773.08	2104	17.773	41.4622	45.9942	39.2544	27.5719	16.3983	33.5965	30.5409	28.4648	33.628	20.1318	29.3143	-6.8697	-5.40453	-6.34748	-6.47914
Vigun02g175400.3	2444	4130	758	0.183598	-2.44538	4.274e-79	4.92834e-77	4020.17	4073.09	4198.77	4194.48	4113.63	4080.64	3613.02	3006.13	3587.09	2259.87	2593.45	2572.05	548.156	575.593	635.92	769.141	804.38	701.029	308.128	409.475	488.985	210.54	148.975	187.053	-2.80435	-2.44538	-3.08045	-3.76399	PF00122 PF00403 PF12710	PTHR24093 PTHR24093:SF315	EC:3.6.3.4		K17686	GO:0000166 GO:0005507 GO:0006812 GO:0016021 GO:0019829 GO:0030001 GO:0046872
Vigun07g110800.1	454	51	858	16.7266	4.06407	6.28608e-79	7.21826e-77	15.3794	17.3751	15.7768	45.254	65.3327	43.2271	115.978	77.0333	70.8351	81.3953	100.162	77.268	552.833	497.546	603.924	837.837	853.53	881.41	1518.56	1450.13	1215.86	296.803	438.872	383.878	5.09117	4.06407	3.9873	2.11287	PF13515	PTHR31086 PTHR31086:SF13				GO:0015743
Vigun04g042800.2	833	205	1461	7.12952	2.8338	6.97337e-79	7.97423e-77	2.05058	0.914479	0.717125	237.583	230.998	146.108	449.746	416.347	415.566	274.901	314.559	280.652	0.93542	1.21948	0.999874	1441.37	1516.45	1424.61	547.142	589.327	530.666	672.559	593.216	548.597	-0.223028	2.8338	0.379359	1.0602	PF00931 PF13676	PTHR11017 PTHR11017:SF171				GO:0005515 GO:0007165 GO:0043531
Vigun03g418300.1	2199	189	4209	22.2391	4.47503	1.37593e-78	1.56691e-76	554.683	222.218	435.295	181.016	244.998	141.785	144.308	188.915	187.949	205.024	199.496	116.346	9721.82	9227.77	9899.75	3670.29	4666.84	4290.21	5066.35	5762.06	8099.26	19536.4	16549.6	17069.3	4.57284	4.47503	5.18259	6.67316	PF00407	PTHR31213 PTHR31213:SF11				GO:0006952 GO:0009607
Vigun10g158100.1	274	7	541	72.8152	6.18617	1.52133e-78	1.72536e-76	10.2529	9.14479	12.1911	13.1991	3.88885	5.18725	73.4822	54.1067	53.8347	133.611	192.874	228.251	11.225	4.8779	22.9971	565.509	387.205	669.257	69.1127	141.393	198.237	1460.62	1539.41	1468.51	0.307756	6.18617	1.17183	3.00993	PF04570	PTHR33059 PTHR33059:SF24					AT1G53885	Protein of unknown function (DUF581)
Vigun01g020600.1	9525	2937	16113	5.48694	2.456	2.338e-78	2.6407e-76	2113.13	2646.5	1673.77	3185.69	3358.41	2265.96	2860.49	1882.73	2514.17	2422.66	1989.17	3347.39	5437.6	4325.48	6475.18	16006	16363.3	15971	6925.67	8395.37	8926.78	20061.3	19384.2	18001.8	1.33574	2.456	1.74033	2.88825		PTHR33659 PTHR33659:SF3
Vigun03g285000.1	3887	6525	1249	0.191383	-2.38547	2.73935e-78	3.08138e-76	8605.27	9457.54	7861.84	6270.5	6667.82	6637.08	5367.74	5692.21	5960.54	6196.79	6787.02	6047.33	1120.63	1320.69	1309.83	1310.12	1442.13	994.149	1256.51	1094.95	2334.12	2678.54	2355.41	2574.08	-2.78892	-2.38547	-1.86097	-1.32277	PF00141	PTHR31517 PTHR31517:SF3	EC:1.11.1.7		K00430	GO:0004601 GO:0006979 GO:0020037 GO:0055114	AT5G67400	root hair specific 19
Vigun07g185600.1	490	36	944	26.2719	4.71545	3.6596e-78	4.0998e-76	118.934	54.8687	71.7125	29.2265	39.6663	38.9044	48.693	58.692	41.5566	10.7503	15.7279	12.4339	2065.41	2310.91	2692.66	981.361	824.76	1025.92	1431.21	1296.29	1404.94	842.161	813.323	893.389	4.84762	4.71545	4.79418	6.03349	PF02298	PTHR33021 PTHR33021:SF70				GO:0009055	AT5G07475	Cupredoxin superfamily protein
Vigun06g107000.1	653	179	1128	6.28774	2.65254	3.94798e-78	4.40496e-76	676.693	677.629	613.859	172.531	188.22	177.231	217.79	190.749	234.228	482.997	512.4	535.547	2863.32	2920.64	2863.64	1113.84	1029.75	1239.1	957.979	993.146	1007.45	2665.38	2430.57	2717.86	2.13544	2.65254	2.20253	2.35161	PF01487 PF08501	PTHR21089 PTHR21089:SF10	EC:1.1.1.25 EC:4.2.1.10	KOG0692	K13832	GO:0003824 GO:0003855 GO:0004764 GO:0055114
Vigun01g029200.1	940	1646	234	0.141968	-2.81636	7.41665e-78	8.24175e-76	1048.87	1219.91	1047	1777.16	1547.76	1612.37	2310.7	1876.31	1723.65	2445.7	2431.21	2497.44	704.371	640.225	656.917	222.033	242.153	236.751	951.26	970.523	703.488	475.178	426.793	548.597	-0.728262	-2.81636	-1.17085	-2.3459
Vigun08g069800.1	183	23	342	14.6049	3.86838	8.17289e-78	9.04565e-76	56.391	45.7239	41.5933	27.3409	18.6665	24.2072	35.4131	44.019	50.0568	76.0202	70.3618	54.1764	538.802	559.739	554.93	338.569	354.838	332.066	425.235	401.557	372.076	416.694	369.082	406.213	3.52428	3.86838	3.21077	2.57128	PF12937 PF13516	PTHR24006		KOG1947	K03875	GO:0005515	AT1G21410	F-box/RNI-like superfamily protein
Vigun07g069400.1	786	1360	212	0.155871	-2.68158	8.24236e-78	9.08605e-76	1849.63	1763.11	1687.4	1349.13	1406.99	1324.48	1410.33	1582.85	1627.32	1462.04	1293	1577.33	189.89	223.164	204.974	192.592	273.321	170.133	238.055	200.213	256.184	86.263	100.659	72.5878	-3.10028	-2.68158	-2.7341	-4.0613		PTHR10593 PTHR10593:SF42				GO:0003676 GO:0046872	AT5G03150	C2H2-like zinc finger protein
Vigun05g043600.1	311	25	598	24.3547	4.60613	8.6673e-78	9.51642e-76	50.2393	13.7172	26.5336	25.4554	24.8886	23.3426	18.5919	26.5948	14.167	8.44668	10.7612	7.99324	1188.92	1223.13	1393.82	607.217	555.034	632.361	678.649	606.294	644.525	818.768	617.374	915.723	5.39433	4.60613	5.02272	6.43399	PF03007 PF06974	PTHR31650 PTHR31650:SF7				GO:0004144 GO:0045017
Vigun03g025200.1	926	91	1762	19.435	4.28058	1.55541e-77	1.70101e-75	72.7957	90.5334	96.0948	108.421	83.9992	79.5378	89.418	102.711	136.948	66.8056	106.784	64.8341	2788.49	2713.33	2601.67	1842.5	1479.29	1963.7	1725.9	1453.52	1112.16	1166.74	1258.91	1489.45	4.96516	4.28058	3.70501	4.03745	PF00481	PTHR13832 PTHR13832:SF357	EC:3.1.3.16	KOG0698	K14497	GO:0003824 GO:0004722 GO:0006470
Vigun05g255600.1	4082	7034	1131	0.160735	-2.63724	2.12775e-77	2.31773e-75	7806.57	6906.14	8424.07	6749.44	6581.49	7769.63	5310.19	5760.07	5442.97	5936.48	6634.71	6229.4	3114.01	3736.47	2432.69	1248.78	909.873	1232.95	2761.63	2270.21	2110.46	562.903	665.69	704.94	-1.3175	-2.63724	-1.20916	-3.28147	PF00249	PTHR10641 PTHR10641:SF484			K09422	GO:0003677	AT3G46130	myb domain protein 48
Vigun06g144700.1	1357	2315	399	0.172521	-2.53516	2.21841e-77	2.40697e-75	2145.94	2119.76	2061.74	2421.09	2290.53	2233.98	2085.83	2108.33	2026.83	1353.01	1585.21	1468.98	163.699	206.091	195.975	399.904	451.939	346.415	85.431	131.213	110.81	337.742	234.87	279.184	-3.48334	-2.53516	-4.24778	-2.37128	PF00069	PTHR27003 PTHR27003:SF15	EC:2.7.11.1	KOG1187		GO:0004672 GO:0004713 GO:0005524 GO:0006468	AT5G49760	Leucine-rich repeat protein kinase family protein
Vigun03g045100.1	722	1255	190	0.151095	-2.72647	3.05323e-77	3.29976e-75	1990.09	2137.14	1763.41	1235.06	1231.21	1299.41	1448.4	1455.38	1401.59	1181.77	1205.26	1354.41	24.3209	47.5596	53.9932	206.086	163.034	199.855	130.546	102.934	98.6103	45.3246	76.5007	103.298	-5.54838	-2.72647	-3.69649	-4.0548	PF00091 PF03953	PTHR11588 PTHR11588:SF124	EC:2.4.2.1		K07375	GO:0000930 GO:0003924 GO:0005200 GO:0005525 GO:0005874 GO:0007017 GO:0007020 GO:0031122 GO:0043234 GO:0051258
Vigun03g042600.1	414	752	77	0.101987	-3.29355	3.11618e-77	3.35464e-75	525.975	505.707	526.37	755.175	745.104	754.745	312.521	342.982	401.399	301.777	285.586	318.842	37.4168	46.3401	43.9944	74.8287	87.5108	67.6431	84.4711	66.7376	60.9961	27.7796	32.2108	40.4817	-3.60833	-3.29355	-2.31631	-3.17304	PF06203	PTHR31319 PTHR31319:SF20				GO:0005515	AT5G41380	CCT motif family protein
Vigun02g142600.1	1000	1807	192	0.106277	-3.23409	4.37704e-77	4.69366e-75	2047.51	2355.7	1967.07	1808.27	1755.43	1858.76	2209.78	1866.22	2083.5	1429.79	1996.62	1641.28	242.274	281.699	269.966	179.098	215.78	181.407	193.9	269.213	197.221	400.611	312.713	381.086	-3.00426	-3.23409	-3.22155	-2.21117	PF01734	PTHR32176		KOG0513		GO:0006629 GO:0008152	AT4G37050	PATATIN-like protein 4
Vigun03g388100.1	2238	117	4358	37.195	5.21704	4.79409e-77	5.12094e-75	28.7082	34.7502	33.7049	122.563	148.554	80.4024	331.112	253.109	245.562	138.986	201.152	209.601	978.45	435.353	1448.82	4293.45	3737.79	5043.51	1750.86	2652.54	2639.1	5985.78	6137.5	6351.44	4.88078	5.21704	3.08528	5.07066	PF00010	PTHR31945 PTHR31945:SF9				GO:0046983	AT5G57150	basic helix-loop-helix (bHLH) DNA-binding superfamily protein
Vigun07g024200.1	727	1341	113	0.0841873	-3.57025	4.87542e-77	5.18771e-75	2771.36	2849.52	2334.24	1362.33	1252.99	1408.34	1371.37	1096.81	1277.86	1373.74	1180.42	1240.73	81.3816	80.4854	124.984	143.524	123.474	71.7427	156.464	82.5737	158.59	17.545	16.1054	8.37552	-4.79351	-3.57025	-3.23588	-6.49663	PF00141	PTHR31388 PTHR31388:SF8	EC:1.11.1.7		K00430	GO:0004601 GO:0006979 GO:0020037 GO:0055114	AT5G06720	peroxidase 2
Vigun03g095800.1	336	17	655	39.5235	5.30464	4.96478e-77	5.26248e-75	87.1498	40.2371	58.8043	14.1419	21.7776	13.8327	85.8767	87.121	110.503	43.0013	49.6672	51.512	2958.73	2977.96	2635.67	642.791	575.414	748.174	1988.91	1878.83	1523.89	2127.33	1603.83	2273.95	5.52484	5.30464	4.2493	5.38024	PF00043 PF13417	PTHR11260 PTHR11260:SF233	EC:2.5.1.18	KOG0406	K00799	GO:0005515
Vigun09g253900.1	4504	1405	7603	5.4118	2.43611	5.50803e-77	5.81594e-75	688.996	746.215	671.229	1403.82	1507.32	1303.73	1660.87	1482.89	1496.04	1667.84	1764.01	1810.03	3321.68	2658.46	3963.5	7776.06	7311.35	7722.59	4284.99	5508.68	5649.25	11234.7	10165.2	11080.8	2.23897	2.43611	1.73481	2.63143	PF05003 PF11961	PTHR31730 PTHR31730:SF5					AT1G30755	Protein of unknown function (DUF668)
Vigun03g079600.3	862	251	1473	5.86373	2.55182	6.63299e-77	6.97705e-75	343.473	378.594	324.858	255.496	256.664	241.207	243.465	235.685	266.34	291.027	336.081	311.736	2484.48	2475.54	2526.68	1541.96	1227.55	1648.03	1297.78	1252.18	1382.58	3732.7	3618.35	3668.48	2.83817	2.55182	2.3992	3.55303	PF05212	PTHR31210 PTHR31210:SF10
Vigun01g109900.1	517	1015	18	0.0178464	-5.80822	6.75327e-77	7.07655e-75	477.786	508.45	491.948	792.887	1044.55	1208.63	1110.2	933.57	1001.14	727.183	682.924	740.707	11.225	9.75581	3.99949	12.267	28.7707	13.3236	5.75939	16.9672	17.2822	10.2346	8.0527	6.9796	-5.88689	-5.80822	-6.24994	-6.41149	PF03171 PF14226	PTHR10209 PTHR10209:SF182		KOG0143		GO:0016491 GO:0055114
Vigun01g142600.1	847	245	1449	5.91597	2.56461	7.26252e-77	7.58135e-75	469.584	493.818	417.367	237.583	256.664	240.343	301.011	294.377	290.896	423.102	427.965	485.811	2498.51	2264.57	2478.69	1422.97	1404.97	1517.87	2645.48	2598.24	2366.65	2231.14	2184.97	2202.76	2.39087	2.56461	3.10213	2.30772	PF07690	PTHR24064 PTHR24064:SF274	EC:3.6.3.27		K08176	GO:0005315 GO:0006817 GO:0016021 GO:0055085	AT2G38940	phosphate transporter 1;4
Vigun10g195700.1	5612	522	10702	20.4888	4.35676	1.68659e-76	1.75399e-74	265.551	320.067	142.708	547.761	620.661	398.554	1364.29	763.914	748.018	797.828	971.821	1648.38	6850.08	3847.45	8447.93	10655.1	9533.88	11916.5	14729.7	16988.7	17291.4	19225	17820.6	20778.3	4.71627	4.35676	4.09082	4.08043	PF03106	PTHR31429 PTHR31429:SF3				GO:0003700 GO:0006355 GO:0043565	AT1G80840	WRKY DNA-binding protein 40
Vigun07g184900.1	2188	495	3880	7.82989	2.96899	3.35419e-76	3.47512e-74	306.562	348.416	277.527	612.814	514.884	358.785	985.369	810.684	761.241	1025.12	1228.43	1000.93	2550.89	2973.08	2741.65	3963.47	4035.09	3640.43	2020.59	2441.01	2649.26	2875.92	3749.87	3533.07	3.14794	2.96899	1.47541	1.64224	PF00043 PF02798	PTHR11260 PTHR11260:SF227	EC:2.5.1.18	KOG0406		GO:0005515
Vigun06g225100.1	3030	5157	902	0.17499	-2.51465	3.68368e-76	3.8022e-74	4019.14	3592.99	3292.32	5292.83	5540.06	4637.4	9315.41	9300.85	9099	3766.45	2739.97	2823.39	148.732	125.606	214.973	976.454	1064.52	666.182	1101	1063.28	1542.18	23.3934	48.3162	20.9388	-4.47802	-2.51465	-2.90256	-6.65394	PF00916 PF01740	PTHR11814 PTHR11814:SF65			K17470	GO:0005886 GO:0008271 GO:0008272 GO:0015116 GO:0016020 GO:0016021 GO:0055085
Vigun05g031900.1	882	246	1518	6.17137	2.62559	5.77656e-76	5.94015e-74	191.73	205.758	223.743	268.695	242.664	226.51	210.708	260.446	229.506	274.133	304.625	245.126	739.917	720.71	678.914	1490.44	1461.31	1601.91	770.799	861.933	916.974	1633.15	1513.91	1522.95	1.7841	2.62559	1.86355	2.50291	PF00561	PTHR10992 PTHR10992:SF872	EC:3.1.1.1	KOG1454		GO:0003824	AT3G29770	methyl esterase 11
Vigun06g169000.1	1488	2516	460	0.182814	-2.45155	6.1546e-76	6.30538e-74	3613.13	3500.62	3457.98	2218.39	2600.09	2728.49	1567.03	1531.5	1834.16	2203.82	2282.21	2069.36	528.512	539.008	552.93	527.481	469.921	382.286	531.784	518.065	589.629	239.782	220.107	248.474	-2.70574	-2.45155	-1.58914	-3.21012	PF00120 PF03951	PTHR20852 PTHR20852:SF53	EC:6.3.1.2		K01915	GO:0003824 GO:0004356 GO:0006542 GO:0006807	AT5G35630	glutamine synthetase 2
Vigun11g155600.5	1012	1737	287	0.165159	-2.59807	1.20736e-75	1.23235e-73	1246.75	1250.09	1249.95	1740.39	1569.54	1900.26	1798.98	1761.68	1747.27	1542.67	1364.19	1508.06	253.499	257.309	226.971	295.635	262.532	302.344	229.416	221.705	197.221	203.23	177.159	332.229	-2.3444	-2.59807	-3.03332	-2.63119	PF07714	PTHR27001 PTHR27001:SF191	EC:2.7.10.2 EC:2.7.11.1	KOG1187		GO:0004672 GO:0004713 GO:0005524 GO:0006468
Vigun02g169800.1	743	1287	198	0.154194	-2.69718	1.43956e-75	1.46394e-73	1174.98	1222.66	1237.76	1351.96	1272.43	1236.29	1272.22	1190.35	1217.42	1161.04	995.827	1101.29	300.27	317.064	262.967	187.685	216.979	190.631	250.534	263.557	262.283	206.154	185.212	214.972	-2.04605	-2.69718	-2.24488	-2.42586		PTHR33270 PTHR33270:SF6					AT4G22758
Vigun02g011200.1	8341	1264	15418	12.202	3.60904	2.01073e-75	2.03727e-73	303.486	407.857	281.83	1426.44	1450.54	913.82	2099.11	1630.54	1548.93	1362.99	1821.13	2009.86	2239.4	852.414	3126.61	15431.9	15217.3	15606.1	5826.59	8982.43	9120.95	12657.3	13265.5	12793.6	2.64643	3.60904	2.1806	2.89803	PF00503	PTHR10218 PTHR10218:SF226		KOG0082		GO:0003924 GO:0004871 GO:0007165 GO:0007186 GO:0019001 GO:0031683
Vigun10g083000.2	175	17	333	19.0859	4.25443	2.98698e-75	3.01532e-73	9.22763	1.82896	14.3425	11.3135	20.222	20.749	22.1332	20.1754	25.5006	5.37516	9.10565	5.32883	261.918	215.847	213.973	298.088	323.67	376.137	353.243	385.721	410.707	128.664	139.58	157.739	4.76738	4.25443	4.0836	4.42652	PF08263 PF13855	PTHR27004 PTHR27004:SF37	EC:2.7.11.1	KOG0472		GO:0005515	AT1G45616	receptor like protein 6
Vigun10g133300.1	1160	273	2048	7.50685	2.90821	6.93347e-75	6.9737e-73	208.134	217.646	190.038	315.835	237.998	264.55	129.258	154.984	125.614	134.379	126.651	171.411	1536.9	1374.35	1772.78	2085.39	1939.62	2118.46	1786.37	1496.51	1505.59	757.36	734.138	917.119	2.92717	2.90821	3.54638	2.47763	PF12708	PTHR31339 PTHR31339:SF12					AT3G61490	Pectin lyase-like superfamily protein
Vigun01g164300.1	9396	15507	3285	0.21185	-2.23889	1.36383e-74	1.36676e-72	15017.4	14869.4	15187.3	14799.9	16083.5	15638.7	15144.4	14819.7	14321.9	13252.1	12690.8	14368.3	1467.67	1303.62	1657.79	3209.05	3951.17	2695.48	1641.43	2021.36	2094.2	1049.78	1233.41	1032.98	-3.34722	-2.23889	-2.94347	-3.60359	PF01504 PF02493	PTHR23086 PTHR23086:SF42	EC:2.7.1.68		K00889	GO:0005524 GO:0016307 GO:0016308 GO:0046488	AT3G09920	phosphatidyl inositol monophosphate 5 kinase
Vigun03g336800.1	1362	2299	425	0.184809	-2.43589	1.48974e-74	1.48752e-72	2547.85	2183.77	2403.8	2309.84	2292.87	2293.63	2867.57	3115.26	2668.12	3153.68	2979.2	2967.27	965.354	1226.79	748.905	419.532	481.909	373.062	782.318	597.245	709.588	413.77	488.53	471.821	-1.27867	-2.43589	-2.04994	-2.72738	PF02701	PTHR31089 PTHR31089:SF4				GO:0003677 GO:0006355	AT3G47500	cycling DOF factor 3
Vigun02g013700.1	872	1498	247	0.164761	-2.60155	2.48114e-74	2.46851e-72	1698.91	1793.29	1548.99	1458.5	1451.32	1583.84	1117.28	1200.44	1229.7	987.494	1029.77	991.162	203.922	243.895	254.968	250.247	291.303	198.83	233.255	247.721	264.316	160.829	177.159	175.886	-2.84261	-2.60155	-2.25089	-2.54952	PF03171 PF14226	PTHR10209 PTHR10209:SF168	EC:1.14.11.31	KOG0143		GO:0016491 GO:0055114
Vigun09g244000.1	371	85	658	7.77182	2.95825	2.59689e-74	2.57438e-72	104.58	116.139	103.266	89.5651	91.7769	72.6215	103.583	67.8627	85.9466	83.699	96.0232	76.3799	1194.53	1188.99	1101.86	626.844	679.707	667.207	1185.48	962.605	944.423	340.666	395.924	406.213	3.42732	2.95825	3.58673	2.15779
Vigun11g134900.1	1542	2684	399	0.148519	-2.75128	3.14744e-74	3.10898e-72	1779.91	1609.48	1469.39	2791.6	2701.97	2559.91	2718.84	2865.82	2573.67	4086.66	3283	3452.19	305.882	270.724	287.964	412.171	486.704	297.22	343.644	345	416.807	314.348	398.609	361.543	-2.49054	-2.75128	-2.88364	-3.33221	PF00010	PTHR31945 PTHR31945:SF17				GO:0046983	AT2G28160	FER-like regulator of iron uptake
Vigun01g123400.1	1059	1806	313	0.17312	-2.53015	3.79923e-74	3.73939e-72	1985.99	1909.43	1952.73	1648.94	1688.54	2080.09	1611.3	1406.77	1528.15	1433.63	1293.83	1376.61	330.203	335.356	353.955	337.343	317.676	282.871	409.877	283.918	314.13	144.746	159.712	166.114	-2.5201	-2.53015	-2.17328	-3.12457	PF00249 PF14379	PTHR31314 PTHR31314:SF7				GO:0003677
Vigun10g195300.2	1235	27	2444	90.8938	6.50611	3.81791e-74	3.74441e-72	29.7335	41.1515	45.1789	28.2837	26.4442	25.9362	44.2664	34.8484	45.3344	31.4831	68.7062	67.4985	1024.29	781.684	1210.85	2604.29	1835.33	2892.26	1514.72	1613.01	1505.59	2172.66	2442.65	2409.36	4.70004	6.50611	5.21842	5.38858	PF01073	PTHR10366 PTHR10366:SF404	EC:1.2.1.44	KOG1502	K09753	GO:0003854 GO:0006694 GO:0016616 GO:0055114	AT1G15950	cinnamoyl coa reductase 1
Vigun03g297400.1	302	551	53	0.0958016	-3.38381	1.1988e-73	1.17155e-71	540.329	472.785	580.871	570.388	532.773	550.713	516.146	532.814	520.402	377.029	319.525	344.598	38.3522	28.0479	13.9982	58.8816	57.5414	42.0207	32.6366	30.5409	30.498	7.31043	18.7896	20.9388	-4.30933	-3.38381	-4.06636	-4.46818	PF00324 PF13906	PTHR11785 PTHR11785:SF331		KOG1286		GO:0003333 GO:0006810 GO:0015171 GO:0016020 GO:0055085
Vigun04g114100.1	6471	10678	2263	0.211966	-2.2381	1.2568e-73	1.2239e-71	15208.2	14369.2	15363	9978.5	11385.8	10669.3	12015.7	13286.4	15301.3	17602.9	17605.4	18403.1	3053.21	2703.58	3308.58	2361.4	2289.67	2138.96	5705.64	4634.31	5009.81	1763.28	2324.55	1848.2	-2.30957	-2.2381	-1.40338	-3.17497	PF00230	PTHR19139 PTHR19139:SF167		KOG0223	K09872	GO:0005215 GO:0006810 GO:0016020	AT2G37170	plasma membrane intrinsic protein 2
Vigun01g193700.1	602	1051	153	0.145862	-2.77732	1.97547e-73	1.91697e-71	1164.73	1205.28	1100.79	960.704	1084.21	1107.48	876.474	804.264	896.3	666.52	660.573	712.287	34.6105	25.609	52.9933	188.912	129.468	141.436	130.546	61.0819	136.225	39.4763	42.9477	69.796	-4.93816	-2.77732	-2.97459	-3.7439	PF01095 PF04043	PTHR31707 PTHR31707:SF25	EC:3.1.1.11		K01051	GO:0004857 GO:0005618 GO:0030599 GO:0042545	AT4G02300	Plant invertase/pectin methylesterase inhibitor superfamily
Vigun06g019400.1	5249	8675	1823	0.210153	-2.25049	2.99049e-73	2.89176e-71	11966.2	12014.4	11352.1	8454	9192.46	8380	10970.1	9548.46	10059.5	8108.05	7484.84	8220.61	1546.25	1331.67	1357.83	1878.08	1824.54	1766.92	1889.08	1994.21	2037.27	2560.11	2398.36	2663.42	-3.06032	-2.25049	-2.36869	-1.64356	PF00646	PTHR31482 PTHR31482:SF2				GO:0005515	AT2G26850	F-box family protein
Vigun03g058200.3	1148	343	1953	5.68841	2.50802	3.33267e-73	3.21137e-71	309.638	266.113	292.587	332.805	374.107	323.338	423.186	420.932	465.623	464.568	451.971	491.14	446.195	292.674	468.941	1909.97	1890.47	2060.04	631.614	959.212	904.775	1798.37	1993.04	1774.21	0.476065	2.50802	0.930106	1.98322		PTHR18959				GO:0005515
Vigun06g163400.3	335	27	642	23.4171	4.54949	3.35145e-73	3.21821e-71	32.8093	31.0923	34.422	30.1693	29.5553	22.4781	34.5278	37.5996	34.9453	27.6437	37.2504	39.9662	2149.6	2188.96	2064.74	640.338	497.493	787.12	992.536	1071.2	923.074	2177.05	1780.99	2394	6.02513	4.54949	4.80194	5.92068	PF00962	PTHR11409 PTHR11409:SF42	EC:3.5.4.4	KOG1097	K01488	GO:0019239	AT4G04880	adenosine/AMP deaminase family protein
Vigun07g250200.1	2321	644	3998	6.20574	2.6336	3.38248e-73	3.23673e-71	514.696	406.943	398.005	554.361	758.326	619.876	670.193	597.925	755.574	658.073	726.796	695.412	1500.41	1435.32	1478.81	3775.78	3840.89	4376.3	2820.18	3082.37	3223.64	3621.59	4094.8	3253.89	1.74212	2.6336	2.17302	2.39875	PF06404	PTHR33285 PTHR33285:SF3				GO:0005576 GO:0008083 GO:0008283	AT3G49780	phytosulfokine 4 precursor
Vigun07g008400.1	4363	8163	563	0.0690026	-3.85721	3.40647e-73	3.24841e-71	5599.12	6261.43	4390.24	8175.88	9389.24	6924.11	8232.66	7024.7	7624.69	7501.42	7846.58	7537.63	201.115	195.116	256.968	565.509	734.851	389.46	125.747	247.721	293.798	52.6351	80.527	48.8572	-4.63684	-3.85721	-5.09981	-6.97421	PF07690	PTHR24064 PTHR24064:SF297	EC:3.6.3.27		K08176	GO:0005315 GO:0006817 GO:0016021 GO:0055085
Vigun01g222100.1	212	396	28	0.0712425	-3.81112	3.79889e-73	3.61012e-71	468.558	406.943	408.044	411.057	377.996	400.283	409.906	416.347	420.288	294.098	354.292	291.309	22.4501	36.5843	29.9962	30.6675	33.5658	20.4979	53.7543	56.5573	70.1455	17.545	6.71058	8.37552	-3.84969	-3.81112	-2.7882	-4.84788	PF00854	PTHR11654 PTHR11654:SF128			K14638	GO:0005215 GO:0006810 GO:0016020
Vigun04g106900.1	193	12	374	30.3088	4.92166	4.06523e-73	3.84995e-71	16.4047	3.65791	15.0596	12.2563	17.8887	6.91633	8.85327	13.7559	7.55574	6.14304	3.31114	3.55255	516.352	548.764	521.934	397.451	347.646	378.187	508.746	485.262	453.404	662.325	527.452	760.776	5.49782	4.92166	5.58446	7.22848	PF14368	PTHR33044 PTHR33044:SF29				GO:0006869 GO:0008289	AT5G13900	Bifunctional inhibitor/lipid-transfer protein/seed storage 2S albumin superfamily protein
Vigun07g037900.1	485	895	75	0.0839919	-3.57361	7.27909e-73	6.87002e-71	674.642	758.103	730.751	779.688	896.769	1007.19	734.822	639.193	646.016	360.904	346.015	278.875	18.7084	20.7311	26.9966	67.4685	106.691	51.2448	27.8371	28.2787	32.5312	10.2346	4.02635	8.37552	-5.02525	-3.57361	-4.51016	-5.44456	PF03171 PF14226	PTHR10209 PTHR10209:SF182		KOG0143		GO:0016491 GO:0055114
Vigun01g081400.1	935	1588	282	0.177776	-2.49186	8.7668e-73	8.24588e-71	1697.88	1696.36	1616.4	1604.63	1572.65	1586.43	2706.45	2583.37	2367.78	2983.98	2532.2	2644.87	369.491	447.548	340.957	268.647	340.453	237.776	364.762	342.737	340.561	184.223	185.212	152.155	-2.11337	-2.49186	-2.86917	-3.96777	PF00293	PTHR12629 PTHR12629:SF11		KOG2839	K07766	GO:0016787	AT1G12880	nudix hydrolase homolog 12
Vigun02g191800.1	3931	1368	6494	4.74704	2.24703	9.55295e-73	8.95476e-71	1412.85	1213.51	1297.28	1614.06	1295.76	1193.93	1335.96	1421.45	1289.2	1250.11	1204.43	969.847	6197.16	6897.35	7274.08	6481.89	6090.99	6907.8	8563.26	7630.71	8587.23	7933.28	8421.78	6923.76	2.37608	2.24703	2.61446	2.7651	PF14368	PTHR33044 PTHR33044:SF23				GO:0006869 GO:0008289	AT3G22600	Bifunctional inhibitor/lipid-transfer protein/seed storage 2S albumin superfamily protein
Vigun03g405100.1	325	23	627	27.2033	4.76571	1.24469e-72	1.16279e-70	5.12646	2.74344	4.30275	24.5126	25.6664	19.0199	11.5093	7.33651	15.1115	20.7328	25.6614	25.756	163.699	124.387	179.977	572.869	570.619	738.95	196.779	334.819	272.449	1081.94	1002.56	1134.88	5.26499	4.76571	4.56549	5.47964	PF03106	PTHR31429 PTHR31429:SF5				GO:0003700 GO:0005524 GO:0006355 GO:0043565
Vigun03g159900.1	6994	11508	2480	0.215516	-2.21414	1.84558e-72	1.71832e-70	11857.5	11396.2	12348.2	10449.9	11735	12340.5	12983.3	12185	13087.5	11588.9	11493.8	11059.1	1608.92	1480.44	1664.79	2574.84	2753.59	2112.31	1912.12	2408.21	2621.81	973.749	1060.27	880.825	-2.90469	-2.21414	-2.46223	-3.55005	PF02746 PF13378	PTHR13794 PTHR13794:SF13				GO:0003824 GO:0008152	AT3G18270	cytochrome P450, family 77, subfamily A, polypeptide 5 pseudogene
Vigun07g087200.6	393	88	698	7.92126	2.98573	2.36898e-72	2.19821e-70	60.4922	82.3031	59.5214	108.421	81.6659	74.3506	81.4501	55.9409	86.891	102.896	109.268	111.905	220.759	158.532	256.968	668.552	660.527	765.597	224.616	281.655	290.748	1074.63	978.403	1102.78	1.653	2.98573	1.8293	3.28364	PF00010	PTHR12565 PTHR12565:SF86				GO:0046983	AT2G20180	phytochrome interacting factor 3-like 5
Vigun07g200800.1	287	553	21	0.037419	-4.74008	3.82872e-72	3.54079e-70	159.946	121.626	179.998	530.791	504.773	624.199	433.81	527.311	477.901	158.951	114.234	127.892	22.4501	28.0479	34.9956	22.0806	21.578	18.4481	14.3985	20.3606	12.1992	2.92417	4.02635	2.79184	-2.43266	-4.74008	-4.93756	-5.36347	PF00221	PTHR10362 PTHR10362:SF19	EC:4.3.1.24			GO:0003824 GO:0005737 GO:0006559 GO:0016841
Vigun01g192400.1	139	14	263	18.7614	4.22969	5.06148e-72	4.66519e-70	20.5058	21.033	27.9679	11.3135	18.6665	12.1036	16.8212	15.5901	15.1115	22.2685	22.3502	21.3153	488.289	497.546	446.944	242.887	285.309	261.348	410.837	407.213	334.462	159.367	238.897	219.159	4.36552	4.22969	4.60002	3.22716	PF03242	PTHR33509 PTHR33509:SF5				GO:0006950	AT4G02380	senescence-associated gene 21
Vigun02g020200.1	847	147	1546	10.4853	3.39029	5.36907e-72	4.93221e-70	97.4027	85.961	84.6208	152.732	161.776	127.952	174.409	148.564	174.727	196.577	261.58	220.258	2834.32	3310.88	3510.56	1603.3	1443.33	1592.69	2104.1	2791.67	2437.81	2647.84	2417.15	2447.05	5.17117	3.39029	3.88117	3.46896	PF07676	PTHR32161 PTHR32161:SF9				GO:0005515	AT4G01870	tolB protein-related
Vigun06g167200.1	312	71	552	7.79809	2.96312	7.4592e-72	6.8295e-70	247.095	220.389	208.683	74.4805	72.3326	65.7051	122.175	132.057	104.836	119.021	139.896	125.227	653.859	724.369	612.923	599.857	478.313	579.066	639.293	706.966	855.978	1207.68	1147.51	1158.61	1.55815	2.96312	2.61664	3.19331	PF04819	PTHR16007 PTHR16007:SF29					AT1G55230	Family of unknown function (DUF716)
Vigun08g033600.1	1616	100	3133	31.4061	4.97297	8.19607e-72	7.47932e-70	270.677	117.053	187.17	101.821	97.999	99.4223	115.093	129.306	91.6134	36.0904	52.9783	33.7492	3981.15	4009.64	5722.28	3076.57	2769.18	3552.29	5350.48	4745.16	4584.87	4900.91	4180.69	4423.67	4.5761	4.97297	5.44925	6.78086		PTHR33088 PTHR33088:SF9		KOG4462			AT5G09530	hydroxyproline-rich glycoprotein family protein
Vigun03g107800.1	1162	1959	365	0.186037	-2.42634	8.83476e-72	8.03555e-70	2405.33	2392.28	2192.97	2074.14	1959.98	1844.07	3070.31	3029.06	3169.63	2516.34	2432.04	2062.26	232.92	264.626	252.968	372.917	389.603	331.041	519.305	394.77	647.575	84.801	120.791	110.278	-3.21946	-2.42634	-2.56934	-4.47215	PF01190	PTHR31614 PTHR31614:SF15					AT1G28290	arabinogalactan protein 31
Vigun07g297800.1	3244	1111	5376	4.83894	2.27469	9.88964e-72	8.96542e-70	555.708	584.352	526.37	1199.23	1105.21	1028.8	1278.41	1315.99	1157.92	1996.49	1892.32	1849.99	902.68	696.321	1055.87	5042.97	5257.84	5828.58	1451.37	1954.62	2364.61	6458.03	6418	6009.44	0.671879	2.27469	0.620941	1.71846	PF16746	PTHR34119 PTHR34119:SF2					AT2G33490	hydroxyproline-rich glycoprotein family protein
Vigun09g065900.1	6089	10015	2163	0.215956	-2.21119	1.24681e-71	1.12659e-69	8196.18	8165.38	8528.77	9499.56	9985.79	10559.5	11378.2	12749.9	11821	10857.8	10860.6	9704.68	1789.46	2024.33	1894.76	2423.96	2138.62	1925.78	3207.98	2348.26	2900.36	192.995	299.292	178.678	-2.12439	-2.21119	-2.08781	-5.54944	PF00141	PTHR31235 PTHR31235:SF51	EC:1.11.1.7		K00430	GO:0004601 GO:0006979 GO:0020037 GO:0055114	AT2G41480	Peroxidase superfamily protein
Vigun07g113500.1	1478	2639	317	0.12006	-3.05817	1.25619e-71	1.13136e-69	1194.46	768.162	948.757	2607.76	2702.75	2605.73	659.569	945.492	765.963	978.28	715.207	785.114	410.649	368.282	386.951	354.516	306.887	289.021	466.511	392.508	423.923	76.0284	136.896	80.9634	-1.32028	-3.05817	-0.886055	-3.07619		PTHR31447 PTHR31447:SF2		KOG4176		GO:0016491 GO:0055114	AT4G02940	oxidoreductase, 2OG-Fe(II) oxygenase family protein
Vigun10g014700.1	644	65	1223	18.8307	4.23502	1.55036e-71	1.39173e-69	1.02529	0.914479	0.717125	71.6521	65.3327	57.9243	0.885327	0.917063	6.61127	42.2334	58.7728	58.6171	0.93542	1.21948	0.999874	1296.62	1201.18	1172.48	1.9198	1.13115	1.0166	1235.46	1017.32	1280.06	0.247793	4.23502	-1.04858	4.46809
Vigun07g276100.1	1278	2146	410	0.191	-2.38835	1.58958e-71	1.42231e-69	3506.5	3465.87	3432.88	1977.03	2208.09	2252.99	2166.4	2137.67	2186.44	2047.94	2497.43	2343.8	379.781	363.404	336.957	447.746	444.747	337.191	614.335	536.163	663.841	87.7251	127.501	129.821	-3.26802	-2.38835	-1.83889	-4.31947	PF00201	PTHR11926 PTHR11926:SF384	EC:2.4.1.272	KOG1192		GO:0008152 GO:0016758
Vigun03g131000.1	1898	309	3487	11.2859	3.49645	2.5638e-71	2.27922e-69	51.2646	5.48687	61.6728	328.091	358.552	240.343	21.2479	35.7655	67.0572	16.1255	7.45007	8.88138	489.225	501.205	569.928	3242.17	3613.12	3606.61	251.494	234.147	288.715	897.72	1269.64	1239.58	3.71984	3.49645	2.64184	6.71381	PF00407	PTHR31213 PTHR31213:SF11				GO:0006952 GO:0009607
Vigun09g131900.3	1344	2255	433	0.192136	-2.3798	2.56229e-71	2.27922e-69	2552.98	2632.78	2699.98	2094.88	2294.42	2374.9	2943.71	2924.51	2732.35	2383.5	2201.08	2209.69	638.892	658.517	610.923	464.92	448.343	386.386	652.731	625.524	675.023	318.735	399.951	309.894	-2.04693	-2.3798	-2.13854	-2.72367	PF02705	PTHR30540 PTHR30540:SF6			K03549	GO:0015079 GO:0016020 GO:0071805	AT2G40540	potassium transporter 2
Vigun05g018700.1	697	1208	186	0.154217	-2.69697	3.39865e-71	3.01168e-69	1560.49	1640.57	1520.31	1178.49	1175.21	1271.74	1037.6	1061.04	1336.42	1472.03	1164.7	1231.85	236.661	248.773	261.967	169.285	207.389	182.431	399.318	394.77	372.076	40.9384	69.7901	82.3593	-2.65925	-2.69697	-1.55857	-4.32447	PF00069 PF08263 PF13855	PTHR27000 PTHR27000:SF221	EC:2.7.11.1	KOG1187		GO:0004672 GO:0004713 GO:0005515 GO:0005524 GO:0006468	AT3G28040	Leucine-rich receptor-like protein kinase family protein
Vigun02g148800.1	207	30	384	12.7515	3.6726	3.68657e-71	3.25636e-69	55.3658	38.4081	55.2186	34.8833	30.333	25.0717	47.8077	47.6873	37.7787	36.0904	36.4226	33.7492	539.737	546.325	432.945	372.917	328.465	449.929	434.834	394.77	343.611	865.555	762.322	827.78	3.34982	3.6726	3.138	4.53041	PF12697	PTHR10992 PTHR10992:SF776		KOG1454			AT4G37470	alpha/beta-Hydrolases superfamily protein
Vigun03g019400.1	245	445	44	0.0998022	-3.32478	3.72569e-71	3.28039e-69	766.918	781.879	742.225	407.286	444.884	482.414	634.78	796.011	621.46	489.908	499.983	483.147	58.9315	63.4127	47.9939	53.9748	51.5475	27.6722	84.4711	80.3114	93.5273	8.77251	6.71058	6.9796	-3.74952	-3.32478	-2.99003	-6.03512	PF00403	PTHR22814 PTHR22814:SF104		KOG1603		GO:0030001 GO:0046872	AT3G24450	Heavy metal transport/detoxification superfamily protein
Vigun03g284300.1	1179	75	2284	30.4199	4.92695	7.4984e-71	6.58116e-69	41.0117	38.4081	38.0076	74.4805	74.6659	76.0796	36.2984	24.7607	11.3336	19.9649	27.3169	22.2034	2969.02	3191.37	2726.66	2205.61	2232.13	2413.63	2501.5	1729.52	1620.46	714.96	994.509	911.536	6.24186	4.92695	6.33681	5.23727	PF10714	PTHR33922 PTHR33922:SF4					AT2G23110	Late embryogenesis abundant protein, group 6
Vigun07g194800.1	278	506	50	0.099261	-3.33263	8.65241e-71	7.5699e-69	569.037	510.279	586.608	509.107	451.884	555.9	396.627	392.503	425.955	447.674	500.811	406.767	71.0919	71.9491	55.9929	44.1612	62.3365	44.0705	129.586	105.197	97.5937	17.545	42.9477	32.1062	-3.06524	-3.33263	-1.87017	-3.87142	PF01490	PTHR22950 PTHR22950:SF327		KOG1303			AT1G25530	Transmembrane amino acid transporter family protein
Vigun11g210100.1	185	22	349	16.1807	4.0162	1.43056e-70	1.24762e-68	37.9358	26.5199	32.9878	27.3409	21.7776	15.5617	32.7571	20.1754	30.223	2.30364	13.2446	4.44069	1582.73	1497.52	1738.78	374.144	304.49	367.938	1150.92	980.704	965.771	176.912	135.554	164.719	5.62803	4.0162	5.2191	4.57728	PF00295	PTHR31375 PTHR31375:SF28	EC:3.2.1.15			GO:0004650 GO:0005975	AT3G07970	Pectin lyase-like superfamily protein
Vigun06g060900.1	683	1169	197	0.168319	-2.57073	1.83002e-70	1.59096e-68	1561.52	1556.44	1553.29	1132.29	1172.1	1202.58	1531.62	1743.34	1746.32	1304.63	1297.97	1286.91	103.832	74.388	150.981	188.912	251.743	149.635	157.423	150.442	202.304	52.6351	57.711	34.898	-3.82677	-2.57073	-3.299	-4.74304	PF00067	PTHR24298 PTHR24298:SF57		KOG0156		GO:0004497 GO:0005506 GO:0016705 GO:0020037 GO:0055114
Vigun01g220700.1	1168	370	1965	5.30824	2.40823	1.8471e-70	1.60076e-68	297.335	309.094	296.173	404.457	366.33	339.765	375.379	327.392	377.787	548.267	629.945	524.89	1946.61	1753.61	2028.74	1879.31	2093.07	1922.7	1925.56	1859.6	1712.97	1198.91	1531.36	1129.3	2.66611	2.40823	2.34717	1.18027	PF00481	PTHR13832 PTHR13832:SF219	EC:3.1.3.16	KOG0698	K14497	GO:0003824 GO:0004722 GO:0006470	AT3G11410	protein phosphatase 2CA
Vigun02g114000.1	11389	1453	21326	14.6739	3.87518	2.23703e-70	1.92771e-68	1300.07	1441.22	1041.98	1558.43	1686.21	1115.26	1343.04	1088.55	1205.14	1571.85	1685.37	1876.64	9281.24	6158.35	10795.6	20992.5	19182.9	23801.2	11163.6	15922	15862	25479.8	24610.4	24872.5	2.7938	3.87518	3.56186	3.86806	PF07714	PTHR27001 PTHR27001:SF222	EC:2.7.10.2 EC:2.7.11.1	KOG1187	K04733	GO:0004672 GO:0004713 GO:0005524 GO:0006468
Vigun03g360100.1	910	1587	234	0.147402	-2.76218	2.23835e-70	1.92771e-68	2468.9	2414.22	2028.75	1727.19	1543.1	1489.6	1843.25	1622.28	1955.05	1329.97	1351.77	1409.47	125.346	176.824	154.98	250.247	228.967	222.402	343.644	337.082	469.67	32.1659	28.1845	37.6898	-3.91833	-2.76218	-2.23632	-5.38301	PF14547	PTHR31731 PTHR31731:SF1					AT2G10940	Bifunctional inhibitor/lipid-transfer protein/seed storage 2S albumin superfamily protein
Vigun02g026500.1	302	35	568	16.1581	4.01419	2.34767e-70	2.01556e-68	56.391	22.862	37.2905	36.7688	34.9997	33.7171	39.8397	25.6778	31.1674	12.2861	16.5557	17.7628	978.45	1158.5	964.878	609.67	474.716	620.062	887.907	728.458	703.488	690.104	693.874	608.621	4.73418	4.01419	4.5846	5.41804	PF04759	PTHR31696 PTHR31696:SF2					AT3G25640	Protein of unknown function, DUF617
Vigun04g125700.1	2101	3491	712	0.204017	-2.29324	2.69435e-70	2.30601e-68	5223.86	4808.33	4956.77	3514.72	3457.97	3499.66	3220.82	3637.07	3333.97	2775.12	2642.29	3180.42	851.232	871.925	927.883	700.446	750.435	685.655	834.152	762.392	769.567	581.91	523.426	596.058	-2.49927	-2.29324	-2.10683	-2.33726	PF03372	PTHR11200 PTHR11200:SF128	EC:3.1.3.56	KOG0565		GO:0046856	AT1G71710	DNAse I-like superfamily protein
Vigun05g234200.1	207	33	381	11.7163	3.55045	2.7922e-70	2.38236e-68	43.0623	46.6384	43.0275	45.254	19.4443	32.8526	52.2343	73.3651	60.4459	78.3238	92.712	62.1697	290.916	343.892	317.96	342.249	362.031	438.655	386.839	550.868	488.985	878.713	885.797	963.185	2.84365	3.55045	2.93895	3.54801	PF02365	PTHR31989				GO:0003677 GO:0006355	AT2G27300	NTM1-like 8
Vigun05g282700.1	261	476	45	0.095312	-3.3912	2.94472e-70	2.50474e-68	402.94	369.449	407.327	522.306	456.551	449.562	605.564	593.34	711.184	398.53	377.47	351.703	12.1605	21.9506	33.9957	41.7078	57.5414	36.8962	87.3508	66.7376	100.644	4.38626	9.39482	5.58368	-4.1145	-3.3912	-2.90659	-5.86381	PF00230	PTHR19139 PTHR19139:SF99		KOG0223	K09873	GO:0005215 GO:0006810 GO:0016020	AT3G16240	delta tonoplast integral protein
Vigun06g159100.1	241	3	480	168.946	7.40042	2.99814e-70	2.54233e-68	3.07588	3.65791	3.58563	3.77116	3.88885	0.864541	7.08262	5.50238	4.72234	3.8394	3.31114	1.77628	932.614	779.245	944.881	374.144	594.594	471.452	862.949	1141.33	1430.36	4371.64	3925.69	3601.47	8.00815	7.40042	7.63263	10.3804	PF04885	PTHR33227 PTHR33227:SF4					AT1G11925	Stigma-specific Stig1 family protein
Vigun03g274000.1	629	87	1170	13.4075	3.74497	3.21606e-70	2.71876e-68	71.7704	92.3623	93.2263	90.5079	76.9992	94.235	123.06	105.462	111.447	94.4493	108.44	121.675	250.693	242.676	333.958	1149.42	965.017	1394.88	433.874	581.409	618.094	3702	3293.55	3407.44	1.68467	3.74497	2.26438	5.00235	PF00249	PTHR31003 PTHR31003:SF2				GO:0003677	AT4G37180	Homeodomain-like superfamily protein
Vigun03g153700.1	615	1057	173	0.163872	-2.60936	3.32102e-70	2.7989e-68	1792.21	1742.08	1717.52	1139.83	934.88	1097.1	1247.43	1371.01	1190.97	1002.85	961.06	965.406	392.876	464.62	357.955	188.912	196.6	134.261	348.443	341.606	308.03	21.9313	51.0004	34.898	-2.11132	-2.60936	-1.93234	-4.76374	PF00067	PTHR24298 PTHR24298:SF61	EC:1.14.13.89			GO:0004497 GO:0005506 GO:0016705 GO:0020037 GO:0055114	AT4G37370	cytochrome P450, family 81, subfamily D, polypeptide 8
Vigun07g226900.1	300	1	599	509.062	8.9917	4.59901e-70	3.86415e-68	1.02529	0.914479	0.717125	1.88558	0.77777	0.864541	0.885327	0.917063	0.944468	0.76788	0.827786	0.888138	1753.91	1981.65	2023.74	579.003	475.915	741	582.659	373.278	305.997	173.988	283.187	452.278	11.0819	8.9917	8.84364	8.5163		PTHR33836 PTHR33836:SF1
Vigun01g205900.1	334	599	68	0.114243	-3.12983	4.74457e-70	3.97434e-68	568.012	554.174	484.777	597.729	593.439	606.908	531.196	537.399	512.846	590.5	491.705	543.54	37.4168	52.4375	44.9943	62.5617	87.5108	55.3444	81.5914	48.6393	62.0127	21.9313	34.895	11.1674	-3.57492	-3.12983	-3.04023	-4.57956	PF00249	PTHR10641 PTHR10641:SF618			K09422	GO:0003677	AT1G09540	myb domain protein 61
Vigun01g096100.1	282	32	531	16.6805	4.06009	4.86046e-70	4.05907e-68	14.3541	21.9475	18.6453	41.4828	34.2219	19.8845	27.4451	20.1754	36.8342	39.1619	33.1114	23.9797	898.939	826.805	818.897	592.496	456.735	545.245	386.839	519.196	414.773	1728.18	1406.54	1580.18	5.53328	4.06009	3.9671	5.61425	PF01554	PTHR11206 PTHR11206:SF102		KOG1347	K03327	GO:0006855 GO:0015238 GO:0015297 GO:0016020 GO:0055085	AT1G33110	MATE efflux family protein
Vigun01g191400.1	622	50	1194	23.7809	4.57173	5.17446e-70	4.30825e-68	24.607	23.7764	35.8563	51.8535	44.3329	54.4661	38.0691	42.1849	47.2234	57.591	66.2229	44.4069	1014.93	1074.36	866.891	1229.15	1069.31	1284.19	1815.17	1549.67	1397.83	350.901	569.057	466.237	5.13309	4.57173	5.22346	3.0427	PF00582	PTHR31964 PTHR31964:SF16				GO:0006950	AT2G47710	Adenine nucleotide alpha hydrolases-like superfamily protein
Vigun03g331300.1	370	658	82	0.124552	-3.00518	5.51905e-70	4.58131e-68	731.033	683.115	732.185	637.327	591.883	745.235	464.797	552.072	552.514	462.264	524.816	472.489	172.117	157.312	180.977	89.5491	95.9023	60.4688	151.664	142.524	125.042	16.0829	21.4739	8.37552	-2.07215	-3.00518	-1.90438	-4.98989	PF00004 PF14363	PTHR23070 PTHR23070:SF42			K08900	GO:0005524
Vigun02g125100.1	7342	2537	12147	4.78821	2.25949	6.32208e-70	5.23214e-68	1541.01	1688.13	1338.16	2549.31	2749.42	2311.78	2562.14	2251.39	2222.33	2022.6	2211.84	2564.05	4430.15	2931.62	5104.36	11821.7	11877.5	12741.5	6289.26	7642.02	7567.58	10548.9	10175.9	9957.1	1.4486	2.25949	1.61146	2.1741	PF02213	PTHR22884 PTHR22884:SF339				GO:0005515 GO:0008270
Vigun08g114900.1	764	238	1291	5.42961	2.44085	7.14245e-70	5.89338e-68	185.578	178.323	176.413	255.496	235.664	222.187	154.047	187.998	170.949	194.274	252.475	214.929	1734.27	1835.31	1659.79	1323.61	1064.52	1485.07	824.553	942.245	1034.9	4240.05	4108.22	3951.85	3.27477	2.44085	2.44929	4.2164	PF04654	PTHR31168 PTHR31168:SF3					AT5G24600	Protein of unknown function, DUF599
Vigun07g140600.1	186	12	360	29.9365	4.90383	1.38328e-69	1.13796e-67	18.4553	8.23031	10.0398	20.7414	10.111	5.18725	6.19729	10.0877	12.2781	1.53576	8.27786	3.55255	434.97	492.668	497.937	398.678	280.514	399.709	387.799	350.655	309.047	219.313	252.318	288.955	5.27863	4.90383	5.19666	5.83045		PTHR34366 PTHR34366:SF3					AT1G56320
Vigun09g103800.1	626	49	1203	24.5893	4.61996	1.45928e-69	1.19616e-67	63.5681	29.2633	35.1391	45.254	58.3328	43.2271	39.8397	37.5996	59.5015	9.98244	9.10565	22.2034	4471.31	3971.83	4565.42	1300.3	1057.32	1252.42	1679.82	1516.87	1131.48	690.104	551.61	1019.02	6.66751	4.61996	4.98213	5.7748	PF02458	PTHR31642 PTHR31642:SF43	EC:2.3.1.188		K15400	GO:0016747
Vigun08g166000.1	554	160	948	5.93641	2.56959	1.4627e-69	1.19616e-67	132.263	112.481	95.3777	161.217	167.221	150.43	167.327	170.574	160.56	206.56	206.119	146.543	1505.09	1504.83	1269.84	972.774	957.824	912.157	1397.61	1426.38	1244.32	2429.99	2284.28	2565.7	3.65341	2.56959	3.02888	3.70244		PTHR31439					AT2G40390
Vigun10g090000.2	903	1700	105	0.0617477	-4.01747	1.47026e-69	1.19878e-67	1.02529	0.914479	0.717125	1913.87	1641.87	1544.94	1064.16	995.014	858.521	905.331	893.181	971.623	1.87084	3.65843	1.99975	137.39	100.697	76.8672	17.2782	14.7049	27.4482	40.9384	72.4743	53.045	1.50272	-4.01747	-5.61746	-4.05673	PF03018	PTHR21495 PTHR21495:SF77
Vigun01g187300.1	397	701	93	0.1331	-2.90941	2.49483e-69	2.02817e-67	691.047	738.899	740.073	641.098	651.771	809.211	859.653	788.674	825.465	668.056	820.336	758.47	37.4168	36.5843	50.9936	88.3224	125.872	65.5933	86.3909	115.377	189.088	154.981	238.897	180.074	-4.11777	-2.90941	-2.66202	-1.96891	PF00462	PTHR10168 PTHR10168:SF57	EC:1.8.1.9	KOG1752	K03676	GO:0009055 GO:0015035 GO:0045454	AT1G06830	Glutaredoxin family protein
Vigun01g191900.1	548	157	940	5.97724	2.57948	2.87865e-69	2.33331e-67	229.665	263.37	230.914	148.018	167.998	155.617	177.951	146.73	158.671	134.379	190.391	166.082	1691.24	1656.05	1624.79	970.32	804.38	1044.37	1264.19	1133.41	1100.98	1407.99	1292.46	1370.79	2.77989	2.57948	2.85562	3.05211	PF01073	PTHR10366 PTHR10366:SF465	EC:4.1.1.35		K08678	GO:0003854 GO:0006694 GO:0016616 GO:0055114	AT3G62830	NAD(P)-binding Rossmann-fold superfamily protein
Vigun01g185400.1	682	1306	58	0.0440781	-4.50379	3.63723e-69	2.93954e-67	1605.61	1753.06	1262.14	1209.6	1371.99	1336.58	1586.51	1420.53	1270.31	649.627	839.375	838.402	14.0313	30.4869	36.9953	46.6146	77.9206	48.1701	71.9924	35.0655	50.8301	21.9313	29.5266	9.77144	-5.82496	-4.50379	-4.75974	-5.24836	PF00141	PTHR31235	EC:1.11.1.7		K00430	GO:0004601 GO:0006979 GO:0020037 GO:0055114
Vigun09g264600.1	780	181	1379	7.62902	2.9315	4.41519e-69	3.55784e-67	148.667	159.119	152.748	173.473	198.331	170.315	178.836	203.588	210.616	140.522	157.279	127.892	1820.33	2023.11	1817.77	1375.13	1594.38	1166.33	1251.71	1454.65	1592	2386.12	2304.41	2648.06	3.61973	2.9315	2.85758	4.10762	PF10950	PTHR33731 PTHR33731:SF3					AT1G49310	(1 of 1) PF10950 - Protein of unknown function (DUF2775) (DUF2775)
Vigun08g034200.2	1397	220	2573	11.7075	3.54936	4.43568e-69	3.56393e-67	196.856	184.725	220.157	185.73	233.331	240.343	175.295	181.579	181.338	205.024	199.496	193.614	2404.97	2135.3	2922.63	2430.09	2355.6	2934.28	1957.23	2141.26	1763.8	2405.13	2485.6	2321.41	3.63253	3.54936	3.44522	3.59189	PF02714 PF13967	PTHR13018 PTHR13018:SF31				GO:0016020
Vigun01g117700.1	955	189	1721	9.11462	3.18818	4.53166e-69	3.63047e-67	231.716	161.863	202.946	192.329	195.998	178.096	272.681	257.695	286.174	165.862	203.635	193.614	2187.95	2307.25	2281.71	1738.23	1860.5	1563.99	2203.93	1777.03	1601.15	701.801	864.323	723.086	3.50597	3.18818	2.7732	2.02336	PF03763	PTHR31471 PTHR31471:SF14					AT2G41870	Remorin family protein
Vigun05g006200.1	320	569	70	0.123842	-3.01343	6.16037e-69	4.92097e-67	912.51	771.82	926.526	512.878	579.439	613.824	486.045	465.868	548.736	795.524	753.285	756.694	65.4794	80.4854	79.9899	87.0957	71.9267	52.2697	71.0325	84.836	103.693	59.9455	65.7637	58.6286	-3.53042	-3.01343	-2.53144	-3.64466	PF00067	PTHR24282 PTHR24282:SF12		KOG0157	K10717	GO:0004497 GO:0005506 GO:0016705 GO:0020037 GO:0055114	AT5G38450	cytochrome P450, family 735, subfamily A, polypeptide 1
Vigun09g179300.1	551	989	113	0.113878	-3.13444	6.34863e-69	5.0567e-67	1243.68	1447.62	1181.11	1078.55	909.991	977.796	699.408	754.743	839.632	970.601	828.614	783.338	102.896	123.167	118.985	127.577	113.884	96.3402	164.143	167.41	198.237	30.7038	53.6847	48.8572	-3.48836	-3.13444	-2.11424	-4.27664	PF00010	PTHR11969 PTHR11969:SF19				GO:0046983	AT1G72210	basic helix-loop-helix (bHLH) DNA-binding superfamily protein
Vigun09g071900.1	4531	1227	7834	6.38518	2.67473	6.54766e-69	5.2002e-67	677.718	565.148	588.043	1411.36	1246.77	1022.75	1272.22	1362.76	1290.14	1563.4	1483.39	1532.04	1162.73	974.361	1531.81	7866.83	7436.02	8200.19	1156.68	1965.93	2153.16	7425.93	7381.64	6344.46	1.00279	2.67473	0.426648	2.20774	PF00005 PF12698	PTHR19229	EC:3.6.3.25			GO:0005215 GO:0005524 GO:0006810 GO:0016021 GO:0016887	AT3G47730	ATP-binding cassette A2
Vigun09g173200.1	1065	42	2088	49.8801	5.64039	6.6515e-69	5.26749e-67	90.2257	50.2963	65.9755	52.7963	37.333	35.4462	56.6609	47.6873	40.6121	62.1983	65.3951	74.6036	3386.22	4192.56	3794.52	1999.52	2046.31	2217.87	2591.73	1778.16	1648.93	543.896	626.769	731.462	5.78338	5.64039	5.37575	3.23378	PF00403	PTHR22814 PTHR22814:SF84		KOG1603		GO:0030001 GO:0046872	AT4G08570	Heavy metal transport/detoxification superfamily protein
Vigun11g099000.1	287	516	58	0.112331	-3.15417	7.78066e-69	6.14405e-67	459.331	459.983	425.255	495.908	508.662	542.932	580.775	599.759	699.851	743.308	827.786	777.121	129.088	153.654	93.9881	52.7481	57.5414	63.5435	168.942	105.197	86.4111	14.6209	21.4739	6.9796	-1.83554	-3.15417	-2.38276	-5.76859		PTHR10593 PTHR10593:SF26				GO:0003676 GO:0046872	AT1G03840	C2H2 and C2HC zinc fingers superfamily protein
Vigun01g216300.1	2060	706	3414	4.8379	2.27438	8.63659e-69	6.80045e-67	674.642	770.905	508.442	790.059	728.771	598.263	947.3	832.693	722.518	858.49	879.937	922.775	2004.61	1773.12	1989.75	3784.37	3088.05	3369.86	2698.28	2431.96	2680.78	2979.73	3031.84	2843.49	1.56152	2.27438	1.64213	1.73442	PF13499	PTHR10891 PTHR10891:SF573		KOG0027	K13448	GO:0005509	AT1G66400	calmodulin like 23
Vigun08g081400.1	355	26	685	26.7117	4.7394	1.18457e-68	9.30074e-67	15.3794	9.14479	9.32263	36.7688	27.222	12.9681	37.1837	25.6778	14.167	16.8934	22.3502	13.3221	446.195	274.382	512.935	673.459	668.918	713.327	288.93	441.147	389.358	1061.47	938.14	1088.82	5.18761	4.7394	3.86123	5.87661	PF00069 PF13947	PTHR27009 PTHR27009:SF19	EC:3.1.4.46	KOG1187		GO:0004672 GO:0004713 GO:0005524 GO:0006468 GO:0030247
Vigun05g192000.3	4839	1748	7930	4.53543	2.18124	1.21224e-68	9.49093e-67	1117.57	1150.41	936.566	1943.09	1908.65	1393.64	2051.3	1815.79	2055.16	1905.11	2074.43	2018.74	6298.18	6476.64	8026.99	8202.95	7542.71	8044.41	6421.72	6450.93	6775.65	8668.7	8001.7	7412.33	2.69852	2.18124	1.73019	2.00538	PF02298	PTHR33021 PTHR33021:SF45				GO:0009055	AT5G53870	early nodulin-like protein 1
Vigun05g180800.1	1409	262	2557	9.76078	3.287	2.22309e-68	1.73558e-66	358.852	304.521	323.423	247.954	231.775	306.048	399.283	359.489	378.732	301.009	310.42	357.92	2531.25	2757.23	2948.63	2589.57	2266.89	2813.34	1513.76	2014.57	2063.7	5152.39	4290.75	4384.58	3.06131	3.287	2.2975	3.8344	PF07714 PF11721 PF13855	PTHR27006 PTHR27006:SF35	EC:2.7.11.1	KOG1187		GO:0004672 GO:0004713 GO:0005515 GO:0005524 GO:0006468	AT1G53440	Leucine-rich repeat transmembrane protein kinase
Vigun05g130800.1	1626	415	2838	6.84503	2.77506	4.94286e-68	3.84803e-66	5.12646	12.8027	13.6254	402.572	527.328	313.829	267.369	180.661	224.783	149.737	147.346	201.607	86.9941	28.0479	87.9889	2699.97	2877.07	2936.33	573.06	894.737	765.501	1131.65	1240.12	1314.96	2.68578	2.77506	1.7309	2.88613	PF00954 PF01453 PF07714 PF08276	PTHR27002 PTHR27002:SF84	EC:2.7.11.1	KOG1187		GO:0004672 GO:0004674 GO:0004713 GO:0005524 GO:0006468 GO:0048544	AT1G11330	S-locus lectin protein kinase family protein
Vigun09g187900.1	737	1252	221	0.176446	-2.5027	5.34949e-68	4.15286e-66	1386.19	1320.51	1652.97	1163.4	1235.88	1358.19	1237.69	1407.69	1250.48	1239.36	1292.17	1144.81	519.158	601.202	501.937	229.393	226.569	207.029	483.789	385.721	355.81	61.4076	77.8428	86.547	-1.42618	-2.5027	-1.66878	-4.02517	PF00069	PTHR27000 PTHR27000:SF224	EC:2.7.11.1	KOG1187		GO:0004672 GO:0004713 GO:0005524 GO:0006468	AT5G49660	Leucine-rich repeat transmembrane protein kinase family protein
Vigun06g149200.1	188	347	29	0.0849855	-3.55664	9.32749e-68	7.22068e-66	659.263	604.47	620.313	318.663	346.108	375.211	247.892	240.271	252.173	691.092	811.23	786.002	29.9334	31.7064	26.9966	33.1209	34.7646	20.4979	18.2381	30.5409	26.4316	17.545	34.895	22.3347	-4.40979	-3.55664	-3.29917	-4.9356	PF07714	PTHR27005 PTHR27005:SF7	EC:2.7.11.1			GO:0004672 GO:0005524 GO:0006468
Vigun07g167300.1	7931	12914	2948	0.228257	-2.13127	1.16354e-67	8.98205e-66	16500	16451.5	16461.6	12949.2	13072	12720	18007.6	17784.6	17103.4	14751.7	15815.7	13663.1	4404.89	4634.01	4473.44	3396.73	2634.92	2811.29	10209.5	8209.86	8801.73	636.007	1152.88	862.678	-1.87062	-2.13127	-0.958421	-4.06013	PF00141	PTHR31235 PTHR31235:SF22	EC:1.11.1.7		K00430	GO:0004601 GO:0006979 GO:0020037 GO:0055114	AT4G33420	Peroxidase superfamily protein
Vigun03g083400.1	382	96	667	6.94877	2.79676	1.27452e-67	9.81135e-66	142.516	131.685	124.78	73.5377	108.11	106.339	84.1061	111.882	119.947	65.2698	79.4675	51.512	583.702	614.616	630.92	679.592	716.87	604.688	863.909	993.146	899.692	1061.47	1155.56	945.038	2.19685	2.79676	3.12527	4.01011	PF13520 PF13906	PTHR11785 PTHR11785:SF230		KOG1286	K03294	GO:0003333 GO:0015171 GO:0016020	AT4G21120	amino acid transporter 1
Vigun03g206500.1	2617	782	4451	5.68966	2.50834	1.69953e-67	1.30466e-65	618.251	693.175	529.956	752.347	817.436	777.223	760.496	862.039	991.691	905.331	1243.33	918.335	2055.12	1834.09	2640.67	4533.89	4490.62	4329.16	1420.65	2063.21	2352.42	5925.83	5557.71	5695.35	1.82627	2.50834	1.15866	2.48574	PF03105 PF03124	PTHR10783 PTHR10783:SF43				GO:0016021
Vigun10g045000.1	164	28	299	10.7452	3.42562	2.93047e-67	2.24336e-65	47.1634	68.5859	68.1269	32.0549	34.2219	17.2908	42.4957	36.6825	52.8902	21.5006	38.9059	19.539	848.426	802.415	961.879	277.234	322.471	298.245	436.754	485.262	417.823	771.981	649.584	699.356	3.82875	3.42562	3.3427	4.72953	PF00810	PTHR10585 PTHR10585:SF36		KOG3106		GO:0006621 GO:0016021 GO:0046923
Vigun09g231700.1	8992	3338	14646	4.38752	2.1334	3.18118e-67	2.42853e-65	2378.68	2544.99	2279.02	3374.25	3437.74	3202.26	3401.43	3454.58	3352.86	3351.8	3739.94	3443.31	5869.76	5071.8	6985.12	14527.8	14891.2	14518.7	7634.08	8743.76	9175.84	15830	14972.7	14985.2	1.3155	2.1334	1.32371	2.11977	PF04836 PF05004	PTHR12354 PTHR12354:SF1		KOG2842		GO:0005488	AT1G27760	interferon-related developmental regulator family protein / IFRD protein family
Vigun03g042050.1	270	499	41	0.0822463	-3.60391	4.29053e-67	3.26638e-65	385.51	396.884	393.702	416.714	528.106	551.577	352.36	315.47	382.509	218.078	202.808	227.363	9.3542	10.9753	7.99899	52.7481	46.7524	23.5726	32.6366	32.8032	60.9961	8.77251	22.816	18.147	-5.37561	-3.60391	-3.05438	-3.7042
Vigun11g170500.1	3083	1109	5056	4.55795	2.18838	6.18772e-67	4.69772e-65	1385.17	1415.61	1370.43	1224.69	1048.43	1054.74	2122.13	1900.15	1842.66	2090.94	2143.97	1966.34	3314.19	3566.97	3927.5	5030.7	4446.27	5691.25	3261.74	3440.95	3661.8	5381.94	4810.15	4603.74	1.37365	2.18838	0.821459	1.25456	PF00067	PTHR24286 PTHR24286:SF76			K01723	GO:0005506 GO:0016705 GO:0020037 GO:0055114
Vigun05g299900.1	263	476	51	0.107066	-3.22343	6.56007e-67	4.96673e-65	519.823	566.062	484.777	393.144	491.551	542.067	455.944	503.468	534.569	401.601	434.588	393.445	73.8982	62.1933	78.99	50.2947	56.3426	46.1203	133.426	84.836	125.042	29.2417	22.816	16.751	-2.86842	-3.22343	-2.1216	-4.15949	PF03254	PTHR31889 PTHR31889:SF12	EC:2.4.1.69			GO:0008107 GO:0016020 GO:0042546
Vigun08g021400.1	3224	959	5489	5.7214	2.51637	7.33673e-67	5.53953e-65	687.971	690.431	802.463	932.42	1020.43	925.059	1254.51	1145.41	1026.64	1232.45	1248.3	1311.78	1347.01	1203.62	1454.82	5134.97	5140.36	6190.37	1431.21	1978.37	2088.1	9654.15	8766.71	8752.42	0.877062	2.51637	0.682064	2.84096	PF00149	PTHR34211 PTHR34211:SF2				GO:0016787	AT4G23000	Calcineurin-like metallo-phosphoesterase superfamily protein
Vigun03g058300.1	456	110	803	7.27151	2.86225	7.59914e-67	5.72198e-65	59.4669	57.6121	50.9159	104.65	124.443	102.016	137.226	122.886	117.114	115.182	120.857	150.095	86.0587	40.2427	112.986	798.582	798.386	810.693	192.94	342.737	370.043	712.036	712.664	710.523	0.510325	2.86225	1.26364	2.46721	PF01823	PTHR33199 PTHR33199:SF1
Vigun03g403900.1	398	46	751	16.4867	4.04323	9.16447e-67	6.88184e-65	36.9105	42.066	45.896	56.5674	34.2219	45.8207	10.6239	6.41944	9.44468	37.6261	43.0449	46.1832	643.569	679.248	629.92	810.849	688.099	753.298	776.558	643.622	620.127	181.299	359.687	188.449	3.96697	4.04323	6.2673	2.52361	PF00999	PTHR32468 PTHR32468:SF20				GO:0006812 GO:0015299 GO:0016021 GO:0055085	AT3G17630	cation/H+ exchanger 19
Vigun09g072000.1	3633	1310	5956	4.54758	2.1851	1.2109e-66	9.06824e-65	754.615	709.635	700.631	1425.5	1270.1	1233.7	1219.98	1253.63	1241.98	1326.9	1155.59	1312.67	900.81	801.196	1197.85	6018.19	5707.38	6143.23	739.122	1232.95	1291.08	3832.13	4317.59	3750.84	0.421692	2.1851	-0.18732	1.6488	PF00005 PF12698	PTHR19229 PTHR19229:SF127	EC:3.6.3.25			GO:0005215 GO:0005524 GO:0006810 GO:0016021 GO:0016887	AT3G47780	ABC2 homolog 6
Vigun08g132600.1	1043	1895	192	0.101075	-3.3065	1.41219e-66	1.0547e-64	3717.71	4342.86	3407.78	1869.55	1728.21	2086.14	2233.68	2403.62	2364	2274.46	2773.08	2501	265.659	346.331	253.968	201.179	234.961	138.361	247.654	169.672	275.499	122.815	124.817	159.135	-3.72722	-3.3065	-3.33706	-4.21392	PF00141	PTHR31388 PTHR31388:SF36	EC:1.11.1.7		K00430	GO:0004601 GO:0006979 GO:0020037 GO:0055114
Vigun09g038000.1	1395	458	2332	5.09472	2.349	2.03959e-66	1.51916e-64	259.399	288.975	266.771	451.597	466.662	454.749	393.085	423.683	450.511	413.12	525.644	457.391	782.947	451.206	851.892	2328.28	2384.37	2282.44	1093.33	1307.6	1233.14	1324.65	1571.62	1416.86	1.35564	2.349	1.51985	1.62728	PF10250	PTHR31741 PTHR31741:SF8				GO:0016810
Vigun05g292900.1	799	1495	102	0.0684637	-3.86852	2.07865e-66	1.54409e-64	1610.73	2156.34	1901.1	1298.22	1430.32	1757.61	1800.76	1635.12	1547.04	1311.54	1483.39	1352.63	75.769	109.753	85.9891	133.71	86.312	87.1161	87.3508	72.3934	87.4277	122.815	151.659	138.196	-4.3838	-3.86852	-4.3334	-3.3292	PF12681	PTHR10374 PTHR10374:SF15		KOG2944			AT1G80160	Lactoylglutathione lyase / glyoxalase I family protein
Vigun01g062300.1	8674	15815	1534	0.0969856	-3.36609	2.31281e-66	1.71341e-64	17334.6	14203.7	13895	17342.6	14165.5	15936.1	15570.2	17122.5	14426.7	18796.9	14584.8	16796.5	598.669	691.443	681.914	1770.13	1671.1	1160.18	663.29	875.507	868.177	314.348	445.583	369.919	-4.526	-3.36609	-4.29103	-5.47286	PF01344 PF13415	PTHR23244 PTHR23244:SF276				GO:0005515	AT3G07720	Galactose oxidase/kelch repeat superfamily protein
Vigun06g210600.1	260	49	470	9.56704	3.25807	2.33107e-66	1.72231e-64	21.5311	21.033	23.6651	64.1098	44.3329	38.9044	62.8582	55.0238	37.7787	62.1983	44.7004	64.8341	453.679	435.353	454.943	501.721	493.897	414.058	374.361	382.327	461.537	891.872	1037.46	864.074	4.34289	3.25807	2.9683	4.02379	PF00954 PF01453 PF07714 PF08276 PF11883	PTHR27002 PTHR27002:SF93	EC:2.7.11.1	KOG1187		GO:0004672 GO:0004674 GO:0004713 GO:0005524 GO:0006468 GO:0048544	AT4G21380	receptor kinase 3
Vigun09g224400.1	1360	2259	461	0.204005	-2.29332	2.38738e-66	1.7592e-64	2517.09	2470.01	2407.39	2203.3	2210.42	2364.52	3188.06	3096.01	2904.24	2696.03	2874.07	2655.53	459.291	426.817	422.947	431.799	493.897	457.104	413.716	399.295	483.902	150.595	155.686	191.241	-2.49793	-2.29332	-2.82472	-4.0473	PF00067	PTHR24301 PTHR24301:SF2	EC:5.3.99.5	KOG0158		GO:0004497 GO:0005506 GO:0016705 GO:0020037 GO:0055114	AT2G26170	cytochrome P450, family 711, subfamily A, polypeptide 1
Vigun03g333000.1	1018	1711	325	0.189949	-2.39632	2.84333e-66	2.08958e-64	1537.94	1595.77	1459.35	1805.44	1570.32	1755.88	1615.72	1601.19	1511.15	1217.09	1362.54	1103.96	199.245	201.213	233.97	310.355	369.224	295.17	180.461	247.721	250.084	194.457	245.607	160.531	-2.85592	-2.39632	-2.80133	-2.61664	PF01145	PTHR10264 PTHR10264:SF92		KOG2620		GO:0016020	AT5G62740	SPFH/Band 7/PHB domain-containing membrane-associated protein family
Vigun09g022900.1	211	28	394	14.1187	3.81954	3.14358e-66	2.30409e-64	12.3035	21.033	28.685	27.3409	37.333	19.0199	35.4131	24.7607	15.1115	84.4668	130.79	97.6952	43.9647	19.5116	55.9929	398.678	381.212	401.759	85.431	107.459	116.909	260.251	320.766	252.661	0.945799	3.81954	2.04089	1.41355	PF12796 PF13962	PTHR24177 PTHR24177:SF33				GO:0005515
Vigun05g116600.1	265	483	47	0.0967142	-3.37013	3.57558e-66	2.61378e-64	417.294	495.647	363.583	507.221	456.551	485.872	305.438	309.967	343.786	248.793	293.864	270.882	16.8376	31.7064	26.9966	46.6146	58.7401	34.8465	29.7569	24.8852	27.4482	7.31043	8.0527	8.37552	-4.07883	-3.37013	-3.54653	-5.0989	PF03171 PF14226	PTHR10209 PTHR10209:SF184	EC:1.14.11.32	KOG0143		GO:0005506 GO:0016491 GO:0055114
Vigun05g188500.1	288	515	61	0.118691	-3.07472	3.75351e-66	2.73659e-64	756.665	895.275	765.173	514.764	485.329	543.797	476.306	530.063	403.288	505.265	530.611	547.093	60.8023	78.0464	62.992	66.2418	64.734	52.2697	87.3508	46.377	79.2949	21.9313	17.4475	16.751	-3.58199	-3.07472	-2.72626	-4.81772	PF00170	PTHR13301 PTHR13301:SF69				GO:0003700 GO:0006355 GO:0043565
Vigun04g114200.1	8754	14183	3324	0.234385	-2.09305	4.23274e-66	3.07784e-64	25765.6	23736.2	25094.4	13421.6	14692.9	14434.4	20790.1	22832.1	22411.3	23679.9	23895.7	24980.7	5460.98	4904.73	5720.28	3439.67	3507.63	3025.49	10642.4	8689.46	9067.07	2368.58	3127.13	2349.33	-2.2133	-2.09305	-1.21736	-3.20925	PF00230	PTHR19139 PTHR19139:SF167		KOG0223	K09872	GO:0005215 GO:0006810 GO:0016020	AT2G37170	plasma membrane intrinsic protein 2
Vigun03g133800.1	7010	11395	2626	0.230429	-2.1176	5.18205e-66	3.75821e-64	10639.5	9871.8	10155.2	11655.7	11448	11080	11230.4	11912.7	10375	5922.66	4847.52	5113.9	3370.32	3192.59	2910.63	2615.33	2718.83	2542.77	2840.34	2884.42	3043.7	2036.69	2121.89	2121.8	-1.69469	-2.1176	-1.93454	-1.33866		PTHR31827 PTHR31827:SF1					AT5G64550	loricrin-related
Vigun06g017200.1	135	17	253	14.4768	3.85567	5.51236e-66	3.98728e-64	30.7588	14.6317	22.2309	14.1419	21.7776	16.4263	10.6239	26.5948	16.056	6.91092	4.96672	5.32883	705.307	742.661	816.897	262.514	234.961	260.324	371.481	311.065	366.993	152.057	166.422	167.51	5.0658	3.85567	4.30016	4.8199	PF00005 PF01061	PTHR19241 PTHR19241:SF158		KOG0061		GO:0005524 GO:0016020 GO:0016887	AT5G19410	ABC-2 type transporter family protein
Vigun10g169700.1	897	1748	45	0.0257509	-5.27923	5.54089e-66	3.99742e-64	90.2257	76.8162	109.72	1622.54	1798.2	1823.32	72.5968	46.7702	107.669	1085.01	1515.68	1346.42	0.93542	1.21948	0.999874	44.1612	68.3304	22.5477	5.75939	4.52458	5.08301	4.38626	18.7896	12.5633	-6.45497	-5.27923	-3.88502	-6.78715	PF00305 PF01477	PTHR11771 PTHR11771:SF48	EC:1.13.11.58		K15718	GO:0005515 GO:0016491 GO:0016702 GO:0046872 GO:0055114
Vigun03g084800.1	4593	696	8490	12.1982	3.6086	5.79082e-66	4.16682e-64	695.148	524.911	666.927	773.088	650.994	663.968	617.958	580.501	862.299	329.421	426.31	279.763	14859.1	13748.4	14067.2	6690.43	8647.99	10132.1	15904.6	16964.9	14083	17404.7	13179.6	15969.3	4.49923	3.6086	4.50995	5.4905	PF02298	PTHR33021 PTHR33021:SF9				GO:0009055	AT2G02850	plantacyanin
Vigun05g264700.1	171	28	313	11.2415	3.49076	7.15004e-66	5.13146e-64	42.037	18.2896	29.4021	28.2837	31.1108	24.2072	20.3625	13.7559	19.8338	8.44668	5.7945	9.76952	702.501	725.588	714.91	328.756	284.11	326.942	365.722	291.836	348.694	336.28	355.661	404.817	4.57792	3.49076	4.22116	5.51342	PF00168 PF06398	PTHR10024 PTHR10024:SF243				GO:0005515	AT5G12970	Calcium-dependent lipid-binding (CaLB domain) plant phosphoribosyltransferase family protein
Vigun05g176900.2	465	4	926	219.917	7.78082	7.87224e-66	5.63509e-64	4.10117	1.82896	3.58563	8.48512	1.55554	2.59362	2.65598	1.83413	3.77787	2.30364	6.62229	1.77628	4913.76	4641.32	4169.47	831.703	801.983	1144.81	1803.65	1650.34	1106.06	3048.45	3045.26	4369.23	10.4942	7.78082	9.1073	9.93316	PF03171 PF14226	PTHR10209 PTHR10209:SF130	EC:1.14.11.31	KOG0143		GO:0016491 GO:0055114	AT1G17020	senescence-related gene 1
Vigun01g148800.1	353	64	642	10.0279	3.32595	9.17186e-66	6.54837e-64	57.4163	62.1845	45.896	68.8237	65.3327	57.9243	130.143	77.9504	116.17	196.577	227.641	215.818	103.832	76.827	149.981	613.35	571.817	741	179.501	318.983	345.644	1577.59	1511.22	1437.8	0.998456	3.32595	1.3803	2.82221	PF05899	PTHR33271 PTHR33271:SF3					AT3G04300	RmlC-like cupins superfamily protein
Vigun03g445300.1	545	935	156	0.167034	-2.58178	9.31081e-66	6.6304e-64	1568.7	1712.82	1569.79	874.91	983.101	945.808	688.785	740.987	770.686	784.006	851.792	776.233	131.894	126.825	186.976	185.232	157.04	126.062	215.017	122.164	236.868	35.0901	60.3953	29.3143	-3.44424	-2.58178	-1.93856	-4.27256	PF00394 PF07731 PF07732	PTHR11709 PTHR11709:SF11	EC:1.10.3.3			GO:0005507 GO:0016491 GO:0055114	AT4G22010	SKU5 similar 4
Vigun11g067700.1	2039	3352	727	0.216869	-2.2051	9.54531e-66	6.77987e-64	3016.41	2981.2	2822.61	3417.62	3264.3	3373.44	3879.5	4125.87	3984.71	3738.04	3453.52	3709.75	537.867	463.401	604.924	756.874	828.356	595.464	263.012	323.508	389.358	540.972	437.53	561.16	-2.45717	-2.2051	-3.619	-2.82382	PF00954 PF01453 PF07714 PF08276	PTHR27002 PTHR27002:SF101	EC:2.7.11.1	KOG1187		GO:0004672 GO:0004674 GO:0004713 GO:0005524 GO:0006468 GO:0048544	AT4G27290	S-locus lectin protein kinase family protein
Vigun03g301975.1	146	18	275	15.5918	3.96271	1.30824e-65	9.26831e-64	13.3288	10.0593	15.0596	17.913	20.222	14.6972	15.0506	14.673	11.3336	7.6788	4.96672	6.21697	481.741	445.109	475.94	261.287	252.942	309.519	210.218	211.524	185.021	210.54	135.554	171.698	5.18926	3.96271	3.88543	4.77878	PF04784 PF14389	PTHR23054 PTHR23054:SF26					AT5G47380	Protein of unknown function, DUF547
Vigun07g222900.3	186	346	25	0.0737471	-3.76127	1.59337e-65	1.12594e-63	287.082	303.607	273.942	355.432	369.441	312.099	207.167	202.671	249.339	515.248	433.76	467.161	7.48336	10.9753	14.9981	22.0806	28.7707	25.6224	26.8772	29.4098	58.9629	26.3175	20.1318	20.9388	-4.69171	-3.76127	-2.5159	-4.39336	PF01794 PF08022 PF08030	PTHR11972 PTHR11972:SF79	EC:1.16.1.7	KOG0039		GO:0016491 GO:0055114
Vigun11g156800.1	345	91	599	6.56527	2.71486	2.59506e-65	1.82909e-63	136.364	109.737	135.537	98.993	92.5546	82.1314	180.607	151.315	157.726	164.326	168.041	202.495	373.233	325.6	368.953	603.537	503.487	689.755	543.303	602.901	684.173	1755.96	1732.67	1679.29	1.48435	2.71486	1.90232	3.27235	PF13419	PTHR12725 PTHR12725:SF72	EC:3.1.3.74	KOG3109	K07025	GO:0008152 GO:0016787
Vigun05g138900.1	334	70	597	8.47965	3.084	2.82236e-65	1.98422e-63	47.1634	50.2963	23.6651	70.7093	89.4436	51.0079	55.7756	45.8532	51.0013	41.4655	43.0449	61.2815	203.922	132.923	249.968	610.897	607.781	571.892	209.258	231.885	258.217	527.813	503.294	502.531	2.27641	3.084	2.196	3.39497	PF00069 PF07714	PTHR24351 PTHR24351:SF69	EC:2.7.11.1	KOG0610		GO:0004672 GO:0004674 GO:0004713 GO:0005524 GO:0006468	AT3G25250	AGC (cAMP-dependent, cGMP-dependent and protein kinase C) kinase family protein
Vigun09g074900.1	231	32	430	13.4426	3.74874	3.2204e-65	2.25829e-63	117.909	52.1253	92.5092	42.4256	31.1108	22.4781	27.4451	35.7655	29.2785	10.7503	9.93343	13.3221	1437.74	1542.64	1654.79	511.534	354.838	424.307	646.972	540.688	554.048	290.955	319.424	411.796	4.142	3.74874	4.23508	4.90972	PF00657	PTHR22835 PTHR22835:SF267	EC:3.1.1.3			GO:0016788	AT1G74460	GDSL-like Lipase/Acylhydrolase superfamily protein
Vigun07g002900.1	1652	256	3047	11.886	3.57119	3.71378e-65	2.59767e-63	237.868	235.021	193.624	238.526	312.664	217.864	248.777	207.256	237.061	218.846	298.831	303.743	1320.81	1051.19	1734.78	3087.61	2927.42	3125.93	1120.2	1641.29	1684.51	7618.93	6444.84	7314.62	2.6233	3.57119	2.68138	4.70189	PF13499	PTHR23050		KOG0027	K13448	GO:0005509	AT3G22930	calmodulin-like 11
Vigun02g164600.1	42426	68396	16457	0.240614	-2.05521	5.08586e-65	3.54838e-63	99047.3	98271.7	87680	70649.9	68026.1	66511.8	98313.8	87415.4	94306	81088.2	84766.9	78670.4	8415.04	9355.82	9048.86	16203.5	18419.2	14748.2	10814.2	12156.4	15758.3	11775.6	10989.3	10754.2	-3.40959	-2.05521	-2.85412	-2.86693	PF00230	PTHR19139 PTHR19139:SF134		KOG0223	K09873	GO:0005215 GO:0006810 GO:0016020	AT4G17340	tonoplast intrinsic protein 2;2
Vigun03g074700.1	2071	3542	600	0.169299	-2.56235	5.15557e-65	3.58794e-63	3270.68	3165.92	3363.32	3130.07	3742.63	3754.7	3499.7	4175.39	3295.25	3370.23	2692.79	3371.37	1409.68	1599.95	1742.78	618.257	708.478	472.477	1300.66	1234.08	1261.6	540.972	569.057	485.78	-1.04411	-2.56235	-1.53092	-2.56364	PF02358	PTHR10788 PTHR10788:SF19	EC:3.1.3.12		K01087	GO:0003824 GO:0005992 GO:0008152	AT5G65140	Haloacid dehalogenase-like hydrolase (HAD) superfamily protein
Vigun08g036300.1	5061	8257	1866	0.225944	-2.14596	6.15381e-65	4.27186e-63	4813.74	4324.57	3582.04	8152.31	8130.03	8488.93	7526.17	8761.62	7876.86	8894.36	8464.11	7441.71	2131.82	2242.62	2305.71	1924.69	1950.41	1721.82	1744.14	1973.85	1965.09	2741.41	2222.55	3471.65	-0.929187	-2.14596	-2.08815	-1.55579	PF00481	PTHR13832 PTHR13832:SF315	EC:3.1.3.16	KOG0698		GO:0003824 GO:0004722 GO:0006470	AT5G26010	Protein phosphatase 2C family protein
Vigun03g017300.1	145	14	276	19.5769	4.29108	6.61752e-65	4.58222e-63	12.3035	7.31583	10.0398	16.9702	13.2221	12.1036	8.85327	11.0048	10.3891	5.37516	4.96672	4.44069	708.113	670.712	667.916	311.582	225.37	291.07	375.321	360.836	304.98	631.621	479.136	632.352	6.10871	4.29108	5.10522	6.88162	PF02365	PTHR31744 PTHR31744:SF3				GO:0003677 GO:0006355	AT3G18400	NAC domain containing protein 58
Vigun02g179200.1	310	34	585	17.2161	4.10569	6.668e-65	4.6056e-63	51.2646	40.2371	35.8563	38.6544	36.5552	26.8008	46.9223	35.7655	27.3896	33.7867	37.2504	36.4137	372.297	347.551	455.942	580.229	504.686	671.307	397.398	453.59	457.471	621.386	575.768	731.462	3.20667	4.10569	3.57128	4.16582	PF01794 PF08022 PF08030 PF08414	PTHR11972 PTHR11972:SF69	EC:1.6.3.1		K13447	GO:0004601 GO:0005509 GO:0016020 GO:0016491 GO:0050664 GO:0055114	AT1G64060	respiratory burst oxidase protein F
Vigun03g021500.1	1130	380	1879	4.93948	2.30436	7.58662e-65	5.22699e-63	274.778	299.949	269.639	364.86	379.552	396.825	498.439	552.072	594.07	582.821	600.145	544.429	1322.68	1447.52	1318.83	1847.41	1728.64	2061.07	1075.09	1079.11	905.792	1998.67	1809.17	1719.77	2.27582	2.30436	0.895807	1.67806	PF01221	PTHR11886 PTHR11886:SF47	EC:3.6.4.2	KOG3430	K10418	GO:0005875 GO:0007017
Vigun01g212400.3	316	53	579	10.8382	3.43805	1.02068e-64	7.0147e-63	103.554	102.422	118.326	64.1098	51.3328	44.9562	46.9223	45.8532	49.1123	57.591	64.5673	42.6306	1187.05	1309.72	1194.85	614.577	555.034	568.817	787.117	729.589	791.932	795.374	501.952	762.172	3.50884	3.43805	4.02422	3.6436		PTHR33385 PTHR33385:SF5
Vigun03g130600.1	2223	327	4119	12.5863	3.65378	1.25147e-64	8.57939e-63	200.957	58.5266	149.162	334.691	391.996	255.04	54.005	72.448	283.34	54.5195	44.7004	30.1967	1877.39	2001.16	2490.69	3765.97	4272.45	4317.89	1162.44	909.441	1372.41	4459.36	5416.78	5347.77	3.9622	3.65378	3.07124	6.87817	PF00407	PTHR31213 PTHR31213:SF11				GO:0006952 GO:0009607
Vigun07g060600.1	694	120	1267	10.5371	3.39741	1.47722e-64	1.01019e-62	216.337	173.751	185.735	92.3935	144.665	123.629	128.372	135.725	147.337	97.5208	119.201	91.4782	361.072	410.963	529.933	1133.47	1345.03	1322.12	331.165	555.393	432.056	861.168	936.797	854.303	1.177	3.39741	1.68029	3.10529	PF01040	PTHR11048 PTHR11048:SF26	EC:2.5.1.36			GO:0004659 GO:0016021
Vigun04g006500.1	1028	1712	344	0.200876	-2.31562	1.65911e-64	1.13177e-62	2035.2	1999.05	1926.2	1596.14	1784.2	1755.02	1813.15	1996.45	1881.38	1460.51	1212.71	1294.91	272.207	265.846	322.959	374.144	384.808	272.622	501.067	472.819	570.313	30.7038	73.8164	30.7102	-2.79132	-2.31562	-1.88182	-4.87496	PF01095	PTHR31321 PTHR31321:SF17	EC:3.1.1.11		K01051	GO:0005618 GO:0030599 GO:0042545	AT5G19730	Pectin lyase-like superfamily protein
Vigun05g223000.1	1585	186	2985	16.0484	4.00436	1.72676e-64	1.175e-62	24.607	53.0398	25.0994	244.183	194.443	119.307	64.6289	54.1067	55.7236	23.0364	33.9392	42.6306	74.8336	34.1453	102.987	3049.58	2705.64	3198.7	263.012	390.245	479.836	836.313	959.613	912.932	1.04475	4.00436	2.69931	4.7653	PF13833	PTHR23050 PTHR23050:SF170				GO:0005509
Vigun07g196700.1	296	1	590	396.193	8.63006	2.05079e-64	1.39206e-62	1.02529	0.914479	0.717125	2.82837	0.77777	0.864541	0.885327	0.917063	0.944468	0.76788	0.827786	0.888138	663.213	824.366	737.907	586.363	643.744	541.145	398.358	395.901	323.279	1108.26	1425.33	960.393	9.71016	8.63006	8.66833	10.4581	PF05512	PTHR33294 PTHR33294:SF5					AT1G04560	AWPM-19-like family protein
Vigun05g001400.1	2103	3445	760	0.220691	-2.1799	2.15279e-64	1.45771e-62	1836.3	1657.04	1526.04	3493.98	3346.74	3495.34	3690.04	3809.48	3029.85	3040.04	3061.98	2753.23	1367.58	1518.25	1096.86	775.275	891.891	613.913	1037.65	1082.51	1014.57	415.232	401.293	442.507	-0.333763	-2.1799	-1.74801	-2.81422	PF02519	PTHR31374 PTHR31374:SF10			K14488	GO:0009733	AT5G50760	SAUR-like auxin-responsive protein family
Vigun07g275200.1	1007	1735	280	0.161355	-2.63169	2.44318e-64	1.65028e-62	1994.19	2077.7	1913.29	1598.03	1592.87	2013.52	1969.85	2156.02	1631.1	2062.53	2191.98	2127.09	371.362	385.354	329.958	298.088	272.123	269.548	177.581	210.393	213.486	514.654	389.214	562.556	-2.46147	-2.63169	-3.25877	-2.12162	PF04819	PTHR16007 PTHR16007:SF29
Vigun07g195200.1	492	143	841	5.8733	2.55417	2.76869e-64	1.86558e-62	463.432	381.338	415.216	146.133	157.11	126.223	142.538	152.232	127.503	264.151	310.42	294.862	1795.07	1785.31	1701.79	947.013	707.279	868.087	633.533	677.557	585.562	1314.41	1054.9	1358.23	2.06772	2.55417	2.16721	2.10008	PF11721	PTHR27003 PTHR27003:SF5	EC:2.7.11.1				AT1G25570	Di-glucose binding protein with Leucine-rich repeat domain
Vigun09g277000.1	220	29	410	14.215	3.82935	3.40183e-64	2.28661e-62	39.9864	32.9212	35.1391	45.254	17.1109	24.2072	21.2479	33.0143	34.9453	19.197	22.3502	24.8679	803.526	732.905	784.901	428.119	339.254	463.253	643.132	479.606	537.782	459.095	493.899	593.266	4.42523	3.82935	4.21833	4.54113		PTHR11669 PTHR11669:SF13		KOG2035	K10756	GO:0003677 GO:0006260
Vigun06g166500.1	192	351	33	0.0950657	-3.39493	3.92591e-64	2.63246e-62	456.255	403.285	436.729	348.833	377.218	325.932	538.279	627.271	542.124	516.016	447.832	437.852	39.2876	71.9491	44.9943	39.2544	44.3548	16.3983	60.4736	59.9507	70.1455	27.7796	16.1054	13.9592	-3.05261	-3.39493	-3.16364	-4.59886	PF01715	PTHR11088 PTHR11088:SF34	EC:2.5.1.112 EC:2.5.1.27	KOG1384	K10760	GO:0008033	AT5G19040	isopentenyltransferase 5
Vigun09g000800.1	3735	6242	1228	0.19673	-2.34571	4.01813e-64	2.68776e-62	4232.4	3535.37	3573.44	6698.53	6383.94	5644.59	5182.71	5956.33	6129.6	3149.08	2978.37	2966.38	930.743	959.727	1269.84	1305.21	1273.1	1105.86	837.992	887.95	897.659	233.934	318.082	223.347	-1.84344	-2.34571	-2.71853	-3.55195	PF02705	PTHR30540 PTHR30540:SF7			K03549	GO:0015079 GO:0016020 GO:0071805	AT4G13420	high affinity K+ transporter 5
Vigun04g184500.1	3236	5258	1215	0.231035	-2.11382	7.43569e-64	4.96175e-62	6259.41	6194.68	6135.72	5382.39	5153.5	5237.39	6013.14	6361.67	6038.93	5182.42	5520.51	5668.98	1584.6	1476.79	1378.83	1310.12	1281.49	1052.57	1666.38	1486.33	1620.46	628.697	742.191	689.584	-2.06581	-2.11382	-1.94776	-2.99018	PF00046 PF02183	PTHR24326 PTHR24326:SF136		KOG0483	K09338	GO:0003677 GO:0003700 GO:0006302 GO:0006310 GO:0006355 GO:0043565	AT3G01470	homeobox 1
Vigun01g020900.1	3948	1066	6831	6.41054	2.68045	7.73118e-64	5.14646e-62	735.134	864.182	545.015	1173.77	1210.21	812.669	1076.56	785.923	1121.08	714.897	610.906	1179.45	2149.6	1523.13	2918.63	7266.97	6762.31	6462.99	3424.92	4002	4040.99	7235.86	7048.8	6620.85	1.62005	2.68045	1.94249	3.06086		PTHR33659
Vigun08g218800.1	947	328	1566	4.77148	2.25444	8.89726e-64	5.90842e-62	510.595	431.634	491.231	384.659	323.552	276.653	1235.03	858.371	875.522	635.037	640.706	691.859	1907.32	1920.67	1907.76	1474.49	1373.8	1850.96	1560.8	1835.85	1689.59	2704.86	2784.89	2807.19	2.00048	2.25444	0.776659	2.07614	PF00248	PTHR11732 PTHR11732:SF220	EC:2.3.1.170	KOG1577	K08243	GO:0016491 GO:0055114	AT1G59950	NAD(P)-linked oxidoreductase superfamily protein
Vigun02g125000.1	7109	2729	11488	4.2104	2.07396	1.15119e-63	7.62633e-62	2311.01	2230.41	2362.93	2799.15	2761.86	2624.75	2929.55	2982.29	2660.57	2855.75	3012.31	3208.84	5337.51	4530.35	5347.32	11311.4	11407.6	11746.3	5895.7	7084.37	7184.32	12177.7	12402.5	11372.6	1.13993	2.07396	1.23404	1.98583	PF02201 PF02213 PF03126	PTHR22884 PTHR22884:SF339		KOG1946		GO:0003677 GO:0005515 GO:0005634 GO:0006352 GO:0008270 GO:0016570 GO:0046872	AT3G51120	DNA binding;zinc ion binding;nucleic acid binding;nucleic acid binding
Vigun03g076700.3	8249	2319	14179	6.11347	2.61199	1.39868e-63	9.2437e-62	464.457	620.016	441.749	2439	2487.31	2031.67	3213.74	2971.28	3276.36	3689.67	4077.67	3892.71	1053.28	399.988	1816.77	14184.3	13950.2	14402.9	3206.06	5774.5	6481.85	15253.9	15735	14747.9	1.09934	2.61199	0.708643	1.97178	PF00612 PF01833 PF03859 PF13637	PTHR23335 PTHR23335:SF0				GO:0003677 GO:0005515 GO:0005634
Vigun03g278900.1	256	455	56	0.123246	-3.02039	1.76111e-63	1.16111e-61	874.574	854.123	801.029	444.054	430.885	491.06	595.825	588.755	590.292	640.412	645.673	626.137	27.1272	26.8285	23.997	57.6549	70.7279	39.9709	80.6315	65.6065	77.2617	33.628	55.0268	44.6694	-5.02024	-3.02039	-2.98937	-3.84224	PF13578	PTHR10509 PTHR10509:SF23	EC:2.1.1.104	KOG1663	K00588	GO:0008171
Vigun01g164000.1	62130	99784	24477	0.245294	-2.02742	2.07705e-63	1.36615e-61	128612	128119	114347	102578	105397	91377.7	146556	134951	121515	140094	125757	123906	17973.2	18934.8	16822.9	23503.6	26455.8	23470.1	33648.3	29056.9	32480.4	18684	19275.5	15972.1	-2.7879	-2.02742	-2.08205	-2.85337	PF00230	PTHR19139 PTHR19139:SF52		KOG0223	K09873	GO:0005215 GO:0006810 GO:0016020	AT2G36830	gamma tonoplast intrinsic protein
Vigun07g113100.1	5010	1899	8120	4.27579	2.09619	2.22384e-63	1.45921e-61	1341.08	1459.51	1266.44	1992.12	1956.09	1748.97	2643.59	2367.86	2383.84	1998.02	2712.65	2244.32	3257.13	2554.8	3945.5	8317.03	8035.41	8007.51	5532.86	6930.53	7004.38	10540.2	9573.32	9904.05	1.26253	2.09619	1.39641	2.10968	PF00651	PTHR24411 PTHR24411:SF33		KOG1987	K10523	GO:0005515	AT3G06190	BTB-POZ and MATH domain 2
Vigun03g336600.1	994	125	1864	14.9428	3.90138	2.65133e-63	1.73558e-61	234.792	96.9347	136.971	145.19	132.221	96.8286	148.735	155.901	153.948	38.394	31.4559	49.7357	4461.95	4285.24	5475.31	2084.16	1595.57	1912.46	2968.97	2664.98	2912.56	2410.98	2164.83	2574.08	4.92337	3.90138	4.22008	5.90181	PF00657	PTHR22835 PTHR22835:SF267	EC:3.1.1.3			GO:0016788	AT1G74460	GDSL-like Lipase/Acylhydrolase superfamily protein
Vigun08g011600.1	909	1515	304	0.200738	-2.31661	2.67878e-63	1.7494e-61	2415.59	2633.7	2275.44	1400.04	1440.43	1703.15	1480.27	1631.46	1624.48	1505.05	1640.67	1646.61	268.466	240.237	298.962	321.396	334.459	256.224	424.275	341.606	439.172	77.4905	106.027	61.4205	-3.18095	-2.31661	-1.97464	-4.29024	PF01301	PTHR23421 PTHR23421:SF51	EC:3.2.1.23			GO:0004553 GO:0005975	AT1G45130	beta-galactosidase 5
Vigun11g045900.1	77	1	152	107.876	6.75323	3.73745e-63	2.435e-61	21.5311	7.31583	12.9083	0.942791	1.55554	1.72908	10.6239	9.17063	16.056	1.53576	1.65557	7.99324	5422.63	4894.98	4880.38	164.378	95.9023	195.755	278.371	427.573	201.287	336.28	217.423	368.523	8.50771	6.75323	4.6614	6.36554	PF00704	PTHR11177 PTHR11177:SF161	EC:3.2.1.14		K01183	GO:0004553 GO:0005975
Vigun05g042500.1	1570	2579	561	0.217529	-2.20072	4.04354e-63	2.62821e-61	3127.14	3497.88	3355.43	2509.71	2543.31	2683.54	2249.62	2542.1	2779.57	1922	2317.8	2188.37	620.184	770.709	571.928	555.695	606.582	520.647	940.701	711.491	907.825	254.403	320.766	258.245	-2.34618	-2.20072	-1.56438	-2.9473	PF02704	PTHR23201 PTHR23201:SF21					AT5G15230	GAST1 protein homolog 4
Vigun02g025600.1	775	230	1321	5.73729	2.52037	4.07049e-63	2.63949e-61	183.527	162.777	198.644	257.382	223.998	209.219	160.244	143.062	166.226	227.293	208.602	202.495	1108.47	1064.6	1303.84	1256.14	1252.72	1453.3	743.922	1036.13	968.821	2415.37	2147.39	2346.54	2.67362	2.52037	2.54954	3.43603	PF12710 PF16209 PF16212	PTHR24092 PTHR24092:SF41	EC:3.6.3.1		K01530	GO:0000166 GO:0000287 GO:0004012 GO:0005524 GO:0015914 GO:0016021 GO:0046872	AT1G68710	ATPase E1-E2 type family protein / haloacid dehalogenase-like hydrolase family protein
Vigun03g058400.1	1602	402	2801	6.96041	2.79917	4.64154e-63	3.00272e-61	182.502	224.047	189.321	384.659	444.107	378.669	512.604	471.37	454.289	382.404	469.355	480.483	284.368	146.337	404.949	2762.53	2668.48	2973.22	800.556	1252.18	1418.16	2541.1	2597	2553.14	0.487907	2.79917	1.27098	2.52936	PF01823	PTHR33199 PTHR33199:SF1
Vigun10g072700.1	10360	1097	19623	17.8841	4.1606	5.02798e-63	3.24511e-61	824.335	879.728	700.631	1276.54	1286.43	728.808	1265.13	932.653	1090.86	781.702	1007.42	947.643	9618.93	5677.88	11637.5	18022.7	19371.1	21476.7	11552.4	14544.3	15843.7	43105.2	35736.5	38848.5	3.48552	4.1606	3.67277	5.42638	PF06521	PTHR33649 PTHR33649:SF4					AT3G54040	PAR1 protein
Vigun03g415300.1	622	1072	172	0.160983	-2.63502	6.66411e-63	4.29103e-61	836.638	844.978	933.697	1017.27	1025.88	1171.45	1238.57	1393.02	1222.14	748.683	890.698	658.11	383.522	470.718	327.959	147.204	185.811	184.481	1071.25	951.294	801.082	295.341	355.661	424.36	-1.14551	-2.63502	-0.448709	-1.09524
Vigun02g191900.1	1429	512	2347	4.58895	2.19817	7.45576e-63	4.78959e-61	659.263	502.049	557.206	642.04	485.329	407.199	397.512	358.572	306.952	224.221	283.103	262.889	1691.24	2086.52	2103.73	2476.71	2052.31	2513.04	2923.85	2698.91	3013.21	3177.11	3183.5	2883.97	1.77502	2.19817	3.02217	3.58528	PF14368	PTHR33044 PTHR33044:SF13				GO:0006869 GO:0008289	AT3G22620	Bifunctional inhibitor/lipid-transfer protein/seed storage 2S albumin superfamily protein
Vigun09g084600.3	4131	1454	6808	4.68138	2.22693	8.24411e-63	5.28371e-61	931.99	921.794	791.706	1411.36	1511.99	1439.46	2365.59	1888.23	1952.21	2520.18	3046.25	2532.08	3122.43	2987.72	3444.57	6459.81	6443.43	7520.68	2051.3	3408.14	3575.39	14063.8	12946.1	13509.7	1.85268	2.22693	0.541825	2.32289	PF00982 PF02358	PTHR10788 PTHR10788:SF14	EC:2.4.1.15 EC:3.1.3.12		K16055	GO:0003824 GO:0005992 GO:0008152
Vigun01g085200.1	2305	862	3749	4.35153	2.12152	8.77059e-63	5.60809e-61	1221.12	1150.41	1079.27	899.422	864.88	820.45	1106.66	1064.71	996.413	1025.12	1080.26	978.728	4678.04	5082.77	4760.4	3763.52	3535.2	3948.92	4360.82	3959.01	4038.96	3767.79	4082.72	3815.05	2.07315	2.12152	1.96399	1.91933	PF14200	PTHR31257 PTHR31257:SF2					AT2G39050	hydroxyproline-rich glycoprotein family protein
Vigun03g304600.1	6831	11030	2632	0.238663	-2.06695	1.00612e-62	6.41843e-61	14516.1	16076.5	13372.2	11342.7	10822.7	10924.3	9947.54	9436.58	10163.4	9596.97	9908.6	9718.01	1754.85	1975.55	2171.73	2344.22	2742.81	2810.26	2597.49	2376.54	2911.55	1878.78	1854.81	1190.72	-2.89704	-2.06695	-1.90575	-2.56914	PF00234	PTHR31731 PTHR31731:SF7					AT2G45180	Bifunctional inhibitor/lipid-transfer protein/seed storage 2S albumin superfamily protein
Vigun06g214300.1	566	140	991	7.08513	2.82479	1.10885e-62	7.05748e-61	122.01	73.1583	100.398	161.217	123.665	134.868	75.2528	92.6234	119.947	84.4668	65.3951	87.0375	1554.67	1390.2	1665.79	980.134	971.011	1022.85	1047.25	1077.98	929.174	619.924	854.928	619.788	3.96342	2.82479	3.40763	3.14436	PF00069 PF08263 PF13855	PTHR27000 PTHR27000:SF75	EC:2.7.11.1	KOG1187		GO:0004672 GO:0004713 GO:0005515 GO:0005524 GO:0006468
Vigun08g102066.1	107	4	209	52.3744	5.71079	1.42619e-62	9.05629e-61	3.07588	2.74344	2.15138	4.71395	4.66662	2.59362	1.77065	0.917063	3.77787	1.53576	2.48336	5.32883	481.741	563.398	447.943	195.045	173.823	258.274	144.945	243.196	155.54	583.372	527.452	566.743	7.54937	5.71079	6.39384	7.48751	PF00201	PTHR11926 PTHR11926:SF286	EC:2.4.1.85	KOG1192		GO:0008152 GO:0016758
Vigun06g184800.1	247	51	442	8.58591	3.10197	1.7732e-62	1.12339e-60	676.693	590.753	587.326	49.9679	56.7772	47.5498	965.007	898.722	755.574	883.062	857.586	929.88	1870.84	1781.65	2100.73	401.131	545.444	378.187	2908.49	3100.47	2479.49	1447.46	1666.91	1543.89	1.63313	3.10197	1.69632	0.802666	PF00012	PTHR19375 PTHR19375:SF229			K03283
Vigun03g211200.1	476	816	136	0.166269	-2.58841	1.78618e-62	1.12902e-60	992.482	1064.45	929.394	735.377	779.326	934.569	704.72	766.665	699.851	803.971	850.964	898.796	90.7358	110.972	114.985	125.123	171.425	110.689	223.656	228.492	248.051	64.3318	87.2376	62.8164	-3.23721	-2.58841	-1.63268	-3.57433	PF00046 PF02183	PTHR24326 PTHR24326:SF176		KOG0483	K09338	GO:0003677 GO:0003700 GO:0006355 GO:0043565	AT1G69780	Homeobox-leucine zipper protein family
Vigun03g125600.1	358	95	622	6.53248	2.70763	1.91045e-62	1.20481e-60	115.858	86.8755	92.5092	108.421	86.3325	90.7769	119.519	134.808	118.058	134.379	143.207	127.892	757.69	874.364	861.891	626.844	652.135	586.24	626.814	610.819	558.114	578.986	546.242	559.764	3.07846	2.70763	2.26971	2.05505	PF08507	PTHR34965					AT4G33625	(1 of 1) PF08507 - COPI associated protein (COPI_assoc)
Vigun08g137300.1	1042	1920	164	0.0854461	-3.54884	2.21688e-62	1.39486e-60	547.506	366.706	436.729	1842.21	1881.43	2036.86	567.495	624.52	867.966	803.971	681.268	834.85	7.48336	7.31685	12.9984	193.819	191.805	106.589	4.7995	4.52458	9.14941	1.46209	13.4212	11.1674	-5.60281	-3.54884	-6.80103	-6.47672	PF01545	PTHR11562 PTHR11562:SF45		KOG1485		GO:0006812 GO:0008324 GO:0016021 GO:0055085
Vigun03g401300.1	75500	120741	30259	0.250614	-1.99646	2.70567e-62	1.69853e-60	121666	117541	110691	120461	122839	118924	144168	141466	139401	120527	113336	115752	30887.6	31367.4	34221.7	32159.2	33317.6	25301.6	35795.6	40202.1	44615.6	16492.3	20847.1	16738.5	-1.85868	-1.99646	-1.81719	-2.69265	PF00534 PF00862	PTHR12526 PTHR12526:SF391	EC:2.4.1.13		K00695	GO:0005985 GO:0016157	AT3G43190	sucrose synthase 4
Vigun03g190700.1	2802	4539	1064	0.234451	-2.09264	3.00734e-62	1.88362e-60	8208.49	8266.89	6873.65	4472.6	4473.73	4671.12	5196.87	4545.88	4728.01	4424.53	4678.65	4257.73	1403.13	1565.81	1669.79	1154.33	1114.86	923.431	1218.11	1158.29	1341.91	559.979	511.346	594.662	-2.33156	-2.09264	-1.96042	-3.00357	PF08263	PTHR27000 PTHR27000:SF60					AT1G49750	Leucine-rich repeat (LRR) family protein
Vigun01g169950.1	104	204	5	0.0225702	-5.46943	3.07271e-62	1.9202e-60	206.084	251.482	270.356	178.187	223.22	210.084	304.553	273.285	330.564	9.21456	11.589	7.99324	1.87084	2.43895	1.99975	4.9068	4.79511	4.09958	4.7995	3.39344	7.11621	1.46209	1.34212	1.39592	-6.8501	-5.46943	-5.89086	-2.77741	PF06404					GO:0005576 GO:0008083 GO:0008283
Vigun01g049500.1	4408	566	8249	14.5656	3.86449	3.1007e-62	1.93331e-60	452.154	151.803	296.173	663.725	500.106	535.151	507.292	424.6	662.072	63.7341	98.5065	125.227	19394.1	18801.9	18094.7	8350.15	6946.92	9449.54	9138.24	8453.06	7046.06	5914.14	4845.04	8668.66	5.96662	3.86449	3.95016	6.07858	PF00234	PTHR33076 PTHR33076:SF4				GO:0006869 GO:0008289	AT2G18370	Bifunctional inhibitor/lipid-transfer protein/seed storage 2S albumin superfamily protein
Vigun03g410400.1	7880	1784	13977	7.8343	2.9698	3.24511e-62	2.01878e-60	948.395	920.88	816.089	1730.96	1902.43	1718.71	1848.56	1680.98	1674.54	1577.23	2095.13	1948.57	3921.28	2836.5	4731.4	13821.2	13926.2	14182.5	4975.16	7034.6	7220.92	16242.3	13449.4	16082.4	2.09709	2.9698	1.88569	3.02565	PF12899	PTHR31916 PTHR31916:SF9				GO:0003824 GO:0033926	AT3G06500	Plant neutral invertase family protein
Vigun06g004600.1	697	215	1179	5.47894	2.4539	3.70626e-62	2.30047e-60	169.173	117.053	132.668	234.755	223.22	187.605	184.148	190.749	192.671	159.719	133.274	173.187	2113.11	2623.09	2011.75	1251.23	1069.31	1216.55	1833.41	1855.08	1764.82	2817.44	2901.66	2780.67	4.00979	2.4539	3.26426	4.18847	PF05678	PTHR33179 PTHR33179:SF7					AT4G15120	VQ motif-containing protein
Vigun01g020300.1	10012	2159	17866	8.27459	3.04869	4.44319e-62	2.75168e-60	2078.27	2545.91	1685.96	2113.74	2655.31	1708.33	2161.97	1605.78	1811.49	1800.68	1547.96	2240.77	7995.97	6655.9	8728.9	15839.2	18804	18954.4	9136.32	10586.4	10726.2	21600.9	20228.4	17390.4	1.88958	3.04869	2.44825	3.40531		PTHR33659
Vigun11g103800.1	122	11	232	21.0874	4.39831	4.73258e-62	2.92433e-60	19.4805	6.40135	10.0398	17.913	11.6666	3.45817	11.5093	14.673	9.44468	3.07152	4.96672	6.21697	535.06	448.767	449.943	218.353	216.979	261.348	463.631	372.147	374.109	323.121	257.686	311.29	5.31882	4.39831	5.08576	5.96764	PF04535	PTHR11615 PTHR11615:SF159					AT4G03540	Uncharacterised protein family (UPF0497)
Vigun11g049600.1	3488	1319	5656	4.28735	2.10009	4.98338e-62	3.07242e-60	1023.24	1222.66	976.007	1305.77	1381.32	1270.88	1553.75	1492.98	1689.65	1422.88	1712.69	1487.63	2538.73	2103.6	3015.62	5547.14	6108.97	5313.06	3139.83	3453.39	3696.36	4484.22	5067.83	4962.5	1.24904	2.10009	1.11933	1.65053	PF00481	PTHR13832 PTHR13832:SF333	EC:3.1.3.16	KOG0698	K17506	GO:0003824 GO:0004722 GO:0006470	AT3G15260	Protein phosphatase 2C family protein
Vigun09g077300.1	797	255	1340	5.25588	2.39393	5.30351e-62	3.26249e-60	207.109	212.159	233.783	227.213	265.22	272.331	239.038	299.88	245.562	271.83	267.375	274.435	385.393	332.917	434.945	1306.44	1265.91	1447.15	534.664	633.442	636.392	1117.03	1335.41	1213.05	0.820445	2.39393	1.20179	2.17155	PF00097 PF02190 PF13414	PTHR23327 PTHR23327:SF9				GO:0004176 GO:0005515 GO:0006508 GO:0008270 GO:0046872	AT1G18660	zinc finger (C3HC4-type RING finger) family protein
Vigun04g181900.1	8313	1906	14720	7.72267	2.9491	5.87734e-62	3.60743e-60	1070.4	1151.33	952.342	2070.37	2033.87	1614.1	1573.23	1417.78	1836.99	1233.22	1194.5	1713.22	1975.61	1104.85	2537.68	14000.3	14625.1	15535.4	4713.1	7087.76	7007.43	21077.4	20460.6	18050.6	0.823754	2.9491	1.96187	3.84701	PF13632	PTHR32044 PTHR32044:SF11	EC:2.4.1.168 EC:2.4.2.39				AT3G28180	Cellulose-synthase-like C4
Vigun11g207100.1	2517	4097	938	0.228867	-2.12742	6.4817e-62	3.96953e-60	2853.39	2541.34	2542.93	4283.1	4121.4	3886.11	2273.52	2462.31	2324.34	2600.04	2404.72	1921.04	1496.67	1343.86	1122.86	867.277	1083.7	861.937	1161.48	1231.82	1069.46	830.465	657.637	681.209	-1.00198	-2.12742	-1.02778	-1.67474	PF06094	PTHR12510	EC:2.3.2.4	KOG4450			AT3G02910	AIG2-like (avirulence induced gene) family protein
Vigun09g158700.1	81	4	158	40.089	5.32513	6.98107e-62	4.26588e-60	4.10117	0.914479	5.737	3.77116	5.44439	2.59362	45.1517	21.0925	21.7228	36.8583	31.4559	33.7492	8.41878	3.65843	15.998	177.872	80.3182	215.228	155.504	298.623	256.184	1350.97	1367.62	1333.1	1.3846	5.32513	3.01342	5.31099	PF07645 PF07714 PF13947	PTHR27005 PTHR27005:SF32	EC:2.7.11.1	KOG1187		GO:0004672 GO:0004713 GO:0005509 GO:0005515 GO:0005524 GO:0006468 GO:0030247	AT1G21240	wall associated kinase 3
Vigun03g357900.1	19544	4749	34339	7.23054	2.8541	7.08269e-62	4.31841e-60	2946.69	3164.1	2273.29	5332.42	5588.28	3326.76	5876.8	3995.64	4182.1	3615.18	3927.02	4805.71	20460.4	16692.2	22755.1	34612.6	31609.4	36794.8	24885.4	25647.6	27319.1	61058.1	56767.5	49879	2.83702	2.8541	2.4697	3.76358	PF02298	PTHR33021 PTHR33021:SF55				GO:0009055	AT1G45063	copper ion binding;electron carriers
Vigun03g060200.1	449	128	770	5.99624	2.58406	8.38986e-62	5.10411e-60	148.667	142.659	145.576	128.22	122.11	134.868	180.607	144.896	170.004	122.861	171.352	124.339	1723.98	1837.75	1607.8	753.194	761.224	795.319	933.022	986.359	924.091	1181.37	982.429	1333.1	3.56465	2.58406	2.52068	3.0626	PF00171	PTHR11699 PTHR11699:SF171	EC:1.2.1.3		K00128	GO:0008152 GO:0016491 GO:0016620 GO:0055114	AT4G34240	aldehyde dehydrogenase 3I1
Vigun09g012900.1	136	258	13	0.0509728	-4.29413	9.06484e-62	5.5026e-60	274.778	256.968	236.651	236.64	276.108	261.092	231.07	202.671	215.339	214.239	230.952	239.797	14.0313	15.8532	15.998	11.0403	19.1805	9.22406	22.0777	15.836	16.2656	4.38626	1.34212	5.58368	-4.06584	-4.29413	-3.58258	-5.92015		PTHR34460 PTHR34460:SF2
Vigun09g158200.1	1042	365	1719	4.70634	2.2346	1.50992e-61	9.14546e-60	448.052	470.042	396.57	359.203	404.44	331.984	398.397	401.674	486.401	418.495	478.46	421.866	2306.75	2256.03	2358.7	1849.86	1619.55	1686.98	1627.03	1550.8	1716.02	2655.15	2898.97	2589.43	2.39639	2.2346	1.92755	2.62641		PTHR34193 PTHR34193:SF1					AT1G76980
Vigun07g149900.1	2885	1036	4735	4.57171	2.19274	1.58291e-61	9.56652e-60	299.385	381.338	244.54	1122.86	1144.1	840.334	809.189	646.53	660.183	655.77	749.146	681.202	890.52	602.421	1144.86	4847.92	4652.46	4705.3	1235.39	1634.51	1685.52	4712.3	4259.88	4098.42	1.5114	2.19274	1.10631	2.64743	PF00300	PTHR23029 PTHR23029:SF46	EC:3.1.3.3	KOG0235			AT3G05170	Phosphoglycerate mutase family protein
Vigun10g096100.1	512	878	146	0.166134	-2.58958	1.59833e-61	9.63862e-60	428.572	535.884	392.268	960.704	888.213	785.868	885.327	881.298	811.298	850.044	875.798	826.856	31.8043	29.2674	67.9914	149.657	163.034	125.037	31.6767	45.2458	55.9131	87.7251	79.1849	150.759	-3.39398	-2.58958	-4.2785	-3.00642	PF00141	PTHR31388 PTHR31388:SF30	EC:1.11.1.7		K00430	GO:0004601 GO:0006979 GO:0020037 GO:0055114
Vigun02g160700.1	10393	252	20535	81.6252	6.35094	1.80564e-61	1.0865e-59	111.757	149.974	83.9037	316.778	266.775	171.179	1439.54	1022.53	934.079	1583.37	2074.43	2707.04	1527.54	568.276	2427.69	20110.5	16362.1	25132.5	6808.56	11855.5	12269.4	40002.7	34022.7	41458.8	3.71012	6.35094	3.1872	4.18143	PF06200 PF09425	PTHR33077 PTHR33077:SF13			K13464
Vigun11g007800.2	739	219	1259	5.75412	2.5246	2.06829e-61	1.24183e-59	223.514	208.501	218.723	242.297	194.443	219.594	435.581	514.472	426.899	353.993	394.026	357.031	1809.1	1657.27	2037.74	1296.62	1171.21	1308.79	1811.33	1637.9	1547.27	954.742	1032.09	1263.31	3.08036	2.5246	1.85944	1.55639	PF00191	PTHR10502 PTHR10502:SF113		KOG0819	K17099	GO:0005509 GO:0005544
Vigun05g007800.1	440	86	794	9.22074	3.20488	2.95147e-61	1.76825e-59	56.391	23.7764	40.8761	84.8512	73.1104	100.287	177.951	224.68	214.394	83.699	158.935	96.807	1627.63	1820.68	1847.77	821.889	724.062	835.29	1523.36	1169.61	1312.43	157.905	216.081	168.906	5.45132	3.20488	2.69854	0.677506	PF03083	PTHR10791 PTHR10791:SF52		KOG1623	K15382		AT2G39060	Nodulin MtN3 family protein
Vigun09g026200.1	34574	55165	13983	0.253475	-1.98009	3.14305e-61	1.87894e-59	54046.2	47176.1	45197.5	55440.8	57226.8	52827.8	63207.9	66533.8	63949.9	69674.4	58525.3	63217.7	9774.21	9602.15	11626.5	14693.4	15802.3	11453.2	12143.7	13855.4	14915.6	9047.38	10158.5	8657.5	-2.23964	-1.98009	-2.24307	-2.78028	PF00122 PF00690 PF00702	PTHR24093 PTHR24093:SF361	EC:3.6.3.6		K01535	GO:0000166 GO:0006754 GO:0016021 GO:0016887 GO:0046872	AT2G18960	H(+)-ATPase 1
Vigun01g138700.1	794	239	1350	5.65734	2.50012	3.18241e-61	1.89836e-59	247.095	234.107	199.361	231.927	234.887	248.988	144.308	134.808	172.838	172.773	221.019	183.845	1102.86	1128.02	1241.84	1322.38	1363.01	1364.14	1484	1409.41	1203.66	2070.31	2048.07	1679.29	2.35127	2.50012	3.18034	3.32724	PF02309	PTHR31734 PTHR31734:SF8			K14484	GO:0005634 GO:0006355	AT5G43700	AUX/IAA transcriptional regulator family protein
Vigun02g031800.1	1257	452	2063	4.56961	2.19207	3.77685e-61	2.24808e-59	370.13	396.884	365.017	473.281	476.773	404.605	489.586	421.849	476.012	588.964	494.188	540.876	1058.9	915.826	994.874	2019.15	1856.91	2314.21	1395.69	1422.98	1430.36	3156.64	3209	3038.92	1.39135	2.19207	1.6147	2.53378		PTHR33270 PTHR33270:SF5					AT1G70780	(1 of 3) PTHR33270:SF5 - GB
Vigun09g120300.1	423	27	820	30.3867	4.92537	3.86554e-61	2.29592e-59	94.3268	46.6384	71.7125	27.3409	31.1108	22.4781	72.5968	76.1162	64.2238	105.967	96.0232	92.3663	4072.82	3537.7	4720.4	751.968	768.417	938.805	2248.08	2036.06	2088.1	1326.11	1485.72	1448.96	5.85747	4.92537	4.9033	3.85549	PF01425	PTHR11895 PTHR11895:SF67	EC:3.5.1.99	KOG1211		GO:0016884
Vigun09g035500.5	1260	303	2218	7.32708	2.87324	3.9085e-61	2.31644e-59	378.333	405.114	387.248	305.464	293.219	309.506	328.456	291.626	297.507	264.151	375.815	280.652	3070.98	3285.27	3092.61	2092.75	2196.16	2365.46	1580.95	1780.42	1672.31	4399.42	3337.84	4081.67	3.01278	2.87324	2.45569	3.68235	PF00481	PTHR13832 PTHR13832:SF303	EC:3.1.3.16	KOG0698	K14497	GO:0003824 GO:0004722 GO:0006470
Vigun02g117400.1	1869	3066	672	0.219307	-2.18898	4.23549e-61	2.50485e-59	3623.38	3640.54	3486.66	2895.31	3009.97	3293.04	4168.12	3939.7	4188.71	3678.15	4023.87	3224.83	2280.55	2842.6	1921.76	601.083	775.61	640.56	1464.81	1571.16	1471.02	1606.83	1120.67	1790.97	-0.609762	-2.18898	-1.44802	-1.27397	PF13716	PTHR11106 PTHR11106:SF58		KOG2633			AT4G35750	SEC14 cytosolic factor family protein / phosphoglyceride transfer family protein
Vigun03g096600.1	324	590	58	0.0981295	-3.34917	4.33044e-61	2.55551e-59	839.714	866.011	826.845	525.134	542.884	702.872	498.439	479.624	636.571	545.195	512.4	447.622	104.767	129.264	84.9893	47.8413	83.9145	42.0207	163.183	145.918	189.088	14.6209	17.4475	8.37552	-2.98888	-3.34917	-1.69644	-5.21791		PTHR31945 PTHR31945:SF19					AT1G29270
Vigun05g097300.1	1422	315	2529	8.03378	3.00608	4.56051e-61	2.68554e-59	519.823	523.082	516.33	336.576	310.33	297.402	621.5	574.082	559.125	441.531	579.45	460.055	2940.96	2293.83	3280.59	2287.8	2684.06	2614.51	2867.22	3792.73	4090.8	7655.48	7030.01	7251.8	2.44923	3.00608	2.61514	3.88871	PF00909	PTHR11730 PTHR11730:SF38		KOG0682	K03320	GO:0008519 GO:0015696 GO:0016020 GO:0072488	AT2G38290	ammonium transporter 2
Vigun03g133500.1	469	90	848	9.37677	3.22909	5.13931e-61	3.01992e-59	2.05058	7.31583	2.15138	99.9358	97.999	73.486	2.65598	1.83413	23.6117	2.30364	3.31114	1.77628	0.93542	2.43895	0.999874	861.144	869.114	814.792	1.9198	3.39344	6.09961	24.8555	21.4739	25.1266	-1.39676	3.22909	-1.3	3.2732		PTHR27001 PTHR27001:SF1	EC:2.7.11.1
Vigun03g121300.1	4663	7504	1823	0.24289	-2.04162	6.07935e-61	3.5647e-59	8040.34	7281.08	7870.45	6690.99	7691.37	8130.15	4197.34	4433.08	4442.78	4184.18	3639.78	3808.34	2035.47	1874.33	1943.75	1851.09	1915.65	1701.33	1797.89	1746.49	1896.98	1510.33	1347.49	1499.22	-1.98623	-2.04162	-1.26457	-1.41672	PF01595	PTHR12064 PTHR12064:SF30		KOG2118	K16302		AT2G14520	CBS domain-containing protein with a domain of unknown function (DUF21)
Vigun01g181100.2	842	1447	237	0.163989	-2.60833	6.28045e-61	3.6748e-59	1808.61	2233.16	2286.2	1338.76	1414.76	1587.3	1706.91	1526.91	1444.09	1540.37	1522.3	1459.21	363.878	351.209	302.962	250.247	221.774	239.826	442.513	334.819	352.761	73.1043	107.369	115.861	-2.63593	-2.60833	-2.04942	-3.93162	PF02045	PTHR12632 PTHR12632:SF7			K08064	GO:0003700 GO:0006355	AT5G06510	nuclear factor Y, subunit A10
Vigun06g184200.1	4028	1537	6519	4.24241	2.08488	6.74677e-61	3.93928e-59	1106.29	1181.51	1111.54	1622.54	1536.1	1451.57	2027.4	1917.58	1984.33	2454.91	2534.68	2578.26	1176.76	1063.38	1497.81	6600.88	6046.64	6910.87	1650.07	2582.41	2951.19	11120.6	10416.2	10024.1	0.136993	2.08488	0.276857	2.06018	PF07714 PF12796	PTHR23257 PTHR23257:SF378	EC:2.7.11.1	KOG0192		GO:0004672 GO:0004713 GO:0005515 GO:0005524 GO:0006468	AT4G18950	Integrin-linked protein kinase family
Vigun11g137500.1	3534	6465	604	0.0934303	-3.41997	7.27982e-61	4.24153e-59	8130.56	8276.95	8416.18	5882.07	7143.04	6369.08	2470.06	2257.81	2695.51	2639.2	4207.64	2488.56	136.571	82.9243	143.982	758.101	722.863	331.041	107.509	160.623	88.4443	26.3175	26.8423	13.9592	-6.09371	-3.41997	-4.3798	-7.11985	PF07690	PTHR23515 PTHR23515:SF3		KOG2533	K02575	GO:0016021 GO:0055085	AT5G60770	nitrate transporter 2.4
Vigun06g142200.1	100	7	192	27.4758	4.78009	1.01989e-60	5.92976e-59	3.07588	5.48687	2.8685	10.3707	5.44439	5.18725	4.42664	3.66825	3.77787	0.76788	0.827786	0.888138	560.317	474.376	503.936	164.378	195.401	217.278	153.584	143.656	116.909	20.4692	6.71058	13.9592	7.07252	4.78009	5.12442	4.04988	PF00282	PTHR11999 PTHR11999:SF96	EC:4.1.1.25 EC:4.1.1.28		K01592	GO:0003824 GO:0006520 GO:0016831 GO:0019752 GO:0030170
Vigun01g168400.1	759	1265	252	0.19933	-2.32677	1.05204e-60	6.10382e-59	1964.46	1839.02	1627.87	1369.87	1252.21	1173.18	1807.84	1715.83	1727.43	832.382	950.298	858.829	301.205	358.526	283.964	291.955	242.153	222.402	306.208	290.705	298.881	103.808	111.396	127.029	-2.52492	-2.32677	-2.55138	-2.94831	PF00067	PTHR24298 PTHR24298:SF119		KOG0156		GO:0004497 GO:0005506 GO:0016705 GO:0020037 GO:0055114
Vigun07g209100.2	113	16	210	12.8749	3.68649	1.2638e-60	7.31702e-59	33.8346	34.7502	31.5535	16.0274	15.5554	17.2908	37.1837	22.0095	19.8338	155.112	251.647	291.309	37.4168	34.1453	69.9912	193.819	140.257	295.17	42.2356	87.0983	75.2285	2465.08	2321.86	2300.48	0.499351	3.68649	1.37212	3.34382	PF00560 PF08263 PF13855	PTHR27004 PTHR27004:SF34	EC:2.7.11.1	KOG0472		GO:0005515
Vigun01g189800.1	450	772	127	0.164505	-2.6038	1.45731e-60	8.41969e-59	933.015	919.965	1022.62	737.262	714.771	864.541	732.166	951.912	870.799	762.505	878.281	718.504	347.041	337.795	295.963	112.856	153.444	114.788	461.711	371.016	382.242	45.3246	53.6847	41.8776	-1.55184	-2.6038	-1.07233	-4.06574	PF00403	PTHR22814 PTHR22814:SF75		KOG1603		GO:0030001 GO:0046872
Vigun03g184900.1	744	252	1236	4.91104	2.29603	1.81212e-60	1.04477e-58	237.868	245.08	220.875	260.21	235.664	259.362	293.929	250.358	231.395	260.311	256.614	269.994	741.788	646.322	834.895	1182.54	1237.14	1289.32	653.691	686.606	821.414	2826.21	2720.47	3001.23	1.65923	2.29603	1.47864	3.44128		PTHR32175 PTHR32175:SF0					AT2G15730	P-loop containing nucleoside triphosphate hydrolases superfamily protein
Vigun07g024100.1	189	360	18	0.0496324	-4.33257	1.9968e-60	1.14885e-58	292.208	276.173	260.316	415.771	325.886	338.036	417.874	403.508	424.066	626.59	482.599	471.601	37.4168	42.6817	30.9961	23.3073	17.9817	12.2987	16.3183	20.3606	26.4316	29.2417	51.0004	55.8368	-2.89906	-4.33257	-4.30264	-3.53813	PF00046 PF02183	PTHR24326 PTHR24326:SF209		KOG0483	K09338	GO:0003677 GO:0003700 GO:0006355 GO:0043565	AT5G06710	homeobox from Arabidopsis thaliana
Vigun06g085600.1	674	96	1252	13.0677	3.70793	2.2994e-60	1.32019e-58	74.8463	80.4741	65.9755	69.7665	109.666	108.068	82.3354	74.2821	67.0572	80.6274	97.6788	76.3799	1323.62	1431.66	1359.83	1204.62	1535.64	1016.7	603.776	775.966	919.008	1665.32	1798.44	1765.84	4.21688	3.70793	3.36138	4.35991	PF00069	PTHR13902 PTHR13902:SF49	EC:2.7.11.1		K08867	GO:0004672 GO:0004713 GO:0005524 GO:0006468	AT5G58350	with no lysine (K) kinase 4
Vigun03g016800.1	246	6	486	78.5063	6.29474	2.96359e-60	1.698e-58	10.2529	5.48687	2.15138	9.42791	3.11108	6.05179	7.08262	9.17063	6.61127	6.91092	1.65557	5.32883	278.755	185.36	320.959	439.159	420.771	599.564	378.2	502.229	349.711	1216.46	1029.4	1267.5	5.45551	6.29474	5.74957	7.98211	PF00249	PTHR10641 PTHR10641:SF510		KOG0048	K09422	GO:0003677
Vigun04g134800.1	1362	216	2507	11.5835	3.534	3.38895e-60	1.93768e-58	51.2646	44.8094	38.0076	244.183	265.997	139.191	229.3	202.671	207.783	810.882	936.226	1309.12	71.0919	15.8532	114.985	2623.91	2381.97	2516.12	138.225	315.59	321.246	1108.26	1186.43	1175.36	0.590747	3.534	0.276794	0.183209	PF04863 PF04864	PTHR11751 PTHR11751:SF126	EC:4.4.1.4			GO:0003824 GO:0016846	AT1G34060	Pyridoxal phosphate (PLP)-dependent transferases superfamily protein
Vigun06g154400.1	5594	2207	8981	4.0682	2.02439	3.70986e-60	2.11677e-58	1608.68	1656.12	1467.24	2228.76	2470.98	1922.74	2054.84	1466.38	1680.21	1491.22	1520.64	1366.84	4266.45	4082.8	4206.47	8202.95	9244.98	9493.61	5710.44	5739.44	5504.9	9162.89	8045.99	7874.38	1.40781	2.02439	1.70471	2.51815	PF00031	PTHR11413				GO:0004869	AT5G47550	Cystatin/monellin superfamily protein
Vigun06g066600.1	233	415	51	0.123526	-3.01711	3.91734e-60	2.23054e-58	657.212	711.464	705.651	380.887	412.218	453.02	448.861	432.854	507.179	571.303	559.583	552.422	193.632	160.971	161.98	26.9874	76.7218	50.2199	152.624	132.344	131.142	52.6351	33.5529	19.5429	-2.00557	-3.01711	-1.7389	-3.99283	PF00069 PF00560 PF08263 PF13855	PTHR27000 PTHR27000:SF186	EC:2.7.11.1	KOG1187		GO:0004672 GO:0004713 GO:0005515 GO:0005524 GO:0006468	AT5G56040	Leucine-rich receptor-like protein kinase family protein
Vigun11g186900.1	462	89	834	9.41076	3.23431	4.89218e-60	2.77987e-58	146.617	190.212	156.333	87.6795	83.2214	95.0996	107.125	76.1162	66.1127	175.077	201.98	190.062	869.941	1003.63	757.904	837.837	791.194	874.236	886.947	826.868	669.94	448.86	547.584	435.527	2.41574	3.23431	3.25697	1.33628	PF00403	PTHR22814 PTHR22814:SF155		KOG1603		GO:0030001 GO:0046872	AT4G38580	farnesylated protein 6
Vigun11g103000.1	96	6	186	31.4404	4.97455	5.48641e-60	3.11111e-58	2.05058	1.82896	2.8685	5.65674	7.7777	4.32271	7.08262	3.66825	2.8334	4.60728	4.13893	7.1051	32.7397	21.9506	42.9946	174.191	175.022	209.079	49.9147	85.9671	112.843	381.604	362.372	404.817	3.85559	4.97455	4.19454	6.17937	PF00010	PTHR13935 PTHR13935:SF53				GO:0003677 GO:0046983
Vigun03g372300.1	192	349	35	0.100745	-3.31122	6.09199e-60	3.44741e-58	464.457	533.141	441.032	317.72	362.441	367.43	441.778	398.005	432.566	434.62	447.004	443.181	26.1918	39.0232	22.9971	28.2141	45.5536	31.7718	27.8371	12.4426	27.4482	10.2346	14.7633	13.9592	-4.02758	-3.31122	-4.2316	-5.08775	PF00450	PTHR11802 PTHR11802:SF87	EC:3.4.16.6		K16297	GO:0004185 GO:0006508	AT4G30610	alpha/beta-Hydrolases superfamily protein
Vigun02g199500.1	2253	858	3648	4.2516	2.08801	9.95316e-60	5.62089e-58	515.722	498.391	501.988	1005.96	762.215	805.753	824.24	896.888	787.686	1195.59	1042.18	1196.32	550.027	504.863	709.91	3804	3228.31	3911	1138.44	1313.26	1335.81	3316.01	3362	3133.84	0.21914	2.08801	0.594246	1.5146	PF06219	PTHR31317 PTHR31317:SF3
Vigun10g016900.1	1322	2391	254	0.106119	-3.23624	1.0062e-59	5.67072e-58	3033.84	2554.14	2993.28	2318.32	2158.31	2696.5	2739.2	3625.15	2701.18	3035.43	2951.89	2703.49	1070.12	1303.62	916.884	247.794	310.484	202.929	854.31	694.524	569.297	204.692	205.344	187.053	-1.38283	-3.23624	-2.0976	-3.86347	PF04570	PTHR33059 PTHR33059:SF32
Vigun04g060600.1	368	672	63	0.0935175	-3.41862	1.47579e-59	8.30025e-58	512.646	633.734	548.601	577.931	766.881	672.613	638.321	693.3	754.63	477.622	618.356	557.751	43.0293	67.0712	62.992	69.9219	76.7218	42.0207	76.7919	79.1802	79.2949	8.77251	33.5529	23.7306	-3.29165	-3.41862	-3.14854	-4.64589	PF14309 PF14383	PTHR31680 PTHR31680:SF4
Vigun07g157900.1	84	7	162	23.3018	4.54237	1.74759e-59	9.80893e-58	11.2782	1.82896	3.58563	10.3707	6.99993	3.45817	2.65598	9.17063	10.3891	1.53576	0.827786	1.77628	496.708	503.643	566.928	192.592	124.673	168.083	305.248	264.688	246.017	171.064	157.028	153.551	6.55289	4.54237	5.19883	6.86225	PF01657	PTHR32080 PTHR32080:SF6
Vigun01g088900.1	429	125	734	5.88114	2.5561	1.90738e-59	1.0684e-57	129.187	127.113	96.8119	139.533	128.332	106.339	216.905	174.242	160.56	162.791	159.763	190.062	462.098	496.327	472.94	713.94	676.111	810.693	732.403	720.54	671.973	494.185	536.847	672.833	2.0192	2.5561	1.94543	1.73286	PF02458	PTHR31642 PTHR31642:SF57			K13065	GO:0016747
Vigun08g070100.1	257	462	53	0.114419	-3.12761	2.31871e-59	1.29617e-57	384.484	417.917	389.399	448.768	458.107	478.956	222.217	281.538	291.841	265.687	290.553	265.553	79.5107	63.4127	75.9904	65.0151	44.3548	49.195	61.4335	41.8524	55.9131	78.9526	61.7374	57.2327	-2.44471	-3.12761	-2.3212	-2.05384	PF01842	PTHR31096 PTHR31096:SF5	EC:2.7.7.59			GO:0008152 GO:0016597	AT1G76990	ACT domain repeat 3
Vigun03g348300.1	2559	4131	987	0.238901	-2.06552	2.71214e-59	1.51303e-57	3538.28	3058.02	3110.17	4337.78	4218.62	3836.83	2918.92	2871.32	2695.51	2172.33	2325.25	1684.8	1236.63	1467.03	922.883	967.867	1126.85	866.037	1087.57	1061.02	1196.54	1194.52	1175.69	1363.81	-1.42035	-2.06552	-1.34299	-0.727429		PTHR33237 PTHR33237:SF3					AT1G49000
Vigun03g298800.1	97	6	188	29.668	4.89084	2.80845e-59	1.56359e-57	9.22763	3.65791	3.58563	7.54233	5.44439	6.05179	7.96794	10.0877	6.61127	0.76788	3.31114	0.888138	263.788	225.603	283.964	197.499	165.431	201.904	104.629	101.803	120.976	116.967	87.2376	138.196	5.55312	4.89084	3.73044	6.10712	PF02458	PTHR31642 PTHR31642:SF29				GO:0016747	AT5G02890	HXXXD-type acyl-transferase family protein
Vigun02g119200.1	3143	1224	5062	4.1346	2.04775	2.87279e-59	1.5962e-57	935.066	1040.68	884.215	1216.2	1283.32	1173.18	1491.78	1461.8	1569.71	1156.43	1266.51	1166.13	2359.13	1940.19	3012.62	4987.76	5148.75	5048.64	3097.59	3653.6	3843.77	5393.63	5416.78	4969.47	1.35426	2.04775	1.22794	2.13641	PF00026	PTHR13683 PTHR13683:SF232	EC:3.4.23.12	KOG1339		GO:0004190 GO:0006508	AT2G17760	Eukaryotic aspartyl protease family protein
Vigun02g076400.1	918	168	1668	9.94882	3.31453	3.02154e-59	1.67547e-57	136.364	296.291	91.792	151.789	238.775	112.39	258.516	94.4575	131.281	119.021	134.101	316.177	1525.67	1386.54	1498.81	1727.19	1745.42	1531.19	1106.76	1335.88	1513.72	1504.49	1168.98	1377.77	3.07225	3.31453	3.03034	2.8311	PF00514 PF04564	PTHR23315 PTHR23315:SF116	EC:6.3.2.19			GO:0004842 GO:0005488 GO:0005515 GO:0016567	AT1G60190	ARM repeat superfamily protein
Vigun08g003600.1	435	752	118	0.157378	-2.66769	3.06694e-59	1.69722e-57	1267.26	1472.31	1248.52	688.237	810.436	758.203	648.945	748.324	659.238	761.737	930.432	835.738	110.38	137.801	105.987	141.071	98.2998	115.813	106.549	99.5409	144.357	68.718	102.001	54.4409	-3.4932	-2.66769	-2.55293	-3.48892	PF01357 PF03330	PTHR31867 PTHR31867:SF4				GO:0005576 GO:0009664	AT1G20190	expansin 11
Vigun08g007600.1	517	873	160	0.183508	-2.44608	3.34464e-59	1.84719e-57	1127.82	1184.25	1201.18	866.425	816.659	935.434	839.29	771.25	771.63	813.953	792.191	748.7	229.178	273.163	204.974	199.952	167.829	112.739	326.366	247.721	312.097	52.6351	59.0531	39.0858	-2.31238	-2.44608	-1.4266	-3.96517		PTHR31681 PTHR31681:SF1				GO:0003950 GO:0046872	AT1G75710	C2H2-like zinc finger protein
Vigun09g255500.1	5515	8819	2212	0.250871	-1.99498	3.42981e-59	1.89044e-57	9962.76	10451.6	10235.5	8660.48	9107.69	8687.78	9050.7	9798.82	10549.7	12695.4	14029.3	12589.4	1902.64	2130.42	2393.7	2192.11	2317.24	2127.68	2730.91	2712.49	3019.31	1279.32	1425.33	1559.24	-2.25372	-1.99498	-1.79659	-3.2048	PF00082 PF02225 PF05922	PTHR10795 PTHR10795:SF328	EC:3.4.14.10			GO:0004252 GO:0006508	AT1G20160	Subtilisin-like serine endopeptidase family protein
Vigun05g151800.1	171	315	27	0.0860437	-3.53879	3.48998e-59	1.91977e-57	376.282	461.812	425.972	280.952	305.664	357.92	282.419	321.889	272.951	221.15	222.674	210.489	20.5792	19.5116	18.9976	28.2141	40.7585	12.2987	39.3559	37.3278	67.0957	16.0829	17.4475	15.3551	-4.41905	-3.53879	-2.60915	-3.7425	PF00657	PTHR22835 PTHR22835:SF239	EC:3.2.1.51			GO:0016788
Vigun05g126400.2	289	532	45	0.0852072	-3.55288	4.08075e-59	2.24027e-57	657.212	765.419	720.711	476.109	483.773	637.167	420.53	440.19	474.123	418.495	471.01	538.212	43.9647	54.8764	30.9961	38.0277	68.3304	29.722	72.9523	37.3278	66.0791	7.31043	16.1054	2.79184	-4.04509	-3.55288	-2.92008	-5.76758		PTHR36038 PTHR36038:SF1
Vigun10g122900.1	3352	5436	1267	0.233059	-2.10123	6.01179e-59	3.29381e-57	3490.09	3150.38	3303.8	5517.21	5137.17	5654.97	2503.71	2974.95	2937.29	6546.95	5474.15	6415.91	290.916	295.113	309.961	1281.9	1448.12	1071.02	353.243	464.901	527.616	380.142	453.635	362.939	-3.47231	-2.10123	-2.64471	-3.94545	PF00931	PTHR23155 PTHR23155:SF590		KOG4658		GO:0043531
Vigun10g019400.1	1118	395	1842	4.66179	2.22088	7.13712e-59	3.90261e-57	201.982	188.383	194.341	433.684	393.552	357.92	323.144	287.041	281.451	329.421	336.909	358.808	579.025	582.909	707.911	1909.97	1732.23	1882.73	564.421	598.376	671.973	1760.35	1786.36	1874.72	1.67714	2.22088	1.04107	2.40286	PF00350 PF01031 PF02212	PTHR11566 PTHR11566:SF80				GO:0003924 GO:0005525	AT3G60190	DYNAMIN-like 1E
Vigun10g074400.1	339	59	620	10.5906	3.40471	7.2672e-59	3.96588e-57	22.5564	13.7172	32.9878	55.6247	62.9994	57.0597	52.2343	37.5996	44.39	19.9649	24.0058	13.3221	191.761	134.142	229.971	635.431	561.028	664.132	476.11	424.18	435.105	140.36	217.423	226.139	3.00464	3.40471	3.31455	3.34935	PF00230	PTHR19139 PTHR19139:SF90		KOG0223	K09872	GO:0005215 GO:0006810 GO:0016020	AT4G00430	plasma membrane intrinsic protein 1;4
Vigun03g268100.1	839	10	1669	171.535	7.42236	8.1192e-59	4.42208e-57	4.10117	6.40135	7.17125	13.1991	11.6666	4.32271	27.4451	18.3413	12.2781	46.0728	49.6672	43.5188	458.356	430.475	648.918	1746.82	1122.06	2137.93	918.623	1091.56	1177.22	5693.36	4463.88	5015.54	6.44307	7.42236	5.77858	6.76757	PF00083	PTHR23500 PTHR23500:SF154		KOG0254		GO:0016020 GO:0016021 GO:0022857 GO:0022891 GO:0055085	AT2G18480	Major facilitator superfamily protein
Vigun10g149500.1	976	1763	188	0.106588	-3.22988	8.19108e-59	4.45242e-57	1119.62	922.709	1112.26	1829.96	1758.54	1701.42	1825.54	2021.21	1858.71	3153.68	2360.02	2635.99	168.376	158.532	154.98	185.232	165.431	213.178	288.93	323.508	316.163	144.746	126.159	131.216	-2.71068	-3.22988	-2.61921	-4.34104	PF00067	PTHR24298 PTHR24298:SF46	EC:1.14.13.21	KOG0156		GO:0004497 GO:0005506 GO:0016705 GO:0020037 GO:0055114	AT3G61880	cytochrome p450 78a9
Vigun03g025900.1	179	341	17	0.0500391	-4.3208	8.25595e-59	4.47885e-57	308.613	225.876	252.428	336.576	391.996	295.673	416.989	489.712	476.956	543.659	486.738	419.201	17.773	12.1948	20.9973	18.4005	21.578	11.2739	13.4386	9.04917	18.2988	5.84834	4.02635	1.39592	-3.94863	-4.3208	-5.08425	-7.00694	PF01554	PTHR11206 PTHR11206:SF76		KOG1347	K03327	GO:0006855 GO:0015238 GO:0015297 GO:0016020 GO:0055085	AT4G29140	MATE efflux family protein
Vigun06g135200.1	424	721	127	0.176716	-2.5005	8.5301e-59	4.61849e-57	1164.73	1129.38	1184.69	680.695	662.66	818.721	1107.54	1247.21	1124.86	1121.11	1188.7	1142.15	164.634	149.996	168.979	126.35	137.86	117.863	143.985	176.459	176.889	70.1801	37.5793	39.0858	-2.84668	-2.5005	-2.80664	-4.55504	PF00067	PTHR24286 PTHR24286:SF67		KOG0157	K04123	GO:0004497 GO:0005506 GO:0016705 GO:0020037 GO:0055114	AT2G32440	ent-kaurenoic acid hydroxylase 2
Vigun03g332100.1	195	20	369	18.1586	4.18258	8.82321e-59	4.76782e-57	27.6829	14.6317	22.2309	19.7986	25.6664	15.5617	3.54131	2.75119	11.3336	9.98244	8.27786	11.5458	1326.43	1130.45	1329.83	380.277	347.646	380.236	44.1554	31.6721	29.4814	191.533	220.107	249.87	5.87449	4.18258	2.57884	4.47208	PF00854	PTHR11654 PTHR11654:SF59			K14638	GO:0005215 GO:0006810 GO:0016020	AT5G62680	Major facilitator superfamily protein
Vigun03g331600.1	11078	18563	3593	0.193531	-2.36936	9.18793e-59	4.94551e-57	18148.7	14964.5	14985.8	17965.8	18014.7	19709	15719	17221.5	14110.3	14260.3	12122.9	13973.1	1396.58	1298.74	1451.82	3891.09	4121.4	2765.17	1351.54	1342.67	1470.01	415.232	603.953	544.409	-3.53582	-2.36936	-3.49811	-4.68986	PF01814 PF05495 PF13639 PF14599	PTHR21319 PTHR21319:SF17	EC:6.3.2.19	KOG1940	K16276	GO:0005515 GO:0008270	AT1G18910	zinc ion binding;zinc ion binding
Vigun10g180300.1	202	364	41	0.111389	-3.16633	9.18633e-59	4.94551e-57	536.228	645.622	543.581	408.228	357.774	325.068	405.48	398.005	357.953	417.727	415.549	456.503	67.3503	70.7296	49.9937	45.3879	51.5475	24.5975	88.3107	59.9507	71.1621	16.0829	10.7369	6.9796	-3.19759	-3.16633	-2.40412	-5.25398	PF00320	PTHR10071 PTHR10071:SF197		KOG1601		GO:0003677 GO:0003700 GO:0005634 GO:0006355 GO:0008270 GO:0043565 GO:0045893
Vigun06g187700.2	855	48	1662	34.6417	5.11444	1.05845e-58	5.68615e-57	26.6576	14.6317	15.0596	49.0251	63.7771	31.1235	37.1837	24.7607	31.1674	16.8934	20.6947	30.1967	292.787	131.703	361.954	1738.23	1552.42	1695.18	781.358	1133.41	1415.11	3441.75	3580.77	2914.68	3.80289	5.11444	5.16036	7.19574		PTHR37180 PTHR37180:SF1					AT1G29290
Vigun03g211800.1	2050	3312	789	0.238059	-2.07061	1.09722e-58	5.88296e-57	2987.7	2909.87	2813.28	3201.72	3360.74	3374.31	2914.5	3228.06	3411.42	3108.38	2613.32	2991.25	307.753	308.527	391.951	758.101	956.625	650.809	553.862	725.065	794.982	466.405	551.61	382.482	-3.11099	-2.07061	-2.20375	-2.63722	PF00069 PF00560	PTHR27003 PTHR27003:SF43	EC:2.7.11.1	KOG1187		GO:0004672 GO:0004713 GO:0005515 GO:0005524 GO:0006468	AT1G14390	Leucine-rich repeat protein kinase family protein
Vigun01g147000.1	267	468	66	0.140059	-2.83589	1.12999e-58	6.04688e-57	847.916	1006.84	938.717	444.054	444.884	516.131	339.966	472.288	480.734	612.001	604.284	608.375	253.499	228.042	207.974	53.9748	73.1255	69.6929	200.619	158.36	193.154	49.7109	24.1581	20.9388	-2.01841	-2.83589	-1.22762	-4.26648	PF00069 PF08263 PF13855	PTHR27000 PTHR27000:SF217	EC:2.7.11.1	KOG1187		GO:0004672 GO:0004713 GO:0005515 GO:0005524 GO:0006468	AT4G28650	Leucine-rich repeat transmembrane protein kinase family protein
Vigun10g197000.1	3418	5925	911	0.153689	-2.70191	1.16147e-58	6.20331e-57	4577.93	5240.88	4508.57	5364.48	5934.39	6475.42	9820.05	8895.51	8901.61	7684.18	8675.2	7350.23	4461.02	5379.11	4079.48	884.451	893.09	954.178	1515.68	1632.24	1590.98	4628.96	2532.57	4753.11	-0.041655	-2.70191	-2.54294	-0.992736	PF00226	PTHR24078					AT1G80920	Chaperone DnaJ-domain superfamily protein
Vigun03g296400.1	1668	567	2769	4.87953	2.28674	1.16415e-58	6.20556e-57	389.611	450.838	353.543	640.155	546.772	515.267	654.257	615.349	710.24	602.018	635.74	605.71	1001.84	865.828	1029.87	2828.77	2643.31	2833.84	1255.55	1528.18	1607.25	4383.33	4262.56	3655.91	1.27903	2.28674	1.14915	2.73838	PF07714	PTHR27001 PTHR27001:SF228	EC:2.7.11.1	KOG1187		GO:0004672 GO:0004713 GO:0005524 GO:0006468	AT5G47070	Protein kinase superfamily protein
Vigun10g020900.2	401	125	677	5.40432	2.43411	1.21484e-58	6.46327e-57	135.339	115.224	103.983	148.961	106.555	120.171	153.162	132.974	108.614	319.438	331.942	293.974	749.272	810.951	729.908	682.046	547.842	800.444	641.213	650.409	650.625	1820.3	1766.23	1810.51	2.69139	2.43411	2.29872	2.51324			EC:2.7.11.1
Vigun05g056900.1	487	913	62	0.0675551	-3.88779	1.38552e-58	7.35715e-57	546.48	523.082	561.509	845.683	933.324	960.506	486.045	687.797	760.296	596.643	602.628	472.489	26.1918	20.7311	22.9971	69.9219	73.1255	42.0207	34.5564	30.5409	49.8135	1.46209	2.68423	1.39592	-4.54397	-3.88779	-4.07311	-8.23668	PF03547	PTHR31752 PTHR31752:SF2			K13947	GO:0016021 GO:0055085	AT5G16530	Auxin efflux carrier family protein
Vigun10g161900.1	6014	726	11302	15.5693	3.96063	1.42894e-58	7.57309e-57	606.973	597.155	486.211	771.203	790.992	615.553	2085.83	1594.77	1606.54	2276	2755.7	2755.89	1736.14	949.972	2146.73	11266	9128.7	13511.2	4864.77	7043.65	7941.69	25433	22412	24048.9	1.51556	3.96063	1.90859	3.20662	PF06200 PF09425	PTHR33077			K13464
Vigun05g099500.1	1650	635	2665	4.20063	2.07061	1.85394e-58	9.80667e-57	767.943	675.8	793.858	640.155	593.439	670.02	585.201	562.16	667.739	771.72	706.102	716.727	3477.89	3302.34	3818.52	2680.34	2500.65	2815.39	3363.49	3543.88	3603.85	3582.11	3897.51	3873.68	2.24387	2.07061	2.53381	2.37111	PF00232	PTHR10353 PTHR10353:SF29	EC:3.2.1.21		K01188	GO:0004553 GO:0005975
Vigun09g003050.1	1930	3119	741	0.237559	-2.07364	1.97371e-58	1.04202e-56	4131.93	4160.88	4209.53	2996.19	3291.52	3068.26	3574.07	3428.9	3176.24	3638.22	3796.23	3538.34	867.135	943.874	749.905	753.194	683.304	786.095	1024.21	956.95	901.725	809.995	1155.56	851.511	-2.28747	-2.07364	-1.82004	-1.96166	PF00069 PF00560 PF08263 PF13855	PTHR27000 PTHR27000:SF208	EC:2.7.11.1	KOG1187		GO:0004672 GO:0004713 GO:0005515 GO:0005524 GO:0006468	AT1G72300	Leucine-rich receptor-like protein kinase family protein
Vigun02g122800.1	13190	4820	21560	4.47323	2.16132	2.80118e-58	1.47606e-56	2467.88	3040.64	2044.52	5191.01	5294.28	3974.3	6300.87	5236.43	5518.52	5414.32	7034.53	6975.44	4939.02	2584.07	6554.17	21932.2	21405.4	21343.5	8844.51	11580.7	12534.7	24889.1	25081.5	25239.6	0.898237	2.16132	0.950446	1.95307	PF13499 PF14531	PTHR24349 PTHR24349:SF87	EC:2.7.11.1	KOG0032	K13412	GO:0004672 GO:0004713 GO:0005509 GO:0005524 GO:0006468	AT5G66210	calcium-dependent protein kinase 28
Vigun04g063100.1	1295	234	2355	10.0622	3.33088	3.35265e-58	1.76328e-56	100.479	90.5334	81.7523	214.013	265.997	222.187	304.553	279.704	355.12	212.703	187.08	210.489	512.61	425.597	642.919	2198.25	2410.74	2456.68	1160.52	1577.95	1571.67	1881.7	2270.86	1771.42	2.53523	3.33088	2.19796	3.27905	PF04833	PTHR31673				GO:0004553 GO:0010215 GO:0016049 GO:0030247 GO:0031225
Vigun05g076800.1	224	40	408	10.1408	3.3421	3.41018e-58	1.79011e-56	48.1887	53.9542	30.8364	39.5972	38.8885	42.3625	46.037	47.6873	43.4455	17.6612	18.2113	10.6577	214.211	182.921	225.971	408.491	396.796	420.207	311.007	285.049	313.113	19.0071	12.0791	15.3551	2.22827	3.3421	2.72859	-0.00275957
Vigun03g015300.1	1036	186	1887	10.1522	3.34371	3.56285e-58	1.8667e-56	145.591	127.113	129.8	181.959	213.887	161.669	190.345	187.998	161.504	205.792	243.369	221.146	551.898	358.526	682.914	1916.11	1638.73	2105.14	619.135	857.409	931.207	2918.32	2575.52	2696.92	1.98498	3.34371	2.15706	3.6111	PF00069 PF14380	PTHR27009 PTHR27009:SF21	EC:3.1.4.46	KOG1187		GO:0004672 GO:0004713 GO:0005524 GO:0006468	AT5G38260	Protein kinase superfamily protein
Vigun06g134600.1	448	765	131	0.171317	-2.54526	4.28934e-58	2.24307e-56	812.031	775.478	684.855	799.487	722.548	772.035	616.188	642.861	594.07	708.754	670.507	749.588	128.153	128.045	113.986	161.924	123.474	107.614	71.0325	74.6556	80.3115	93.5735	89.9218	101.902	-2.61788	-2.54526	-3.03556	-2.89903	PF03106	PTHR32096 PTHR32096:SF18				GO:0003700 GO:0006355 GO:0043565	AT1G30650	WRKY DNA-binding protein 14
Vigun05g197200.1	3353	204	6502	31.8937	4.9952	4.78294e-58	2.49646e-56	277.854	230.449	173.544	243.24	192.887	175.502	501.095	427.351	338.119	514.48	560.411	592.388	14932.1	16636.1	14230.2	6714.96	6164.12	6628	10038.6	10287.8	9919.99	18686.9	11821.4	17066.5	6.06971	4.9952	4.57777	4.83463	PF02365	PTHR31719 PTHR31719:SF34				GO:0003677 GO:0006355	AT3G15500	NAC domain containing protein 3
Vigun09g253800.1	4675	7463	1886	0.252668	-1.98468	5.21392e-58	2.71627e-56	9689.01	10539.4	9671.15	7202.92	7449.48	7737.65	6219.42	6428.61	6471.49	6978.5	7165.32	7458.58	2114.05	1896.28	2153.73	1928.37	1924.04	1804.84	2293.2	1754.41	2184.68	565.827	730.112	812.425	-2.27817	-1.98468	-1.61721	-3.357	PF00091 PF03953	PTHR11588 PTHR11588:SF118	EC:2.4.2.1		K07375	GO:0000930 GO:0003924 GO:0005200 GO:0005525 GO:0005874 GO:0007017 GO:0007020 GO:0031122 GO:0043234 GO:0051258	AT1G75780	tubulin beta-1 chain
Vigun03g232500.1	13879	22039	5718	0.259443	-1.94651	6.07341e-58	3.15806e-56	17556.1	19136.4	17705.8	21754.9	20632.7	23729.9	25238.9	26519.6	25352.3	19063.4	20491.8	20371.2	4415.18	4820.59	4515.43	6018.19	5758.93	5376.6	5683.56	5512.08	5193.82	3345.25	3689.48	3447.92	-1.984	-1.94651	-2.23417	-2.51519	PF01179 PF02727 PF02728	PTHR10638 PTHR10638:SF34	EC:1.4.3.21		K00276	GO:0005507 GO:0008131 GO:0009308 GO:0048038 GO:0055114	AT2G42490	Copper amine oxidase family protein
Vigun01g023200.1	3890	6720	1060	0.157707	-2.66468	6.8689e-58	3.56497e-56	2650.38	2225.84	2306.99	7333.03	6716.82	6111.44	3929.08	4595.4	4881.95	5314.5	4208.46	4618.32	1326.43	1082.89	1460.82	1035.34	1329.45	814.792	1176.84	1256.7	1190.44	513.192	665.69	512.303	-0.892245	-2.66468	-1.88728	-3.06381	PF01554	PTHR11206 PTHR11206:SF156		KOG1347		GO:0006855 GO:0015238 GO:0015297 GO:0016020 GO:0055085	AT3G08040	MATE efflux family protein
Vigun05g199800.1	233	56	411	7.39182	2.88593	7.14687e-58	3.70227e-56	79.9728	74.0728	62.3899	53.7391	72.3326	40.6334	42.4957	40.3508	41.5566	25.3401	34.767	33.7492	837.201	686.565	754.905	354.516	433.958	443.78	525.065	496.573	465.603	368.446	370.424	343.396	3.39618	2.88593	3.57954	3.52746	PF00249	PTHR10641 PTHR10641:SF567		KOG0048	K09422	GO:0003677
Vigun02g128200.1	297	67	528	7.84921	2.97255	8.2694e-58	4.27573e-56	41.0117	77.7307	39.4419	58.453	80.1103	63.1115	69.9408	59.6091	63.2793	62.1983	77.8119	72.8273	94.4774	78.0464	115.985	561.829	475.915	545.245	153.584	210.393	198.237	428.391	424.109	466.237	0.867012	2.97255	1.5438	2.63133		PTHR35490 PTHR35490:SF1					AT3G50910
Vigun11g079500.1	923	333	1513	4.54891	2.18552	1.13766e-57	5.87133e-56	641.833	708.721	677.683	344.119	346.108	307.777	306.323	292.543	255.951	261.079	278.136	230.916	2304.88	2208.47	2112.73	1400.89	1545.23	1593.71	1104.84	1063.28	984.07	1282.25	1313.93	1254.93	1.70793	2.18552	1.88267	2.3221	PF06764	PTHR36057 PTHR36057:SF1					AT5G54240	Protein of unknown function (DUF1223)
Vigun09g028300.1	507	90	925	10.3118	3.36623	1.28436e-57	6.61601e-56	73.821	102.422	59.5214	85.794	108.11	75.2151	142.538	105.462	112.392	132.075	140.724	170.522	157.151	90.2412	163.979	915.119	789.995	1069.99	416.596	570.098	575.396	1564.43	1395.8	1528.53	0.803097	3.36623	2.11584	3.33989	PF01237	PTHR10972		KOG2210			AT5G57240	OSBP(oxysterol binding protein)-related protein 4C
Vigun10g143800.1	1909	579	3239	5.59027	2.48292	1.39039e-57	7.14881e-56	438.825	448.094	442.466	597.729	580.216	560.223	538.279	539.233	628.071	466.871	427.965	452.95	709.984	395.11	980.876	3071.66	3305.03	3340.14	1337.14	1968.19	1855.3	3308.7	3422.4	3237.14	0.649959	2.48292	1.59728	2.88675	PF11331	PTHR31105 PTHR31105:SF3					AT3G61670	Protein of unknown function (DUF3133)
Vigun04g113900.1	11988	19002	4975	0.261811	-1.9334	1.58136e-57	8.11559e-56	34031.5	31648.3	33247.4	17758.4	20010.5	19236	26682	28554.6	28968.7	27632.2	27930.3	29172.7	7285.05	6203.47	7276.08	5067.5	5098.4	4758.59	13347.4	11205.1	12059.9	2900.78	4042.46	2966.33	-2.25224	-1.9334	-1.20158	-3.09607	PF00230	PTHR19139 PTHR19139:SF167		KOG0223	K09872	GO:0005215 GO:0006810 GO:0016020	AT2G37170	plasma membrane intrinsic protein 2
Vigun01g236500.1	8128	13839	2416	0.174576	-2.51807	1.92384e-57	9.85486e-56	14873.9	16471.6	13672	13481	14693.6	13343.3	16614.9	12835.2	17026.9	13500.1	14583.1	15278.6	2139.31	2563.34	2204.72	2790.74	2409.54	2047.74	2537.97	2059.82	2151.13	1387.52	1578.33	1584.37	-2.70428	-2.51807	-2.78379	-3.25242	PF00168	PTHR35503 PTHR35503:SF2				GO:0005515	AT5G65030
Vigun02g182100.1	90	7	173	23.2864	4.54142	2.01167e-57	1.02856e-55	11.2782	13.7172	10.7569	12.2563	3.11108	6.91633	3.54131	5.50238	7.55574	1.53576	1.65557	0.888138	260.047	278.04	287.964	177.872	167.829	173.207	195.819	143.656	127.075	226.623	216.081	228.931	4.53012	4.54142	4.81283	7.36315	PF00481	PTHR13832 PTHR13832:SF294	EC:3.1.3.16	KOG0698	K14497	GO:0003824 GO:0004722 GO:0006470
Vigun09g132300.1	407	780	34	0.0431616	-4.53411	2.04015e-57	1.04119e-55	800.753	720.609	708.52	708.036	695.326	935.434	779.973	813.435	902.911	1167.18	1203.6	934.321	221.695	445.109	147.981	29.4408	40.7585	30.7469	205.418	139.131	106.743	42.4005	32.2108	34.898	-1.45248	-4.53411	-2.46767	-4.91557	PF01357 PF03330	PTHR31867 PTHR31867:SF22				GO:0005576 GO:0009664	AT2G40610	expansin A8
Vigun09g260200.1	1335	2172	497	0.228996	-2.1266	2.16578e-57	1.10327e-55	1789.13	1749.4	1809.31	2506.88	1948.31	2060.2	1968.08	2105.58	1902.16	2524.02	2196.12	2179.49	940.097	945.094	812.897	561.829	498.692	431.481	727.603	594.983	599.795	190.071	295.266	205.2	-0.987018	-2.1266	-1.63624	-3.32073	PF00564 PF02042	PTHR32002 PTHR32002:SF6				GO:0003677 GO:0005515	AT1G20640	Plant regulator RWP-RK family protein
Vigun07g229400.1	879	220	1538	6.98164	2.80357	2.28159e-57	1.16012e-55	114.833	130.77	88.9235	258.325	229.442	172.908	331.998	342.065	340.008	320.974	381.609	345.486	302.141	212.189	418.947	1519.88	1438.53	1654.18	929.182	1229.56	1292.1	1852.46	1632.01	1850.99	1.48018	2.80357	1.76679	2.34788	PF14299	PTHR31960 PTHR31960:SF5				GO:0005515
Vigun04g135400.1	7561	475	14646	30.8306	4.94629	2.33122e-57	1.18317e-55	759.741	184.725	433.861	402.572	598.105	424.49	881.786	1035.36	1360.98	306.384	367.537	220.258	20554.9	23110.3	23557	15272.4	11969.8	16696.6	14459	16116.6	15364.9	25430.1	15481.3	21315.7	5.60795	4.94629	3.80882	6.12083	PF04554					GO:0005199 GO:0009664
Vigun07g025700.1	849	5	1693	346.73	8.43767	3.07272e-57	1.55664e-55	3.07588	8.23031	2.15138	5.65674	4.66662	4.32271	12.3946	7.33651	8.50021	3.8394	9.93343	20.4272	1395.65	1162.16	1598.8	1614.34	1305.47	2158.43	1818.05	2335.82	1892.91	6798.7	4779.28	6094.59	8.27085	8.43767	7.74273	9.0133	PF00487 PF11960	PTHR32100 PTHR32100:SF13	EC:1.14.19.6 EC:1.3.1.35		K10256	GO:0006629 GO:0016717 GO:0055114
Vigun04g073900.1	477	807	148	0.182824	-2.45147	3.16455e-57	1.60022e-55	1192.41	1164.13	1053.46	729.72	814.325	877.51	566.609	569.496	711.184	731.79	733.418	761.134	135.636	140.24	154.98	133.71	201.395	107.614	167.022	130.082	134.191	21.9313	42.9477	32.1062	-2.98449	-2.45147	-2.09866	-4.52077	PF13839 PF14416	PTHR32285 PTHR32285:SF13
Vigun09g035700.1	394	121	667	5.53228	2.46787	3.19445e-57	1.61238e-55	128.161	111.566	133.385	111.249	135.332	114.984	147.85	125.638	126.559	121.325	148.174	119.899	1303.04	1288.99	1222.85	658.738	649.738	691.805	1028.05	896.999	889.526	701.801	573.084	776.131	3.35395	2.46787	2.81468	2.39702	PF13869	PTHR13047 PTHR13047:SF1		KOG1689	K14397	GO:0003729 GO:0005849 GO:0006378 GO:0016787	AT4G29820	homolog of CFIM-25
Vigun05g186700.2	89	8	170	21.3735	4.41775	3.99169e-57	2.0111e-55	15.3794	4.57239	10.0398	5.65674	6.99993	11.239	5.31196	13.7559	4.72234	1.53576	2.48336	2.66441	433.1	423.158	441.944	201.179	148.649	160.909	243.814	166.278	185.021	162.291	150.317	205.2	5.43582	4.41775	4.64472	6.27566	PF00005 PF01061	PTHR19241 PTHR19241:SF182	EC:3.6.3.19			GO:0005524 GO:0016020 GO:0016887	AT1G53270	ABC-2 type transporter family protein
Vigun03g421400.1	16091	312	31871	102.223	6.67558	4.03438e-57	2.02889e-55	419.344	406.943	425.972	346.947	266.775	321.609	436.466	467.702	580.848	314.063	374.159	271.77	89924.8	84771.9	71158	30230.8	27334.5	38047.2	75243.6	66363.2	46650.8	9760.88	13631.9	14306.8	7.61713	6.67558	6.98609	5.29538	PF03242	PTHR33509 PTHR33509:SF5				GO:0006950	AT4G15910	drought-induced 21
Vigun09g260900.1	186	335	37	0.109204	-3.1949	4.2829e-57	2.14995e-55	494.191	496.562	449.638	339.405	307.997	357.056	375.379	357.655	343.786	582.821	580.278	535.547	32.7397	31.7064	32.9958	44.1612	41.9572	23.5726	25.9173	20.3606	28.4648	17.545	13.4212	12.5633	-3.88577	-3.1949	-3.8487	-5.28625	PF00724	PTHR22893 PTHR22893:SF62	EC:1.3.1.42	KOG0134	K05894	GO:0003824 GO:0010181 GO:0016491 GO:0055114
Vigun07g011200.1	318	612	24	0.0386838	-4.69213	4.73017e-57	2.37016e-55	637.731	803.827	565.812	562.846	613.661	659.645	471.879	373.245	412.732	407.744	485.91	369.465	2.80626	12.1948	13.9982	23.3073	25.1743	22.5477	11.5188	10.1803	15.249	11.6967	8.0527	12.5633	-6.11315	-4.69213	-5.08932	-5.28875
Vigun07g276200.1	499	837	161	0.192199	-2.37932	5.46264e-57	2.73221e-55	1426.18	1292.16	1254.25	867.367	751.326	892.207	1401.47	1490.23	1414.81	1179.46	1077.78	1071.09	231.984	295.113	259.967	144.751	188.208	149.635	233.255	235.278	216.536	124.277	112.738	113.07	-2.33553	-2.37932	-2.6522	-3.24903	PF00201	PTHR11926 PTHR11926:SF384	EC:2.4.1.272			GO:0008152 GO:0016758
Vigun03g273800.1	1359	365	2353	6.45142	2.68962	5.54501e-57	2.76838e-55	220.438	223.133	164.939	416.714	398.996	278.382	397.512	373.245	396.676	330.956	389.059	374.794	373.233	184.141	484.939	2187.21	2437.12	2434.13	825.513	1159.42	1198.57	1734.03	1946.07	1758.86	0.776436	2.68962	1.44728	2.31265	PF00931 PF05659	PTHR23155 PTHR23155:SF543				GO:0043531	AT5G66900	Disease resistance protein (CC-NBS-LRR class) family
Vigun10g138200.1	97	6	189	32.4634	5.02074	5.76607e-57	2.87355e-55	5.12646	4.57239	11.474	8.48512	4.66662	4.32271	8.85327	10.0877	4.72234	2.30364	2.48336	3.55255	291.851	246.334	271.966	202.406	204.991	159.884	226.536	174.197	193.154	114.043	77.8428	139.592	5.2579	5.02074	4.64946	5.3128	PF03106	PTHR31221 PTHR31221:SF7				GO:0003700 GO:0006355 GO:0043565	AT5G41570	WRKY DNA-binding protein 24
Vigun07g005600.1	157	5	309	57.5273	5.84618	5.77847e-57	2.87453e-55	2.05058	3.65791	1.43425	5.65674	6.99993	3.45817	14.1652	3.66825	5.66681	3.8394	4.13893	6.21697	415.327	437.792	518.934	333.663	254.141	339.24	201.579	184.377	150.457	8.77251	13.4212	8.37552	7.58564	5.84618	4.51259	1.10667	PF00045
Vigun02g143200.1	2220	869	3570	4.10676	2.038	5.84881e-57	2.90428e-55	281.955	274.344	308.364	831.541	878.88	897.394	631.238	596.091	573.292	430.013	474.321	461.832	2546.21	2592.61	2464.69	3759.84	3342.19	3607.63	3138.87	3178.52	3328.35	3292.62	3392.87	3560.99	3.13646	2.038	2.4214	2.90692	PF13499	PTHR10891 PTHR10891:SF573		KOG0027	K13448	GO:0005509
Vigun04g120300.1	756	1249	264	0.211562	-2.24085	8.35473e-57	4.14115e-55	1049.9	940.998	1019.04	1223.74	1200.1	1321.88	1721.96	1650.71	1516.82	1072.73	1139.03	982.281	240.403	273.163	288.964	287.048	318.875	186.531	229.416	283.918	280.582	171.064	191.923	177.282	-1.90711	-2.24085	-2.62263	-2.56364	PF00201	PTHR11926 PTHR11926:SF396		KOG1192	K13691	GO:0008152 GO:0016758	AT1G05675	UDP-Glycosyltransferase superfamily protein
Vigun03g385000.1	5476	9008	1944	0.215845	-2.21193	9.33344e-57	4.61796e-55	9281.97	10259.5	7940.73	8681.22	9621.02	8723.22	7010.02	6617.53	7337.57	6413.34	6976.58	6657.48	1119.7	1291.42	1460.82	2035.1	2246.51	1551.69	1256.51	999.933	1660.11	333.355	531.478	199.617	-2.82737	-2.21193	-2.42034	-4.23523	PF00141	PTHR31517 PTHR31517:SF10	EC:1.11.1.7		K00430	GO:0004601 GO:0006979 GO:0020037 GO:0055114	AT2G18980	Peroxidase superfamily protein
Vigun03g026200.1	3448	5755	1140	0.198166	-2.33522	9.65403e-57	4.76802e-55	5595.02	5630.44	5283.78	5408.79	5301.28	6554.95	7648.34	7565.77	7328.12	6505.48	7551.89	6179.66	2965.28	3716.96	2585.67	1135.92	1228.75	1056.67	1684.62	1665.05	1808.53	2890.54	1840.04	3336.25	-0.832957	-2.33522	-2.12769	-1.32692		PTHR33172 PTHR33172:SF2					AT5G56550	oxidative stress 3
Vigun01g086900.1	2234	3583	886	0.247249	-2.01596	1.01283e-56	4.99329e-55	2760.09	2929.07	2677.03	3343.14	3471.19	3934.53	5065.84	5198.83	4888.56	3512.28	3964.27	3575.64	1544.38	1484.1	1498.81	916.345	869.114	872.186	1128.84	1333.62	1251.44	2959.26	2418.49	2892.35	-0.885922	-2.01596	-2.02862	-0.418356	PF00208 PF02812	PTHR11606 PTHR11606:SF12	EC:1.4.1.2		K00261	GO:0006520 GO:0016491 GO:0016639 GO:0055114	AT5G18170	glutamate dehydrogenase 1
Vigun08g102700.1	8612	1388	15836	11.4084	3.51203	1.41327e-56	6.95506e-55	834.587	823.031	575.852	1535.81	1554.76	1073.76	1848.56	1443.46	1870.05	3462.37	2230.88	5126.33	3773.49	2396.27	5266.34	17051.1	13859.1	16598.2	10130.8	12373.6	12306	39233.6	39678.3	33556.5	2.35624	3.51203	2.7535	3.3778	PF04674	PTHR31279 PTHR31279:SF3
Vigun01g080500.1	150	278	22	0.0803191	-3.63811	1.50348e-56	7.38581e-55	301.436	337.443	352.826	255.496	278.442	299.131	245.236	283.373	300.341	299.473	249.164	297.526	46.771	39.0232	35.9955	23.3073	17.9817	25.6224	58.5538	38.459	73.1953	8.77251	8.0527	4.18776	-3.02552	-3.63811	-2.28398	-5.33158	PF00069 PF00560 PF08263	PTHR27000 PTHR27000:SF190	EC:2.7.11.1	KOG1187		GO:0004672 GO:0004713 GO:0005515 GO:0005524 GO:0006468
Vigun05g252400.1	370	107	633	5.92159	2.56598	1.62855e-56	7.98596e-55	68.6945	77.7307	46.6131	133.876	99.5546	87.3187	115.978	108.213	105.78	146.665	111.751	129.668	327.397	342.673	380.952	614.577	625.762	659.008	453.072	532.77	596.745	788.064	750.243	682.605	2.44483	2.56598	2.26187	2.51671
Vigun04g083600.1	302	85	520	6.14763	2.62003	2.06528e-56	1.01096e-54	104.58	78.6452	68.1269	91.4507	81.6659	80.4024	158.474	184.33	118.058	124.397	138.24	91.4782	611.765	763.392	775.902	549.562	455.536	553.444	559.621	557.655	598.778	558.517	562.347	629.56	3.09727	2.62003	1.89669	2.30541	PF03798	PTHR31766 PTHR31766:SF2				GO:0016021	AT3G27270	TRAM, LAG1 and CLN8 (TLC) lipid-sensing domain containing protein
Vigun05g106200.1	6806	1120	12492	11.1499	3.47896	2.67979e-56	1.30944e-54	457.28	487.417	514.179	1051.21	1334.65	975.203	1004.85	887.717	1038.91	594.339	841.031	744.26	2047.63	1103.63	2526.68	11389.9	12385.8	13699.8	4703.51	6864.93	6352.74	15590.2	16161.8	13438.5	1.96051	3.47896	2.61196	4.37386	PF00560 PF13855	PTHR27004 PTHR27004:SF11	EC:2.7.11.1	KOG0472		GO:0005515
Vigun08g088300.1	519	169	869	5.13245	2.35965	2.8878e-56	1.40858e-54	104.58	113.395	112.589	178.187	157.887	172.044	240.809	232.017	220.061	178.916	177.146	214.929	745.53	746.319	740.906	895.491	789.995	922.406	847.591	869.851	773.634	786.602	963.64	823.593	2.75582	2.35965	1.84608	2.17238	PF05340	PTHR35995					AT1G21830	(1 of 7) PF05340 - Protein of unknown function (DUF740) (DUF740)
Vigun03g228200.1	5017	125	9908	79.1489	6.3065	2.97459e-56	1.44835e-54	184.553	131.685	173.544	133.876	127.554	114.119	177.951	80.7016	134.114	109.807	108.44	100.36	7542.29	7703.43	8077.98	10181.6	8769.06	10773.7	14137.4	9570.63	9347.65	1636.07	1935.33	2261.39	5.57351	6.3065	6.39508	4.19434	PF00107 PF08240	PTHR11695 PTHR11695:SF497	EC:1.1.1.195	KOG0023	K00083	GO:0008270 GO:0016491 GO:0055114	AT4G37990	elicitor-activated gene 3-2
Vigun03g381000.1	6342	1336	11348	8.49231	3.08616	3.53557e-56	1.71846e-54	718.729	726.096	521.35	1517.89	1439.65	1051.28	1481.15	1082.13	1704.76	1425.19	946.159	1988.54	1901.71	829.243	3003.62	11560.4	9804.81	12679	3901.03	4893.34	4804.46	15511.3	15259.9	14855.4	1.54429	3.08616	1.67183	3.38751	PF00722 PF06955	PTHR31062 PTHR31062:SF32	EC:2.4.1.207			GO:0004553 GO:0005618 GO:0005975 GO:0006073 GO:0010411 GO:0016762 GO:0042546 GO:0048046	AT5G57560	Xyloglucan endotransglucosylase/hydrolase family protein
Vigun09g176700.1	157	19	295	15.7833	3.98033	3.57882e-56	1.73642e-54	47.1634	34.7502	40.159	22.627	17.1109	16.4263	19.4772	18.3413	17.9449	4.60728	13.2446	5.32883	781.076	918.265	761.904	328.756	262.532	295.17	454.992	366.491	396.474	156.443	131.527	120.049	4.33358	3.98033	4.449	4.13764	PF00249	PTHR10641 PTHR10641:SF670		KOG0048	K09422	GO:0003677	AT1G34670	myb domain protein 93
Vigun04g001700.2	202	357	47	0.132258	-2.91858	4.29093e-56	2.07828e-54	1142.17	1170.53	1247.08	327.148	402.885	342.358	788.827	779.504	682.85	371.654	418.032	452.062	53.319	45.1206	30.9961	52.7481	34.7646	54.3195	67.1929	95.0163	91.4941	32.1659	40.2635	22.3347	-4.78148	-2.91858	-3.14947	-3.71189	PF02386	PTHR31064				GO:0006812 GO:0008324 GO:0055085	AT4G10310	high-affinity K+ transporter 1
Vigun11g074800.1	4204	1716	6692	3.89996	1.96346	4.78131e-56	2.31172e-54	1129.87	1092.8	1029.07	1730.02	1744.54	1672.89	1936.21	1943.26	2058	1887.45	1850.93	1893.51	1393.78	974.361	1702.78	6718.64	6505.77	6850.4	2501.5	3598.18	3717.71	7304.58	7632.62	6817.67	0.32414	1.96346	0.725492	1.94965	PF02181	PTHR23213 PTHR23213:SF195					AT5G54650	formin homology5
Vigun08g193700.1	87	6	168	27.1332	4.76199	4.88519e-56	2.35781e-54	18.4553	3.65791	7.17125	8.48512	2.33331	7.78087	7.96794	3.66825	7.55574	3.8394	3.31114	4.44069	40.2231	26.8285	23.997	197.499	146.251	160.909	74.8721	80.3114	104.71	426.929	389.214	427.151	1.6365	4.76199	3.75935	6.74499	PF01553	PTHR15486 PTHR15486:SF0	EC:2.3.1.15		K13508	GO:0008152 GO:0016746	AT1G06520	glycerol-3-phosphate acyltransferase 1
Vigun03g133400.1	1257	296	2218	7.50228	2.90733	5.93731e-56	2.8606e-54	203.008	254.225	217.289	284.723	322.775	279.247	631.238	505.302	480.734	711.057	771.497	800.212	344.235	212.189	486.939	2260.81	2049.91	2341.89	469.391	808.769	1046.08	4460.82	3994.14	4580.01	0.629303	2.90733	0.523197	2.51353	PF00069 PF08263 PF13855	PTHR27001 PTHR27001:SF1	EC:2.7.10.1 EC:2.7.11.1	KOG1187	K13416	GO:0004672 GO:0004713 GO:0005515 GO:0005524 GO:0006468
Vigun04g153500.1	1332	2164	501	0.231478	-2.11105	8.73157e-56	4.19953e-54	1162.68	1179.68	1229.87	2073.2	2074.31	2343.77	901.263	976.672	920.856	1505.81	1432.07	1473.42	921.389	776.806	746.906	518.894	521.469	462.228	586.498	617.606	552.014	491.261	465.715	522.074	-0.54693	-2.11105	-0.672414	-1.57654	PF00564 PF02042	PTHR32002 PTHR32002:SF4				GO:0003677 GO:0005515	AT4G24020	NIN like protein 7
Vigun03g287900.1	3288	1276	5300	4.15318	2.05422	9.33036e-56	4.47971e-54	841.765	817.544	709.954	1287.85	1478.54	1061.66	1336.84	928.985	1177.75	810.114	812.058	1016.92	2242.2	1649.95	2132.73	5233.11	5040.86	5624.63	2955.53	3482.8	3422.9	5311.76	5255.73	4578.62	1.3465	2.05422	1.51786	2.52083	PF12734	PTHR31568 PTHR31568:SF4
Vigun01g042500.1	629	27	1232	45.9498	5.52199	9.64957e-56	4.62491e-54	26.6576	25.6054	15.0596	27.3409	35.7774	17.2908	87.6474	46.7702	35.8898	19.197	21.5224	44.4069	545.35	268.285	652.918	1286.81	1063.32	1344.66	853.35	1056.49	992.203	782.216	675.085	940.85	4.44519	5.52199	4.09086	4.81617		PTHR37748					AT4G12735
Vigun09g110200.1	573	12	1135	96.4576	6.59182	9.97229e-56	4.77129e-54	12.3035	1.82896	10.7569	16.0274	13.2221	6.05179	7.08262	10.0877	17.9449	6.14304	5.7945	4.44069	883.037	771.928	818.897	1119.98	1240.74	1044.37	1171.08	1231.82	1283.97	2985.58	3329.79	2259.99	6.63509	6.59182	6.71415	9.03227	PF00847	PTHR31190				GO:0003677 GO:0003700 GO:0006355	AT5G61890	Integrase-type DNA-binding superfamily protein
Vigun03g174600.2	95	10	180	18.2736	4.19169	1.34174e-55	6.40849e-54	13.3288	2.74344	12.9083	10.3707	13.9999	5.18725	12.3946	16.5071	15.1115	3.07152	4.96672	5.32883	471.452	447.548	457.942	220.806	159.438	159.884	248.614	200.213	192.138	135.974	114.08	138.196	5.57024	4.19169	3.86424	4.86023	PF00657	PTHR22835 PTHR22835:SF261	EC:3.1.1.3			GO:0016788	AT5G45960	GDSL-like Lipase/Acylhydrolase superfamily protein
Vigun01g051500.1	2254	611	3897	6.38222	2.67406	1.45844e-55	6.95382e-54	791.525	700.491	607.405	652.411	658.771	520.454	562.183	434.688	578.959	350.921	521.505	389.004	4632.2	4837.66	5337.33	3768.42	3900.83	4020.67	2022.51	2516.8	2083.02	4155.25	4006.22	5245.87	2.81823	2.67406	2.07123	3.40989	PF02798 PF13410	PTHR11260 PTHR11260:SF204	EC:2.5.1.18	KOG0406		GO:0005515
Vigun10g150000.1	103	201	5	0.0244848	-5.35197	1.60056e-55	7.61826e-54	101.504	95.1058	94.6605	210.242	194.443	199.709	80.5648	92.6234	125.614	138.986	138.24	92.3663	27.1272	23.17	21.9972	3.6801	5.99389	5.12448	15.3584	19.2295	15.249	1.46209	21.4739	8.37552	-2.0104	-5.35197	-2.58391	-3.56117	PF02519	PTHR31374 PTHR31374:SF29			K14488	GO:0009733
Vigun10g097600.1	10867	17132	4602	0.268642	-1.89625	2.07394e-55	9.85443e-54	12862.3	12213.8	13045.9	16730.8	17082.2	17583.9	17198.4	18186.3	16385.6	15697	15499.5	15576.2	2390.93	2377.98	2342.7	4762.05	5098.4	3946.87	3159.99	3176.26	4130.45	1617.07	2108.47	1853.78	-2.42237	-1.89625	-2.30632	-3.06751	PF00069	PTHR13902 PTHR13902:SF68	EC:2.7.11.1		K08867	GO:0004672 GO:0004713 GO:0005524 GO:0006468 GO:0006886 GO:0016192 GO:0030131
Vigun07g253000.1	126	235	17	0.0738378	-3.7595	2.13919e-55	1.0147e-53	448.052	398.713	438.881	228.155	253.553	224.781	287.731	266.865	229.506	323.278	324.492	258.448	14.9667	24.3895	17.9977	13.4937	26.3731	12.2987	22.0777	18.0983	19.3154	5.84834	2.68423	5.58368	-4.48646	-3.7595	-3.72029	-6.00443	PF03195	PTHR31304 PTHR31304:SF6
Vigun03g151800.1	215	20	411	20.2356	4.33882	2.15272e-55	1.01936e-53	44.0875	25.6054	35.1391	28.2837	17.8887	14.6972	63.7436	33.0143	64.2238	30.7152	42.2171	38.1899	397.554	367.062	454.943	374.144	436.355	421.232	363.802	528.245	473.736	93.5735	120.791	103.298	3.54021	4.33882	3.08476	1.51535	PF05678	PTHR33179 PTHR33179:SF1
Vigun04g196800.1	627	125	1128	9.001	3.17009	2.20739e-55	1.04346e-53	165.072	182.896	161.353	139.533	120.554	115.849	198.313	151.315	157.726	111.343	129.135	145.655	2810	2570.65	2825.64	1046.38	993.787	1343.64	1592.47	1254.44	1100.98	763.209	897.876	952.017	4.01009	3.17009	2.96002	2.7586	PF05691	PTHR31268 PTHR31268:SF2	EC:2.4.1.82		K06617	GO:0003824	AT5G40390	Raffinose synthase family protein
Vigun04g114300.1	10458	16487	4429	0.268603	-1.89645	2.52397e-55	1.19106e-53	40616.9	37643.6	38508.2	15705	17422.1	16334.6	30755.4	33029.9	30422.2	21056.8	20376.8	21517.8	7738.73	7047.35	7804.01	4395.27	4545.77	4344.53	15660.8	12287.6	13218.9	2049.84	2864.08	2045.02	-2.36989	-1.89645	-1.19434	-3.1773	PF00230	PTHR19139 PTHR19139:SF167		KOG0223	K09872	GO:0005215 GO:0006810 GO:0016020	AT2G37170	plasma membrane intrinsic protein 2
Vigun01g023300.1	2602	4157	1047	0.251901	-1.98907	2.8388e-55	1.33734e-53	4255.99	3578.35	4094.07	4355.69	4160.29	3953.55	3223.48	3675.59	3141.3	4162.68	3562.79	3699.09	2809.07	2927.96	2129.73	982.587	1095.68	1062.82	2138.66	1726.13	1656.04	975.211	931.429	812.425	-0.60056	-1.98907	-0.862855	-2.07096	PF00642 PF12796	PTHR14493 PTHR14493:SF47		KOG1595		GO:0005515 GO:0046872	AT2G41900	CCCH-type zinc finger protein with ARM repeat domain
Vigun03g222200.2	19887	7166	32608	4.55059	2.18605	3.16082e-55	1.4865e-53	5624.75	5549.06	5843.14	6817.32	7343.71	7335.63	9451.75	9117.44	10212.5	7276.43	8152.87	6732.97	18483.9	19297	19774.5	30808.6	35506.6	31507.3	34974.9	37007.7	34288.9	33981.8	40385.6	30245.4	1.75798	2.18605	1.88453	2.23888	PF00304	PTHR33147				GO:0006952	AT2G02100	low-molecular-weight cysteine-rich 69
Vigun07g129600.1	3410	1356	5464	4.02806	2.01008	3.67192e-55	1.72392e-53	1076.56	1047.08	868.439	1385.9	1465.32	1218.14	1547.55	1426.95	1495.09	1475.1	1466.01	1498.29	1327.36	926.802	1627.79	5398.71	5227.87	5765.04	2118.5	2840.31	3088.43	8234.47	7753.41	7336.95	0.375639	2.01008	0.84835	2.39343	PF07714	PTHR27001 PTHR27001:SF56	EC:2.7.11.1	KOG1187	K13436	GO:0004672 GO:0004713 GO:0005524 GO:0006468	AT3G62220	Protein kinase superfamily protein
Vigun07g134600.1	7555	11943	3168	0.265216	-1.91476	3.69621e-55	1.73238e-53	11674	10029.1	10641.4	11282.4	11423.1	13124.6	9742.14	10597.6	11778.5	11184.9	9386.27	10794.4	2573.34	2546.27	2864.64	3382.01	3151.59	2969.12	2957.45	3073.32	3131.13	2668.31	3180.82	2914.68	-2.01829	-1.91476	-1.80967	-1.83956		PTHR37729					AT3G05900	neurofilament protein-related
Vigun02g041200.1	803	1359	246	0.180611	-2.46905	4.10458e-55	1.92051e-53	1829.12	2134.39	2035.2	1200.17	1392.99	1485.28	1552.86	1628.7	1745.38	1591.82	1994.96	1555.13	659.471	642.664	585.926	204.859	267.328	264.423	544.263	426.442	413.757	61.4076	77.8428	64.2123	-1.66775	-2.46905	-1.83137	-4.65947	PF01055 PF16863	PTHR22762 PTHR22762:SF56	EC:3.2.1.177 EC:3.2.1.37 EC:3.2.1.55		K15925	GO:0003824 GO:0004553 GO:0005975 GO:0030246	AT1G68560	alpha-xylosidase 1
Vigun03g007400.1	1033	1681	385	0.228807	-2.12779	4.7227e-55	2.20598e-53	1630.21	1485.11	1463.65	1663.08	1676.09	1704.01	1549.32	1637.87	1524.37	1673.98	1507.4	1502.73	419.068	403.646	397.95	413.398	413.579	326.942	251.494	272.606	301.931	65.7938	146.291	103.298	-1.90736	-2.12779	-2.51194	-3.8926	PF04654	PTHR31168 PTHR31168:SF1					AT3G18215	Protein of unknown function, DUF599
Vigun03g311000.1	799	74	1523	20.4817	4.35626	4.75927e-55	2.2193e-53	94.3268	93.2768	103.983	65.9954	94.888	62.247	92.9594	74.2821	67.0572	62.9662	133.274	133.221	2204.79	1345.08	2457.69	1550.55	1541.63	1477.9	2731.87	3350.45	3217.54	3197.58	2798.31	3076.61	4.36478	4.35626	5.31079	4.78332		PTHR33623 PTHR33623:SF3					AT4G11780
Vigun07g244200.1	641	1066	217	0.203402	-2.29759	7.08834e-55	3.29979e-53	1303.15	1479.63	1275.77	1032.36	997.879	1166.27	919.855	942.741	976.58	738.701	679.612	787.778	122.54	115.85	149.981	218.353	200.196	231.626	192.94	130.082	236.868	92.1114	155.686	97.7144	-3.38545	-2.29759	-2.34226	-2.67469	PF00722 PF06955	PTHR31062 PTHR31062:SF1	EC:2.4.1.207		K08235	GO:0004553 GO:0005618 GO:0005975 GO:0006073 GO:0010411 GO:0016762 GO:0042546 GO:0048046	AT1G11545	xyloglucan endotransglucosylase/hydrolase 8
Vigun05g079700.1	1750	693	2807	4.05065	2.01815	8.53949e-55	3.96863e-53	514.696	546.858	533.541	644.869	763.77	670.02	543.591	587.837	624.293	596.643	592.695	514.232	3229.07	3371.85	3343.58	2822.64	2729.62	2867.66	2875.86	2691	2557.77	2361.27	2558.07	2557.33	2.64026	2.01815	2.21024	2.13383	PF03479	PTHR31500 PTHR31500:SF15					AT4G00200	AT hook motif DNA-binding family protein
Vigun06g195300.1	343	17	670	39.1048	5.28927	9.27867e-55	4.3049e-53	36.9105	28.3488	31.5535	17.913	17.8887	15.5617	27.4451	19.2583	20.7783	16.1255	10.7612	19.539	680.986	654.858	683.914	668.552	582.606	757.398	339.804	527.114	298.881	1997.21	1532.7	1891.47	4.38284	5.28927	4.11068	6.86759	PF00847	PTHR31677 PTHR31677:SF16				GO:0003677 GO:0003700 GO:0006355	AT4G18450	Integrase-type DNA-binding superfamily protein
Vigun01g079400.1	123	4	243	65.0749	6.02403	9.82818e-55	4.55218e-53	4.10117	3.65791	6.45413	3.77116	3.11108	4.32271	8.85327	10.0877	10.3891	8.44668	4.96672	3.55255	1328.3	1356.06	1074.86	230.62	172.624	325.917	1177.8	1154.9	823.447	2026.45	1668.25	1740.71	8.04706	6.02403	6.74964	8.3236	PF00847	PTHR31190 PTHR31190:SF1				GO:0003677 GO:0003700 GO:0006355
Vigun09g040200.1	20841	4413	37268	8.44431	3.07798	1.04261e-54	4.82102e-53	3455.23	3406.43	2763.08	4956.25	4806.62	3477.19	11394.2	9498.94	9241.62	9835.78	11292.7	12628.4	9115.67	5714.46	11112.6	36866	32232.8	42704.3	21001.6	28638.4	31464.8	69528	62370.8	63926.2	1.43051	3.07798	1.42836	2.53631	PF06200 PF09425	PTHR33077 PTHR33077:SF13			K13464		AT1G19180	jasmonate-zim-domain protein 1
Vigun06g047800.1	803	1322	284	0.214915	-2.21816	1.10494e-54	5.10066e-53	1166.78	1262.89	1178.95	1375.53	1275.54	1314.97	1003.08	990.428	1131.47	944.493	781.43	805.541	237.597	269.504	246.969	258.834	311.682	281.846	417.556	440.016	364.96	190.071	190.581	201.012	-2.25868	-2.21816	-1.35397	-2.12171	PF00149 PF14008 PF16656	PTHR22953 PTHR22953:SF5	EC:3.1.3.2	KOG1378		GO:0003993 GO:0016787 GO:0046872	AT3G20500	purple acid phosphatase 18
Vigun09g146000.1	488	155	821	5.29802	2.40545	1.26466e-54	5.82821e-53	181.477	172.836	188.604	146.133	171.887	146.972	194.772	185.247	145.448	196.577	213.569	188.285	285.303	209.75	349.956	771.595	804.38	887.56	333.085	433.229	424.939	934.273	833.454	975.748	0.638235	2.40545	1.18081	2.19675	PF00514 PF04564	PTHR22849 PTHR22849:SF37	EC:6.3.2.19			GO:0004842 GO:0005488 GO:0005515 GO:0016567
Vigun06g116800.1	331	621	41	0.0667874	-3.90428	1.33088e-54	6.12317e-53	516.747	401.456	471.151	707.093	598.105	558.494	455.058	547.487	465.623	479.925	363.398	361.472	92.6066	160.971	75.9904	47.8413	40.7585	35.8714	136.306	64.4753	96.5771	33.628	9.39482	8.37552	-2.07577	-3.90428	-2.30374	-4.55092	PF07714	PTHR24349 PTHR24349:SF76	EC:2.7.11.1 EC:4.1.1.49	KOG0033 KOG0583		GO:0004672 GO:0004713 GO:0005524 GO:0006468	AT1G08650	phosphoenolpyruvate carboxylase kinase 1
Vigun03g418400.1	114211	49120	179302	3.65027	1.868	1.46847e-54	6.74491e-53	44999	47266.7	43392.5	50236.6	49904.1	47220.4	34954.5	35654.5	40146.5	46657.2	53004.8	45444.2	193583	178314	177753	165663	190745	181499	161199	181525	186801	308434	261097	288655	2.01854	1.868	2.25732	2.56418	PF00407	PTHR31213 PTHR31213:SF11				GO:0006952 GO:0009607
Vigun03g350200.1	695	42	1349	32.1392	5.00626	1.66614e-54	7.64013e-53	35.8852	17.3751	24.3823	37.7116	46.6662	41.498	28.3305	35.7655	45.3344	16.1255	17.3835	19.539	2375.03	2142.62	2986.62	1429.11	1158.02	1458.43	1202.75	1173	1129.44	1111.18	981.087	1282.85	6.59472	5.00626	5.00141	5.9915	PF00005 PF01061 PF08370 PF14510	PTHR19241 PTHR19241:SF280	EC:3.6.3.34			GO:0005524 GO:0016020 GO:0016887	AT2G26910	pleiotropic drug resistance 4
Vigun08g120400.1	390	659	121	0.183083	-2.44943	1.71862e-54	7.86768e-53	1087.83	1164.13	1150.99	586.416	682.104	707.195	601.137	685.046	709.295	613.536	760.735	583.507	119.734	113.411	150.981	125.123	140.257	96.3402	181.421	122.164	249.067	134.512	151.659	138.196	-3.14714	-2.44943	-1.85229	-2.20583	PF00487 PF11960	PTHR32100 PTHR32100:SF20			K10257	GO:0006629 GO:0016717 GO:0055114
Vigun03g394000.1	3601	5697	1504	0.2641	-1.92084	1.97317e-54	9.018e-53	5361.25	5698.12	5343.3	5681.26	5586.72	5821.82	9613.77	10587.5	9853.63	9280.6	9320.04	8218.83	4774.38	5303.5	4471.44	1684.26	1444.53	1384.63	1678.86	1374.34	1395.79	1152.12	1939.36	1344.27	-0.172979	-1.92084	-2.75605	-2.59603	PF00141	PTHR31388 PTHR31388:SF6	EC:1.11.1.7		K00430	GO:0004601 GO:0006979 GO:0020037 GO:0055114	AT5G19890	Peroxidase superfamily protein
Vigun03g269400.1	185	7	363	53.9251	5.75289	2.14954e-54	9.80783e-53	8.20233	9.14479	5.737	3.77116	7.7777	8.64541	8.85327	2.75119	4.72234	6.91092	14.0724	8.88138	725.886	809.732	684.914	334.889	309.285	444.805	470.351	365.36	402.574	1884.63	1556.86	1458.74	6.58786	5.75289	6.24496	7.35826	PF01501	PTHR13778 PTHR13778:SF12	EC:2.4.1.43			GO:0016757
Vigun03g080900.3	1990	775	3205	4.13707	2.04861	2.85014e-54	1.2983e-52	752.564	702.32	666.927	882.452	799.548	642.354	794.138	817.103	963.357	860.794	899.803	920.111	955.999	806.073	1311.83	3232.36	3176.76	3206.9	1148.04	1539.49	1563.53	2144.88	2504.39	2352.12	0.534778	2.04861	0.723476	1.38503	PF07002 PF13920	PTHR10857 PTHR10857:SF34		KOG4172	K16280	GO:0005515 GO:0008270
Vigun07g215800.1	1732	310	3154	10.1772	3.34727	3.23828e-54	1.47267e-52	314.765	325.554	309.081	313.949	330.552	285.299	426.728	276.953	314.508	202.72	286.414	242.462	445.26	368.282	613.922	3384.47	2739.21	3339.11	835.112	1148.11	1220.94	2175.58	2425.2	2082.71	0.588367	3.34727	1.65394	3.19148
Vigun05g003700.1	129	16	242	15.0535	3.91202	3.40842e-54	1.54748e-52	6.15175	5.48687	10.7569	11.3135	26.4442	10.3745	24.7892	11.9218	12.2781	14.5897	33.1114	32.8611	43.0293	25.609	64.9918	220.806	272.123	231.626	119.987	167.41	152.49	315.81	336.871	314.082	2.57696	3.91202	3.1666	3.58499	PF01764	PTHR31403 PTHR31403:SF4	EC:3.1.1.26 EC:3.1.1.32	KOG4569		GO:0006629	AT1G05800	alpha/beta-Hydrolases superfamily protein
Vigun05g062500.1	808	286	1330	4.65619	2.21915	3.41401e-54	1.54748e-52	221.463	218.56	194.341	322.434	336.774	197.98	315.176	215.51	264.451	158.183	182.113	246.014	1134.66	938.996	1288.84	1351.82	1252.72	1386.68	1720.14	1584.74	1569.63	1636.07	1607.86	1397.32	2.40615	2.21915	2.61598	2.98478	PF13639	PTHR14155				GO:0005515 GO:0008270
Vigun07g241400.1	992	1617	367	0.226814	-2.14042	3.64704e-54	1.65039e-52	2077.24	2116.1	2019.42	1567.86	1606.1	1677.21	1203.16	1226.11	1213.64	229.596	264.064	271.77	136.571	142.679	145.982	387.637	412.38	300.294	328.285	349.524	450.354	20.4692	26.8423	36.2939	-3.86892	-2.14042	-1.69112	-3.1946	PF00305 PF01477	PTHR11771 PTHR11771:SF53	EC:1.13.11.58		K15718	GO:0005515 GO:0016491 GO:0016702 GO:0046872 GO:0055114	AT3G22400	PLAT/LH2 domain-containing lipoxygenase family protein
Vigun10g122500.1	1270	120	2419	20.1154	4.33023	3.82626e-54	1.72865e-52	139.44	90.5334	116.891	144.247	136.11	80.4024	159.359	99.0428	90.6689	76.788	105.129	116.346	3861.41	3709.65	4708.41	2199.47	2801.55	2255.8	1835.33	2507.75	2522.19	6772.38	5501.34	7067.54	5.14573	4.33023	4.29772	6.01895	PF00168	PTHR32246 PTHR32246:SF20				GO:0005515
Vigun07g070232.1	589	99	1080	10.9561	3.45367	3.97259e-54	1.79183e-52	58.4416	98.7637	52.3501	106.535	108.888	80.4024	257.63	175.159	187.005	211.167	233.436	345.486	229.178	173.166	220.972	1102.8	878.705	1259.6	458.832	501.098	592.679	1744.27	1576.99	1589.95	1.57263	3.45367	1.32483	2.63599		PTHR36063 PTHR36063:SF1
Vigun03g422500.2	1590	627	2554	4.07302	2.0261	4.00953e-54	1.80553e-52	589.543	692.26	560.792	692.951	681.327	506.621	817.157	609.847	763.13	642.716	496.672	612.815	797.913	589.007	757.904	2614.1	2368.79	2678.05	1480.16	1566.64	1601.15	3004.59	2711.08	2595.02	0.219121	2.0261	1.08558	2.2458	PF05498	PTHR33136 PTHR33136:SF13					AT3G16570	rapid alkalinization factor 23
Vigun10g080500.1	879	193	1565	8.11359	3.02034	4.71982e-54	2.12192e-52	181.477	267.028	228.763	220.613	176.554	181.554	154.932	132.974	164.337	146.665	104.301	141.214	305.882	223.164	474.94	1653.59	1342.63	1699.28	383	568.967	589.629	3880.37	3592.85	3397.67	0.567943	3.02034	1.76925	4.79281	PF13837	PTHR10032 PTHR10032:SF215		KOG4282		GO:0003677 GO:0003700 GO:0005634 GO:0006351	AT2G38250	Homeodomain-like superfamily protein
Vigun09g251300.3	2758	1126	4389	3.89741	1.96251	6.4329e-54	2.88736e-52	477.786	545.029	464.697	1133.23	1232.77	1012.38	1381.11	1309.57	1307.14	1654.78	1527.27	1532.04	781.076	601.202	1030.87	4684.77	4113.01	4369.13	1188.36	1788.34	2001.69	5822.02	5473.15	5600.43	0.698014	1.96251	0.316464	1.8416	PF00561	PTHR10992 PTHR10992:SF866	EC:2.3.1.51	KOG4409
Vigun10g090400.1	922	305	1538	5.03776	2.33278	7.0126e-54	3.14244e-52	220.438	178.323	218.006	330.92	258.22	326.797	293.929	269.617	315.452	214.239	236.747	202.495	1900.77	1742.63	1903.76	1562.82	1330.64	1720.8	2344.07	2058.69	1908.16	1399.22	1551.49	1668.12	3.16895	2.33278	2.84392	2.82131	PF03018	PTHR21495 PTHR21495:SF77					AT1G55210	Disease resistance-responsive (dirigent-like protein) family protein
Vigun08g115200.1	451	776	126	0.162929	-2.61768	1.04364e-53	4.66909e-52	1584.08	1286.67	1460.78	769.317	729.548	829.96	1299.66	1528.74	1266.53	1512.72	1243.33	1417.47	318.043	392.671	343.957	116.537	137.86	125.037	342.684	309.934	270.416	29.2417	67.1058	60.0246	-2.03808	-2.61768	-2.14939	-4.73821	PF00139 PF07714	PTHR27007 PTHR27007:SF39	EC:2.7.11.1	KOG1187		GO:0004672 GO:0004713 GO:0005524 GO:0006468 GO:0030246
Vigun03g333100.1	616	1023	209	0.204542	-2.28953	1.16283e-53	5.1939e-52	918.661	987.637	905.012	1078.55	956.657	1033.99	1014.58	946.409	815.076	787.845	835.236	661.663	107.573	129.264	112.986	185.232	252.942	189.606	133.426	148.18	167.739	130.126	171.791	103.298	-3.00654	-2.28953	-2.62715	-2.49527	PF01459	PTHR11743 PTHR11743:SF35		KOG3126	K15040	GO:0005741 GO:0055085
Vigun03g133700.2	374	629	119	0.189308	-2.40119	1.59969e-53	7.13364e-52	1513.33	1675.32	1471.54	593.015	619.883	673.478	832.208	957.414	978.469	766.345	802.125	667.88	259.111	264.626	276.965	120.217	121.077	115.813	455.952	351.786	426.973	32.1659	51.0004	60.0246	-2.54105	-2.40119	-1.16472	-3.96513	PF00933 PF01915 PF14310	PTHR30620 PTHR30620:SF40	EC:3.2.1.37 EC:3.2.1.55		K15920	GO:0004553 GO:0005975	AT5G64570	beta-D-xylosidase 4
Vigun05g002200.3	269	477	61	0.127571	-2.97063	1.84477e-53	8.21324e-52	174.3	180.152	166.373	434.627	474.44	523.048	412.562	402.591	373.065	198.113	235.919	205.16	18.7084	12.1948	25.9967	65.0151	62.3365	55.3444	23.9975	32.8032	36.5976	38.0142	38.9214	41.8776	-3.1943	-2.97063	-3.66926	-2.42755	PF04564	PTHR22849 PTHR22849:SF44	EC:6.3.2.19			GO:0004842 GO:0005488 GO:0008270 GO:0016567
Vigun06g207300.1	573	199	947	4.7691	2.25372	1.92611e-53	8.56155e-52	114.833	148.146	88.2064	206.471	221.664	167.721	205.396	98.1258	114.281	131.308	196.185	213.153	997.158	856.072	951.88	923.706	963.818	954.178	714.165	912.835	722.803	1407.99	1209.25	1294.02	2.99776	2.25372	2.49165	2.85487	PF05553 PF14364	PTHR33098 PTHR33098:SF10
Vigun01g167600.1	72	3	141	55.7978	5.80214	2.04448e-53	9.07306e-52	1.02529	1.82896	2.15138	1.88558	3.11108	2.59362	2.65598	0.917063	0.944468	0.76788	0.827786	0.888138	144.99	165.849	146.981	138.617	127.071	157.834	95.03	122.164	104.71	108.194	84.5534	132.612	6.51509	5.80214	6.15496	7.03334	PF02987	PTHR23241 PTHR23241:SF11
Vigun03g329800.1	3423	5459	1387	0.254005	-1.97707	2.37475e-53	1.05218e-51	6541.36	6536.69	6662.81	4998.68	5529.95	5847.76	6065.38	5954.49	7533.07	5958.75	6524.61	5721.38	1997.12	2651.14	2241.72	1609.43	1457.71	1092.54	1703.82	1678.62	1896.98	1305.64	1150.19	1189.32	-1.51861	-1.97707	-1.88893	-2.32026	PF00249	PTHR12374 PTHR12374:SF26				GO:0003677	AT1G74840	Homeodomain-like superfamily protein
Vigun03g238600.1	134	249	20	0.0788328	-3.66506	2.47668e-53	1.09558e-51	237.868	246.909	246.691	261.153	229.442	255.904	343.507	357.655	299.396	231.9	244.197	239.797	9.3542	37.8037	21.9972	20.8539	28.7707	9.22406	11.5188	6.78688	20.332	4.38626	13.4212	8.37552	-3.40289	-3.66506	-4.69465	-4.77305
Vigun01g078200.1	627	1027	227	0.220788	-2.17927	2.96842e-53	1.31101e-51	1584.08	1575.65	1551.86	990.873	1022.77	1065.98	1278.41	1484.73	1391.2	1303.09	1397.3	1097.74	979.385	1032.9	826.896	214.673	254.141	211.129	972.378	687.737	763.468	103.808	134.212	149.363	-0.730739	-2.17927	-0.777478	-3.29346	PF04819	PTHR16007 PTHR16007:SF14					AT1G49470	Family of unknown function (DUF716)
Vigun08g029500.1	110	6	215	35.5872	5.15329	3.29567e-53	1.4532e-51	17.43	32.9212	23.6651	6.59954	5.44439	6.05179	4.42664	5.50238	9.44468	16.8934	22.3502	16.8746	92.6066	97.5581	98.9875	233.073	169.028	241.875	120.947	126.688	117.926	402.073	393.24	315.478	1.96591	5.15329	4.23794	4.30698	PF03195	PTHR31304 PTHR31304:SF5
Vigun09g187700.1	1052	82	2021	24.6712	4.62476	3.39905e-53	1.49639e-51	36.9105	36.5791	18.6453	75.4233	108.11	62.247	93.8447	64.1944	96.3357	39.1619	68.7062	112.794	221.695	80.4854	370.953	2102.56	1702.27	2258.87	792.877	1157.16	1207.72	2257.46	1943.39	2015.71	2.86907	4.62476	3.63387	4.81621	PF14144	PTHR22952 PTHR22952:SF199				GO:0006351 GO:0016032 GO:0043565	AT1G09950	RESPONSE TO ABA AND SALT 1
Vigun04g042900.2	487	114	860	7.52385	2.91147	3.49823e-53	1.5376e-51	11.2782	10.9737	10.7569	127.277	150.887	64.8406	1.77065	2.75119	10.3891	22.2685	14.9001	17.7628	16.8376	9.75581	15.998	847.65	854.729	878.336	0.959899	1.13115	1.0166	8.77251	24.1581	16.751	0.367708	2.91147	-2.26248	-0.144919	PF13676	PTHR11017 PTHR11017:SF171				GO:0005515 GO:0007165
Vigun10g163600.1	622	205	1039	5.07722	2.34404	3.7907e-53	1.6635e-51	199.932	239.593	195.058	219.67	218.553	175.502	223.102	128.389	137.892	161.255	221.847	251.343	543.479	508.521	671.915	1054.96	932.65	1128.41	462.671	597.245	523.55	1213.53	1324.67	1355.44	1.44181	2.34404	1.69405	2.61755	PF07714	PTHR27001 PTHR27001:SF227	EC:2.7.11.1	KOG1187		GO:0004672 GO:0004713 GO:0005524 GO:0006468	AT1G72540	Protein kinase superfamily protein
Vigun05g104700.1	1074	317	1831	5.77651	2.5302	4.21158e-53	1.84526e-51	373.206	233.192	281.113	300.75	365.552	284.434	312.521	351.235	320.175	205.792	246.68	198.055	5283.25	5116.92	6061.23	1955.36	1735.83	1800.74	2972.81	2722.67	2668.58	1482.55	1508.54	1834.24	4.21318	2.5302	3.08757	2.89095	PF01553 PF12710	PTHR15486 PTHR15486:SF20	EC:2.3.1.15 EC:2.3.1.198		K13508	GO:0008152 GO:0016746	AT2G38110	glycerol-3-phosphate acyltransferase 6
Vigun03g426900.1	214	41	387	9.45105	3.24048	4.60028e-53	2.01237e-51	77.9222	85.0465	81.7523	49.0251	27.9997	45.8207	53.1196	53.1897	64.2238	52.9837	69.534	63.9459	572.477	554.861	654.917	440.386	318.875	401.759	381.08	300.885	328.362	307.038	275.134	362.939	2.86449	3.24048	2.5667	2.34159	PF00550	PTHR20863 PTHR20863:SF29		KOG1748		GO:0006633 GO:0031177	AT1G54580	acyl carrier protein 2
Vigun10g157200.1	2329	685	3972	5.79612	2.53509	5.33719e-53	2.33102e-51	505.469	519.424	449.638	728.777	706.215	620.741	696.753	608.013	763.13	1125.71	1172.15	1093.3	747.401	474.376	1010.87	3978.19	3655.08	4282.01	1543.52	1945.57	1960.01	3399.35	3688.14	2991.46	0.598501	2.53509	1.39785	1.5715	PF01095 PF04043	PTHR31707 PTHR31707:SF42	EC:3.1.1.11		K01051	GO:0004857 GO:0005618 GO:0030599 GO:0042545	AT1G53840	pectin methylesterase 1
Vigun03g005100.1	5467	2325	8610	3.70398	1.88907	5.74765e-53	2.50632e-51	2018.8	2023.74	1851.62	2302.29	2498.98	2172.59	2555.94	2642.98	2712.51	2666.85	2783.02	2741.68	2447.06	2201.15	2935.63	8618.8	8395.05	8817.18	3151.35	4141.13	4481.18	10642.5	10644.3	10176.3	0.363643	1.88907	0.573552	1.94145	PF06293	PTHR24055 PTHR24055:SF211	EC:2.7.11.24		K04371	GO:0004672 GO:0004713 GO:0005524 GO:0006468 GO:0016020 GO:0016773	AT1G18150	Protein kinase superfamily protein
Vigun09g235000.1	1365	2188	542	0.24782	-2.01263	6.15437e-53	2.67944e-51	2526.32	2374.9	2363.64	2066.6	2202.64	2294.49	2511.67	2542.1	2695.51	2678.37	2586.83	2427.28	647.311	745.1	736.907	599.857	465.126	561.643	287.97	418.524	415.79	745.664	911.297	1151.63	-1.77054	-2.01263	-2.78763	-1.4536	PF00069 PF00954 PF01453	PTHR27002 PTHR27002:SF136	EC:2.7.11.1	KOG1187		GO:0004672 GO:0004674 GO:0004713 GO:0005524 GO:0006468 GO:0048544
Vigun07g011100.1	987	1745	229	0.131121	-2.93103	6.62634e-53	2.88037e-51	2862.61	3379	2643.32	1641.4	1765.54	1829.37	1550.21	1607.61	1529.09	1509.65	1774.77	1763.84	146.861	142.679	232.971	247.794	255.34	183.456	318.686	143.656	459.504	42.4005	48.3162	9.77144	-4.08783	-2.93103	-2.34604	-5.65069	PF03767	PTHR31284 PTHR31284:SF8	EC:3.1.3.2			GO:0003993
Vigun09g081500.1	2725	634	4816	7.59696	2.92542	7.84963e-53	3.40674e-51	341.422	452.667	280.396	686.352	782.437	433.135	699.408	506.219	575.181	421.566	441.21	654.558	1436.81	1206.06	1834.77	4625.89	5280.62	4542.34	2183.77	2970.39	3261.26	6463.88	5622.13	6027.58	2.05909	2.92542	2.2405	3.57746		PTHR33386					AT1G19020
Vigun07g026900.1	1063	1728	398	0.230103	-2.11965	8.06766e-53	3.49586e-51	1252.91	1293.07	1282.94	1660.25	1742.21	1782.68	921.626	630.939	746.129	615.84	835.236	753.141	246.016	257.309	239.97	361.877	487.903	343.34	204.458	239.803	259.233	121.353	146.291	180.074	-2.36493	-2.11965	-1.7082	-2.29961	PF00249 PF14379	PTHR31314 PTHR31314:SF7				GO:0003677
Vigun03g146700.1	575	101	1048	10.3242	3.36796	9.10106e-53	3.93746e-51	1123.72	884.301	1107.96	98.993	103.443	102.016	833.978	800.596	852.854	54.5195	82.7786	60.3934	9132.51	9196.07	10671.7	1073.36	901.481	1168.38	1804.61	1815.49	1697.72	1663.85	1260.25	1548.08	3.21831	3.36796	1.09618	4.49965
Vigun01g142900.1	402	8	796	100.262	6.64763	9.62231e-53	4.15645e-51	4.10117	4.57239	10.0398	5.65674	7.7777	10.3745	13.2799	26.5948	29.2785	39.1619	35.5948	37.3018	215.147	302.43	188.976	804.716	522.667	1059.74	143.985	228.492	256.184	3729.78	3047.95	3428.38	5.23866	6.64763	3.18441	6.50904	PF00249	PTHR10641 PTHR10641:SF523		KOG0048	K09422	GO:0003677
Vigun02g023700.1	362	614	110	0.178507	-2.48594	1.00642e-52	4.34053e-51	923.788	1013.24	779.515	614.7	608.216	619.012	843.717	782.255	725.351	799.363	888.214	776.233	39.2876	49.9985	59.9924	106.723	139.058	83.0166	89.2706	97.2786	73.1953	33.628	33.5529	33.5021	-4.18569	-2.48594	-3.17831	-4.613
Vigun09g100700.1	275	76	475	6.26236	2.64671	1.02341e-52	4.4069e-51	1.02529	0.914479	0.717125	66.9381	87.1103	73.486	203.625	189.832	178.504	280.276	286.414	269.994	0.93542	1.21948	0.999874	433.025	514.276	477.601	261.093	325.77	340.561	979.597	936.797	826.385	0.247793	2.64671	0.697311	1.71288
Vigun08g165400.1	269	68	470	6.92214	2.79122	1.03633e-52	4.45558e-51	32.8093	35.6647	21.5138	47.1395	86.3325	70.0279	77.9088	63.2774	67.0572	66.8056	69.534	45.295	434.035	417.061	439.944	463.693	537.053	407.909	404.117	481.868	368.01	545.358	512.689	464.841	3.84266	2.79122	2.59019	3.0677	PF00847	PTHR31241 PTHR31241:SF2				GO:0003677 GO:0003700 GO:0006355	AT2G40340	Integrase-type DNA-binding superfamily protein
Vigun04g042200.1	359	72	647	8.99717	3.16947	1.13997e-52	4.89354e-51	33.8346	31.0923	25.8165	82.9656	73.8882	58.7888	117.749	132.057	146.392	76.0202	90.2287	90.5901	86.9941	63.4127	160.98	647.698	565.823	726.651	338.844	454.721	446.288	924.038	803.928	852.907	1.77884	3.16947	1.64588	3.32892	PF01412	PTHR23180 PTHR23180:SF262			K12486	GO:0005096 GO:0006355 GO:0008270	AT3G17660	ARF-GAP domain 15
Vigun01g248700.1	236	16	457	28.1569	4.81542	1.18672e-52	5.08627e-51	34.8599	22.862	22.948	19.7986	20.222	8.64541	16.8212	36.6825	14.167	26.8758	35.5948	27.5323	1118.76	1317.03	1134.86	399.904	457.933	512.448	801.516	618.737	504.234	260.251	271.108	308.498	5.46801	4.81542	4.8298	3.2221	PF11820	PTHR33128 PTHR33128:SF9
Vigun03g332700.1	1752	2796	708	0.253181	-1.98176	1.20251e-52	5.14597e-51	3316.82	3015.95	3085.79	2655.84	2864.53	2866.82	1580.31	1711.24	1676.43	1601.03	1580.24	1442.34	612.7	613.396	553.93	763.008	702.484	657.983	840.872	760.13	965.771	172.526	271.108	209.388	-2.40361	-1.98176	-0.952703	-2.82382	PF04982	PTHR33741					AT5G62720	Integral membrane HPP family protein
Vigun02g000100.2	844	223	1465	6.58256	2.71865	1.30061e-52	5.55714e-51	193.78	190.212	134.102	270.581	237.998	159.076	243.465	224.68	276.729	231.132	180.457	217.594	649.182	443.889	786.901	1391.08	1334.24	1669.56	1035.73	1135.67	1048.12	1406.53	1336.75	1384.75	1.85942	2.71865	2.11178	2.7139	PF05055	PTHR31113 PTHR31113:SF3					AT4G34320	Protein of unknown function (DUF677)
Vigun08g001700.1	6771	1073	12468	11.6151	3.53794	1.31702e-52	5.61855e-51	1093.99	1197.97	1097.92	1081.38	1217.21	921.601	2227.48	1739.67	1731.21	2193.07	2279.72	2800.3	2309.55	1784.09	3288.58	13103.6	10267.5	14031.8	3843.44	5757.53	6503.2	25813.1	22923.4	22403.1	1.12283	3.53794	1.49882	3.29001	PF00501 PF13193	PTHR24096 PTHR24096:SF186			K10526	GO:0003824 GO:0008152	AT1G20510	OPC-8:0 CoA ligase1
Vigun08g208600.1	831	1396	266	0.190517	-2.39201	1.41917e-52	6.04497e-51	57.4163	25.6054	29.4021	1431.16	1310.54	1445.51	285.961	269.617	376.843	187.363	184.596	201.607	3.74168	1.21948	4.99937	269.874	282.912	244.95	22.0777	27.1475	36.5976	14.6209	8.0527	18.147	-3.49658	-2.39201	-3.44155	-3.81259	PF00067	PTHR24298 PTHR24298:SF159	EC:1.14.13.121	KOG0156		GO:0004497 GO:0005506 GO:0016705 GO:0020037 GO:0055114
Vigun08g208200.2	721	265	1178	4.44652	2.15268	1.68355e-52	7.16002e-51	226.589	194.784	202.946	306.407	235.664	252.446	293.043	342.982	374.009	278.741	318.698	251.343	541.608	463.401	560.929	1161.69	1155.62	1215.53	947.42	1135.67	949.506	1422.61	1355.54	1275.87	1.32667	2.15268	1.58615	2.25589	PF00005 PF00664	PTHR24223 PTHR24223:SF245	EC:3.6.3.44			GO:0005524 GO:0006810 GO:0016021 GO:0016887 GO:0042626 GO:0055085	AT3G13080	multidrug resistance-associated protein 3
Vigun04g127700.1	731	1192	270	0.226656	-2.14143	1.81411e-52	7.7034e-51	1473.34	1471.4	1491.62	1231.28	1105.99	1239.75	1492.66	1490.23	1418.59	1320.75	1426.28	1238.06	284.368	382.915	293.963	282.141	309.285	219.328	364.762	354.049	392.408	92.1114	135.554	110.278	-2.2064	-2.14143	-1.98585	-3.55976	PF00141	PTHR31235 PTHR31235:SF12	EC:1.11.1.7		K00430	GO:0004601 GO:0006979 GO:0020037 GO:0055114
Vigun03g241100.1	252	435	70	0.159799	-2.64567	2.14197e-52	9.08163e-51	295.284	296.291	259.599	404.457	439.44	461.665	429.384	546.57	636.571	1397.54	1358.4	1379.28	60.8023	92.6802	67.9914	84.6423	56.3426	67.6431	95.9899	100.672	115.893	86.263	48.3162	62.8164	-1.94232	-2.64567	-2.36714	-4.3888	PF00072	PTHR26402 PTHR26402:SF526			K14492	GO:0000160	AT1G10470	response regulator 4
Vigun01g118800.1	3401	5358	1443	0.269344	-1.89248	2.26839e-52	9.60285e-51	3626.46	3283.89	3470.17	5172.15	5568.06	5334.22	3610.36	3995.64	3594.64	4092.8	3745.73	3528.57	1195.47	1120.7	1158.85	1588.58	1557.21	1183.75	1355.38	1327.97	1441.54	617	641.532	598.85	-1.57879	-1.89248	-1.44116	-2.61352	PF00709	PTHR11846 PTHR11846:SF0	EC:6.3.4.4		K01939	GO:0004019 GO:0005525 GO:0006164	AT3G57610	adenylosuccinate synthase
Vigun08g190000.1	1891	764	3018	3.95073	1.98212	2.3633e-52	9.98929e-51	756.665	791.938	720.711	793.83	744.326	753.88	1096.92	1047.29	1037.03	1089.62	1163.87	1238.06	801.655	734.124	869.89	2982.11	2773.97	3299.14	1405.29	2024.75	2095.22	3899.38	4057.22	3766.19	0.0841819	1.98212	0.796456	1.74738	PF00651 PF11900 PF12313 PF13857	PTHR24413 PTHR24413:SF78			K14508	GO:0005515	AT5G45110	NPR1-like protein 3
Vigun03g320100.1	144	29	260	9.04678	3.1774	2.56082e-52	1.08076e-50	26.6576	29.2633	19.3624	18.8558	38.8885	28.5299	34.5278	32.0972	37.7787	30.7152	54.6339	37.3018	455.55	474.376	460.942	268.647	236.159	275.697	365.722	425.311	350.727	293.879	402.635	319.666	4.20751	3.1774	3.45101	3.05053		PTHR38224
Vigun04g039500.1	873	1421	325	0.22879	-2.12791	3.04483e-52	1.28307e-50	951.471	1124.81	915.052	1476.41	1396.88	1390.18	1215.55	1191.27	1153.2	1158.73	1334.39	1211.42	72.9628	71.9491	69.9912	312.809	413.579	249.05	67.1929	87.0983	137.241	190.071	217.423	189.845	-3.79903	-2.12791	-3.61016	-2.63267	PF00520	PTHR10217 PTHR10217:SF475			K05391	GO:0005216 GO:0006811 GO:0016020 GO:0055085	AT3G17700	cyclic nucleotide-binding transporter 1
Vigun09g063400.1	610	1153	67	0.058185	-4.10321	3.23535e-52	1.36127e-50	1335.96	1028.79	1172.5	1262.4	1066.32	1129.96	1970.74	2415.54	1771.82	1205.57	1131.58	976.064	111.315	134.142	94.988	60.1083	82.7157	58.4191	133.426	98.4097	129.108	26.3175	45.632	16.751	-3.37713	-4.10321	-4.09264	-5.22315	PF00646	PTHR32133 PTHR32133:SF86				GO:0005515	AT5G19970
Vigun02g013000.1	285	15	554	36.1785	5.17706	3.35272e-52	1.4085e-50	25.6323	21.033	20.7966	4.71395	17.8887	23.3426	17.7065	13.7559	26.4451	11.5182	14.9001	6.21697	1891.42	1708.49	2005.75	359.423	665.322	637.485	1425.45	1596.05	1810.57	2962.19	3539.16	2613.16	6.37666	5.17706	6.38274	8.12559	PF02298	PTHR34052				GO:0009055	AT2G15780	Cupredoxin superfamily protein
Vigun03g131200.1	2873	409	5336	13.0328	3.70408	3.63009e-52	1.5227e-50	228.64	85.0465	177.847	409.171	475.995	343.223	51.349	99.0428	268.229	52.2159	41.3893	26.6441	1923.22	2038.96	2511.68	4755.92	5575.52	5677.92	1105.8	1050.83	1349.03	3811.66	4963.15	4912.24	3.71927	3.70408	3.06597	6.83064	PF00407	PTHR31213 PTHR31213:SF11				GO:0006952 GO:0009607
Vigun05g070600.1	85	11	160	15.0688	3.91349	3.69102e-52	1.54591e-50	10.2529	16.4606	4.30275	12.2563	10.8888	8.64541	6.19729	6.41944	10.3891	11.5182	4.13893	11.5458	286.239	241.456	253.968	148.431	166.63	163.983	146.865	162.885	167.739	622.848	656.295	583.495	4.65545	3.91349	4.37539	6.09744	PF13561	PTHR24322 PTHR24322:SF442		KOG1208	K15095	GO:0008152 GO:0008667 GO:0016491 GO:0019290 GO:0055114	AT3G61220	NAD(P)-binding Rossmann-fold superfamily protein
Vigun05g128300.1	1371	546	2196	4.0187	2.00673	3.73986e-52	1.56399e-50	326.043	352.074	373.622	581.702	531.995	525.641	549.788	511.721	529.846	612.001	578.622	566.632	594.927	496.327	606.923	2057.18	2047.51	2483.32	673.849	868.72	897.659	2488.47	2433.26	2340.96	0.69121	2.00673	0.61676	2.04718	PF06027	PTHR23051 PTHR23051:SF1		KOG2765	K15289	GO:0006810 GO:0016021	AT3G07080	EamA-like transporter family
Vigun08g106000.2	7488	2021	12956	6.41132	2.68062	3.77926e-52	1.57807e-50	867.397	1184.25	719.994	2083.57	2532.42	1446.38	2663.06	1835.04	2097.66	1588.74	1783.88	2405.97	4169.17	1995.06	5115.35	12896.3	12856.9	13114.6	9161.28	10373.7	10625.5	12328.3	14234.5	12148.7	2.0249	2.68062	2.19305	2.74397	PF03959	PTHR22778 PTHR22778:SF19		KOG2551			AT4G24380	(1 of 1) PTHR22778//PTHR22778:SF19 - OVARIAN CANCER GENE-2 PROTEIN-RELATED
Vigun08g102800.1	86	8	163	21.0141	4.39329	3.99984e-52	1.66765e-50	10.2529	7.31583	2.15138	11.3135	8.55547	3.45817	6.19729	2.75119	7.55574	3.8394	4.96672	7.1051	247.886	206.091	269.966	172.965	145.052	172.182	212.138	186.639	167.739	163.754	126.159	136.8	5.19814	4.39329	5.10121	4.74515	PF04674	PTHR31279 PTHR31279:SF8
Vigun06g119900.1	448	787	109	0.138999	-2.84685	4.45577e-52	1.85493e-50	857.144	1066.28	824.694	780.631	748.215	831.689	656.027	706.139	684.739	742.54	919.67	803.765	62.6732	65.8517	54.9931	133.71	139.058	55.3444	71.0325	38.459	101.66	8.77251	14.7633	11.1674	-3.90445	-2.84685	-3.27709	-6.15095	PF00704	PTHR11177 PTHR11177:SF170	EC:3.2.1.14		K01183	GO:0004553 GO:0005975
Vigun03g389800.1	1106	395	1818	4.59938	2.20144	5.87734e-52	2.44304e-50	524.949	580.694	461.829	443.112	397.441	344.952	358.558	383.332	376.843	288.723	382.437	391.669	1346.07	1123.14	1533.81	1859.68	1855.71	1737.2	878.308	969.392	959.672	1364.13	1678.99	1401.5	1.35265	2.20144	1.32735	2.06415	PF00069	PTHR27001 PTHR27001:SF222	EC:2.7.10.2 EC:2.7.11.1	KOG1187	K04730	GO:0004672 GO:0004713 GO:0005524 GO:0006468
Vigun03g304500.1	14330	22434	6226	0.277525	-1.84931	7.32231e-52	3.03909e-50	24183.6	26921.3	21984.9	23197.4	21920.7	22185	18933.6	17542.5	17697.4	19555.6	18097.9	17868.4	4427.34	4442.55	4682.41	5219.61	6364.31	7094.33	5229.53	5530.17	5552.68	5343.92	4897.38	3256.68	-2.43113	-1.84931	-1.73162	-2.04031	PF00234	PTHR31731 PTHR31731:SF7					AT2G45180	Bifunctional inhibitor/lipid-transfer protein/seed storage 2S albumin superfamily protein
Vigun08g001500.1	2855	4577	1132	0.247451	-2.01478	9.13294e-52	3.78488e-50	4153.46	3680.78	3783.55	4379.26	4465.96	4884.66	6220.31	6266.29	4948.07	5900.39	5110.75	5891.91	1852.13	1897.5	1772.78	1169.05	1189.19	1039.24	924.383	980.704	1027.78	1541.04	1513.91	1373.59	-1.07296	-2.01478	-2.57157	-1.93238	PF00651 PF00754 PF07707 PF12248	PTHR24413 PTHR24413:SF79		KOG4276		GO:0005515	AT2G30600	BTB/POZ domain-containing protein
Vigun03g245900.1	217	55	380	6.89387	2.78531	1.21541e-51	5.02936e-50	66.644	68.5859	50.9159	49.9679	59.8883	55.3307	46.9223	39.4337	43.4455	73.7165	68.7062	55.0646	487.354	460.962	504.936	355.743	339.254	443.78	447.313	359.704	372.076	345.052	308.687	311.29	2.96478	2.78531	3.1833	2.28881	PF00179	PTHR24068	EC:6.3.2.19	KOG0417	K06689
Vigun06g162650.1	979	1783	175	0.0980675	-3.35008	1.231e-51	5.08624e-50	1334.93	1035.19	1097.92	1762.08	1674.54	1913.23	1441.31	1900.15	1843.6	2752.08	2222.61	2179.49	164.634	146.337	148.981	202.406	165.431	156.809	161.263	152.705	141.308	159.367	245.607	135.404	-2.91456	-3.35008	-3.50955	-3.72674		PTHR35687					AT1G11655
Vigun03g210900.1	108	206	9	0.0436053	-4.51935	1.33518e-51	5.50841e-50	150.718	154.547	151.313	211.185	195.998	210.948	173.524	154.067	175.671	121.325	99.3343	116.346	1.87084	2.43895	7.99899	11.0403	10.789	5.12448	4.7995	7.91802	7.11621	1.46209	1.34212	4.18776	-5.2131	-4.51935	-4.66528	-5.59093	PF00010	PTHR12565 PTHR12565:SF148				GO:0046983	AT1G26945	basic helix-loop-helix (bHLH) DNA-binding superfamily protein
Vigun01g129500.1	3367	1444	5291	3.66373	1.87331	1.41867e-51	5.84413e-50	1064.25	1110.18	913.618	1471.7	1451.32	1409.2	1625.46	1476.47	1865.32	4912.13	4617.39	4823.48	1350.75	1002.41	1508.81	5352.09	4920.99	5599.01	2147.29	2745.29	2861.73	10184.9	10610.8	9714.21	0.32264	1.87331	0.642551	1.08792	PF03321	PTHR31901 PTHR31901:SF15			K14487
Vigun01g093900.1	327	596	58	0.0964624	-3.37389	1.63903e-51	6.7418e-50	180.451	256.968	266.053	568.503	650.994	568.868	216.02	157.735	212.505	305.616	388.232	303.743	57.9961	67.0712	30.9961	62.5617	44.3548	65.5933	51.8345	32.8032	42.6973	26.3175	42.9477	33.5021	-2.17236	-3.37389	-2.20291	-3.27907		PTHR33474 PTHR33474:SF2	EC:3.2.1.55
Vigun09g105000.1	777	1268	287	0.226163	-2.14456	1.7554e-51	7.20971e-50	1275.46	1222.66	1163.18	1167.17	1276.32	1360.79	786.171	811.601	1056.86	734.094	727.624	670.544	275.949	258.529	331.958	309.129	281.713	269.548	449.233	504.491	535.749	61.4076	89.9218	92.1307	-2.07919	-2.14456	-0.833709	-3.13063	PF04185	PTHR31956 PTHR31956:SF2			K01114	GO:0003824 GO:0008152 GO:0016788	AT3G48610	non-specific phospholipase C6
Vigun11g199300.1	9734	4250	15219	3.58118	1.84044	1.81313e-51	7.4357e-50	2576.56	2636.44	2048.11	4281.21	4605.18	3862.77	4900.29	4314.78	5221.96	3398.64	3633.98	3962.87	3418.96	2580.41	4525.43	15835.5	14295.4	15526.1	7957.56	8774.3	9377.13	15482	15364.6	13786.1	0.535531	1.84044	0.854773	2.02119	PF01357 PF03330	PTHR31692 PTHR31692:SF4				GO:0005576 GO:0019953	AT4G38400	expansin-like A2
Vigun05g001500.1	824	1422	226	0.159071	-2.65226	1.96352e-51	8.0405e-50	2671.91	2795.56	2323.49	1385.9	1418.65	1462.8	1205.82	1039.95	1468.65	1210.95	973.476	911.23	456.485	540.228	535.932	224.486	249.346	204.979	647.932	581.409	611.994	58.4834	57.711	79.5674	-2.34578	-2.65226	-1.01238	-3.98307	PF01190	PTHR31614 PTHR31614:SF6					AT5G13140	Pollen Ole e 1 allergen and extensin family protein
Vigun11g021200.1	1872	144	3600	24.9997	4.64384	2.1498e-51	8.79026e-50	174.3	187.468	157.05	147.075	150.11	134.868	265.598	232.017	194.56	331.724	484.255	498.245	1366.65	1179.23	1731.78	3707.09	3319.42	3774.69	1222.91	1730.65	2010.84	7934.74	6140.18	7907.89	3.04352	4.64384	2.84241	4.06409	PF01657 PF07714 PF11883	PTHR27002 PTHR27002:SF95	EC:2.7.11.1	KOG1187		GO:0004672 GO:0004674 GO:0004713 GO:0005524 GO:0006468
Vigun09g131400.1	2089	880	3297	3.74634	1.90548	3.37861e-51	1.37942e-49	1016.06	1141.27	1069.95	886.223	858.658	895.665	1201.39	1178.43	1081.42	1232.45	1350.12	1231.85	3386.22	3592.58	3902.51	3145.26	3230.71	3516.42	3520.91	3125.36	2874.95	2484.08	2723.15	2391.21	1.75346	1.90548	1.45986	0.994243	PF16499	PTHR11452 PTHR11452:SF33	EC:3.2.1.22		K07407	GO:0003824 GO:0004553 GO:0005975	AT3G56310	Melibiase family protein
Vigun01g233800.5	4360	6834	1887	0.2761	-1.85674	3.80834e-51	1.55257e-49	7690.71	7099.1	7956.5	6688.16	6860.71	6952.64	4996.79	4973.23	4723.28	4533.57	4537.92	4299.48	3917.54	4020.61	3552.55	1914.88	1912.05	1833.54	3439.32	2779.23	2799.72	1653.62	1587.72	1581.58	-0.985166	-1.85674	-0.704237	-1.47112	PF00170 PF14144	PTHR22952 PTHR22952:SF180			K14431	GO:0003700 GO:0006351 GO:0006355 GO:0043565	AT5G10030	TGACG motif-binding factor 4
Vigun01g225300.1	170	35	305	8.78092	3.13437	3.8617e-51	1.572e-49	34.8599	41.1515	26.5336	27.3409	39.6663	37.1753	67.2849	53.1897	52.8902	39.9298	53.8061	53.2883	195.503	179.263	210.973	331.209	306.887	276.722	275.491	330.295	320.229	305.576	346.266	245.682	2.514	3.13437	2.41723	2.6099	PF00046	PTHR24326 PTHR24326:SF295				GO:0003677	AT3G11260	WUSCHEL related homeobox 5
Vigun05g018200.1	7010	11008	3013	0.273704	-1.86931	4.45338e-51	1.81019e-49	11697.6	9751.08	11254.6	10512.1	11084.8	11425.8	6298.22	8160.94	7356.46	7520.62	6558.55	6771.16	1734.27	1606.05	1861.76	3364.84	2789.56	2884.06	2371.91	2230.62	2604.53	1343.66	1751.46	1458.74	-2.65227	-1.86931	-1.59788	-2.19491	PF00479 PF02781	PTHR23429 PTHR23429:SF3	EC:1.1.1.49		K00036	GO:0004345 GO:0006006 GO:0050661 GO:0055114	AT5G13110	glucose-6-phosphate dehydrogenase 2
Vigun08g160300.1	127	8	246	29.7868	4.8966	4.6427e-51	1.88436e-49	8.20233	0.914479	5.737	15.0847	6.22216	3.45817	12.3946	5.50238	3.77787	0.76788	4.13893	6.21697	229.178	199.994	262.967	203.632	226.569	307.469	181.421	174.197	209.42	327.507	297.95	371.315	5.54216	4.8966	4.70425	6.48554		PTHR34953 PTHR34953:SF1
Vigun03g183600.1	758	1302	215	0.164974	-2.59969	4.73805e-51	1.92024e-49	1367.74	1504.32	1424.21	1166.23	1368.88	1370.3	980.943	793.26	1066.3	798.596	937.054	706.958	718.403	841.438	547.931	168.058	266.129	210.104	562.501	442.278	421.89	220.775	138.238	175.886	-1.02737	-2.59969	-0.993498	-2.19108		PTHR37705 PTHR37705:SF1
Vigun06g158600.1	1129	445	1813	4.07483	2.02674	5.13076e-51	2.07634e-49	355.776	316.41	320.555	477.995	427.774	428.813	441.778	526.394	449.567	558.249	558.756	564.856	562.188	485.351	655.917	1787.3	1683.08	1967.8	799.596	917.36	944.423	1491.33	1619.93	1507.59	0.778976	2.02674	0.908581	1.45748	PF02485	PTHR31042 PTHR31042:SF2				GO:0008375 GO:0016020	AT1G62305	Core-2/I-branching beta-1,6-N-acetylglucosaminyltransferase family protein
Vigun11g179000.1	792	250	1334	5.33967	2.41675	5.24423e-51	2.11914e-49	234.792	250.567	239.52	252.668	271.442	225.645	229.3	212.759	269.173	187.363	200.324	207.824	429.358	425.597	497.937	1489.21	1131.65	1382.58	665.21	697.917	667.907	1000.07	1026.72	1116.74	0.900235	2.41675	1.51382	2.40018	PF00112 PF08246	PTHR12411 PTHR12411:SF338	EC:3.4.22.15		K01373	GO:0006508 GO:0008234	AT4G39090	Papain family cysteine protease
Vigun06g068800.1	869	40	1698	42.967	5.42516	5.26976e-51	2.12634e-49	26.6576	20.1185	20.0795	34.8833	32.6663	51.0079	15.9359	12.8389	9.44468	25.3401	21.5224	32.8611	1814.72	1748.73	1964.75	1576.31	1457.71	2060.04	1396.65	1123.23	819.381	347.976	377.135	492.76	6.36962	5.42516	6.44908	3.93321	PF01490	PTHR22950 PTHR22950:SF277		KOG1303
Vigun07g256800.1	245	48	443	9.26226	3.21136	6.58542e-51	2.65333e-49	70.7451	57.6121	60.9556	57.5102	42.7774	43.2271	103.583	59.6091	73.6685	53.7516	70.3618	74.6036	185.213	220.725	164.979	493.134	330.863	505.274	305.248	279.393	316.163	902.107	887.139	816.613	1.59251	3.21136	1.92717	3.71297	PF03629	PTHR31988 PTHR31988:SF2	EC:3.1.1.72				AT4G34215	Domain of unknown function (DUF303)
Vigun01g140000.2	2141	192	4089	21.2673	4.41057	6.80062e-51	2.73603e-49	171.224	197.527	131.951	231.927	233.331	111.526	433.81	266.865	311.674	275.669	348.498	444.069	1726.79	1106.06	2729.66	4693.36	3195.94	4377.33	4236.99	5406.88	6237.87	7936.2	8357.36	8168.92	3.47371	4.41057	3.97159	4.51727	PF00067	PTHR24296 PTHR24296:SF11		KOG0157	K13407	GO:0004497 GO:0005506 GO:0016705 GO:0020037 GO:0055114
Vigun07g176000.1	2227	445	4008	9.00122	3.17012	6.9226e-51	2.78105e-49	235.817	234.107	255.297	433.684	461.218	440.916	573.692	542.901	458.067	608.161	710.24	746.924	884.908	557.3	1232.84	4152.38	3698.23	4173.38	1873.72	2731.72	2940.01	3348.18	3540.5	3255.29	1.88308	3.17012	2.26057	2.29618	PF06414	PTHR31153 PTHR31153:SF3				GO:0005524 GO:0016301
Vigun01g050300.1	742	108	1376	12.7852	3.6764	7.90834e-51	3.17243e-49	47.1634	62.1845	39.4419	132.933	95.6657	94.235	123.946	87.121	102.947	152.808	164.729	150.095	564.058	578.031	824.896	1575.08	1168.81	1383.61	744.882	1230.69	1484.24	5266.43	5365.78	5954.99	3.72464	3.6764	3.46179	5.14855	PF02798 PF13410	PTHR11260 PTHR11260:SF195	EC:2.5.1.18	KOG0406		GO:0005515
Vigun11g188200.1	5953	2584	9321	3.60692	1.85077	8.00712e-51	3.20739e-49	860.22	1057.14	572.983	2581.36	2978.08	2193.34	3528.03	2781.45	3254.64	3441.64	4285.45	3601.4	2357.26	1452.4	2959.63	9114.39	9647.77	9201.51	4192.84	5195.35	5376.8	9690.7	9423	9423.86	1.44266	1.85077	0.626477	1.33291	PF06911	PTHR21068 PTHR21068:SF22
Vigun02g171900.1	2235	951	3518	3.69962	1.88738	8.19187e-51	3.27195e-49	780.247	877.899	671.229	953.161	957.435	942.35	1197.85	1064.71	980.357	1205.57	1417.17	1224.74	5013.85	4459.62	4970.37	3373.43	3454.88	3726.52	3740.73	3722.6	3547.94	4604.11	3595.53	4609.33	2.63244	1.88738	1.76362	1.73517	PF12638	PTHR31750 PTHR31750:SF4					AT4G22920	non-yellowing 1
Vigun11g035300.3	240	416	64	0.152907	-2.70928	8.19205e-51	3.27195e-49	698.224	780.965	641.11	453.482	398.996	395.96	500.21	489.712	515.679	337.867	445.349	389.004	34.6105	62.1933	49.9937	62.5617	86.312	42.0207	28.797	37.3278	49.8135	14.6209	24.1581	18.147	-3.85237	-2.70928	-3.69891	-4.36401	PF01753	PTHR24202
Vigun11g166500.1	1196	1912	481	0.251637	-1.99058	8.56782e-51	3.41708e-49	2175.67	1992.65	2072.49	2079.8	1824.65	1830.23	2635.62	2747.52	2386.67	2119.35	2044.63	2134.2	348.912	353.648	373.953	480.867	528.661	433.531	536.584	568.967	592.679	271.948	311.371	298.727	-2.53537	-1.99058	-2.19385	-2.83601	PF00294	PTHR10584 PTHR10584:SF168	EC:2.7.1.4	KOG2855	K00847	GO:0004747 GO:0006014	AT3G59480	pfkB-like carbohydrate kinase family protein
Vigun03g027400.1	319	11	627	56.5233	5.82077	8.84047e-51	3.52073e-49	20.5058	22.862	18.6453	11.3135	12.4443	9.50996	16.8212	21.0925	21.7228	8.44668	12.4168	12.4339	176.794	163.41	259.967	656.285	553.836	670.282	183.341	244.328	256.184	731.043	632.137	905.952	3.27473	5.82077	3.51942	6.09059	PF00365	PTHR13697 PTHR13697:SF7	EC:2.7.1.11		K00850	GO:0003872 GO:0005524 GO:0006002 GO:0006096
Vigun06g228400.1	160	291	29	0.100553	-3.31397	8.90258e-51	3.54035e-49	285.031	229.534	250.994	306.407	274.553	293.08	225.758	280.621	289.952	264.919	273.997	234.468	45.8356	57.3154	26.9966	28.2141	22.7768	36.8962	58.5538	40.7213	32.5312	64.3318	85.8955	94.9226	-2.55637	-3.31397	-2.59495	-1.65752	PF00892	PTHR31218 PTHR31218:SF7				GO:0016020 GO:0016021 GO:0022857	AT1G68170	nodulin MtN21 /EamA-like transporter family protein
Vigun02g079900.1	119	222	17	0.0747851	-3.74111	9.39836e-51	3.73213e-49	275.803	256.054	324.858	227.213	210.776	228.239	288.617	333.811	295.618	168.934	183.769	175.851	14.9667	24.3895	15.998	15.9471	21.578	12.2987	21.1178	15.836	26.4316	1.46209	6.71058	4.18776	-3.95205	-3.74111	-3.85634	-5.41825	PF00295	PTHR31375 PTHR31375:SF12	EC:3.2.1.15		K01213	GO:0004650 GO:0005975	AT3G26610	Pectin lyase-like superfamily protein
Vigun11g170600.1	4140	1465	6816	4.65368	2.21837	1.24177e-50	4.92401e-49	1614.83	1853.65	1557.6	1549.95	1361.1	1482.69	1513.02	1495.73	1504.54	1647.87	2221.78	1704.34	8604	9346.06	9960.74	6387.43	6239.64	7819.95	5404.23	4800.58	4893.92	9244.77	7874.2	9740.73	2.47332	2.21837	1.74218	2.26866	PF05562	PTHR33596 PTHR33596:SF2
Vigun01g231000.1	739	1226	253	0.206362	-2.27675	1.3995e-50	5.54149e-49	1491.8	1388.18	1423.49	1365.16	1147.21	1165.4	1756.49	1482.89	1427.09	1445.92	1374.12	1183.89	32.7397	35.3648	21.9972	294.408	171.425	293.12	64.3132	123.295	107.76	992.756	1007.93	833.364	-5.5778	-2.27675	-3.98175	-0.498552	PF10604	PTHR31213 PTHR31213:SF9			K14496		AT2G38310	PYR1-like 4
Vigun08g176800.1	5888	9182	2594	0.282477	-1.8238	1.45843e-50	5.76656e-49	5724.2	5640.5	5913.42	8636.91	9418.02	9491.8	5544.8	5865.54	5290.91	6154.56	6131.41	6200.98	1912.93	1876.77	1857.77	2823.86	2748.8	2208.65	1721.1	1654.87	1870.55	1948.96	2193.02	1917.99	-1.61327	-1.8238	-1.67053	-1.60912	PF00994 PF03453 PF03454	PTHR10192 PTHR10192:SF5	EC:2.10.1.1 EC:2.7.7.75	KOG2371	K15376	GO:0032324	AT5G20990	molybdopterin biosynthesis CNX1 protein / molybdenum cofactor biosynthesis enzyme CNX1 (CNX1)
Vigun06g030800.1	274	472	75	0.158497	-2.65747	1.61068e-50	6.35941e-49	617.226	671.227	597.365	418.599	468.995	529.099	403.709	392.503	424.066	355.529	356.776	389.004	69.2211	68.2906	92.9883	62.5617	85.1133	76.8672	86.3909	95.0163	130.125	35.0901	37.5793	29.3143	-3.03235	-2.65747	-1.96976	-3.43281	PF12708	PTHR31339 PTHR31339:SF3					AT4G23820	Pectin lyase-like superfamily protein
Vigun05g089200.1	137	254	19	0.0752263	-3.73262	1.69818e-50	6.69531e-49	222.488	214.902	228.046	235.698	255.886	270.601	238.153	234.768	268.229	220.382	199.496	125.227	8.41878	18.2921	11.9985	14.7204	32.367	10.249	12.4787	11.3115	15.249	5.84834	4.02635	2.79184	-4.10355	-3.73262	-4.24677	-5.42744		PTHR33257 PTHR33257:SF5
Vigun07g228500.3	533	188	877	4.65448	2.21862	1.73555e-50	6.83286e-49	142.516	161.863	118.326	188.558	227.109	149.566	265.598	149.481	174.727	112.111	146.518	158.089	1108.47	1079.24	996.874	977.68	812.772	840.415	886.947	860.802	861.061	899.183	779.77	921.307	2.91339	2.21862	2.14508	2.64151	PF00447	PTHR10015 PTHR10015:SF168			K09419	GO:0003700 GO:0005634 GO:0006355 GO:0043565	AT5G62020	heat shock transcription factor B2A
Vigun06g154000.1	21315	7425	35206	4.7417	2.2454	1.74246e-50	6.84578e-49	5512.99	6186.45	4313.51	7592.29	8871.25	5810.58	9604.03	6540.49	7835.3	6037.84	7109.03	8440.86	18554.1	13447.2	22889.1	35311.8	33977	36328.5	25921.1	31079.4	32072.8	52823.7	51820.5	48287.7	1.77731	2.2454	1.89317	2.8246	PF03188 PF04526	PTHR23130 PTHR23130:SF80		KOG4293		GO:0016021	AT4G17280	Auxin-responsive family protein
Vigun09g001700.1	1000	1606	393	0.244928	-2.02957	1.7438e-50	6.84578e-49	1062.2	1070.85	1115.85	1596.14	1502.65	1720.44	1361.63	1710.32	1603.71	1290.81	1454.42	1257.6	640.763	745.1	593.925	415.852	444.747	319.767	698.806	626.655	479.836	210.54	127.501	199.617	-0.714607	-2.02957	-1.37293	-2.89626		PTHR34206 PTHR34206:SF1					AT3G14280
Vigun09g237900.2	1805	764	2845	3.72229	1.89619	1.95049e-50	7.64631e-49	1001.71	1048.91	940.151	794.773	752.881	745.235	895.951	904.224	866.077	870.776	1018.18	933.433	6999.75	7421.73	7260.08	2695.06	3023.32	2816.41	4605.6	3921.68	3408.66	2264.77	2084.31	2537.78	2.85788	1.89619	2.16243	1.28693	PF00170	PTHR22952 PTHR22952:SF194			K14432	GO:0003700 GO:0006355 GO:0043565	AT1G45249	abscisic acid responsive elements-binding factor 2
Vigun09g207500.1	112	215	10	0.0463351	-4.43175	2.45761e-50	9.62063e-49	178.401	154.547	147.728	221.556	199.109	223.052	158.474	155.901	145.448	159.719	199.496	114.57	10.2896	3.65843	6.99912	9.81361	10.789	9.22406	3.8396	4.52458	6.09961	4.38626	4.02635	1.39592	-4.52024	-4.43175	-4.99056	-5.59405	PF03140	PTHR31549 PTHR31549:SF2					AT4G31980	(1 of 1) PF03140//PF05903 - Plant protein of unknown function (DUF247) // PPPDE putative peptidase domain (Peptidase_C97)
Vigun09g256800.1	691	103	1279	12.4167	3.63421	2.55321e-50	9.98071e-49	73.821	71.3293	68.1269	101.821	118.999	88.1832	269.139	187.081	155.837	224.989	215.224	241.574	143.119	84.1438	249.968	1253.69	1154.42	1428.7	502.987	740.901	890.543	1905.1	1658.86	1881.7	1.16196	3.63421	1.80211	2.99771	PF13041 PF13812	PTHR24015 PTHR24015:SF408				GO:0005515	AT1G20300	Pentatricopeptide repeat (PPR) superfamily protein
Vigun03g319300.1	6146	9996	2296	0.229679	-2.12231	2.809e-50	1.0965e-48	8429.95	6460.79	6769.66	9872.9	10765.1	9350.02	7012.68	7673.07	7831.53	6919.37	6504.74	5770.23	1468.61	1319.47	1562.8	2542.95	2120.64	2224.02	2087.78	1525.92	1896.98	640.393	687.164	790.091	-2.31568	-2.12231	-2.03073	-3.18015	PF16974	PTHR34806 PTHR34806:SF1				GO:0010167 GO:0015706	AT5G50200	nitrate transmembrane transporters
Vigun05g114500.1	7784	12102	3467	0.286457	-1.80361	2.84222e-50	1.1079e-48	8780.6	7545.36	8339.45	12393.9	12008.8	11903	10950.6	12306.1	10688.5	11561.2	9967.37	10769.6	3943.73	3523.07	3413.57	3586.87	3996.73	2816.41	4903.16	4848.09	4701.78	1665.32	2002.44	1679.29	-1.18076	-1.80361	-1.23184	-2.59464	PF14215	PTHR13902 PTHR13902:SF5				GO:0046983
Vigun02g127800.1	109	18	201	11.3522	3.50491	2.88321e-50	1.12229e-48	29.7335	10.9737	22.2309	21.6842	12.4443	19.0199	20.3625	14.673	20.7783	13.054	11.589	8.88138	393.812	410.963	361.954	228.166	163.034	212.153	186.22	141.393	192.138	312.886	256.344	323.853	4.21239	3.50491	3.21913	4.73551	PF00403	PTHR22814 PTHR22814:SF132	EC:3.6.3.3	KOG1603		GO:0030001 GO:0046872	AT3G05920	Heavy metal transport/detoxification superfamily protein
Vigun07g084400.2	852	1375	329	0.239657	-2.06096	3.44709e-50	1.33989e-48	1223.17	1284.84	1244.21	1403.82	1335.43	1385	1395.28	1192.18	1377.98	1429.79	1246.65	1376.61	586.508	620.713	561.929	341.023	329.664	317.718	483.789	411.737	376.142	540.972	491.215	443.903	-1.08469	-2.06096	-1.64076	-1.45723	PF03372	PTHR11200 PTHR11200:SF115		KOG0565	K01099	GO:0046856	AT2G37440	DNAse I-like superfamily protein
Vigun07g236800.1	1108	443	1773	3.9979	1.99924	4.33644e-50	1.68321e-48	134.313	129.856	113.306	379.002	492.328	459.071	339.08	343.899	360.787	48.3765	42.2171	33.7492	2765.1	2997.47	3027.62	1724.74	1778.99	1815.09	2217.37	2196.69	1978.31	603.841	590.531	745.421	4.54144	1.99924	2.61455	3.96351	PF02574	PTHR21091 PTHR21091:SF114	EC:2.1.1.10	KOG1579	K00547		AT3G22740	homocysteine S-methyltransferase 3
Vigun06g197100.1	671	246	1097	4.46326	2.1581	5.61782e-50	2.17752e-48	264.525	260.626	259.599	221.556	252.775	262.821	244.35	264.114	229.506	271.83	295.52	305.519	503.256	584.129	576.927	1095.44	1140.04	1054.62	337.884	375.541	457.471	1181.37	1315.27	1287.04	1.08462	2.1581	0.665978	2.11595	PF02263 PF02841	PTHR10751 PTHR10751:SF44		KOG2037		GO:0003924 GO:0005525	AT5G46070	Guanylate-binding family protein
Vigun07g038000.1	114	214	14	0.0650427	-3.94247	5.75123e-50	2.2261e-48	204.033	177.409	208.683	201.757	209.998	231.697	264.713	291.626	267.284	177.38	163.902	157.2	3.74168	8.53633	8.99886	12.267	13.1866	16.3983	3.8396	7.91802	8.13281	7.31043	1.34212	6.9796	-4.79366	-3.94247	-5.37184	-4.99496	PF03171 PF14226	PTHR10209 PTHR10209:SF174		KOG0143		GO:0016491 GO:0055114	AT1G52790	2-oxoglutarate (2OG) and Fe(II)-dependent oxygenase superfamily protein
Vigun08g142900.1	5157	9503	810	0.0852592	-3.552	6.53402e-50	2.52554e-48	4100.14	3362.54	4151.44	10043.5	9002.69	9462.41	8776.25	12205.2	9659.07	10805.6	8071.74	9396.5	1047.67	1049.97	1062.87	829.25	858.325	743.049	887.907	856.278	878.343	852.396	881.771	868.262	-1.87765	-3.552	-3.54641	-3.44154	PF00027 PF00520 PF11834 PF12796	PTHR10217 PTHR10217:SF478		KOG0498		GO:0005216 GO:0005249 GO:0005515 GO:0006811 GO:0006813 GO:0016020 GO:0055085	AT3G02850	STELAR K+ outward rectifier
Vigun03g327700.1	1487	2402	571	0.237876	-2.07172	6.58252e-50	2.54073e-48	2376.63	2316.37	2395.2	2379.6	2093.76	2731.95	3159.73	3047.4	2743.68	3853.99	3732.49	3219.5	357.331	315.844	299.962	579.003	561.028	573.942	274.531	490.917	364.96	871.403	809.296	808.238	-2.8647	-2.07172	-2.98517	-2.11823	PF02704	PTHR23201 PTHR23201:SF18
Vigun09g105800.1	520	856	183	0.21362	-2.22688	7.60134e-50	2.92987e-48	941.218	850.465	837.602	917.335	784.77	866.271	799.45	1000.52	801.853	1006.69	932.915	865.046	212.34	235.359	146.981	196.272	196.6	155.784	183.341	150.442	170.789	99.4218	132.87	101.902	-2.14448	-2.22688	-2.36639	-3.06907		PTHR14237	EC:2.8.1.9			GO:0003824
Vigun02g062000.1	3135	1192	5078	4.25901	2.09052	8.51737e-50	3.27835e-48	834.587	992.209	830.431	1224.69	1317.54	1034.86	1633.43	1216.94	1224.03	1290.04	1403.93	1556.02	2089.73	1579.22	2412.7	4893.31	5202.7	5138.83	3363.49	4305.14	4300.22	6892.27	6004.63	6636.2	1.19454	2.09052	1.55462	2.20039	PF00153	PTHR24089 PTHR24089:SF282		KOG0769		GO:0055085	AT3G05290	peroxisomal adenine nucleotide carrier 1
Vigun05g224600.1	439	137	741	5.39956	2.43284	9.45215e-50	3.63308e-48	115.858	67.6714	80.318	171.588	157.887	82.1314	424.072	573.164	351.342	39.9298	22.3502	34.6374	2444.25	2675.53	2662.66	738.474	656.931	827.091	1549.28	1592.65	1827.85	916.728	657.637	894.785	4.88245	2.43284	1.88174	4.67111	PF01657	PTHR32411					AT3G22060	Receptor-like protein kinase-related family protein
Vigun03g304300.1	5118	1892	8343	4.40926	2.14054	9.86423e-50	3.78619e-48	1532.81	1552.78	1519.59	1987.4	2176.2	1512.95	1737.01	1551.67	1696.26	1583.37	1605.08	1713.22	4836.12	3221.85	5051.36	8461.78	8621.61	7946.02	6482.2	6928.27	7793.27	7765.14	8416.41	7384.42	1.50926	2.14054	2.08867	2.26536	PF00056 PF02866	PTHR11540 PTHR11540:SF3	EC:1.1.1.27			GO:0003824 GO:0005975 GO:0016491 GO:0016616 GO:0019752 GO:0055114
Vigun06g210500.1	1268	365	2172	5.95909	2.57509	1.0078e-49	3.86284e-48	327.068	347.502	267.488	385.601	373.33	334.578	444.434	426.434	456.178	322.51	411.41	396.998	571.542	479.254	796.899	2206.83	1991.17	2318.31	1127.88	1651.47	1606.23	2739.95	2558.07	2454.03	0.971839	2.57509	1.72455	2.77708	PF00954 PF01453 PF07714 PF08276	PTHR27002 PTHR27002:SF66	EC:2.7.11.1	KOG1187		GO:0004672 GO:0004674 GO:0004713 GO:0005524 GO:0006468 GO:0048544	AT4G21390	S-locus lectin protein kinase family protein
Vigun05g260400.1	3743	6397	1089	0.170204	-2.55466	1.11494e-49	4.2676e-48	6835.62	8011.75	6685.04	6947.42	6118.72	6123.55	4748.9	3376.63	3992.26	3737.27	4043.73	3493.05	734.305	956.069	903.886	1180.09	1098.08	987.999	421.396	342.737	552.014	166.678	287.213	221.951	-3.05311	-2.55466	-3.20273	-4.06018	PF02535	PTHR11040 PTHR11040:SF23		KOG1558	K14709	GO:0016020 GO:0030001 GO:0046873 GO:0055085	AT5G59520	ZRT/IRT-like protein 2
Vigun05g214900.1	2408	636	4179	6.56662	2.71515	1.14861e-49	4.39035e-48	426.521	416.088	407.327	648.64	641.66	619.012	951.727	912.478	848.132	838.525	936.226	842.843	1736.14	1268.25	2128.73	4108.22	4103.42	4326.08	2191.45	2946.64	3155.53	8022.46	6987.06	8332.25	2.03798	2.71515	1.61246	3.1566	PF00069	PTHR24056 PTHR24056:SF234	EC:2.7.11.22 EC:2.7.11.23			GO:0004672 GO:0004713 GO:0005524 GO:0006468
Vigun03g043800.1	2265	3552	978	0.275236	-1.86126	1.49256e-49	5.69715e-48	7230.36	7393.56	6933.88	3656.14	3411.3	3587.85	5827.22	5780.25	6324.16	4749.34	4759.77	4940.71	806.332	937.777	975.877	944.56	1080.1	908.058	1416.81	1394.7	1767.87	356.749	409.346	424.36	-2.98654	-1.86126	-1.96928	-3.60147	PF00230	PTHR19139 PTHR19139:SF169		KOG0223	K09872	GO:0005215 GO:0006810 GO:0016020	AT4G00430	plasma membrane intrinsic protein 1;4
Vigun07g134500.1	377	630	124	0.196054	-2.35068	1.7288e-49	6.58976e-48	741.286	769.076	575.134	616.585	639.327	635.438	588.743	606.179	600.681	844.668	812.886	897.019	88.8649	109.753	84.9893	147.204	135.462	88.141	123.827	102.934	110.81	43.8626	111.396	53.045	-2.87843	-2.35068	-2.41121	-3.61633	PF00249	PTHR10641 PTHR10641:SF618		KOG0048	K09422	GO:0003677	AT1G09540	myb domain protein 61
Vigun10g167600.1	1303	2068	538	0.260255	-1.942	1.95852e-49	7.45507e-48	2255.64	2380.39	2408.82	2027.94	1984.87	2190.75	2325.75	2157.85	2138.27	1998.79	2455.21	1974.33	1353.55	1506.05	1041.87	567.962	516.674	529.871	780.398	781.622	660.791	770.519	550.268	699.356	-0.85255	-1.942	-1.57486	-1.66999	PF00153	PTHR24089 PTHR24089:SF319		KOG0765	K15121	GO:0055085	AT1G72820	Mitochondrial substrate carrier family protein
Vigun01g138800.1	528	910	145	0.159747	-2.64614	1.97548e-49	7.50928e-48	1208.82	1490.6	1279.35	806.086	951.213	972.609	639.206	715.309	820.742	953.707	1126.62	1094.19	170.246	225.603	169.979	159.471	161.835	114.788	186.22	107.459	176.889	86.263	111.396	73.9838	-2.81389	-2.64614	-2.20871	-3.54675	PF02309	PTHR31734 PTHR31734:SF37			K14484	GO:0005634 GO:0006355
Vigun05g290000.1	811	1400	222	0.158666	-2.65594	1.99808e-49	7.58471e-48	3371.16	3920.37	3403.48	1170.95	1459.87	1570.01	1182.8	1518.66	1410.09	1599.49	1759.87	1790.49	244.145	207.311	292.963	215.899	273.321	177.307	301.408	157.229	290.748	43.8626	96.6324	43.2735	-3.84468	-2.65594	-2.4559	-4.80857	PF04862	PTHR31265 PTHR31265:SF9
Vigun04g031600.1	523	900	145	0.160985	-2.635	2.15477e-49	8.16825e-48	1099.11	954.716	1224.85	765.546	899.88	1035.72	874.703	815.269	827.354	905.331	764.047	809.094	220.759	212.189	197.975	193.819	135.462	105.564	172.782	187.77	191.121	166.678	182.528	142.384	-2.37758	-2.635	-2.19001	-2.33392	PF08241 PF13489	PTHR10108 PTHR10108:SF793	EC:2.1.1.103	KOG1269	K05929	GO:0000234 GO:0006656 GO:0008152 GO:0008168	AT1G48600	S-adenosyl-L-methionine-dependent methyltransferases superfamily protein
Vigun07g230200.1	672	223	1121	5.03002	2.33056	2.1634e-49	8.18972e-48	184.553	192.04	139.839	255.496	217.776	195.386	240.809	173.325	181.338	128.236	157.279	186.509	403.166	269.504	463.941	1165.37	1177.2	1020.8	829.353	873.245	966.788	788.064	907.271	933.87	1.13809	2.33056	2.1644	2.47769		PTHR33648 PTHR33648:SF1					AT5G62150	peptidoglycan-binding LysM domain-containing protein
Vigun03g152300.1	435	720	149	0.207492	-2.26887	2.47438e-49	9.35412e-48	1115.52	1180.59	1164.61	816.457	626.105	718.434	518.802	551.155	618.626	643.484	557.928	484.035	417.197	379.257	355.955	150.884	178.618	118.888	476.11	421.918	434.089	23.3934	41.6056	41.8776	-1.58642	-2.26887	-0.342093	-3.97911	PF13229	PTHR31375 PTHR31375:SF26	EC:3.2.1.15				AT1G48100	Pectin lyase-like superfamily protein
Vigun07g201500.1	5644	1762	9527	5.40826	2.43516	2.83621e-49	1.07073e-47	1242.65	1332.4	1130.19	1944.98	1865.87	1474.04	1626.35	1566.34	1723.65	1437.47	1148.97	1504.51	2553.7	1914.58	2760.65	9427.19	8440.6	10714.3	3832.88	4611.68	4974.23	14655.9	14555.3	12926.2	0.964215	2.43516	1.4486	3.3646	PF00320	PTHR10071 PTHR10071:SF194				GO:0003677 GO:0003700 GO:0005634 GO:0006355 GO:0008270 GO:0043565 GO:0045893	AT3G54810	Plant-specific GATA-type zinc finger transcription factor family protein
Vigun04g201600.1	221	39	402	10.1852	3.34841	2.97944e-49	1.12326e-47	29.7335	32.9212	20.0795	43.3684	41.2218	33.7171	31.8718	19.2583	42.501	30.7152	43.0449	39.0781	367.62	278.04	330.958	368.01	393.199	443.78	166.063	186.639	199.254	347.976	373.108	460.654	3.56124	3.34841	2.55949	3.38858	PF14368	PTHR33214 PTHR33214:SF9					AT1G48750	Bifunctional inhibitor/lipid-transfer protein/seed storage 2S albumin superfamily protein
Vigun02g040200.2	7533	1700	13366	7.86308	2.97509	3.28997e-49	1.23864e-47	696.173	860.524	649.715	1776.22	1938.2	1385	1683.89	1461.8	1725.54	1367.59	1410.55	1513.39	4436.7	2519.44	5865.26	13097.5	13805.1	13194.5	7057.18	9251.64	9177.88	11711.3	13792.9	11880.7	2.53878	2.97509	2.38739	3.12289	PF03398	PTHR12161 PTHR12161:SF23					AT1G13340	Regulator of Vps4 activity in the MVB pathway protein
Vigun01g192000.1	145	28	261	9.36352	3.22705	3.50823e-49	1.31901e-47	18.4553	14.6317	23.6651	29.2265	23.3331	31.1235	18.5919	22.0095	24.5562	11.5182	14.9001	13.3221	422.81	435.353	490.938	289.501	226.569	267.498	292.769	233.016	225.685	212.002	194.607	262.433	4.57118	3.22705	3.52771	4.07342	PF12695	PTHR11614 PTHR11614:SF88	EC:2.3.1.22	KOG1455			AT3G62860	alpha/beta-Hydrolases superfamily protein
Vigun02g099000.1	801	321	1281	3.99318	1.99754	3.96402e-49	1.48834e-47	429.597	412.43	367.885	355.432	311.886	294.809	268.254	266.865	306.008	356.296	434.588	386.34	2395.61	2388.95	2467.69	1348.14	1223.95	1269.85	2079.14	1898.06	1748.55	1726.72	1607.86	2029.67	2.58353	1.99754	2.76707	2.18799	PF01370	PTHR10366 PTHR10366:SF397	EC:1.23.1.1 EC:1.23.1.4			GO:0003824 GO:0050662	AT1G32100	pinoresinol reductase 1
Vigun04g067600.2	3964	483	7444	15.4051	3.94534	3.99997e-49	1.4998e-47	224.539	210.33	159.202	530.791	543.661	375.211	508.178	365.908	390.065	315.599	272.342	439.628	4215.94	2887.72	5012.37	7470.61	6646.03	8215.56	3691.77	4829.99	4118.25	10225.8	9942.4	8058.65	4.35014	3.94534	3.32176	4.77976	PF00122 PF00689 PF00690 PF12710	PTHR24093 PTHR24093:SF292	EC:3.6.3.8		K01537	GO:0000166 GO:0005388 GO:0005524 GO:0016020 GO:0016021 GO:0046872 GO:0070588	AT3G22910	ATPase E1-E2 type family protein / haloacid dehalogenase-like hydrolase family protein
Vigun11g159900.1	129	6	253	42.0553	5.39421	4.5563e-49	1.70608e-47	10.2529	15.5461	10.0398	5.65674	5.44439	6.91633	11.5093	12.8389	11.3336	4.60728	5.7945	11.5458	1534.09	1321.91	1442.82	250.247	262.532	244.95	642.172	712.622	565.23	576.062	422.767	785.903	6.90627	5.39421	5.74979	6.3455	PF00201	PTHR11926 PTHR11926:SF102		KOG1192		GO:0008152 GO:0016758	AT3G46670	UDP-glucosyl transferase 76E11
Vigun05g127200.1	1862	635	3089	4.86218	2.2816	4.73846e-49	1.77188e-47	379.358	429.805	329.878	704.265	722.548	478.956	791.483	727.231	802.798	628.126	807.919	673.209	401.295	276.821	485.939	3249.53	3275.06	2741.6	555.782	803.114	952.555	3051.37	3124.45	2921.66	0.0313401	2.2816	-0.00626564	2.10873	PF00957 PF13774	PTHR21136 PTHR21136:SF108		KOG0859		GO:0006810 GO:0016021 GO:0016192
Vigun10g061100.1	2269	334	4205	12.5898	3.65418	5.19874e-49	1.94136e-47	153.794	162.777	124.78	383.716	355.441	262.821	386.003	400.757	445.789	267.222	290.553	305.519	1944.74	1834.09	1794.77	4077.55	3969.16	4567.96	2207.77	2514.54	2649.26	7499.04	7440.7	5702.33	3.65861	3.65418	2.58033	4.57959	PF10250	PTHR31741 PTHR31741:SF4					AT2G37980	O-fucosyltransferase family protein
Vigun08g141600.1	679	141	1218	8.62215	3.10805	5.97883e-49	2.22964e-47	142.516	192.955	140.557	136.705	147.776	139.191	111.551	146.73	134.114	99.0566	144.863	98.5833	2017.7	1625.56	1891.76	1178.86	1137.64	1336.46	1376.5	1243.13	1178.24	1562.97	1763.54	1240.97	3.53947	3.10805	3.27481	3.73721	PF02990	PTHR10766 PTHR10766:SF58				GO:0016021
Vigun03g249800.1	845	327	1362	4.16345	2.05778	6.4002e-49	2.38355e-47	211.21	207.587	202.229	308.293	325.886	347.546	380.691	348.484	382.509	310.224	322.009	333.052	681.921	632.908	895.887	1335.88	1325.85	1425.63	894.626	939.982	923.074	868.479	939.482	901.764	1.83179	2.05778	1.31071	1.48912	PF08596	PTHR10241 PTHR10241:SF27		KOG1983		GO:0005515	AT4G35560	Transducin/WD40 repeat-like superfamily protein
Vigun02g196300.1	2537	122	4953	40.7022	5.34703	7.53209e-49	2.80131e-47	122.01	91.4479	79.6009	135.762	137.665	91.6414	107.125	90.7893	107.669	180.452	161.418	176.739	3796.87	3509.65	4272.46	4812.35	4286.83	5759.91	2681	3158.16	3342.58	14356.2	12134.1	10353.5	5.30418	5.34703	4.90913	6.15063	PF07690	PTHR23500 PTHR23500:SF70		KOG0254		GO:0016020 GO:0016021 GO:0022891 GO:0055085	AT5G26340	Major facilitator superfamily protein
Vigun08g018800.1	56	2	110	61.8235	5.95008	7.57782e-49	2.81452e-47	3.07588	1.82896	3.58563	2.82837	0.77777	1.72908	3.54131	1.83413	0.944468	1.53576	0.827786	0.888138	260.047	220.725	225.971	111.63	98.2998	119.913	249.574	193.426	182.988	137.436	99.3166	135.404	6.3792	5.95008	6.63009	6.83858	PF03372	PTHR11200	EC:3.1.3.56	KOG0565	K01106	GO:0046856	AT1G47510	inositol polyphosphate 5-phosphatase 11
Vigun01g015900.1	2058	3782	334	0.0883437	-3.50073	8.11278e-49	3.00915e-47	4010.94	3883.79	5114.54	3411.96	3622.85	4311.47	2675.46	2757.61	2983.57	1508.88	1862.52	1518.72	315.237	337.795	473.94	371.69	412.38	218.303	396.438	282.787	434.089	13.1588	30.8687	30.7102	-3.52902	-3.50073	-2.91838	-6.03189	PF00892	PTHR31218 PTHR31218:SF19				GO:0016020 GO:0016021 GO:0022857	AT5G07050	nodulin MtN21 /EamA-like transporter family protein
Vigun03g218000.1	5262	2346	8177	3.48494	1.80113	9.48063e-49	3.51178e-47	1507.18	1817.07	1405.57	2591.73	2568.2	1879.51	2628.54	1976.27	2394.23	1966.54	2090.99	2109.33	4544.27	3729.16	4620.42	8160.01	7944.3	8427.72	4868.61	5275.67	5359.52	10249.2	9145.18	10042.2	1.44683	1.80113	1.14739	2.25501		PTHR31248					AT5G17650	glycine/proline-rich protein
Vigun03g041100.1	6767	1732	11801	6.81319	2.76833	1.05132e-48	3.88903e-47	1184.21	1194.31	978.159	1818.64	1945.98	1431.68	1636.08	1416.86	1483.76	1452.83	1361.71	1904.17	14308.2	11630.1	14692.1	11496.6	10246	13660.8	13526.9	13432.4	12286.6	19552.5	15569.9	18494.5	3.59746	2.76833	3.11282	3.50622	PF00155	PTHR11751 PTHR11751:SF380	EC:4.4.1.14		K01762	GO:0003824 GO:0009058 GO:0030170	AT4G11280	1-aminocyclopropane-1-carboxylic acid (acc) synthase 6
Vigun04g151000.1	687	1111	264	0.237452	-2.07429	1.11889e-48	4.13345e-47	1105.26	1075.43	1061.35	1158.69	1112.99	1059.93	1304.09	1265.55	1106.92	1110.35	1091.02	1116.39	539.737	615.835	464.941	277.234	285.309	228.552	415.636	363.098	331.412	263.175	268.423	287.559	-1.00045	-2.07429	-1.7276	-2.018		PTHR31798 PTHR31798:SF4					AT4G25620	hydroxyproline-rich glycoprotein family protein
Vigun07g156800.1	355	596	114	0.191703	-2.38306	1.1588e-48	4.27514e-47	503.418	593.497	548.601	584.53	592.661	610.366	672.849	619.018	643.183	675.735	756.596	643.9	85.1232	76.827	66.9915	131.257	115.083	96.3402	152.624	109.721	154.523	81.8768	77.8428	99.1103	-2.84549	-2.38306	-2.21471	-3.00389	PF05030	PTHR23107 PTHR23107:SF6		KOG3227			AT5G28640	SSXT family protein
Vigun09g033000.1	202	352	51	0.145738	-2.77855	1.23418e-48	4.54716e-47	427.547	393.226	418.084	329.034	309.552	416.709	391.315	359.489	373.065	526.766	436.243	435.188	71.0919	90.2412	74.9905	63.7884	62.3365	27.6722	119.987	91.6228	112.843	32.1659	20.1318	25.1266	-2.39017	-2.77855	-1.79239	-4.17464	PF13450	PTHR10742 PTHR10742:SF300	EC:1.5.3.17	KOG0685	K12259		AT4G29720	polyamine oxidase 5
Vigun02g038900.1	5844	1137	10551	9.2815	3.21436	1.28912e-48	4.74325e-47	382.434	572.464	271.073	1182.26	1511.21	716.705	787.941	434.688	624.293	430.013	545.511	849.948	2509.73	1090.21	3097.61	10463.8	10521.7	10666.1	3884.71	5541.48	5997.95	8458.16	7400.43	7610.56	2.44971	3.21436	3.062	3.68442	PF03321	PTHR31901 PTHR31901:SF4			K14487		AT2G14960	Auxin-responsive GH3 family protein
Vigun06g033900.1	381	641	121	0.189576	-2.39915	1.85554e-48	6.81824e-47	457.28	486.503	531.39	593.015	648.66	680.394	416.104	412.678	461.845	466.103	489.222	482.259	112.25	114.631	143.982	137.39	123.474	103.514	160.303	140.262	152.49	57.0213	55.0268	32.1062	-1.99193	-2.39915	-1.51031	-3.31796	PF02458	PTHR31642 PTHR31642:SF57	EC:2.3.1.133		K13065	GO:0016747
Vigun11g029100.1	846	1359	333	0.245331	-2.0272	1.92895e-48	7.07854e-47	1727.62	1784.15	1650.11	1348.19	1284.88	1442.92	947.3	928.985	1241.98	1045.09	839.375	871.263	404.102	393.891	498.937	327.529	375.218	297.22	616.255	610.819	604.878	59.9455	118.106	93.5266	-1.99279	-2.0272	-0.76736	-3.34299	PF00069 PF12799	PTHR27003 PTHR27003:SF47	EC:2.7.11.1	KOG1187		GO:0004672 GO:0004713 GO:0005515 GO:0005524 GO:0006468
Vigun03g380900.1	3918	628	7208	11.4715	3.51999	1.93899e-48	7.10594e-47	289.132	349.331	205.098	690.123	705.437	489.33	733.051	464.034	739.518	635.805	459.421	882.809	859.651	370.721	1364.83	7301.32	5959.13	8362.12	1903.48	2839.18	2619.78	10070.8	9460.58	9659.77	1.62128	3.51999	1.92666	3.88339	PF00722 PF06955	PTHR31062 PTHR31062:SF32	EC:2.4.1.207			GO:0004553 GO:0005618 GO:0005975 GO:0006073 GO:0010411 GO:0016762 GO:0042546 GO:0048046	AT5G57560	Xyloglucan endotransglucosylase/hydrolase family protein
Vigun03g438000.1	202	50	353	7.01135	2.80969	2.09239e-48	7.65792e-47	24.607	21.9475	22.948	49.9679	46.6662	54.4661	44.2664	35.7655	17.9449	49.9122	62.9117	51.512	211.405	217.067	200.975	320.169	383.609	355.639	237.095	228.492	258.217	505.882	505.978	531.845	3.17895	2.80969	2.88509	3.23168	PF00168	PTHR23180 PTHR23180:SF249		KOG1030		GO:0005515	AT5G47710	Calcium-dependent lipid-binding (CaLB domain) family protein
Vigun10g051500.1	1532	210	2853	13.5931	3.7648	2.20716e-48	8.06725e-47	159.946	265.199	103.983	286.608	217.776	125.359	456.829	215.51	330.564	198.881	182.113	278.875	2207.59	1475.57	2677.66	2883.97	2580.97	3095.19	1546.4	1935.39	1660.11	2949.03	2932.53	2751.36	3.58753	3.7648	2.35812	3.70959	PF05003 PF11961	PTHR31371 PTHR31371:SF3
Vigun10g153500.3	879	1417	341	0.240868	-2.05369	2.28046e-48	8.32411e-47	1271.36	1124.81	1173.93	1288.79	1393.76	1569.14	863.194	871.21	875.522	506.801	495.016	463.608	313.366	269.504	341.957	327.529	393.199	303.369	321.566	366.491	401.557	80.4147	96.6324	87.943	-1.94871	-2.05369	-1.26019	-2.46731	PF00719	PTHR10286 PTHR10286:SF10	EC:3.6.1.1	KOG1626	K01507	GO:0000287 GO:0004427 GO:0005737 GO:0006796
Vigun03g190600.1	295	100	490	4.87745	2.28613	2.542e-48	9.26653e-47	308.613	274.344	294.021	99.9358	108.11	93.3705	191.231	117.384	138.837	119.789	97.6788	133.221	962.547	1071.92	1109.86	478.413	456.735	534.996	756.4	844.966	772.617	1639	1492.43	1345.67	1.84214	2.28613	2.40751	3.6743		PTHR27000 PTHR27000:SF167
Vigun09g131500.1	1622	211	3034	14.4141	3.84941	2.78755e-48	1.01482e-46	94.3268	105.165	73.1468	205.528	288.553	137.462	342.622	195.334	182.282	399.298	368.365	667.88	912.035	519.497	1116.86	3026.27	3237.9	2838.96	1850.69	2453.46	2979.66	5029.57	5403.36	4457.17	3.22452	3.84941	3.33814	3.37469		PTHR33599 PTHR33599:SF4
Vigun08g079000.1	447	737	158	0.213775	-2.22584	3.04811e-48	1.10822e-46	911.484	948.314	794.575	732.548	734.993	744.37	816.272	725.397	815.076	681.878	658.09	782.45	352.653	496.327	333.958	150.884	191.805	130.162	204.458	188.901	189.088	87.7251	80.527	82.3593	-1.166	-2.22584	-2.01659	-3.08218	PF13639	PTHR14155 PTHR14155:SF95			K10664	GO:0005515 GO:0008270
Vigun06g023000.1	2641	1163	4119	3.54201	1.82457	3.16472e-48	1.1491e-46	1355.44	1402.81	1236.32	1122.86	1256.88	1109.21	1598.02	1315.99	1455.42	1247.04	1576.93	1367.73	4686.46	4503.52	4820.39	4243.16	3918.81	4195.92	5242.01	5732.65	5279.21	7604.31	7140.06	8032.12	1.81038	1.82457	1.89527	2.44194	PF16845	PTHR11413 PTHR11413:SF50				GO:0004869	AT2G40880	cystatin A
Vigun05g253900.1	5144	1605	8684	5.4105	2.43576	3.46972e-48	1.25818e-46	1286.74	1311.36	1219.83	1707.39	1569.54	1538.02	1651.14	1550.75	1585.76	1498.13	1525.61	1536.48	1303.98	1167.04	1628.79	8756.19	8012.64	9282.48	2336.39	3222.64	3565.22	9626.37	11114.1	9207.49	0.102765	2.43576	0.930388	2.71528	PF07714 PF11721	PTHR27003 PTHR27003:SF94	EC:2.7.11.1	KOG1187		GO:0004672 GO:0004713 GO:0005524 GO:0006468	AT3G46290	hercules receptor kinase 1
Vigun05g140700.1	1418	2401	435	0.180981	-2.46609	3.77073e-48	1.36554e-46	3172.25	3574.7	2921.57	2430.51	2406.42	2367.11	1843.25	1499.4	2166.61	2107.06	1743.32	1561.35	641.698	676.809	598.924	450.199	479.511	374.087	1348.66	1359.64	1218.9	100.884	124.817	149.363	-2.33412	-2.46609	-0.488357	-3.85088	PF14368	PTHR33122 PTHR33122:SF9
Vigun11g063500.1	584	79	1090	13.7587	3.78227	4.14538e-48	1.49924e-46	46.1381	88.7044	27.9679	83.9084	102.666	51.0079	94.73	44.019	63.2793	37.6261	56.2895	69.2748	689.405	549.984	671.915	996.081	1282.69	990.049	595.137	717.147	817.347	868.479	1038.8	844.532	3.55329	3.78227	3.39797	4.07575		PTHR33320 PTHR33320:SF5					AT1G52855
Vigun10g044600.1	108	15	201	13.2192	3.72456	4.39703e-48	1.58817e-46	23.5817	18.2896	15.7768	16.0274	13.9999	15.5617	32.7571	37.5996	39.6676	15.3576	16.5557	18.6509	423.745	364.623	329.958	207.312	160.636	234.701	148.784	167.41	160.623	210.54	225.476	195.429	4.27793	3.72456	2.11561	3.64247	PF00067	PTHR24298 PTHR24298:SF74		KOG0156	K17961	GO:0004497 GO:0005506 GO:0016705 GO:0020037 GO:0055114	AT3G25180	cytochrome P450, family 82, subfamily G, polypeptide 1
Vigun03g168200.1	639	1035	243	0.234788	-2.09057	6.47629e-48	2.33613e-46	1074.51	1111.09	989.633	1084.21	1018.1	1003.73	844.602	891.385	787.686	997.477	1191.18	1039.12	186.149	210.969	208.974	269.874	291.303	168.083	138.225	113.115	154.523	190.071	159.712	192.637	-2.38925	-2.09057	-2.63646	-2.57306	PF13578	PTHR10509 PTHR10509:SF20	EC:2.1.1.267	KOG1663	K00588	GO:0008171	AT1G67980	caffeoyl-CoA 3-O-methyltransferase
Vigun03g045500.1	12859	5879	19839	3.37443	1.75464	6.98779e-48	2.51734e-46	6055.37	6367.51	5162.58	5935.81	6232.27	5469.95	7766.09	6267.21	7178.9	6068.56	7092.47	7673.51	8157.8	7086.37	10055.7	20147.3	18425.2	20945.8	11735.7	13952.7	14676.7	30880.7	27812.7	30870.8	0.524748	1.75464	0.928214	2.10394	PF00578	PTHR11592 PTHR11592:SF42	EC:1.11.1.12	KOG1651	K00432	GO:0004602 GO:0006979 GO:0016209 GO:0016491 GO:0055114	AT4G11600	glutathione peroxidase 6
Vigun03g390900.1	3942	1007	6877	6.83174	2.77225	7.28718e-48	2.62177e-46	403.965	276.173	329.161	1056.87	1010.32	952.725	1282.84	1280.22	1225.92	1039.71	1573.62	1322.44	3816.51	3547.45	4665.41	6929.63	5404.09	8297.56	5421.51	5956.62	5860.71	16438.2	14847.8	16945.1	3.57514	2.77225	2.18578	3.61525	PF00722 PF06955	PTHR31062 PTHR31062:SF23	EC:2.4.1.207			GO:0004553 GO:0005618 GO:0005975 GO:0006073 GO:0010411 GO:0016762 GO:0042546 GO:0048046	AT5G57560	Xyloglucan endotransglucosylase/hydrolase family protein
Vigun05g110800.1	217	376	58	0.155556	-2.68449	7.80472e-48	2.80431e-46	415.243	509.365	474.737	376.174	350.774	400.283	412.562	386.084	375.898	492.211	486.738	449.398	122.54	137.801	135.983	65.0151	61.1377	49.195	126.707	105.197	127.075	71.6422	53.6847	55.8368	-1.82	-2.68449	-1.71013	-2.97898	PF00011	PTHR11527 PTHR11527:SF158		KOG0710	K13993
Vigun05g054000.2	3777	1512	6042	3.9946	1.99805	8.2471e-48	2.9594e-46	1340.06	1065.37	1181.82	1793.19	1455.21	1289.03	1448.4	1564.51	1674.54	1203.27	1508.23	1300.23	1661.31	1342.64	2192.72	6110.2	5929.16	6085.83	3021.76	3892.27	3797.01	3419.82	3952.53	4119.36	0.534711	1.99805	1.19222	1.5183	PF00262	PTHR11073 PTHR11073:SF6		KOG0674	K08057	GO:0005509 GO:0005515 GO:0005783 GO:0006457 GO:0051082
Vigun06g225800.1	1187	1876	498	0.265418	-1.91366	8.34573e-48	2.9909e-46	2636.03	2587.06	2661.97	1793.19	1829.32	2005.74	2278.83	2365.11	2218.55	2111.67	2184.53	2209.69	253.499	284.138	296.963	566.736	498.692	428.406	419.476	488.655	438.155	159.367	198.633	280.58	-3.23997	-1.91366	-2.34975	-3.34881	PF00201	PTHR11926 PTHR11926:SF227	EC:2.4.1.273		K18823	GO:0008152 GO:0016758
Vigun05g068800.1	225	399	51	0.127391	-2.97266	8.65237e-48	3.09676e-46	133.288	156.376	133.385	409.171	374.885	412.386	130.143	136.642	119.003	394.69	312.903	372.13	15.9021	17.0727	24.9968	42.9345	62.3365	47.1452	19.198	30.5409	27.4482	21.9313	60.3953	43.2735	-2.86741	-2.97266	-2.32138	-3.10375		PTHR23155 PTHR23155:SF638					AT5G45500	RNI-like superfamily protein
Vigun11g114400.2	1086	1724	448	0.260061	-1.94308	1.04417e-47	3.73233e-46	1780.93	1851.82	1889.63	1749.82	1557.87	1865.68	1757.37	2023.96	2109.94	1677.82	1505.74	1568.45	460.227	451.206	468.941	527.481	417.175	400.734	526.025	573.491	642.492	197.382	279.16	298.727	-2.00023	-1.94308	-1.75783	-2.61577	PF00722 PF06955	PTHR31062 PTHR31062:SF11	EC:2.4.1.207		K08235	GO:0004553 GO:0005618 GO:0005975 GO:0006073 GO:0010411 GO:0016762 GO:0042546 GO:0048046	AT4G03210	xyloglucan endotransglucosylase/hydrolase 9
Vigun05g013800.1	2430	3792	1068	0.281523	-1.82867	1.05626e-47	3.77067e-46	3494.19	3518.91	3792.16	3667.46	3625.96	4082.36	4173.43	4655.93	4002.65	3156.76	3113.3	2929.08	1753.91	1663.36	1529.81	1007.12	1173.6	1021.82	1894.84	1672.97	1579.8	1038.08	852.244	970.164	-1.12708	-1.82867	-1.31777	-1.68524		PTHR31096 PTHR31096:SF4	EC:2.7.7.59			GO:0008152 GO:0016597	AT2G39570	ACT domain-containing protein
Vigun08g195600.1	280	15	545	35.1354	5.13485	1.2698e-47	4.5271e-46	23.5817	10.0593	11.474	10.3707	24.8886	11.239	20.3625	29.346	17.0004	16.8934	25.6614	10.6577	2160.82	2095.06	2057.74	471.053	511.878	650.809	873.508	1104	928.157	2697.55	1923.25	2786.26	7.12872	5.13485	5.44484	7.12099	PF00285	PTHR11739 PTHR11739:SF4	EC:2.3.3.1 EC:2.3.3.16	KOG2617	K01647	GO:0046912	AT3G58750	citrate synthase 2
Vigun04g096000.1	1813	134	3492	26.0237	4.70176	1.35116e-47	4.81095e-46	33.8346	42.066	24.3823	144.247	164.109	94.235	470.109	289.792	297.507	379.333	576.967	580.842	666.955	252.431	1052.87	3410.23	3222.32	3844.38	1053.01	1823.41	1922.39	11261	9535.74	11988.2	4.2977	4.70176	2.18214	4.41471	PF02365	PTHR31989 PTHR31989:SF20				GO:0003677 GO:0006355	AT5G14000	NAC domain containing protein 84
Vigun08g111300.1	847	347	1347	3.88369	1.95743	1.4661e-47	5.21345e-46	229.665	191.126	205.098	334.691	357.774	348.41	238.153	242.105	218.172	244.186	180.457	240.685	2402.16	2327.98	2109.73	1183.77	1428.94	1429.73	1831.49	1898.06	1814.63	1948.96	1970.23	1894.26	3.44999	1.95743	2.98879	3.12726	PF00300	PTHR23029 PTHR23029:SF40		KOG4754			AT5G64460	Phosphoglycerate mutase family protein
Vigun02g029200.2	331	93	569	6.12176	2.61395	1.55526e-47	5.52339e-46	93.3015	110.652	100.398	89.5651	95.6657	93.3705	175.295	142.145	130.337	70.645	100.162	127.004	564.058	423.158	588.926	590.043	490.3	625.186	500.107	520.327	546.931	893.334	806.612	751.005	2.37259	2.61395	1.80749	3.04087		PTHR34197 PTHR34197:SF3					AT3G25590
Vigun06g141200.1	145	9	280	30.5928	4.93512	1.85611e-47	6.58335e-46	52.2899	25.6054	39.4419	8.48512	7.7777	11.239	7.08262	11.0048	21.7228	3.07152	5.7945	3.55255	3041.05	2846.26	3266.59	223.26	368.025	250.075	631.614	639.098	406.64	500.033	283.187	678.417	6.28565	4.93512	5.39691	6.87894	PF00141	PTHR31388 PTHR31388:SF22	EC:1.11.1.7		K00430	GO:0004601 GO:0006979 GO:0020037 GO:0055114
Vigun08g125300.1	177	20	334	17.0603	4.09257	2.05957e-47	7.29558e-46	15.3794	17.3751	15.7768	24.5126	18.6665	15.5617	36.2984	42.1849	48.1679	26.1079	39.7337	30.1967	105.702	59.7543	155.98	328.756	275.719	397.66	396.438	496.573	437.139	460.557	432.162	390.858	2.72755	4.09257	3.39266	3.74041	PF00201	PTHR11926 PTHR11926:SF288	EC:2.4.1.203	KOG1192		GO:0008152 GO:0016758	AT2G30150	UDP-Glycosyltransferase superfamily protein
Vigun09g198000.1	282	48	515	10.6757	3.41625	2.12615e-47	7.52178e-46	30.7588	16.4606	22.948	57.5102	31.8886	55.3307	41.6104	44.9361	41.5566	11.5182	10.7612	22.2034	1628.57	1570.68	1544.8	580.229	433.958	530.896	566.34	501.098	443.238	385.991	381.161	667.25	6.07918	3.41625	3.55982	5.01106	PF02365	PTHR31744 PTHR31744:SF6				GO:0003677 GO:0006355	AT2G24430	NAC domain containing protein 38
Vigun05g078600.1	1441	2265	618	0.272611	-1.87508	2.24898e-47	7.9461e-46	3383.46	3240	3082.92	2339.06	2373.75	2082.68	2523.18	2454.06	2515.12	2348.95	2240.82	2366.89	482.677	482.912	496.937	697.993	596.992	557.543	768.879	647.016	861.061	216.389	256.344	206.596	-2.73047	-1.87508	-1.71831	-3.35621	PF02469	PTHR32382 PTHR32382:SF5					AT3G60900	FASCICLIN-like arabinogalactan-protein 10
Vigun09g004200.1	1704	744	2664	3.57952	1.83977	2.28144e-47	8.05047e-46	1652.77	1654.29	1734.01	720.292	772.326	740.047	1144.73	1075.72	1317.53	932.975	993.343	882.809	2868	2736.5	3183.6	2664.39	2431.12	2896.36	3326.05	3739.57	3617.07	2732.64	3247.92	3057.06	0.801821	1.83977	1.59428	1.68582	PF00891 PF08100	PTHR11746 PTHR11746:SF103	EC:2.1.1.68	KOG3178	K13066	GO:0008168 GO:0008171 GO:0046983
Vigun01g073300.1	205	372	39	0.105047	-3.2509	2.71144e-47	9.55557e-46	385.51	473.7	433.144	350.718	328.997	434.864	384.232	330.143	421.233	369.35	283.931	284.204	55.1898	58.5348	72.9908	39.2544	41.9572	35.8714	151.664	150.442	131.142	5.84834	9.39482	6.9796	-2.79109	-3.2509	-1.3902	-5.39869	PF01190	PTHR31614 PTHR31614:SF3					AT3G26960	Pollen Ole e 1 allergen and extensin family protein
Vigun04g051400.1	684	1105	263	0.237635	-2.07318	2.73193e-47	9.61548e-46	1467.19	1858.22	1706.76	1064.41	1129.32	1122.17	1036.72	1180.26	1126.75	1086.55	1193.67	1180.34	239.468	251.212	235.97	304.222	268.526	215.228	391.639	281.655	453.404	76.0284	104.685	76.7756	-2.79185	-2.07318	-1.56936	-3.74842	PF00005 PF00664	PTHR24221 PTHR24221:SF149	EC:3.6.3.44		K05658	GO:0005524 GO:0006810 GO:0016021 GO:0016887 GO:0042626 GO:0055085	AT3G28860	ATP binding cassette subfamily B19
Vigun03g388600.1	845	1539	151	0.0981354	-3.34908	3.34542e-47	1.17598e-45	1480.52	1403.72	1546.12	1282.2	1543.1	1793.06	776.432	813.435	824.52	722.575	582.761	464.496	136.571	154.873	109.986	154.564	228.967	69.6929	157.423	168.541	178.922	21.9313	29.5266	19.5429	-3.4642	-3.34908	-2.25763	-4.63964		PTHR33320 PTHR33320:SF7	EC:6.1.1.10			GO:0003676	AT5G57123
Vigun02g013100.1	239	19	459	24.7981	4.63216	3.43036e-47	1.2043e-45	25.6323	21.033	23.6651	7.54233	19.4443	28.5299	19.4772	13.7559	24.5562	13.8218	15.7279	6.21697	1687.5	1492.64	1519.81	307.902	535.854	532.946	1312.18	1442.21	1636.73	2589.35	3159.34	2368.88	6.06235	4.63216	6.24764	7.82629	PF02298	PTHR34052				GO:0009055	AT2G15780	Cupredoxin superfamily protein
Vigun05g042900.1	864	352	1377	3.90856	1.96664	4.0648e-47	1.42521e-45	335.27	331.956	348.523	368.631	342.997	344.952	295.699	349.401	382.509	290.259	250.819	275.323	767.98	556.081	867.89	1377.58	1309.07	1443.05	724.724	906.048	927.14	2523.56	2547.34	2486.13	1.10967	1.96664	1.31567	3.21047	PF07891	PTHR10759 PTHR10759:SF1				GO:0003735 GO:0005622 GO:0005840 GO:0006412	AT5G39785	Protein of unknown function (DUF1666)
Vigun06g173000.1	984	1827	141	0.0771682	-3.69585	4.24398e-47	1.48615e-45	224.539	215.817	212.269	2073.2	1674.54	1732.54	707.376	817.103	669.628	1240.89	1003.28	1337.54	12.1605	13.4142	17.9977	101.816	115.083	206.004	6.71929	10.1803	16.2656	251.479	191.923	217.764	-3.90477	-3.69585	-6.04782	-2.43757	PF07690	PTHR23500 PTHR23500:SF62		KOG0254		GO:0016020 GO:0016021 GO:0022891 GO:0055085	AT5G18840	Major facilitator superfamily protein
Vigun07g284800.1	1111	453	1769	3.90115	1.9639	4.28241e-47	1.4977e-45	265.551	309.094	200.795	446.883	569.328	344.087	430.269	397.088	363.62	463.8	516.539	524.001	585.573	389.013	658.917	1738.23	1793.37	1775.12	1110.6	1355.11	1383.59	1437.23	1465.59	1341.48	1.07488	1.9639	1.69245	1.4964	PF04535	PTHR11615 PTHR11615:SF138					AT3G55390	Uncharacterised protein family (UPF0497)
Vigun08g190900.1	157	19	296	15.667	3.96965	4.74065e-47	1.65586e-45	19.4805	21.033	27.2508	24.5126	29.5553	2.59362	41.6104	22.0095	18.8894	35.3225	30.6281	47.9595	184.278	137.801	182.977	309.129	279.315	299.27	123.827	151.574	160.623	323.121	378.477	262.433	2.89784	3.96965	2.40178	3.08118	PF02365	PTHR31719 PTHR31719:SF5				GO:0003677 GO:0006355	AT2G43000	NAC domain containing protein 42
Vigun11g126600.1	237	428	46	0.107313	-3.2201	4.84537e-47	1.6903e-45	385.51	396.884	430.275	425.199	405.996	453.02	432.04	509.887	513.79	482.997	308.764	361.472	25.2563	19.5116	19.9975	47.8413	47.9511	42.0207	67.1929	64.4753	73.1953	11.6967	13.4212	4.18776	-4.22682	-3.2201	-2.82899	-5.29836	PF00332	PTHR32227 PTHR32227:SF70	EC:3.2.1.39			GO:0004553 GO:0005975	AT2G27500	Glycosyl hydrolase superfamily protein
Vigun02g065500.1	1298	346	2250	6.49481	2.69929	5.11451e-47	1.78193e-45	318.866	307.265	336.332	321.492	437.885	280.111	476.306	486.961	426.899	505.265	528.955	554.198	2129.95	1960.92	2134.73	2274.3	1556.01	2920.95	2761.63	2924.01	2604.53	11243.4	10358.5	9878.92	2.69341	2.69929	2.57615	4.30881	PF00854	PTHR11654 PTHR11654:SF98		KOG1237	K14638	GO:0005215 GO:0006810 GO:0016020	AT1G69850	nitrate transporter 1:2
Vigun09g140600.1	1276	534	2018	3.77691	1.9172	5.97689e-47	2.07976e-45	279.905	331.041	260.316	544.933	564.661	493.653	688.785	600.676	587.459	545.195	632.429	619.032	509.804	358.526	643.919	2106.25	1993.57	1955.5	924.383	1275.93	1398.84	2427.06	2362.13	2388.42	0.795516	1.9172	0.939293	1.99819		PTHR37258
Vigun06g221200.1	9952	2250	17655	7.84636	2.97202	6.87896e-47	2.39063e-45	1361.59	1496.09	1213.38	2546.48	2531.64	1672.02	3656.4	2711.76	3307.53	1314.61	1168.83	1665.26	3643.46	2257.25	5237.34	17762.6	16904	18297.5	12017.9	14130.3	15781.7	24046.9	22777.1	18945.4	1.45202	2.97202	2.11555	3.98668							AT5G64310	arabinogalactan protein 1
Vigun11g127200.1	3547	5488	1605	0.292491	-1.77354	7.73186e-47	2.68366e-45	4514.36	4377.61	4327.85	5486.1	5485.61	5492.43	5646.62	5466.61	5480.75	4627.25	4633.95	4906.96	677.244	659.736	746.906	1611.88	1900.06	1303.67	950.3	1134.54	1305.32	543.896	687.164	598.85	-2.66535	-1.77354	-2.29124	-2.95281	PF00170 PF14144	PTHR22952 PTHR22952:SF179			K14431	GO:0003700 GO:0006351 GO:0006355 GO:0043565	AT1G08320	bZIP transcription factor family protein
Vigun01g244800.1	177	312	42	0.133174	-2.90862	8.00257e-47	2.77412e-45	408.066	420.66	451.789	328.091	285.442	322.474	253.204	308.133	295.618	351.689	352.637	335.716	57.0606	39.0232	58.9926	40.4811	50.3487	33.8216	59.5137	74.6556	54.8965	7.31043	25.5002	4.18776	-3.04567	-2.90862	-2.18033	-4.81304	PF12796 PF13857	PTHR24198 PTHR24198:SF77		KOG4412		GO:0005515
Vigun07g132900.1	733	1232	234	0.190043	-2.3956	8.21322e-47	2.84357e-45	1821.94	2070.38	1609.23	1151.15	1254.54	1289.03	1130.56	1162.84	1163.58	959.85	1175.46	985.833	226.372	234.139	208.974	223.26	305.689	173.207	278.371	220.573	251.101	61.4076	49.6583	39.0858	-3.03872	-2.3956	-2.20447	-4.37758	PF01357 PF03330	PTHR31867 PTHR31867:SF34				GO:0005576 GO:0009664	AT4G01630	expansin A17
Vigun09g232600.1	1859	2901	817	0.281791	-1.8273	8.73451e-47	3.02025e-45	3574.17	3261.03	3273.68	3011.27	2740.08	2950.68	2872	3454.58	3166.8	3547.61	3436.14	3023.22	4070.95	4536.45	4289.46	780.182	878.705	793.269	2154.97	1817.75	1459.84	565.827	703.269	756.589	0.351397	-1.8273	-0.805288	-2.30452	PF00082 PF02225 PF05922	PTHR10795 PTHR10795:SF388	EC:3.4.14.10			GO:0004252 GO:0006508
Vigun07g214700.4	938	207	1668	8.04219	3.00759	9.6702e-47	3.33961e-45	197.881	161.863	157.05	244.183	199.887	178.096	253.204	287.958	209.672	341.707	355.12	305.519	3137.4	3548.67	2606.67	1664.63	1468.5	1870.43	2784.67	2789.41	2530.32	6118.83	5285.26	5004.37	4.16844	3.00759	3.43214	4.03299	PF00847	PTHR31190				GO:0003677 GO:0003700 GO:0006355	AT5G50080	ethylene response factor 110
Vigun07g221200.1	336	596	76	0.126978	-2.97734	1.00018e-46	3.44981e-45	550.582	560.575	519.916	681.638	520.328	587.024	555.985	551.155	543.069	615.84	464.388	411.208	86.9941	109.753	84.9893	72.3753	77.9206	76.8672	195.819	245.459	176.889	26.3175	76.5007	58.6286	-2.5334	-2.97734	-1.41658	-3.20757	PF00005 PF01061	PTHR19241 PTHR19241:SF290		KOG0061		GO:0005524 GO:0016020 GO:0016887	AT5G52860	ABC-2 type transporter family protein
Vigun03g234100.4	2447	560	4335	7.746	2.95345	1.06674e-46	3.67479e-45	251.196	332.87	245.257	526.077	638.549	514.402	548.903	523.643	558.18	598.947	524.816	614.591	1187.98	745.1	1440.82	4497.08	4133.39	4375.28	2109.86	2864.06	2896.3	4270.75	4737.67	3672.67	2.02441	2.95345	2.27089	2.86688	PF01657 PF07714	PTHR27002 PTHR27002:SF155	EC:2.7.11.1	KOG1187		GO:0004672 GO:0004713 GO:0005524 GO:0006468	AT1G70520	cysteine-rich RLK (RECEPTOR-like protein kinase) 2
Vigun03g176300.2	485	104	867	8.31851	3.05632	1.09383e-46	3.76339e-45	95.3521	111.566	105.417	106.535	114.332	91.6414	87.6474	81.6186	92.5578	88.3062	110.096	90.5901	610.829	553.642	676.915	867.277	701.285	1031.05	474.19	450.196	465.603	795.374	744.875	823.593	2.55962	3.05632	2.40841	3.03203	PF00501	PTHR24096 PTHR24096:SF199	EC:6.2.1.20 EC:6.2.1.3		K01897	GO:0003824 GO:0008152	AT3G23790	AMP-dependent synthetase and ligase family protein
Vigun10g149700.1	646	15	1276	82.4297	6.36509	1.20331e-46	4.13492e-45	27.6829	25.6054	41.5933	17.913	15.5554	12.9681	50.4637	44.9361	52.8902	59.1268	95.1954	66.6103	4042.89	5192.53	3608.54	1182.54	1384.59	1260.62	2341.19	2038.33	1792.27	886.024	885.797	956.205	7.08075	6.36509	5.3792	3.62618	PF00046 PF02183	PTHR24326 PTHR24326:SF122			K09338	GO:0003677 GO:0003700 GO:0006355 GO:0043565	AT3G61890	homeobox 12
Vigun11g011100.1	157	278	37	0.132103	-2.92026	1.40566e-46	4.82422e-45	785.373	775.478	793.858	245.126	292.442	296.538	222.217	247.607	220.061	228.06	255.786	221.146	28.998	26.8285	19.9975	51.5214	29.9695	28.6971	68.1528	52.0327	65.0625	8.77251	13.4212	9.77144	-4.95675	-2.92026	-1.8969	-4.46304	PF00026	PTHR13683 PTHR13683:SF258	EC:3.4.23.12	KOG1339		GO:0004190 GO:0006508	AT5G07030	Eukaryotic aspartyl protease family protein
Vigun06g197200.1	340	111	570	5.12876	2.35861	1.91257e-46	6.55579e-45	96.3774	77.7307	66.6927	112.192	103.443	117.578	96.5007	92.6234	96.3357	66.8056	46.356	45.295	364.814	389.013	397.95	587.59	523.866	597.514	406.997	511.278	456.454	557.055	459.004	559.764	2.25795	2.35861	2.26779	3.31394	PF02365	PTHR31079 PTHR31079:SF5				GO:0003677 GO:0006355	AT4G28500	NAC domain containing protein 73
Vigun05g284900.1	814	1300	329	0.253404	-1.98049	1.96211e-46	6.71724e-45	1472.32	1585.71	1415.61	1320.85	1193.1	1385	1366.06	1359.09	1463.92	1094.23	1118.34	1020.47	193.632	225.603	245.969	354.516	375.218	258.274	419.476	392.508	416.807	58.4834	55.0268	73.9838	-2.74958	-1.98049	-1.76939	-4.10797	PF03168	PTHR31852 PTHR31852:SF25
Vigun03g306500.1	5104	1632	8576	5.25603	2.39397	1.97395e-46	6.7494e-45	1312.37	1578.39	1204.77	1730.96	1822.32	1341.77	2157.54	1691.98	1798.27	1669.37	1760.7	1812.69	5223.39	4438.89	6153.22	8308.44	7913.14	9506.93	6127.04	6725.79	6972.87	17488	14755.2	14975.4	1.94922	2.39397	1.81161	3.17096	PF14368	PTHR33044 PTHR33044:SF37					AT1G73560	Bifunctional inhibitor/lipid-transfer protein/seed storage 2S albumin superfamily protein
Vigun08g034500.1	212	365	58	0.158592	-2.65661	2.08629e-46	7.12467e-45	633.63	484.674	681.269	370.517	349.219	376.076	701.179	766.665	667.739	698.003	688.718	634.131	479.871	532.911	411.948	51.5214	51.5475	70.7178	222.697	188.901	128.092	128.664	107.369	153.551	-0.336967	-2.65661	-1.98443	-2.37496	PF00046 PF02183	PTHR24326 PTHR24326:SF105		KOG0483	K09338	GO:0003677 GO:0003700 GO:0006355 GO:0043565
Vigun05g237900.1	995	103	1887	18.3998	4.20162	2.15173e-46	7.33906e-45	56.391	22.862	46.6131	92.3935	116.666	98.5577	31.8718	24.7607	40.6121	15.3576	16.5557	11.5458	5680.81	5368.13	6556.17	2041.23	1653.12	1965.75	1097.16	1010.11	756.351	1011.76	837.481	1493.63	7.12796	4.20162	4.88008	6.26529	PF03015 PF07993	PTHR11011 PTHR11011:SF25	EC:1.2.1.50 EC:1.2.1.84	KOG1221	K13356	GO:0080019	AT4G33790	Jojoba acyl CoA reductase-related male sterility protein
Vigun10g130900.1	118	18	218	12.4821	3.64179	2.45728e-46	8.37084e-45	20.5058	10.9737	20.0795	15.0847	20.9998	16.4263	20.3625	10.0877	9.44468	4.60728	5.7945	4.44069	406.908	425.597	447.943	239.207	184.612	231.626	358.042	281.655	255.167	200.306	206.686	266.621	4.63428	3.64179	4.48739	5.50412	PF00067	PTHR24296 PTHR24296:SF9	EC:1.14.14.1	KOG0157	K15398	GO:0004497 GO:0005506 GO:0016705 GO:0020037 GO:0055114	AT2G45970	cytochrome P450, family 86, subfamily A, polypeptide 8
Vigun04g149200.1	121	5	237	44.8459	5.4869	2.64624e-46	9.00343e-45	14.3541	3.65791	2.8685	7.54233	3.11108	5.18725	9.7386	9.17063	6.61127	0.76788	1.65557	1.77628	514.481	429.255	398.95	242.887	191.805	275.697	327.326	253.377	252.117	71.6422	116.764	127.029	6.00682	5.4869	5.02827	6.2309	PF12708	PTHR31339 PTHR31339:SF17
Vigun10g189900.2	315	92	537	5.80924	2.53835	2.70591e-46	9.19508e-45	104.58	126.198	95.3777	82.9656	118.999	75.2151	155.818	145.813	145.448	213.471	308.764	274.435	710.919	604.86	759.904	583.91	546.643	479.651	659.451	732.983	776.683	1927.03	1908.49	2213.93	2.66995	2.53835	2.27851	2.92475		PTHR33564 PTHR33564:SF1					AT1G52565
Vigun03g207000.1	331	579	82	0.142463	-2.81134	2.7296e-46	9.26417e-45	620.301	661.168	603.819	500.622	605.883	629.386	664.881	595.174	635.627	499.122	651.468	548.869	229.178	317.064	118.985	84.6423	82.7157	79.9419	151.664	122.164	125.042	62.8697	59.0531	60.0246	-1.50287	-2.81134	-2.24873	-3.22348	PF01357 PF03330	PTHR31867				GO:0005576 GO:0009664	AT1G26770	expansin A10
Vigun08g055000.1	363	3	723	225.032	7.81399	2.97543e-46	1.00861e-44	8.20233	4.57239	4.30275	5.65674	3.11108	0.864541	66.3995	33.9313	31.1674	68.3414	124.168	145.655	6.54794	2.43895	10.9986	745.834	489.102	932.655	106.549	307.672	389.358	1403.6	1394.46	1284.25	0.226859	7.81399	2.6114	3.59359		PTHR31182 PTHR31182:SF5
Vigun07g258800.1	1235	525	1945	3.70284	1.88863	3.07703e-46	1.04177e-44	437.8	409.686	377.925	535.505	542.884	497.111	641.862	570.413	649.794	485.3	490.049	487.588	1106.6	1078.02	1197.85	1857.22	1872.49	2104.11	1651.99	1798.52	1803.45	1473.78	1425.33	1359.63	1.46481	1.88863	1.4965	1.54156	PF04199	PTHR31118	EC:3.5.1.9			GO:0004061 GO:0019441
Vigun08g135300.1	7988	2180	13796	6.32809	2.66177	3.25972e-46	1.10226e-44	1201.64	1268.38	1102.22	2221.21	2435.2	1883.84	2860.49	2719.09	2674.73	2915.64	3021.42	3322.52	3417.09	1825.56	5094.36	13977	14586.7	12823.5	6343.01	8450.79	9215.49	12215.7	12124.7	12105.4	1.53291	2.66177	1.54037	1.97673	PF07765	PTHR32258 PTHR32258:SF4				GO:0003824 GO:0046872	AT5G58320	Kinase interacting (KIP1-like) family protein
Vigun05g207800.1	439	722	157	0.216887	-2.20498	3.38098e-46	1.14187e-44	677.718	750.787	674.815	700.494	707.771	758.203	772.891	667.622	748.018	849.276	764.047	869.487	104.767	131.703	118.985	132.484	213.383	124.012	70.0726	65.6065	89.4609	68.718	59.0531	72.5878	-2.56493	-2.20498	-3.28107	-3.63131	PF00249	PTHR31314 PTHR31314:SF15				GO:0003677
Vigun05g015200.1	1347	519	2175	4.19191	2.06761	3.43855e-46	1.15989e-44	463.432	565.148	350.674	535.505	585.661	435.729	751.643	482.375	510.957	581.285	657.262	760.246	1045.8	976.8	1195.85	2015.47	2334.02	2176.88	1296.82	1671.83	1725.17	2640.53	2495	2395.4	1.22248	2.06761	1.42756	1.9137	PF13912	PTHR26374 PTHR26374:SF207				GO:0003676 GO:0046872
Vigun04g092700.1	5251	1093	9410	8.61251	3.10643	3.46738e-46	1.16819e-44	881.751	755.359	643.261	1164.35	1280.99	832.553	2068.12	1432.45	1567.82	2109.37	1954.4	2872.24	2443.32	1464.59	3178.6	9412.47	8508.93	10309.4	7067.74	9929.2	10261.6	12499.4	12104.6	11466.1	1.63581	3.10643	2.42711	2.37862	PF06351	PTHR31843 PTHR31843:SF2	EC:5.3.99.6		K10525	GO:0009507 GO:0016853	AT3G25780	allene oxide cyclase 3
Vigun01g027600.1	702	1119	284	0.254261	-1.97562	3.61785e-46	1.21739e-44	2073.14	2025.57	2135.6	1053.1	1103.66	1199.98	1099.58	1334.33	1373.26	1101.14	1045.49	1074.65	544.415	481.693	486.939	301.768	327.267	224.452	752.561	639.098	610.977	106.732	115.422	140.988	-2.04277	-1.97562	-0.926815	-3.14903	PF13837	PTHR31307 PTHR31307:SF7		KOG4282		GO:0003677	AT3G54390	sequence-specific DNA binding transcription factors
Vigun03g273100.1	471	772	169	0.219306	-2.18898	3.8485e-46	1.29343e-44	722.831	624.589	649.715	826.827	696.104	792.784	1017.24	990.428	1094.64	760.202	652.295	743.371	96.3483	96.3386	133.983	195.045	149.847	162.958	141.105	116.508	124.025	29.2417	32.2108	32.1062	-2.61203	-2.18898	-3.02306	-4.52625	PF00394 PF07731 PF07732	PTHR11709 PTHR11709:SF26	EC:1.10.3.3			GO:0005507 GO:0016491 GO:0055114	AT5G66920	SKU5 similar 17
Vigun06g039200.1	175	29	322	11.0519	3.46623	4.03317e-46	1.35384e-44	41.0117	33.8357	21.5138	32.9977	24.8886	29.3944	27.4451	20.1754	30.223	26.8758	25.6614	24.8679	55.1898	69.5101	86.989	317.715	276.918	369.987	213.098	268.082	271.433	191.533	194.607	221.951	1.13542	3.46623	3.27326	2.97379		PTHR33726 PTHR33726:SF3					AT1G06475
Vigun03g049200.1	870	264	1476	5.5909	2.48308	4.12959e-46	1.38452e-44	181.477	195.698	138.405	271.524	288.553	231.697	330.227	277.87	259.729	282.58	281.447	291.309	425.616	210.969	513.935	1473.27	1488.88	1464.58	616.255	812.163	892.576	1178.44	1266.96	1084.63	1.15802	2.48308	1.41927	2.04512	PF13561	PTHR24322 PTHR24322:SF581	EC:1.1.1.146	KOG1205		GO:0008152 GO:0016491	AT5G50600	hydroxysteroid dehydrogenase 1
Vigun06g157000.1	1255	532	1978	3.71452	1.89318	4.57994e-46	1.53364e-44	434.724	393.226	352.826	543.99	556.106	497.111	563.953	497.048	488.29	452.282	412.237	379.235	1714.63	1658.49	1740.78	2098.88	2005.56	1828.41	1589.59	1637.9	1736.35	1679.94	1767.57	1733.73	2.11469	1.89318	1.67985	2.0586	PF04755	PTHR31906 PTHR31906:SF5					AT4G22240	Plastid-lipid associated protein PAP / fibrillin family protein
Vigun06g087300.1	732	1172	292	0.24882	-2.00683	4.89397e-46	1.63681e-44	1248.81	1325.99	1223.42	1167.17	1108.32	1239.75	785.285	835.445	1040.8	685.717	740.041	674.097	711.855	726.808	687.913	282.141	318.875	273.647	437.714	527.114	434.089	495.647	338.213	434.131	-0.83679	-2.00683	-0.927947	-0.727744	PF00067	PTHR24286 PTHR24286:SF84	EC:1.14.99.37	KOG0157	K07437	GO:0004497 GO:0005506 GO:0016705 GO:0020037 GO:0055114
Vigun11g072400.1	204	351	56	0.159088	-2.6521	5.07388e-46	1.69492e-44	507.519	465.47	421.67	334.691	334.441	384.721	555.985	535.565	572.347	506.801	430.449	428.971	103.832	101.216	86.989	51.5214	58.7401	57.3942	147.824	122.164	142.324	29.2417	37.5793	36.2939	-2.25569	-2.6521	-2.01276	-3.72787	PF04398	PTHR31676 PTHR31676:SF9					AT5G54530	Protein of unknown function, DUF538
Vigun02g203400.1	76	8	145	18.792	4.23204	6.41654e-46	2.14084e-44	5.12646	4.57239	2.8685	7.54233	7.7777	7.78087	10.6239	8.25357	1.88894	3.8394	9.93343	3.55255	143.119	142.679	131.983	143.524	145.052	145.535	146.865	153.836	144.357	252.941	216.081	221.951	5.055	4.23204	4.42167	5.31767
Vigun06g050600.1	12994	6081	19907	3.27334	1.71076	7.16344e-46	2.38715e-44	4510.26	4857.71	3904.75	6082.89	6191.83	5969.66	5188.02	4546.8	4087.66	4291.68	5267.2	4275.5	11778.8	10899.7	10970.6	18633.6	19906.9	21179.5	21515.2	20833.4	18706.5	19967.7	19915.7	22450.6	1.3421	1.71076	2.1431	2.17176	PF01253	PTHR10388 PTHR10388:SF16		KOG1770	K03113	GO:0003743 GO:0006413	AT5G54940	Translation initiation factor SUI1 family protein
Vigun03g210700.1	9713	4463	14963	3.35272	1.74533	9.92585e-46	3.3037e-44	3130.22	3185.13	3024.83	4273.67	4759.18	4356.42	4889.66	4300.11	4386.11	3811.76	4203.5	4159.15	16928.3	17515.3	17672.8	14850.4	14465.7	15574.3	13078.6	14633.6	15667.9	39125.4	33159.7	34549	2.48022	1.74533	1.67599	3.13345	PF01344	PTHR24413 PTHR24413:SF138				GO:0005515	AT1G14330	Galactose oxidase/kelch repeat superfamily protein
Vigun05g116800.1	1750	2728	772	0.282909	-1.82159	9.99519e-46	3.32277e-44	2579.63	2876.95	2821.89	2669.98	2762.64	2751.84	2649.78	2691.58	2467.89	2768.21	2634.02	2802.96	1234.75	1064.6	1139.86	742.154	834.35	738.95	877.348	840.442	844.796	361.135	540.873	443.903	-1.26729	-1.82159	-1.60759	-2.60795	PF02309 PF02362 PF06507	PTHR31384 PTHR31384:SF1			K14486	GO:0003677 GO:0005634 GO:0006355 GO:0009725	AT4G23980	auxin response factor 9
Vigun09g198600.1	395	714	77	0.107935	-3.21176	1.17934e-45	3.91584e-44	712.578	826.689	702.783	712.75	613.661	814.398	493.127	364.074	567.625	562.088	471.838	468.049	221.695	298.772	182.977	92.0025	75.523	63.5435	158.383	149.311	176.889	92.1114	116.764	90.7348	-1.67231	-3.21176	-1.55597	-2.3257	PF02519	PTHR31374 PTHR31374:SF43			K14488	GO:0009733	AT4G31320	SAUR-like auxin-responsive protein family
Vigun02g070900.1	399	791	7	0.00942553	-6.72921	1.25441e-45	4.1601e-44	516.747	507.536	428.841	942.791	584.883	844.657	490.471	438.356	517.568	155.112	226.813	249.567	1.87084	1.21948	0.999874	12.267	5.99389	4.09958	0.959899	2.26229	1.0166	2.92417	1.34212	6.9796	-8.47277	-6.72921	-8.41459	-5.8113	PF00413 PF01471	PTHR10201 PTHR10201:SF140	EC:3.4.24.22			GO:0004222 GO:0006508 GO:0008237 GO:0008270 GO:0031012
Vigun04g027400.1	241	35	447	12.8331	3.68179	1.27741e-45	4.23127e-44	97.4027	99.6782	81.0352	32.0549	32.6663	39.7689	118.634	99.9599	96.3357	187.363	204.463	182.068	1413.42	1574.34	1280.84	423.212	370.423	547.294	1460.97	1327.97	1387.66	5090.98	5271.83	4303.62	3.94	3.68179	3.72923	4.67559
Vigun07g178500.1	734	259	1208	4.66197	2.22094	1.41444e-45	4.67954e-44	254.272	308.179	213.703	279.066	307.219	191.064	262.057	176.076	240.839	197.345	212.741	333.052	1332.97	936.557	1373.83	1138.38	1223.95	1261.65	1534.88	1602.83	1651.98	1510.33	1630.67	1622.06	2.23085	2.22094	2.81851	2.68019	PF13639	PTHR14155 PTHR14155:SF178				GO:0005515 GO:0008270	AT5G43420	RING/U-box superfamily protein
Vigun06g105500.1	234	51	417	8.13641	3.02439	1.49077e-45	4.92617e-44	38.9611	21.9475	27.9679	52.7963	47.444	53.6016	18.5919	30.2631	24.5562	18.4291	34.767	36.4137	26.1918	17.0727	38.9951	453.879	384.808	413.033	15.3584	7.91802	14.2324	233.934	244.265	207.992	-0.111619	3.02439	-0.968768	2.93688	PF07690	PTHR23500 PTHR23500:SF62		KOG0254	K08145	GO:0016020 GO:0016021 GO:0022891 GO:0055085	AT1G54730	Major facilitator superfamily protein
Vigun03g265700.1	2980	1356	4604	3.39455	1.76322	1.55059e-45	5.11769e-44	1006.84	1055.31	983.896	1476.41	1382.1	1210.36	1813.15	1738.75	1677.37	1842.91	2169.63	1904.17	2451.74	1970.67	2517.68	4320.44	4663.25	4828.28	2992.01	3525.78	3483.89	3478.3	3949.85	3960.22	1.18802	1.76322	0.935559	0.944695	PF04564	PTHR22849 PTHR22849:SF40	EC:6.3.2.19			GO:0004842 GO:0005488 GO:0005515 GO:0016567	AT4G36550	ARM repeat superfamily protein
Vigun05g100700.1	2756	8	5504	669.504	9.38695	1.70467e-45	5.61951e-44	14.3541	7.31583	13.6254	6.59954	8.55547	9.50996	15.9359	16.5071	14.167	30.7152	43.8727	32.8611	1146.83	1253.62	1221.85	5710.29	3367.37	7435.62	1549.28	2174.06	2342.25	22064.3	16223.5	17823.1	6.68128	9.38695	7.02386	9.02849	PF03171 PF14226	PTHR10209 PTHR10209:SF134	EC:1.14.11.19	KOG0143		GO:0016491 GO:0055114
Vigun08g021100.1	182	325	39	0.118643	-3.0753	1.72013e-45	5.6637e-44	240.944	231.363	225.177	276.238	291.664	407.199	491.357	448.444	459.956	197.345	190.391	172.299	65.4794	53.6569	69.9912	30.6675	49.1499	35.8714	65.2731	52.0327	66.0791	35.0901	28.1845	25.1266	-1.8828	-3.0753	-2.93223	-2.66338	PF00450	PTHR11802 PTHR11802:SF66	EC:3.4.16.6		K16297	GO:0004185 GO:0006508
Vigun11g152300.1	994	1576	413	0.26189	-1.93297	2.08151e-45	6.84537e-44	1644.57	1839.02	1685.96	1593.32	1509.65	1624.47	1775.08	1682.81	1738.77	974.44	1211.88	1096.85	97.2837	99.997	136.983	409.718	425.566	402.784	91.1904	147.049	164.689	95.0356	63.0795	104.694	-3.95098	-1.93297	-3.68899	-3.643	PF07714 PF11721 PF13855	PTHR27006 PTHR27006:SF11	EC:2.7.11.1	KOG1187		GO:0004672 GO:0004713 GO:0005515 GO:0005524 GO:0006468	AT3G14840	Leucine-rich repeat transmembrane protein kinase
Vigun02g135300.1	5510	2551	8469	3.31967	1.73104	2.21895e-45	7.28868e-44	1786.06	1746.65	1754.81	2829.32	2664.64	2159.62	2858.72	2503.58	2490.56	1779.18	1850.93	1790.49	3558.34	3396.24	4152.48	8708.35	8100.15	8598.88	5956.17	6482.6	6865.11	7595.53	6389.82	6312.35	1.07081	1.73104	1.2976	1.90479	PF05687	PTHR31506 PTHR31506:SF3			K14503
Vigun03g442400.1	398	667	130	0.194695	-2.36071	2.48443e-45	8.15099e-44	498.292	397.798	437.446	744.805	636.994	619.012	492.242	630.939	513.79	380.869	351.809	354.367	228.243	280.479	214.973	125.123	134.263	130.162	170.862	160.623	126.059	116.967	89.9218	100.506	-0.881804	-2.36071	-1.83905	-1.82225		PTHR31903 PTHR31903:SF5
Vigun10g008500.1	1091	68	2115	31.2833	4.96732	2.56644e-45	8.41006e-44	19.4805	36.5791	20.7966	67.8809	84.7769	50.1434	265.598	138.477	173.782	215.006	222.674	488.476	438.712	162.19	636.92	2215.42	1834.13	2294.74	1206.59	2017.96	2053.53	4376.02	3517.69	4321.77	4.0095	4.96732	3.19123	3.72131	PF00847	PTHR31190 PTHR31190:SF21				GO:0003677 GO:0003700 GO:0006355
Vigun06g136200.1	271	83	460	5.56604	2.47665	2.84229e-45	9.30292e-44	95.3521	89.6189	107.569	82.9656	72.3326	92.5059	58.4316	74.2821	71.7795	66.8056	53.8061	56.8408	1309.59	1315.81	1339.83	440.386	438.753	500.149	844.711	818.95	598.778	655.014	528.794	668.646	3.7607	2.47665	3.46775	3.38393	PF01055 PF13802 PF16863	PTHR22762 PTHR22762:SF82	EC:3.2.1.20		K01187	GO:0003824 GO:0004553 GO:0005975 GO:0030246	AT5G11720	Glycosyl hydrolases family 31 protein
Vigun11g142400.1	35241	53773	16708	0.31071	-1.68636	3.12546e-45	1.02176e-43	67191.5	66617	63853.6	52506.8	55470.6	53343.1	72310.9	68341.4	68292.6	51000.3	54373.1	50815.7	24794.2	25360.2	23779	16480.7	17417.1	16226.1	31484.7	28539.9	26660.4	9023.99	8939.84	9827.28	-1.41874	-1.68636	-1.26927	-2.4906	PF00230	PTHR19139 PTHR19139:SF158		KOG0223	K09872	GO:0005215 GO:0006810 GO:0016020	AT5G60660	plasma membrane intrinsic protein 2;4
VigunL088800.1	5543	8647	2440	0.28215	-1.82547	3.24685e-45	1.06019e-43	9837.67	10137	10201.8	7823.28	8829.25	9287.77	9735.06	9344.87	11753	9680.67	10883.7	9040.36	3842.71	4470.6	3414.57	2661.94	2663.69	1993.42	3303.01	3209.06	3423.91	2321.79	2068.2	2374.46	-1.36348	-1.82547	-1.63373	-2.12978	PF00249	PTHR12374 PTHR12374:SF26				GO:0003677	AT1G74840	Homeodomain-like superfamily protein
Vigun08g028100.1	278	36	520	14.4124	3.84924	3.27638e-45	1.06857e-43	41.0117	59.4411	40.159	35.826	48.2217	24.2072	23.9038	23.8436	52.8902	19.197	20.6947	23.9797	720.274	504.863	715.91	414.625	507.083	638.51	572.1	699.048	639.442	950.356	822.718	826.385	3.78704	3.84924	4.24678	5.3469							AT5G43066
Vigun08g093900.1	231	63	400	6.35787	2.66854	3.43426e-45	1.11873e-43	83.0486	71.3293	87.4893	81.08	44.3329	63.1115	75.2528	72.448	87.8355	57.591	68.7062	62.1697	1353.55	1432.88	1210.85	424.438	348.845	425.332	587.458	464.901	475.769	399.149	371.766	450.882	4.04673	2.66854	2.69774	2.69662	PF01762 PF13334	PTHR11214 PTHR11214:SF74	EC:2.4.1.134	KOG2288		GO:0006486 GO:0008378 GO:0016020	AT1G77810	Galactosyltransferase family protein
Vigun08g080700.2	389	130	648	4.98601	2.31789	4.71195e-45	1.53314e-43	91.251	128.941	90.3578	117.849	150.887	121.036	147.85	146.73	114.281	143.594	201.98	134.997	328.332	209.75	290.963	591.27	652.135	700.004	395.478	434.36	421.89	523.427	597.242	487.176	1.41662	2.31789	1.61424	1.74231	PF00931 PF01582	PTHR11017 PTHR11017:SF163				GO:0005515 GO:0007165 GO:0043531
Vigun03g141300.1	301	10	591	57.753	5.85182	5.19268e-45	1.68756e-43	88.1751	32.9212	65.2584	16.0274	7.7777	6.91633	26.5598	30.2631	34.9453	4.60728	11.589	3.55255	5801.48	6722.97	7565.04	533.615	469.921	770.722	2633.96	3200.01	1995.59	1745.73	1678.99	2079.92	6.75225	5.85182	6.41479	8.12274	PF01565 PF08031	PTHR32448	EC:1.3.3.8			GO:0003824 GO:0016491 GO:0016614 GO:0050660 GO:0055114	AT4G20820	FAD-binding Berberine family protein
Vigun10g041100.1	617	994	241	0.24244	-2.0443	6.45732e-45	2.09608e-43	792.551	921.794	723.579	1010.67	984.657	985.577	846.373	795.094	869.855	1005.16	1100.13	1020.47	242.274	268.285	303.962	252.7	230.165	239.826	204.458	292.967	269.399	288.031	226.818	284.768	-1.58163	-2.0443	-1.71148	-1.96682	PF00332 PF07983	PTHR32227 PTHR32227:SF65	EC:3.2.1.39			GO:0004553 GO:0005975	AT3G07320	O-Glycosyl hydrolases family 17 protein
Vigun03g307500.1	2974	1354	4594	3.39383	1.76291	7.43846e-45	2.41173e-43	929.94	810.228	773.061	1331.22	1572.65	1156.76	1185.45	1154.58	1194.75	1263.16	1074.47	1271.81	1616.41	1264.6	1729.78	4790.27	4235.28	4755.52	2339.27	2929.67	2974.58	6519.44	6415.32	6111.34	0.87547	1.76291	1.22164	2.39965	PF01842	PTHR31096 PTHR31096:SF6	EC:2.7.7.59			GO:0008152 GO:0016597	AT1G12420	ACT domain repeat 8
Vigun07g273100.1	574	924	224	0.242335	-2.04492	8.92408e-45	2.89e-43	1239.58	1205.28	1066.37	1021.04	937.991	811.804	848.143	766.665	820.742	964.458	815.369	889.026	258.176	271.943	239.97	269.874	203.792	197.805	254.373	213.787	226.702	220.775	232.186	226.139	-2.18888	-2.04492	-1.80945	-1.97452	PF00544	PTHR31683 PTHR31683:SF11	EC:4.2.2.2		K01728		AT5G04310	Pectin lyase-like superfamily protein
Vigun05g248600.1	51850	78947	24754	0.313553	-1.67322	9.10987e-45	2.9467e-43	110734	112081	102294	77536.1	82974.1	76330.4	116825	112006	110435	84726.4	87077.3	83465.4	25317.1	25343.1	27574.5	24044.6	26523	23694.6	33100.2	28251.5	30094.4	9458.23	11534.2	9851.01	-2.05504	-1.67322	-1.89142	-3.04899	PF00230	PTHR19139 PTHR19139:SF158		KOG0223	K09872	GO:0005215 GO:0006810 GO:0016020	AT5G60660	plasma membrane intrinsic protein 2;4
Vigun05g009000.3	208	358	58	0.161385	-2.63142	9.86672e-45	3.18777e-43	510.595	417.917	468.283	383.716	342.997	346.681	556.871	574.082	569.514	318.67	300.486	325.058	76.7045	52.4375	65.9917	55.2015	64.734	53.2946	90.2305	58.8196	63.0293	17.545	24.1581	22.3347	-2.83959	-2.63142	-3.00325	-3.88212	PF05701	PTHR32054 PTHR32054:SF5					AT1G66840	Plant protein of unknown function (DUF827)
Vigun07g295600.2	76845	117825	35865	0.304389	-1.71601	1.01097e-44	3.26247e-43	147112	131800	133610	122806	117754	112915	96651.2	94999.5	111277	118969	90381.8	107117	32558.2	39172	42013.7	36976.4	33804.4	36813.2	26112.1	23070.9	25256.4	24089.3	30209.7	22770.2	-1.85868	-1.71601	-2.02484	-2.03783	PF01190 PF04554					GO:0005199 GO:0009664
Vigun07g085400.1	10464	4912	16017	3.26062	1.70515	1.0339e-44	3.33254e-43	3574.17	3780.45	3107.3	4816.72	5502.72	4416.94	5555.43	4570.64	5223.85	4581.94	4650.5	4430.92	9617.06	8185.12	9719.77	15623.3	16646.2	15780.3	10546.4	11788.8	11789.5	17935.4	17958.9	16668.7	1.39543	1.70515	1.15259	1.94373	PF00241	PTHR11913 PTHR11913:SF22		KOG1735	K05765	GO:0003779 GO:0005622 GO:0015629 GO:0030042	AT5G59890	actin depolymerizing factor 4
Vigun08g217900.1	113	207	20	0.0976832	-3.35575	1.12363e-44	3.61754e-43	261.449	282.574	261.034	200.814	199.109	219.594	282.419	250.358	276.729	251.865	318.698	314.401	24.3209	37.8037	29.9962	26.9874	19.1805	14.3485	32.6366	24.8852	35.581	16.0829	13.4212	12.5633	-3.12749	-3.35575	-3.12015	-4.39484	PF00651 PF03000	PTHR32370 PTHR32370:SF13				GO:0005515	AT5G48130	Phototropic-responsive NPH3 family protein
Vigun10g129500.1	194	336	52	0.155089	-2.68883	1.16737e-44	3.75397e-43	425.496	530.398	453.94	291.322	356.219	361.378	275.337	272.368	335.286	397.762	456.938	400.55	72.0274	79.2659	57.9927	47.8413	63.5353	45.0954	84.4711	72.3934	102.677	11.6967	10.7369	6.9796	-2.75198	-2.68883	-1.76643	-5.41537	PF03759	PTHR33101 PTHR33101:SF9				GO:0005089	AT4G00460	RHO guanyl-nucleotide exchange factor 3
Vigun10g177300.1	319	561	77	0.137069	-2.86703	1.2368e-44	3.97262e-43	361.928	267.942	327.009	504.393	586.439	593.075	355.902	323.723	338.119	597.411	470.182	448.51	52.3835	45.1206	42.9946	88.3224	77.9206	64.5684	71.0325	56.5573	78.2783	42.4005	32.2108	23.7306	-2.76778	-2.86703	-2.30558	-3.94642	PF00479 PF02781	PTHR23429 PTHR23429:SF1	EC:1.1.1.49		K00036	GO:0004345 GO:0006006 GO:0050661 GO:0055114	AT5G35790	glucose-6-phosphate dehydrogenase 1
Vigun05g102300.1	925	397	1453	3.65949	1.87164	1.34111e-44	4.30264e-43	849.967	866.011	785.969	432.741	384.218	374.346	679.046	583.252	691.35	489.14	600.145	527.554	2011.15	2130.42	2245.72	1497.8	1436.14	1425.63	1254.59	1288.38	1362.25	1817.37	1791.73	2085.5	1.35215	1.87164	0.999229	1.81642	PF00107 PF08240	PTHR11695 PTHR11695:SF395	EC:1.1.1.1		K00001	GO:0008270 GO:0016491 GO:0055114	AT1G32780	GroES-like zinc-binding dehydrogenase family protein
Vigun09g223100.1	1336	2086	586	0.280685	-1.83298	1.38834e-44	4.449e-43	2110.05	2082.27	2236	2010.97	1998.09	2250.4	1902.57	2155.1	2040.99	1912.02	1893.97	1832.23	1233.82	1442.64	1018.87	576.549	619.768	560.618	975.257	864.196	821.414	419.619	463.03	329.437	-0.798737	-1.83298	-1.1966	-2.21775	PF00069 PF00433 PF07714	PTHR24356 PTHR24356:SF206	EC:2.7.11.1			GO:0004672 GO:0004674 GO:0004713 GO:0005524 GO:0006468	AT4G33080	AGC (cAMP-dependent, cGMP-dependent and protein kinase C) kinase family protein
Vigun06g101200.1	531	196	866	4.42851	2.14682	1.45733e-44	4.66463e-43	264.525	245.08	278.962	184.787	215.442	186.741	364.755	293.46	309.785	249.561	240.886	294.862	833.459	758.514	823.896	879.544	700.087	1019.77	777.518	835.917	860.045	1111.18	1209.25	1027.4	1.61524	2.14682	1.35346	2.09189	PF12171	PTHR10593 PTHR10593:SF31				GO:0003676 GO:0046872
Vigun06g118800.1	21757	8001	35513	4.43855	2.15009	1.46231e-44	4.67515e-43	4384.15	6403.18	3110.17	8802.84	9491.13	5709.43	13065.7	7611.62	8608.82	7444.6	8435.97	11750.1	14862	10086.3	16983.9	36116.5	33873.9	36549.8	26174.5	32683.3	33038.5	50513.6	50285.1	51316.8	1.59323	2.15009	1.64979	2.46083	PF03242	PTHR33509 PTHR33509:SF5				GO:0006950	AT4G02380	senescence-associated gene 21
Vigun03g338000.9	5302	2354	8250	3.50539	1.80958	1.49509e-44	4.77441e-43	1795.29	1939.61	1499.51	2526.68	2675.53	1858.76	2451.47	1976.27	2173.22	1726.2	1687.86	2256.76	3389.96	2291.39	4149.48	8429.89	8062.98	8258.61	4942.52	5557.32	5540.48	8852.93	8562.7	8143.8	0.909289	1.80958	1.28095	2.17223	PF05637	PTHR31311 PTHR31311:SF4	EC:2.4.2.39	KOG4748	K08238	GO:0016021 GO:0016757	AT1G74380	xyloglucan xylosyltransferase 5
Vigun03g096500.1	1962	3038	887	0.291966	-1.77613	1.64173e-44	5.23662e-43	2791.87	2884.27	2494.88	3266.77	2843.53	3002.55	3554.59	3193.21	3239.52	2687.58	2959.34	2942.4	1343.26	1759.7	1354.83	1000.99	871.512	788.145	1012.69	1124.36	956.622	1688.71	1112.61	1490.84	-0.874185	-1.77613	-1.69078	-1.00084	PF03106	PTHR31282 PTHR31282:SF9				GO:0003700 GO:0006355 GO:0043565	AT1G29280	WRKY DNA-binding protein 65
Vigun11g132800.1	2106	917	3296	3.59584	1.84633	1.67716e-44	5.34346e-43	1096.04	855.037	1072.82	1012.56	927.88	809.211	440.008	489.712	531.735	1243.97	1252.44	1066.65	869.941	873.145	1013.87	3200.46	3034.11	3652.73	401.238	493.18	297.864	2684.39	2690.94	2483.34	-0.13333	1.84633	-0.29368	1.14117	PF02170 PF02171 PF08699 PF16486 PF16487 PF16488	PTHR22891 PTHR22891:SF40			K11593	GO:0003676 GO:0005515	AT2G27880	Argonaute family protein
Vigun05g125800.1	366	601	130	0.216817	-2.20545	1.6982e-44	5.40423e-43	1017.09	1179.68	1058.48	530.791	601.216	671.749	539.164	595.174	641.294	602.018	702.79	678.537	175.859	185.36	191.976	123.897	146.251	120.938	201.579	123.295	201.287	64.3318	53.6847	30.7102	-2.55691	-2.20545	-1.75476	-3.7372	PF00544	PTHR31683 PTHR31683:SF20	EC:4.2.2.2		K01728		AT3G07010	Pectin lyase-like superfamily protein
Vigun11g164700.1	3414	902	5926	6.5697	2.71583	1.939e-44	6.16343e-43	429.597	545.944	443.901	918.278	908.435	879.239	1472.3	1307.73	1631.1	883.062	945.332	1085.3	633.279	409.744	1022.87	5989.98	5871.62	5915.7	3726.33	5207.8	5438.82	3488.54	3892.14	3816.44	0.541443	2.71583	1.70414	1.9422		PTHR34055					AT3G57930	(1 of 2) PTHR34055:SF4 - EXPRESSED PROTEIN
Vigun03g399500.1	7902	474	15329	32.3225	5.01447	2.00377e-44	6.36198e-43	213.261	235.021	167.807	604.329	514.106	304.319	2516.99	1736	1631.1	2260.64	2590.14	3253.25	551.898	137.801	1108.86	15570.5	11677.3	18739.2	5273.69	8886.28	10150.8	36467.3	29582.9	32766.4	1.54563	5.01447	2.0467	3.60804	PF06200 PF09425	PTHR33077			K13464		AT1G19180	jasmonate-zim-domain protein 1
Vigun04g198300.1	1053	1649	456	0.27673	-1.85345	2.07449e-44	6.57893e-43	1788.11	1545.47	1557.6	1532.98	1718.87	1695.37	2251.39	2410.96	1943.71	1948.88	1797.95	1826.01	422.81	412.183	420.947	464.92	531.059	373.062	417.556	463.77	475.769	358.211	375.793	361.543	-1.96141	-1.85345	-2.28327	-2.34676	PF01263	PTHR11122 PTHR11122:SF21	EC:5.1.3.15	KOG1594	K01792	GO:0003824 GO:0005975 GO:0016853 GO:0030246	AT3G01590	Galactose mutarotase-like superfamily protein
Vigun09g088600.1	406	16	796	48.6794	5.60524	2.13575e-44	6.76541e-43	21.5311	18.2896	22.948	15.0847	20.9998	12.9681	18.5919	11.0048	33.0564	29.1795	36.4226	31.0848	392.876	421.939	285.964	711.486	590.998	1085.36	737.202	857.409	721.787	6626.17	6219.37	5270.99	4.13234	5.60524	5.20836	7.54977	PF00560	PTHR27000 PTHR27000:SF187	EC:2.7.11.1	KOG0472		GO:0005515
Vigun05g200500.1	200	26	374	14.231	3.83097	2.16519e-44	6.85079e-43	20.5058	8.23031	10.0398	27.3409	25.6664	25.9362	22.1332	31.1801	21.7228	26.1079	19.8669	27.5323	571.542	587.787	496.937	445.292	273.321	404.834	479.95	419.655	394.441	214.927	250.976	194.033	5.41663	3.83097	4.10816	3.16637	PF00954 PF01453 PF07714 PF08276	PTHR27002 PTHR27002:SF67	EC:2.7.11.1	KOG1187		GO:0004672 GO:0004674 GO:0004713 GO:0005524 GO:0006468 GO:0048544
Vigun03g413900.1	201	348	54	0.156742	-2.67353	2.19547e-44	6.93865e-43	408.066	472.785	407.327	349.775	352.33	340.629	342.622	351.235	324.897	340.171	376.643	324.17	65.4794	80.4854	64.9918	60.1083	62.3365	40.9958	76.7919	65.6065	59.9795	8.77251	29.5266	9.77144	-2.61031	-2.67353	-2.33168	-4.43665	PF03018	PTHR21495 PTHR21495:SF69
Vigun09g155400.1	417	780	54	0.0694817	-3.84722	2.22858e-44	7.03522e-43	498.292	508.45	470.434	917.335	736.548	687.31	234.612	283.373	309.785	388.547	374.159	279.763	57.9961	73.1685	55.9929	79.7355	34.7646	48.1701	119.987	42.9836	51.8467	14.6209	8.0527	6.9796	-2.98052	-3.84722	-1.94612	-5.13568	PF00892	PTHR31218 PTHR31218:SF61				GO:0016020 GO:0016021 GO:0022857	AT1G70260	nodulin MtN21 /EamA-like transporter family protein
Vigun03g002100.1	1969	3048	890	0.291931	-1.7763	2.42105e-44	7.63406e-43	3235.82	3325.04	3001.89	3069.73	3135.97	2937.71	2628.54	2471.49	2587.84	2431.88	2314.49	2402.41	860.587	815.829	953.88	942.106	941.041	786.095	771.759	604.032	736.019	434.239	430.819	368.523	-1.8622	-1.7763	-1.8641	-2.53484	PF00069 PF08263 PF13855	PTHR27008 PTHR27008:SF19	EC:2.7.11.1	KOG1187		GO:0004672 GO:0004713 GO:0005515 GO:0005524 GO:0006468	AT1G48480	receptor-like kinase 1
Vigun07g172100.1	4459	1881	7037	3.74188	1.90376	3.30996e-44	1.04251e-42	1589.2	1630.52	1630.03	1923.29	1927.31	1791.33	1635.2	1736	1990.94	1998.02	1788.02	1999.2	4766.9	4415.72	5064.36	7097.69	6008.28	8005.46	3838.64	4089.09	3886.47	10733.2	10535.6	9391.75	1.55468	1.90376	1.13964	2.40593	PF03141	PTHR10108 PTHR10108:SF906	EC:2.1.1.103			GO:0008168	AT4G14360	S-adenosyl-L-methionine-dependent methyltransferases superfamily protein
Vigun07g006300.1	1647	2551	743	0.291428	-1.77879	3.42012e-44	1.07597e-42	3561.86	3624.08	3584.19	2327.75	2653.75	2670.57	1982.25	2240.39	2455.62	1873.63	1989.17	1910.38	1654.76	1669.46	1979.75	812.076	738.448	679.506	1751.82	1532.7	1456.79	630.159	628.111	672.833	-1.02189	-1.77879	-0.494185	-1.57994	PF03105 PF03124	PTHR10783 PTHR10783:SF53				GO:0016021	AT3G23430	phosphate 1
Vigun03g329400.1	5537	8645	2429	0.280916	-1.83179	3.68781e-44	1.15886e-42	9885.86	10030.9	10186.8	7815.74	8822.25	9298.14	9761.62	9221.99	11756.7	9708.31	10920.2	9080.32	3823.06	4444.99	3402.57	2653.35	2663.69	1968.82	3289.57	3209.06	3411.71	2329.1	2073.57	2377.25	-1.36705	-1.83179	-1.63313	-2.13155	PF00249	PTHR12374 PTHR12374:SF26				GO:0003677	AT1G74840	Homeodomain-like superfamily protein
Vigun05g008200.2	3464	1572	5356	3.40733	1.76864	3.91381e-44	1.22848e-42	744.362	885.215	557.206	1650.83	1658.98	1405.74	1908.77	1727.75	1659.43	1901.27	2353.4	2263.86	3006.44	1919.45	3406.57	5160.73	5460.44	5446.3	3575.62	4181.85	4264.64	8057.55	7693.01	8009.79	1.92993	1.76864	1.18273	1.86594	PF07714 PF14380	PTHR27005 PTHR27005:SF13	EC:2.7.11.1	KOG1187		GO:0004672 GO:0004713 GO:0005515 GO:0005524 GO:0006468	AT1G66880	Protein kinase superfamily protein
Vigun01g127600.1	192	45	339	7.50505	2.90786	3.93241e-44	1.23292e-42	114.833	121.626	106.135	56.5674	43.5551	35.4462	67.2849	34.8484	46.2789	71.4129	98.5065	87.0375	404.102	460.962	406.949	343.476	308.086	365.888	281.25	347.262	331.412	948.893	744.875	885.013	1.89255	2.90786	2.69331	3.32709	PF03018	PTHR21495 PTHR21495:SF71
Vigun07g160000.1	886	1635	138	0.0844209	-3.56626	5.07566e-44	1.58955e-42	806.905	590.753	590.194	1771.5	1650.43	1482.69	748.101	1006.02	887.8	1100.37	806.264	774.456	30.8689	28.0479	38.9951	165.605	165.431	83.0166	47.0351	66.7376	67.0957	11.6967	9.39482	18.147	-4.34358	-3.56626	-3.86857	-6.09441	PF00909	PTHR11730 PTHR11730:SF39			K03320	GO:0008519 GO:0015696 GO:0016020 GO:0072488	AT1G64780	ammonium transporter 1;2
Vigun01g075700.1	497	847	147	0.173565	-2.52645	5.83826e-44	1.8263e-42	878.675	1083.66	828.997	747.633	898.324	894.8	644.518	704.305	668.683	660.377	764.047	753.141	62.6732	62.1933	69.9912	148.431	179.817	112.739	92.1503	85.9671	128.092	48.2488	92.6061	48.8572	-3.84046	-2.52645	-2.71998	-3.52083	PF03097	PTHR23032 PTHR23032:SF2					AT5G14020	Endosomal targeting BRO1-like domain-containing protein
Vigun08g091000.1	1697	347	3047	8.78478	3.13501	5.9818e-44	1.86907e-42	193.78	224.047	110.437	389.373	416.885	234.291	336.424	184.33	287.118	148.201	130.79	282.428	183.342	74.388	306.961	3015.23	2988.55	3137.21	971.418	1498.77	1639.78	3596.73	3612.98	2966.33	0.0962023	3.13501	2.34693	4.17995	PF00847	PTHR31985 PTHR31985:SF37				GO:0003677 GO:0003700 GO:0006355	AT1G44830	Integrase-type DNA-binding superfamily protein
Vigun07g246500.1	521	197	844	4.27499	2.09592	6.12832e-44	1.91269e-42	77.9222	49.3818	77.4495	201.757	189.776	200.574	154.047	99.0428	160.56	154.344	172.18	151.872	373.233	341.453	398.95	832.93	827.157	871.161	310.047	367.622	388.342	1038.08	982.429	1132.09	2.44332	2.09592	1.36574	2.72027	PF01657 PF07714	PTHR27002	EC:2.7.11.1	KOG1187		GO:0004672 GO:0004713 GO:0005524 GO:0006468
Vigun04g039800.2	1601	707	2495	3.52819	1.81893	6.32315e-44	1.97126e-42	481.887	502.963	527.804	688.237	729.548	703.737	640.092	597.925	681.906	968.297	962.715	1004.48	422.81	348.77	435.945	2527	2477.88	2480.25	389.719	606.294	564.214	2770.65	2987.55	2851.86	-0.32503	1.81893	-0.299292	1.55242	PF00520	PTHR10217 PTHR10217:SF475		KOG0500	K05391	GO:0005216 GO:0006811 GO:0016020 GO:0055085	AT3G17700	cyclic nucleotide-binding transporter 1
Vigun09g153000.1	7496	11439	3554	0.310697	-1.68642	7.02639e-44	2.18803e-42	4625.09	5127.48	4958.92	11410.6	11619.1	11286.6	12593.8	15204.9	14243.5	14481.5	14665.1	13315	1638.86	1614.59	1814.77	3753.7	3387.75	3520.52	3046.72	2399.16	2825.13	1580.51	2025.25	1789.57	-1.53739	-1.68642	-2.3457	-2.97637	PF03083	PTHR10791 PTHR10791:SF28		KOG1623	K15382		AT5G53190	Nodulin MtN3 family protein
Vigun10g197300.1	319	5	633	136.573	7.09353	7.16854e-44	2.22977e-42	17.43	20.1185	14.3425	1.88558	8.55547	3.45817	7.96794	4.58532	6.61127	4.60728	9.93343	8.88138	371.362	380.476	550.93	679.592	558.631	660.033	196.779	147.049	136.225	478.102	395.924	235.91	4.64995	7.09353	4.64668	5.56646	PF00012	PTHR19375 PTHR19375:SF229			K03283		AT1G16030	heat shock protein 70B
Vigun01g223200.1	245	77	414	5.40401	2.43403	7.20448e-44	2.23842e-42	72.7957	87.7899	78.1667	75.4233	66.8882	87.3187	120.404	96.2916	108.614	105.967	153.968	133.221	232.92	209.75	222.972	433.025	376.416	431.481	278.371	318.983	272.449	931.348	865.665	753.797	1.47923	2.43403	1.41887	2.69778	PF04788	PTHR31300 PTHR31300:SF2					AT5G05840	Protein of unknown function (DUF620)
Vigun03g353500.1	276	517	34	0.0664048	-3.91257	7.3646e-44	2.2856e-42	534.177	424.318	532.824	495.908	467.44	587.024	131.914	194.417	146.392	75.2523	70.3618	55.0646	15.9021	14.6337	14.9981	34.3476	41.9572	26.6473	28.797	22.6229	33.5478	1.46209	1.34212	1.39592	-5.0335	-3.91257	-2.47601	-5.57831	PF00641	PTHR23111 PTHR23111:SF41				GO:0008270	AT2G26695	Ran BP2/NZF zinc finger-like superfamily protein
Vigun07g271200.1	254	28	479	17.1355	4.09892	8.22217e-44	2.54887e-42	26.6576	26.5199	30.1193	30.1693	29.5553	24.2072	33.6424	36.6825	38.7232	34.5546	48.0116	41.7425	113.186	75.6075	124.984	516.441	419.572	502.199	116.148	148.18	165.706	578.986	508.662	417.38	1.91341	4.09892	1.97949	3.59779	PF08718	PTHR10219 PTHR10219:SF28		KOG4189		GO:0005737 GO:0017089 GO:0046836 GO:0051861	AT4G39670	Glycolipid transfer protein (GLTP) family protein
Vigun05g243400.1	144	256	31	0.120327	-3.05497	8.30467e-44	2.57156e-42	360.903	341.101	367.885	263.039	241.109	264.55	310.75	298.963	245.562	181.988	166.385	197.167	12.1605	17.0727	8.99886	40.4811	33.5658	18.4481	30.7168	33.9344	49.8135	13.1588	16.1054	6.9796	-4.80654	-3.05497	-2.90149	-3.91188		PTHR10593 PTHR10593:SF41				GO:0003676 GO:0046872	AT5G22890	C2H2 and C2HC zinc fingers superfamily protein
Vigun08g102600.1	13227	2627	23827	9.07105	3.18127	8.49365e-44	2.62501e-42	1327.75	1524.44	965.251	3074.44	2938.42	1867.41	3288.99	2521.92	3412.36	4805.4	3114.96	6751.62	2982.12	1595.07	4584.42	25704.3	21225.6	24552.4	10317	13518.3	14063.7	40249.7	41062.1	33821.7	1.263	3.18127	2.03881	2.97217	PF04674	PTHR31279 PTHR31279:SF3
Vigun07g212700.1	1093	1708	478	0.279824	-1.83741	8.49634e-44	2.62501e-42	2598.09	2455.37	2213.05	1732.85	1826.2	1565.68	1843.25	1867.14	1752.93	1432.1	1411.38	1361.52	547.221	619.494	571.928	472.28	553.836	407.909	547.142	558.786	547.948	340.666	326.134	258.245	-2.0633	-1.83741	-1.72393	-2.18451	PF00230	PTHR19139 PTHR19139:SF102		KOG0223	K09874	GO:0005215 GO:0006810 GO:0016020	AT4G10380	NOD26-like intrinsic protein 5;1
Vigun11g063100.1	1542	2911	172	0.0591874	-4.07857	8.52755e-44	2.6317e-42	5201.3	6784.52	4965.38	2604.93	2922.08	3206.58	4718.79	3471.08	4085.77	3360.24	4354.98	4090.76	77.6399	118.289	93.9881	168.058	221.774	127.087	219.817	228.492	346.661	87.7251	116.764	113.07	-5.8696	-4.07857	-3.94876	-5.21635	PF00407	PTHR31213 PTHR31213:SF15				GO:0006952 GO:0009607
Vigun09g252600.1	345	81	610	7.5768	2.92159	8.87476e-44	2.73579e-42	69.7198	50.2963	60.2385	75.4233	83.9992	82.1314	101.813	111.882	111.447	82.1632	72.8452	90.5901	864.328	982.897	794.9	623.164	556.233	650.809	576.899	471.688	383.259	447.398	385.188	501.135	3.87359	2.92159	2.13874	2.44108	PF03641	PTHR31223 PTHR31223:SF19			K06966
Vigun07g267000.1	517	18	1017	56.9716	5.83217	1.1113e-43	3.42192e-42	6.15175	7.31583	5.737	16.9702	20.9998	15.5617	15.9359	12.8389	8.50021	13.054	26.4892	49.7357	137.507	32.9258	247.969	961.733	1203.57	884.485	98.8696	273.737	341.578	1282.25	1076.38	1270.29	4.44536	5.83217	4.26002	5.34508	PF07714	PTHR27005 PTHR27005:SF28	EC:2.7.11.1	KOG1187		GO:0004672 GO:0004713 GO:0005524 GO:0006468	AT1G67000	Protein kinase superfamily protein
Vigun07g247000.1	421	11	830	76.8857	6.26464	1.20416e-43	3.70373e-42	3.07588	0.914479	4.30275	11.3135	12.4443	8.64541	9.7386	5.50238	5.66681	5.37516	9.10565	2.66441	463.968	454.864	409.948	824.343	738.448	928.556	235.175	226.229	210.436	1068.78	760.98	1232.6	7.32398	6.26464	5.00601	7.48069	PF01657 PF07714	PTHR27002 PTHR27002:SF122	EC:2.7.11.1	KOG1187		GO:0004672 GO:0004713 GO:0005524 GO:0006468	AT4G38830	cysteine-rich RLK (RECEPTOR-like protein kinase) 26
Vigun02g083200.2	18916	7264	30567	4.20768	2.07302	1.24094e-43	3.8126e-42	4293.92	4860.45	2971.77	8405.92	8623.91	4763.62	8516.85	4784.32	5478.86	6126.15	6692.65	8918.68	12835.8	8426.58	12993.4	30443	30240.4	31016.4	22496.2	25375	25066.3	40751.2	34746.1	37768	1.49823	2.07302	1.95746	2.38145	PF00153	PTHR24089 PTHR24089:SF392		KOG0759	K15104	GO:0006839 GO:0031966 GO:0055085	AT2G22500	uncoupling protein 5
Vigun05g236400.1	2993	4591	1395	0.30384	-1.71862	1.33747e-43	4.10459e-42	4072.46	3917.63	3952.79	4625.33	4508.73	4638.26	4187.6	4556.89	3943.15	3814.06	3490.77	3723.07	1086.96	1208.5	1117.86	1425.43	1590.78	1168.38	1099.08	1097.21	1216.87	693.028	754.27	725.878	-1.8069	-1.71862	-1.89424	-2.34328	PF00170 PF14144	PTHR22952 PTHR22952:SF179		KOG3119	K14431	GO:0003700 GO:0006351 GO:0006355 GO:0043565	AT1G08320	bZIP transcription factor family protein
Vigun06g147800.1	306	101	511	5.05497	2.3377	1.52853e-43	4.68572e-42	38.9611	48.4674	53.7844	99.9358	90.2213	113.255	14.1652	5.50238	11.3336	81.3953	70.3618	69.2748	85.1232	84.1438	113.986	515.214	514.276	504.249	5.75939	7.91802	20.332	1258.86	1248.17	1122.32	1.00422	2.3377	0.13361	4.03738
Vigun09g155300.1	189	369	10	0.0279025	-5.16346	2.09715e-43	6.42172e-42	104.58	96.9347	91.792	374.288	422.329	309.506	125.716	78.8674	120.892	170.469	160.59	129.668	7.48336	4.8779	7.99899	17.1738	9.59023	4.09958	9.59899	6.78688	3.0498	1.46209	1.34212	2.79184	-3.84858	-5.16346	-4.06577	-6.36336	PF00892	PTHR31218 PTHR31218:SF61				GO:0016020 GO:0016021 GO:0022857	AT1G70260	nodulin MtN21 /EamA-like transporter family protein
Vigun03g141800.1	63	3	124	35.8118	5.16236	2.26752e-43	6.93569e-42	12.3035	7.31583	5.737	2.82837	2.33331	5.18725	11.5093	11.9218	4.72234	3.8394	4.13893	3.55255	2155.21	2227.98	2193.72	96.9094	155.841	117.863	223.656	359.704	167.739	450.322	260.371	594.662	8.01892	5.16236	4.73762	6.8228	PF01565 PF08031	PTHR32448	EC:1.3.3.8			GO:0003824 GO:0016491 GO:0016614 GO:0050660 GO:0055114	AT4G20820	FAD-binding Berberine family protein
Vigun05g211100.1	207	358	56	0.156679	-2.67412	2.27593e-43	6.95369e-42	413.193	406.028	395.853	319.606	391.218	363.972	249.662	246.69	263.506	272.598	293.864	302.855	37.4168	39.0232	40.9948	52.7481	69.5291	46.1203	52.7944	50.9016	74.2119	16.0829	8.0527	6.9796	-3.37111	-2.67412	-2.0946	-4.80419	PF07716	PTHR13301 PTHR13301:SF69				GO:0003700 GO:0006355 GO:0043565
Vigun05g252300.1	173	45	302	6.75764	2.75652	2.30697e-43	7.04073e-42	41.0117	42.9805	58.0871	57.5102	42.7774	33.7171	49.5783	53.1897	53.8347	55.2874	50.495	35.5255	110.38	118.289	129.984	327.529	261.334	316.693	132.466	200.213	186.038	475.178	465.715	520.678	1.33589	2.75652	1.72784	3.37061		PTHR37721 PTHR37721:SF1
Vigun03g096800.1	1062	97	2026	20.834	4.38087	2.47869e-43	7.55644e-42	95.3521	126.198	50.9159	100.879	125.999	64.8406	482.503	234.768	298.452	323.278	338.565	645.676	1244.11	708.515	1672.79	1917.33	2178.18	1982.15	2253.84	2922.88	2906.46	3435.9	2685.58	3537.26	3.734	4.38087	2.99242	2.885	PF07939	PTHR31865 PTHR31865:SF7
Vigun02g196100.2	130	15	245	15.8168	3.98338	2.517e-43	7.66476e-42	3.07588	9.14479	1.43425	21.6842	18.6665	6.05179	7.96794	3.66825	4.72234	2.30364	4.96672	5.32883	411.585	360.965	466.941	249.02	255.34	229.577	203.499	188.901	195.187	127.201	123.475	206.596	6.50418	3.98338	5.16669	5.18165	PF00069 PF00954 PF01453	PTHR27002 PTHR27002:SF73	EC:2.7.11.1	KOG1187		GO:0004672 GO:0004674 GO:0004713 GO:0005524 GO:0006468 GO:0048544
Vigun05g150700.1	103	10	196	19.5669	4.29035	2.72203e-43	8.27995e-42	10.2529	16.4606	7.88838	8.48512	7.7777	13.8327	9.7386	9.17063	11.3336	7.6788	9.10565	8.88138	115.057	91.4607	131.983	203.632	154.642	230.602	135.346	136.869	120.976	138.898	170.449	142.384	3.29024	4.29035	3.70056	4.13754	PF00069 PF01657	PTHR27002 PTHR27002:SF128	EC:2.7.11.1	KOG1187		GO:0004672 GO:0004713 GO:0005524 GO:0006468	AT5G40380	cysteine-rich RLK (RECEPTOR-like protein kinase) 42
Vigun03g187300.1	1163	511	1815	3.5496	1.82766	3.45798e-43	1.0507e-41	617.226	707.806	661.907	509.107	517.995	506.621	451.517	582.335	529.846	478.389	547.994	547.093	2274.01	2056.04	2433.69	1743.14	2028.33	1672.63	1805.57	1650.34	1712.97	1159.43	1205.22	1278.66	1.76727	1.82766	1.72489	1.2113	PF00170	PTHR22952 PTHR22952:SF158			K14432	GO:0003700 GO:0006355 GO:0043565	AT3G19290	ABRE binding factor 4
Vigun02g080100.1	3886	1087	6686	6.15073	2.62076	4.67044e-43	1.41754e-41	819.208	876.985	631.07	1166.23	1054.66	1040.04	1781.28	1569.1	1478.09	1375.27	1622.46	1947.69	2694.95	1868.24	3261.59	6716.19	5892	7448.94	4278.27	5176.12	5551.66	9986.04	8629.81	10244.7	1.74941	2.62076	1.63591	2.54493		PTHR34043 PTHR34043:SF1	EC:3.1.1.3 EC:3.1.1.32				AT1G10740	alpha/beta-Hydrolases superfamily protein
Vigun05g239100.1	260	437	83	0.190608	-2.39132	5.10814e-43	1.54868e-41	468.558	484.674	471.151	426.141	444.107	440.052	533.852	554.823	504.346	535.98	522.333	464.496	78.5753	112.192	89.9886	87.0957	82.7157	79.9419	120.947	113.115	111.826	74.5664	75.1585	67.0042	-2.34295	-2.39132	-2.20339	-2.81277	PF05910	PTHR31972 PTHR31972:SF10					AT2G27770	Plant protein of unknown function (DUF868)
Vigun05g211500.1	351	582	119	0.204444	-2.29023	5.45659e-43	1.65251e-41	532.126	485.588	526.37	609.986	554.55	582.701	489.586	495.214	470.345	390.851	408.926	383.676	25.2563	41.4622	23.997	130.03	131.866	95.3153	71.9924	74.6556	112.843	26.3175	38.9214	8.37552	-4.08926	-2.29023	-2.48741	-4.00687	PF08477	PTHR24072 PTHR24072:SF167		KOG0393	K04392	GO:0005525 GO:0005622 GO:0007165 GO:0007264 GO:0015031 GO:0016020
Vigun11g135900.1	192	353	31	0.0869359	-3.5239	5.73877e-43	1.73606e-41	653.111	586.181	610.274	330.92	286.997	441.781	426.728	429.186	418.399	260.311	270.686	268.218	152.473	257.309	131.983	31.8942	40.7585	19.473	249.574	212.655	114.876	7.31043	5.36847	5.58368	-1.77144	-3.5239	-1.14281	-5.45162	PF00722 PF06955	PTHR31062 PTHR31062:SF18	EC:2.4.1.207		K08235	GO:0004553 GO:0005618 GO:0005975 GO:0006073 GO:0010411 GO:0016762 GO:0042546 GO:0048046
Vigun02g089600.1	251	421	81	0.191829	-2.38211	5.79144e-43	1.75007e-41	512.646	504.792	516.33	463.853	388.885	408.928	701.179	631.857	565.736	580.518	602.628	604.822	163.699	184.141	126.984	71.1486	89.9084	80.9668	129.586	131.213	110.81	93.5735	97.9745	90.7348	-1.69162	-2.38211	-2.35321	-2.66311	PF00092 PF17123	PTHR10579 PTHR10579:SF59				GO:0005515 GO:0008270	AT4G37890	Zinc finger (C3HC4-type RING finger) family protein
Vigun07g182100.1	143	11	274	23.9427	4.58152	5.8852e-43	1.77645e-41	15.3794	7.31583	15.7768	10.3707	10.111	13.8327	2.65598	10.0877	22.6672	6.91092	9.10565	10.6577	602.411	579.251	601.924	261.287	273.321	286.971	468.431	459.245	328.362	285.107	228.16	417.38	5.53483	4.58152	5.14854	5.12472	PF00330	PTHR11670	EC:4.2.1.33		K01703	GO:0008152 GO:0008652 GO:0016836 GO:0051539
Vigun03g339600.1	425	694	155	0.223498	-2.16166	5.99229e-43	1.8068e-41	734.109	731.583	687.006	662.782	692.215	727.079	604.678	587.837	592.181	408.512	462.732	458.279	78.5753	86.5828	96.9878	182.778	146.251	136.311	123.827	99.5409	88.4443	77.4905	92.6061	72.5878	-3.0377	-2.16166	-2.51693	-2.45376	PF03662	PTHR14363 PTHR14363:SF17	EC:3.2.1.167 EC:3.2.1.31		K07964	GO:0016020 GO:0016798	AT5G07830	glucuronidase 2
Vigun02g135800.1	235	53	417	7.798	2.9631	6.36206e-43	1.9162e-41	57.4163	42.9805	45.896	61.2814	64.5549	34.5817	112.437	61.4432	68.9461	62.9662	66.2229	79.0443	182.407	119.509	160.98	397.451	436.355	417.133	368.601	317.852	369.026	426.929	401.293	295.935	1.66183	2.9631	2.1199	2.43257	PF01151	PTHR11157 PTHR11157:SF11	EC:2.3.1.199	KOG3071		GO:0016021
Vigun11g026100.1	81	156	6	0.0411807	-4.60189	6.48787e-43	1.95196e-41	212.235	270.686	266.053	118.792	157.11	191.064	101.813	94.4575	107.669	160.487	169.696	171.411	7.48336	10.9753	10.9986	9.81361	8.39145	1.0249	9.59899	5.65573	16.2656	1.46209	6.71058	2.79184	-4.66822	-4.60189	-3.26943	-5.51561
Vigun08g165500.1	1603	283	2924	10.3346	3.36941	6.54289e-43	1.96636e-41	238.893	110.652	186.453	377.116	251.22	220.458	255.86	309.05	392.899	123.629	111.751	124.339	3909.12	3687.69	5040.36	3184.51	2280.08	3307.34	3310.69	2946.64	2799.72	3875.99	3504.27	3823.42	4.5593	3.36941	3.24123	4.96096	PF00394 PF07731 PF07732	PTHR11709 PTHR11709:SF22	EC:1.10.3.2		K05909	GO:0005507 GO:0016491 GO:0046274 GO:0048046 GO:0052716 GO:0055114	AT2G40370	laccase 5
Vigun03g330200.1	5470	8525	2414	0.283221	-1.82	7.15825e-43	2.14896e-41	9639.79	9984.28	10151.6	7701.66	8697.03	9176.24	9614.65	9148.62	11615.1	9434.95	10641.2	8841.41	3623.82	4419.38	3384.57	2627.59	2661.29	1954.48	3273.26	3178.52	3400.53	2272.08	2025.25	2227.89	-1.38159	-1.82	-1.62451	-2.14785	PF00249	PTHR12374 PTHR12374:SF26				GO:0003677	AT1G74840	Homeodomain-like superfamily protein
Vigun04g168800.1	342	557	126	0.225974	-2.14577	7.33709e-43	2.20025e-41	1478.47	1580.22	1598.47	484.594	589.55	597.398	854.341	821.689	892.522	707.218	961.887	876.592	74.8336	107.314	132.983	121.443	155.841	100.44	210.218	127.82	190.104	14.6209	51.0004	111.674	-3.88543	-2.14577	-2.28196	-3.84384	PF00197	PTHR33107 PTHR33107:SF1				GO:0004866
Vigun07g158200.2	1703	2708	699	0.258126	-1.95385	8.33847e-43	2.49783e-41	2818.53	2899.81	2725.08	2713.35	2487.31	2923.01	3856.49	3704.02	3255.58	2725.21	3335.15	2901.55	1575.25	1490.2	1451.82	744.607	724.062	628.261	876.388	1055.36	1094.88	2193.13	1683.01	2635.5	-0.902377	-1.95385	-1.8374	-0.460785	PF00155	PTHR10289 PTHR10289:SF5	EC:4.1.2.48 EC:4.1.2.5		K01620	GO:0003824 GO:0009058 GO:0030170	AT1G08630	threonine aldolase 1
Vigun01g054000.1	1369	611	2126	3.47679	1.79775	1.16088e-42	3.47369e-41	423.445	445.351	402.307	575.102	631.549	627.657	574.577	611.681	646.016	594.339	672.162	642.124	1041.12	857.291	1049.87	2129.55	2040.32	2207.63	1325.62	1429.77	1283.97	2432.91	2277.57	2029.67	1.21379	1.79775	1.14049	1.82025	PF13414	PTHR22904 PTHR22904:SF10				GO:0005515	AT1G56090	Tetratricopeptide repeat (TPR)-like superfamily protein
Vigun07g276000.4	733	1161	306	0.263547	-1.92387	1.37813e-42	4.1193e-41	1164.73	1047.99	1151.7	1190.74	1122.32	1169.72	1093.38	1217.86	1119.19	1234.75	877.453	1127.94	202.986	202.433	204.974	299.315	350.043	268.523	304.288	306.541	308.03	138.898	226.818	145.176	-2.46255	-1.92387	-1.90048	-2.66497	PF12171	PTHR10593 PTHR10593:SF50				GO:0003676 GO:0046872	AT2G02070	indeterminate(ID)-domain 5
Vigun11g110800.2	108	8	209	26.1714	4.70992	1.6253e-42	4.85282e-41	1.02529	0.914479	1.43425	8.48512	8.55547	6.91633	4.42664	5.50238	5.66681	4.60728	0.827786	1.77628	193.632	165.849	206.974	214.673	185.811	226.502	320.606	254.508	284.648	527.813	374.451	473.217	7.39135	4.70992	5.78471	7.57545	PF00249	PTHR10641 PTHR10641:SF567		KOG0048	K09422	GO:0003677
Vigun02g138500.1	2357	856	3858	4.5042	2.17127	1.70647e-42	5.08969e-41	612.099	563.319	583.023	940.905	893.658	734.86	1141.19	1045.45	950.135	1071.19	1268.17	1191.88	1803.49	1712.14	2028.74	3854.29	3563.97	4154.93	1967.79	2781.49	3070.14	9249.15	8017.81	8456.48	1.65673	2.17127	1.31778	2.86484	PF07714 PF13947	PTHR27005 PTHR27005:SF34	EC:2.7.11.1	KOG1187		GO:0004672 GO:0004713 GO:0005524 GO:0006468 GO:0030247	AT2G23450	Protein kinase superfamily protein
Vigun05g029500.1	3124	781	5467	6.99547	2.80642	1.72791e-42	5.14805e-41	1365.69	1556.44	1282.94	813.628	762.215	768.577	1301.43	1275.63	1206.09	2122.42	1936.19	1946.8	4596.65	5019.36	5625.29	5347.19	5466.43	5586.71	3138.87	4377.54	4169.08	6203.63	7415.19	5007.16	1.85779	2.80642	1.62706	1.63298	PF03171 PF14226	PTHR10209 PTHR10209:SF124		KOG0143		GO:0016491 GO:0055114
Vigun06g125300.1	2381	652	4110	6.30545	2.6566	1.96829e-42	5.85789e-41	705.401	598.983	544.298	628.841	692.993	633.709	949.071	824.44	798.075	812.417	890.698	1137.7	1014	753.636	1358.83	4059.15	3741.39	4530.04	1790.21	2692.13	2356.48	6036.95	5023.54	5504.11	0.758033	2.6566	1.41109	2.54372	PF00010 PF14215	PTHR11514 PTHR11514:SF47				GO:0046983	AT1G01260	basic helix-loop-helix (bHLH) DNA-binding superfamily protein
Vigun01g197800.1	528	874	183	0.209193	-2.25709	2.00128e-42	5.94966e-41	1077.58	1004.1	1031.23	908.85	724.882	987.306	1085.41	1085.8	1071.03	1079.64	1192.01	918.335	555.64	691.443	458.942	186.459	155.841	206.004	290.849	219.442	272.449	340.666	284.529	422.964	-0.867623	-2.25709	-2.05038	-1.60569	PF03106	PTHR31282 PTHR31282:SF28				GO:0003700 GO:0006355 GO:0043565
Vigun08g206600.1	2998	1205	4790	3.97488	1.99091	2.08867e-42	6.20277e-41	1188.31	1214.43	1049.87	1154.92	1254.54	1206.04	1598.02	1342.58	1380.81	1228.61	1330.25	1303.79	1434	988.995	1700.79	4883.5	4361.16	5126.53	2663.72	3230.55	3605.88	4343.86	4655.8	4099.82	0.256279	1.99091	1.13645	1.76185	PF00069	PTHR13902 PTHR13902:SF44	EC:2.7.11.1	KOG0192	K08867	GO:0004672 GO:0004713 GO:0005524 GO:0006468	AT5G55560	Protein kinase superfamily protein
Vigun03g339000.1	4649	975	8323	8.53942	3.09414	2.23855e-42	6.64072e-41	450.103	525.825	351.391	1050.27	1221.1	652.729	1371.37	918.897	951.079	796.292	884.903	1221.19	3618.21	1988.96	4749.4	8205.4	8998.03	7766.66	4960.76	6620.6	6554.03	10639.6	10233.6	9462.94	2.96396	3.09414	2.48414	3.38573	PF00069 PF00560 PF08263	PTHR27000 PTHR27000:SF54	EC:2.7.11.1	KOG1187		GO:0004672 GO:0004713 GO:0005515 GO:0005524 GO:0006468	AT1G74360	Leucine-rich repeat protein kinase family protein
Vigun03g185200.1	204	61	347	5.71471	2.51468	2.31112e-42	6.84861e-41	112.782	106.994	124.78	63.167	66.8882	51.8725	62.8582	53.1897	68.0017	72.1808	115.062	94.1426	470.516	542.667	477.94	332.436	353.64	353.589	261.093	217.18	228.735	286.569	331.503	314.082	2.11359	2.51468	1.94163	1.72802	PF00135	PTHR23024 PTHR23024:SF157	EC:3.1.1.1	KOG1515			AT3G48690	alpha/beta-Hydrolases superfamily protein
Vigun07g141300.1	387	71	703	9.83976	3.29862	3.01586e-42	8.9274e-41	68.6945	36.5791	58.8043	91.4507	69.2215	53.6016	43.381	41.2678	49.1123	66.0377	91.0565	65.7222	97.2837	67.0712	130.983	662.418	811.573	634.41	245.734	401.557	484.919	1103.87	1065.64	1053.92	0.847987	3.29862	3.08141	3.85467	PF07887	PTHR31713 PTHR31713:SF14				GO:0005516 GO:0006950	AT5G26920	Cam-binding protein 60-like G
Vigun07g127900.1	429	133	724	5.46249	2.44956	3.36361e-42	9.9461e-41	83.0486	77.7307	86.055	112.192	136.11	149.566	130.143	125.638	142.615	175.845	183.769	184.733	717.467	802.415	589.926	814.529	592.197	766.622	516.426	492.049	435.105	1032.23	1054.9	963.185	3.0955	2.44956	1.85738	2.48637	PF03171 PF14226	PTHR10209 PTHR10209:SF109	EC:1.14.11.13	KOG0143	K04125	GO:0005506 GO:0016491 GO:0055114	AT1G02400	gibberellin 2-oxidase 6
Vigun03g445000.1	1128	1758	499	0.283854	-1.81678	3.67645e-42	1.08595e-40	1619.96	1817.07	1731.86	1747.93	1670.65	1855.31	1636.97	1492.98	1667.93	1082.71	1099.3	1098.63	521.029	554.861	572.928	528.708	514.276	454.029	592.258	479.606	547.948	289.493	277.818	305.706	-1.64842	-1.81678	-1.56657	-1.90989	PF01571 PF08669	PTHR13847 PTHR13847:SF5	EC:2.1.2.10		K00605	GO:0004047 GO:0005515 GO:0006546	AT1G11860	Glycine cleavage T-protein family
Vigun05g072400.1	604	969	239	0.246621	-2.01963	3.87665e-42	1.14386e-40	652.086	723.353	583.74	950.333	1037.55	918.143	717.115	722.646	670.572	465.335	509.088	426.306	357.331	351.209	422.947	197.499	230.165	289.021	167.982	201.344	176.889	371.37	280.502	473.217	-0.79203	-2.01963	-1.94993	-0.31614	PF00390 PF03949	PTHR23406 PTHR23406:SF32	EC:1.1.1.39		K00028	GO:0004470 GO:0004471 GO:0006108 GO:0051287 GO:0055114	AT4G00570	NAD-dependent malic enzyme 2
Vigun01g113100.1	255	431	80	0.185532	-2.43026	4.33935e-42	1.27902e-40	374.231	369.449	443.901	435.569	416.107	440.916	343.507	404.425	332.453	347.85	370.02	341.933	117.863	131.703	113.986	93.2293	77.9206	68.668	51.8345	64.4753	80.3115	90.6493	92.6061	86.547	-1.70779	-2.43026	-2.45805	-1.97382	PF00931	PTHR23155 PTHR23155:SF563		KOG4658		GO:0043531
Vigun01g117400.1	2624	524	4724	9.01302	3.17201	4.39973e-42	1.29543e-40	307.588	323.725	318.404	510.993	507.106	554.171	512.604	493.38	527.013	526.766	711.896	534.659	14431.7	14583.7	14347.2	4537.57	4072.25	5561.08	5622.13	4413.73	3025.41	5165.55	4081.38	6558.03	5.51281	3.17201	3.09087	3.15585	PF05691	PTHR31268 PTHR31268:SF9	EC:2.4.1.82		K06617	GO:0003824	AT3G57520	seed imbibition 2
Vigun01g145800.1	738	166	1310	7.90011	2.98187	4.96355e-42	1.45988e-40	135.339	135.343	82.4694	189.501	182.776	125.359	99.1566	99.9599	108.614	137.451	149.829	190.95	363.878	237.798	400.949	1308.89	1249.13	1373.36	349.403	570.098	576.413	356.749	504.636	424.36	1.50543	2.98187	2.28129	1.42683	PF00069 PF00560 PF08263 PF13855	PTHR27000 PTHR27000:SF177	EC:2.7.11.1	KOG1187		GO:0004672 GO:0004713 GO:0005515 GO:0005524 GO:0006468
Vigun10g099400.1	741	156	1326	8.48305	3.08458	5.34052e-42	1.56908e-40	389.611	390.482	319.838	149.904	148.554	170.315	434.696	411.761	345.675	621.983	681.268	974.287	168.376	169.507	143.982	1462.23	1062.12	1452.28	313.887	436.622	652.658	2067.39	2193.02	2226.49	-1.19071	3.08458	0.235143	1.51005	PF00134	PTHR15615 PTHR15615:SF15		KOG1674			AT2G45080	cyclin p3;1
Vigun11g006600.1	1858	2850	866	0.303643	-1.71955	6.84604e-42	2.00927e-40	2542.72	2726.06	3057.82	2823.66	2751.75	2975.75	3983.09	4664.18	4114.1	4504.39	4229.16	3922.02	624.861	640.225	621.921	732.34	1087.29	776.871	971.418	1105.13	1261.6	138.898	300.634	202.408	-2.14163	-1.71955	-1.93466	-4.30119		PTHR35290 PTHR35290:SF2					AT2G16385
Vigun06g131500.1	255	42	469	11.2447	3.49117	6.86851e-42	2.01371e-40	33.8346	36.5791	51.633	39.5972	39.6663	45.8207	71.7115	66.9456	64.2238	25.3401	12.4168	33.7492	759.561	782.903	716.909	445.292	423.169	538.07	686.328	511.278	464.587	137.436	213.397	210.784	4.21042	3.49117	3.03438	2.97345		PTHR34188 PTHR34188:SF1					AT3G17120	(1 of 3) PTHR34188:SF1 - T6A9.7 PROTEIN
Vigun09g060600.1	1452	2245	660	0.294169	-1.76528	7.53807e-42	2.20767e-40	1994.19	1996.31	1949.86	2124.11	2250.09	2359.33	1822.89	2123	2011.72	2300.57	1885.7	2262.09	418.133	460.962	528.933	630.524	724.062	626.211	333.085	374.409	461.537	543.896	649.584	470.425	-2.07688	-1.76528	-2.34942	-1.95436	PF14309 PF14383	PTHR31680 PTHR31680:SF3					AT1G74160	(1 of 8) PF14309//PF14383 - Domain of unknown function (DUF4378) (DUF4378) // DUF761-associated sequence motif (VARLMGL)
Vigun03g299100.1	1543	308	2779	9.03015	3.17475	8.69448e-42	2.54364e-40	267.601	281.659	173.544	393.144	332.886	197.115	478.077	406.259	330.564	500.658	509.088	732.714	651.052	458.523	861.891	2895.01	2317.24	3123.88	1140.36	1731.78	1672.31	5485.74	4745.72	4740.54	1.44759	3.17475	1.90327	3.10307	PF01764	PTHR31403 PTHR31403:SF2	EC:3.1.1.32	KOG4569		GO:0006629	AT4G16820	alpha/beta-Hydrolases superfamily protein
Vigun03g391600.1	720	1144	296	0.258768	-1.95027	9.45523e-42	2.76327e-40	804.854	800.169	717.125	1104.95	1119.99	1206.9	783.515	742.821	773.519	874.616	743.352	846.395	139.378	123.167	139.982	301.768	282.912	303.369	240.935	218.311	245.001	159.367	260.371	170.302	-2.5283	-1.95027	-1.70739	-2.06233	PF01301 PF02140	PTHR23421 PTHR23421:SF74	EC:3.2.1.23			GO:0004553 GO:0005975 GO:0030246
Vigun06g013300.1	227	16	437	26.8854	4.74875	9.77649e-42	2.85413e-40	23.5817	6.40135	15.0596	16.0274	16.3332	16.4263	16.8212	5.50238	6.61127	4.60728	6.62229	1.77628	1224.47	1010.95	1170.85	421.985	424.368	465.303	187.18	239.803	226.702	571.675	328.819	622.58	6.24075	4.74875	4.49772	6.87168	PF00305	PTHR11771 PTHR11771:SF42	EC:1.13.11.12		K00454	GO:0005515 GO:0016491 GO:0016702 GO:0046872 GO:0055114
Vigun03g214500.1	4533	1400	7666	5.47735	2.45348	1.03053e-41	3.00533e-40	938.142	892.531	778.798	1532.98	1447.43	1218.14	1465.22	1260.96	1462.04	1263.16	1293	1405.92	1966.25	1108.5	2488.69	7287.83	7005.66	8703.41	3626.5	5112.78	4855.29	8988.9	8659.34	8656.1	1.09222	2.45348	1.69862	2.73097	PF04601	PTHR31205 PTHR31205:SF2					AT1G59710	Protein of unknown function (DUF569)
Vigun09g220600.1	998	1553	443	0.285359	-1.80915	1.07086e-41	3.11964e-40	2136.71	2168.23	1913.29	1413.24	1542.32	1702.28	1492.66	1423.28	1609.37	1543.44	1596.8	1570.23	530.383	530.472	599.924	462.466	456.735	409.958	471.31	383.459	569.297	302.652	374.451	294.539	-1.90464	-1.80915	-1.668	-2.27737		PTHR34537 PTHR34537:SF1
Vigun05g148500.1	671	221	1122	5.08812	2.34713	1.20512e-41	3.50707e-40	120.984	71.3293	96.8119	280.009	214.665	166.856	262.942	331.06	253.117	195.809	221.019	223.811	181.472	154.873	162.979	1128.56	1081.3	1156.08	235.175	440.016	486.952	1636.07	1892.38	1691.85	0.788281	2.34713	0.456151	3.02655	PF00300	PTHR16469		KOG3734
Vigun08g009300.1	67	131	3	0.0262648	-5.25073	1.22759e-41	3.56869e-40	149.693	177.409	155.616	113.135	135.332	143.514	46.037	50.4385	56.6681	110.575	91.8843	119.899	0.93542	1.21948	0.999874	1.2267	5.99389	3.07469	0.959899	1.13115	1.0166	1.46209	1.34212	1.39592	-7.2575	-5.25073	-5.62292	-6.26209	PF03492	PTHR31009 PTHR31009:SF7	EC:2.1.1.50			GO:0008168	AT1G68040	S-adenosyl-L-methionine-dependent methyltransferases superfamily protein
Vigun05g288200.1	245	68	422	6.22399	2.63784	1.26473e-41	3.67279e-40	68.6945	61.2701	59.5214	71.6521	60.6661	70.8924	70.8262	70.6139	68.9461	69.8771	62.084	79.0443	275.949	232.92	306.961	408.491	462.728	393.56	427.155	489.786	603.861	1049.78	905.929	954.809	2.10618	2.63784	2.85372	3.78592	PF02309	PTHR31734 PTHR31734:SF34			K14484	GO:0005634 GO:0006355
Vigun04g054300.1	324	582	66	0.113696	-3.13674	1.27428e-41	3.69662e-40	463.432	587.095	457.526	494.022	621.438	631.98	613.532	547.487	730.074	522.927	561.239	481.371	15.9021	19.5116	23.997	74.8287	69.5291	54.3195	39.3559	79.1802	65.0625	19.0071	22.816	16.751	-4.66582	-3.13674	-3.36459	-4.74025							AT3G29034
Vigun04g083400.1	65	2	128	64.7731	6.01732	1.34042e-41	3.88439e-40	1.02529	1.82896	3.58563	1.88558	2.33331	1.72908	0.885327	0.917063	1.88894	3.07152	3.31114	7.1051	717.467	798.757	631.92	132.484	124.673	128.112	310.047	234.147	223.652	235.396	178.502	164.719	8.38184	6.01732	7.70054	5.42288		PTHR33595 PTHR33595:SF3					AT3G27250	(1 of 6) PTHR33595:SF3 - EMB
Vigun11g111600.1	138	3	273	80.4561	6.33013	1.4137e-41	4.09246e-40	19.4805	13.7172	11.474	2.82837	3.88885	3.45817	67.2849	23.8436	42.501	49.1443	39.7337	79.9324	36.4814	29.2674	65.9917	290.728	248.147	279.797	48.9549	107.459	119.959	42.4005	38.9214	61.4205	1.56026	6.33013	1.04838	-0.241991	PF00249	PTHR10641 PTHR10641:SF584		KOG0048	K09422	GO:0003677
Vigun08g110100.1	231	46	417	9.03418	3.17539	1.50282e-41	4.34587e-40	77.9222	74.9872	54.5015	47.1395	42.7774	48.4143	39.8397	43.102	39.6676	46.0728	47.1838	39.9662	685.663	689.004	745.906	414.625	387.205	447.879	296.609	334.819	323.279	880.175	620.058	836.156	3.35389	3.17539	2.96099	4.13237							AT2G38465
Vigun03g272500.1	195	50	340	6.818	2.76935	1.59794e-41	4.61611e-40	164.047	126.198	121.911	49.0251	51.3328	49.2789	94.73	92.6234	121.836	95.2172	86.9175	55.9527	304.012	319.503	298.962	344.703	311.682	363.838	404.117	561.048	564.214	874.327	793.191	734.254	1.16232	2.76935	2.30638	3.33454	PF12697	PTHR10992 PTHR10992:SF820					AT2G23620	methyl esterase 1
Vigun07g177000.1	265	458	73	0.159951	-2.6443	1.8719e-41	5.40186e-40	233.767	237.764	286.133	462.91	459.662	450.426	144.308	136.642	155.837	40.6977	60.4284	56.8408	62.6732	96.3386	66.9915	90.7758	82.7157	46.1203	37.4361	18.0983	18.2988	1.46209	1.34212	6.9796	-1.74521	-2.6443	-2.56459	-4.01308	PF14531	PTHR24349 PTHR24349:SF122	EC:2.7.11.1	KOG0032	K04515	GO:0004672 GO:0004713 GO:0005524 GO:0006468
Vigun11g119000.1	93	5	182	40.2676	5.33155	2.10677e-41	6.07328e-40	13.3288	10.0593	3.58563	2.82837	4.66662	6.05179	20.3625	10.0877	9.44468	12.2861	23.178	14.2102	274.078	302.43	276.965	169.285	163.034	213.178	333.085	404.95	550.998	1106.8	1309.91	1088.82	4.98372	5.33155	5.01394	6.14099	PF00069	PTHR24361 PTHR24361:SF380	EC:2.7.11.25	KOG0198		GO:0004672 GO:0004713 GO:0005524 GO:0006468	AT1G05100	mitogen-activated protein kinase kinase kinase 18
Vigun03g066900.1	671	199	1142	5.73995	2.52104	2.15825e-41	6.21517e-40	319.891	370.364	359.28	163.103	201.442	232.562	301.897	342.065	312.619	268.758	347.67	314.401	543.479	526.814	485.939	1172.73	882.301	1372.34	749.681	710.36	837.679	1498.64	1484.38	1567.62	0.568307	2.52104	1.26425	2.28948	PF00107 PF08240	PTHR11695 PTHR11695:SF567		KOG0023	K00083	GO:0008270 GO:0016491 GO:0055114	AT4G39330	cinnamyl alcohol dehydrogenase 9
Vigun06g103200.1	239	19	459	23.9088	4.57947	2.41558e-41	6.94895e-40	23.5817	16.4606	20.0795	18.8558	17.1109	21.6135	15.0506	20.1754	12.2781	13.8218	16.5557	15.9865	1376.94	1267.04	1439.82	483.32	329.664	563.693	332.125	323.508	210.436	2332.03	1774.28	2293.5	6.08588	4.57947	4.18836	7.10888	PF08659	PTHR24322 PTHR24322:SF566		KOG0725		GO:0004022 GO:0008152 GO:0016491 GO:0055114	AT1G54870	NAD(P)-binding Rossmann-fold superfamily protein
Vigun09g249400.1	786	340	1232	3.61892	1.85556	2.54761e-41	7.32113e-40	453.179	374.022	393.702	335.634	333.663	351.868	355.016	349.401	348.509	410.048	384.093	398.774	1070.12	936.557	1104.86	1238.97	1150.83	1305.72	1190.27	1031.61	982.037	1014.69	1044.17	1062.3	1.34968	1.85556	1.60543	1.38759	PF00112 PF00396 PF08246	PTHR12411 PTHR12411:SF387	EC:3.4.22.14	KOG1543		GO:0006508 GO:0008234	AT1G09850	xylem bark cysteine peptidase 3
Vigun01g201900.1	976	1688	264	0.156082	-2.67962	2.56087e-41	7.35158e-40	2030.08	2571.51	2319.18	1864.84	1482.43	1717.84	747.216	558.491	692.295	1157.96	1171.32	1055.11	314.301	384.135	274.965	325.076	276.918	188.581	160.303	130.082	164.689	58.4834	128.843	67.0042	-2.82983	-2.67962	-2.13438	-3.73412		PTHR24078 PTHR24078:SF255				GO:0003677
Vigun10g014750.1	943	232	1654	7.14499	2.83693	2.57953e-41	7.39742e-40	2.05058	2.74344	1.43425	247.011	241.886	205.761	8.85327	4.58532	177.56	430.013	442.866	409.432	2.80626	3.65843	1.99975	1749.28	1660.31	1553.74	2.8797	4.52458	6.09961	3839.44	3317.71	3908.58	0.442582	2.83693	-3.82211	3.10928
Vigun03g222900.9	1305	467	2143	4.59031	2.19859	2.63135e-41	7.53819e-40	611.074	677.629	662.624	429.913	514.106	456.478	497.554	516.307	523.235	1118.8	1105.09	1074.65	571.542	498.766	644.919	2079.26	1991.17	2358.29	546.183	719.409	786.849	3694.69	4062.59	3301.35	-0.186056	2.19859	0.417134	1.74527	PF02373 PF02375 PF02928	PTHR10694 PTHR10694:SF33	EC:1.14.11.27				AT5G46910	Transcription factor jumonji (jmj) family protein / zinc finger (C5HC2 type) family protein
Vigun08g051900.1	104	17	191	11.4308	3.51485	2.81897e-41	8.06728e-40	90.2257	85.0465	67.4098	16.9702	20.9998	12.1036	16.8212	22.0095	17.0004	82.9311	80.2952	106.577	90.7358	74.388	101.987	190.139	183.413	198.83	51.8345	72.3934	69.1289	115.505	107.369	131.216	0.138372	3.51485	1.79212	0.392213	PF00069 PF13947	PTHR27009 PTHR27009:SF19	EC:3.1.4.46	KOG1187		GO:0004672 GO:0004713 GO:0005524 GO:0006468 GO:0030247
Vigun02g143900.1	658	239	1076	4.50872	2.17272	2.82359e-41	8.07213e-40	350.65	379.509	387.965	210.242	214.665	291.35	273.566	283.373	289.007	245.722	308.764	304.631	1490.12	1301.18	1676.79	1146.97	1009.37	1073.07	1424.49	1254.44	1230.09	766.133	1015.98	831.968	1.99858	2.17272	2.20817	1.60538	PF00498 PF01494	PTHR13789 PTHR13789:SF245	EC:1.14.13.90	KOG2614	K09838	GO:0005515 GO:0009507 GO:0009540 GO:0009688 GO:0016020 GO:0055114 GO:0071949	AT5G67030	zeaxanthin epoxidase (ZEP) (ABA1)
Vigun05g100400.1	728	131	1324	10.0765	3.33292	3.05641e-41	8.72867e-40	123.035	120.711	98.2462	144.247	130.665	119.307	180.607	165.071	206.838	211.167	182.941	215.818	602.411	478.034	562.929	1307.66	1179.6	1485.07	572.1	689.999	589.629	2899.32	2692.29	2240.45	2.26462	3.33292	1.74478	3.68269	PF13837	PTHR10032 PTHR10032:SF215		KOG4282		GO:0003677 GO:0003700 GO:0005634 GO:0006351	AT2G38250	Homeodomain-like superfamily protein
Vigun03g188400.1	577	923	231	0.249932	-2.00039	3.13475e-41	8.94313e-40	778.196	836.748	667.644	1023.87	832.214	912.091	915.428	899.639	905.745	744.076	654.779	669.656	46.771	43.9011	50.9936	217.126	213.383	261.348	77.7518	159.492	158.59	400.611	493.899	388.066	-4.01011	-2.00039	-2.78107	-0.689548		PTHR13593 PTHR13593:SF52				GO:0006629 GO:0008081	AT1G49740	PLC-like phosphodiesterases superfamily protein
Vigun04g147500.1	3381	816	5947	7.28507	2.86494	3.18736e-41	9.08382e-40	375.257	746.215	310.515	833.427	1049.99	565.41	1331.53	753.826	1008.69	658.073	701.963	900.572	2332.94	1220.7	2802.65	5688.21	6475.8	5675.87	4926.2	6252.98	6304.96	5683.13	6329.42	6267.68	2.15016	2.86494	2.49848	3.0155	PF00403	PTHR22814 PTHR22814:SF129		KOG1603		GO:0030001 GO:0046872
Vigun03g333800.1	1936	2970	902	0.303616	-1.71968	3.3402e-41	9.50956e-40	2769.31	2582.49	2523.56	3235.66	2838.08	2834.83	2975.58	2848.4	2876.85	2840.39	2885.66	3060.52	700.63	720.71	733.907	868.504	937.445	898.834	389.719	489.786	568.28	1181.37	879.086	1190.72	-1.86949	-1.71968	-2.58731	-1.43434	PF03106	PTHR31429 PTHR31429:SF5				GO:0003700 GO:0006355 GO:0043565	AT5G15130	WRKY DNA-binding protein 72
Vigun06g003400.1	453	159	748	4.71012	2.23576	3.3886e-41	9.63739e-40	104.58	109.737	90.3578	180.073	159.443	136.598	0.885327	0.917063	12.2781	0.76788	0.827786	0.888138	651.988	682.906	713.91	781.408	661.726	799.419	0.959899	1.13115	1.0166	1.46209	1.34212	1.39592	2.74944	2.23576	-2.1798	0.75788	PF12734	PTHR31568 PTHR31568:SF16				GO:0005198 GO:0019028	AT1G05340	(1 of 5) PTHR31568:SF17 - EXPRESSED PROTEIN
Vigun03g291400.5	4175	841	7509	8.93177	3.15895	3.83794e-41	1.09041e-39	285.031	367.62	207.249	923.935	964.435	633.709	1468.76	1112.4	1083.3	1081.94	1192.84	1587.99	1186.11	463.401	1651.79	7205.64	6803.07	8517.91	3284.77	4825.47	4935.6	9719.94	8623.1	8357.37	1.94079	3.15895	1.83192	2.78915	PF00010	PTHR23042 PTHR23042:SF25				GO:0046983
Vigun07g209900.1	2195	1031	3359	3.25635	1.70326	3.85313e-41	1.0936e-39	887.903	911.735	864.136	1016.33	1097.43	980.39	1144.73	1150	1151.31	1463.58	1235.06	1379.28	1898.9	1720.68	1701.79	3281.42	3343.39	3450.82	2626.28	2706.83	2577.08	2067.39	2190.33	2142.74	0.998326	1.70326	1.19878	0.650344	PF00069 PF00560 PF08263	PTHR27001 PTHR27001:SF151	EC:2.7.10.1 EC:2.7.11.1	KOG1187	K13418	GO:0004672 GO:0004713 GO:0005515 GO:0005524 GO:0006468	AT1G34210	somatic embryogenesis receptor-like kinase 2
Vigun05g000200.1	2392	1133	3650	3.22173	1.68783	4.22251e-41	1.1972e-39	754.615	855.037	738.639	1233.17	1137.1	1028.8	1168.63	1161.92	1028.53	1091.93	1353.43	1220.3	1831.55	1934.09	1961.75	3599.14	3675.45	3676.3	2465.98	2582.41	2676.71	3816.04	3570.03	3731.29	1.28627	1.68783	1.20149	1.60067		PTHR14791 PTHR14791:SF27				GO:0005515	AT2G33510	(1 of 2) PTHR14791//PTHR14791:SF27 - BOMB/KIRA PROTEINS
Vigun01g158600.1	414	665	162	0.24314	-2.04014	4.35302e-41	1.23294e-39	887.903	817.544	818.24	657.125	676.66	662.239	650.715	766.665	737.629	961.386	790.536	873.928	253.499	343.892	246.969	171.738	183.413	130.162	216.937	167.41	258.217	92.1114	111.396	136.8	-1.5796	-2.04014	-1.74578	-2.94787		PTHR10593 PTHR10593:SF42				GO:0003676 GO:0046872	AT5G03150	C2H2-like zinc finger protein
Vigun10g157700.1	3668	5549	1788	0.322165	-1.63413	4.45093e-41	1.25938e-39	6003.08	6319.96	6254.05	5309.8	5526.06	5811.45	6599.23	6956.84	7092.95	5713.8	6171.15	5321.72	1110.34	1164.6	1238.84	1770.13	2245.31	1347.74	1919.8	2139	2294.47	1086.33	1382.38	1190.72	-2.40243	-1.63413	-1.7005	-2.23328	PF04525	PTHR31087 PTHR31087:SF25					AT3G14260	Protein of unknown function (DUF567)
Vigun01g054400.1	222	73	371	5.08392	2.34594	4.85085e-41	1.37112e-39	234.792	213.988	185.018	87.6795	62.2216	69.1633	181.492	158.652	144.504	157.415	146.518	143.878	523.835	412.183	438.945	380.277	378.814	354.614	577.859	467.163	471.703	187.147	175.817	187.053	1.1173	2.34594	1.64595	0.296584	PF00808	PTHR10252 PTHR10252:SF49		KOG1657	K08066	GO:0046982	AT1G56170	nuclear factor Y, subunit C2
Vigun05g224400.1	630	1001	259	0.258786	-1.95017	4.85816e-41	1.37178e-39	957.622	927.281	922.94	1054.98	871.88	1076.35	826.01	748.324	782.019	517.551	641.534	588.835	168.376	185.36	131.983	310.355	264.93	201.904	297.569	225.098	305.997	70.1801	87.2376	67.0042	-2.53127	-1.95017	-1.5077	-2.96136	PF02298	PTHR33021 PTHR33021:SF37				GO:0009055	AT2G32300	uclacyanin 1
Vigun03g402800.1	1849	364	3334	9.15263	3.19419	5.1403e-41	1.44996e-39	394.737	292.633	351.391	363.917	346.885	382.127	717.115	846.449	729.129	420.798	592.695	390.781	8417.85	8633.89	9668.78	3173.47	2994.55	3835.16	4189	5357.11	4583.85	12721.6	9773.29	12739.2	4.68501	3.19419	2.62364	4.64907	PF03435 PF04455 PF05222 PF16653	PTHR11133 PTHR11133:SF14	EC:1.5.1.8 EC:1.5.1.9	KOG0172	K14157	GO:0016491 GO:0055114	AT4G33150	lysine-ketoglutarate reductase/saccharopine dehydrogenase bifunctional enzyme
Vigun03g130900.1	1489	265	2713	10.2371	3.35573	5.16257e-41	1.45327e-39	78.9475	55.7832	76.7324	265.867	310.33	218.729	27.4451	61.4432	172.838	26.1079	23.178	12.4339	854.039	742.661	1086.86	2419.05	2838.71	2879.96	521.225	529.376	677.056	1865.62	2456.07	2392.61	3.66567	3.35573	2.72269	6.76536	PF00407	PTHR31213 PTHR31213:SF11				GO:0006952 GO:0009607
Vigun09g139700.1	7857	3881	11833	3.04906	1.60837	5.16111e-41	1.45327e-39	3724.88	3601.22	3650.88	4209.56	3734.07	3698.51	3813.1	3803.98	4649.61	1849.06	1913.84	1797.59	21672.8	19709.2	19610.5	11869.6	10726.7	12901.4	18212.2	16836	15079.2	10278.5	10959.7	10896.6	2.47415	1.60837	2.03085	2.53085	PF00891 PF08100	PTHR11746 PTHR11746:SF106	EC:2.1.1.68	KOG3178	K05279 K13066	GO:0008168 GO:0008171 GO:0046983	AT5G54160	O-methyltransferase 1
Vigun01g214600.1	62024	93041	31007	0.333264	-1.58526	5.35473e-41	1.50583e-39	86525.4	74032.5	69478.7	94287.6	94292.2	90542.6	96126.2	99955.3	88438.1	100454	91866	90507.5	9334.56	9292.4	10325.7	32203.3	35137.4	25680.8	14976.3	17324.6	19530.9	11209.8	11442.9	11658.7	-2.9901	-1.58526	-2.45661	-3.04316	PF00120 PF03951	PTHR20852 PTHR20852:SF59	EC:6.3.1.2		K01915	GO:0003824 GO:0004356 GO:0006542 GO:0006807	AT5G37600	glutamine synthase clone R1
Vigun11g181600.1	2257	1073	3441	3.20604	1.68079	5.42269e-41	1.52338e-39	990.432	1003.18	997.521	1124.75	1093.54	1002	1086.3	1134.41	1127.69	1290.81	1211.88	1284.25	1688.43	1492.64	1906.76	3494.87	3056.89	3772.64	1554.08	1995.34	1930.53	4982.79	5002.07	4989.02	0.766357	1.68079	0.71069	1.98335	PF00225 PF11995	PTHR24115 PTHR24115:SF405	EC:3.6.4.4	KOG0242	K11498	GO:0003777 GO:0005524 GO:0005871 GO:0007018 GO:0008017	AT2G21300	ATP binding microtubule motor family protein
Vigun01g193400.1	8895	1620	16171	9.98489	3.31975	5.44571e-41	1.52829e-39	992.482	1171.45	747.962	1751.71	1970.87	1136.01	2128.33	1403.11	1775.6	1085.78	1172.97	1741.64	9094.16	5842.51	10971.6	16133.6	14819.3	17559.5	12939.4	14979.8	15323.2	33198.1	34536.7	27124.1	3.15338	3.31975	3.02647	4.56757	PF01095 PF04043	PTHR31707 PTHR31707:SF38	EC:3.1.1.11		K01051	GO:0004857 GO:0005618 GO:0030599 GO:0042545	AT4G02330	Plant invertase/pectin methylesterase inhibitor superfamily
Vigun03g049500.1	98	6	191	33.3577	5.05995	5.90527e-41	1.65558e-39	5.12646	1.82896	2.15138	4.71395	4.66662	7.78087	21.2479	8.25357	13.2225	11.5182	12.4168	7.1051	134.701	92.6802	144.982	171.738	197.798	202.929	271.651	315.59	417.823	456.171	477.794	397.837	5.35362	5.05995	4.5561	5.4231	PF02519	PTHR31374 PTHR31374:SF10			K14488	GO:0009733
Vigun09g196300.1	979	284	1675	5.90285	2.56141	5.9128e-41	1.656e-39	271.702	321.896	299.041	284.723	262.886	303.454	337.31	357.655	367.398	287.187	287.242	336.604	1952.22	1849.94	2363.7	1933.28	1408.56	1681.85	1538.72	1553.06	1433.41	1745.73	1653.49	2058.98	2.78815	2.56141	2.0907	2.58285	PF12695	PTHR17630 PTHR17630:SF54	EC:3.4.14.5				AT5G25770	alpha/beta-Hydrolases superfamily protein
Vigun10g132300.1	471	751	191	0.253983	-1.97719	6.59963e-41	1.84649e-39	2693.44	2433.43	2260.38	735.377	756.77	760.796	2080.52	2280.74	1959.77	906.099	923.809	788.667	388.199	396.33	437.945	196.272	189.407	186.531	453.072	467.163	373.093	71.6422	42.9477	113.07	-2.59523	-1.97719	-2.28907	-3.52383	PF00201	PTHR11926 PTHR11926:SF152		KOG1192		GO:0008152 GO:0016758
Vigun02g143500.1	895	114	1676	14.6609	3.87391	6.63637e-41	1.85489e-39	35.8852	40.2371	36.5734	98.993	145.443	98.5577	195.657	148.564	165.282	122.093	161.418	145.655	449.002	335.356	625.921	1584.9	1427.75	2015.97	722.804	1014.64	1000.34	2839.37	2388.97	2382.84	3.64548	3.87391	2.42584	4.14851							AT4G36988	conserved peptide upstream open reading frame 49
Vigun03g346100.1	194	342	46	0.134147	-2.89811	6.72795e-41	1.87858e-39	496.241	487.417	457.526	358.26	265.997	402.012	298.355	408.093	313.563	362.44	383.265	383.676	112.25	152.434	100.987	35.5743	46.7524	55.3444	101.749	81.4425	82.3447	36.5521	16.1054	34.898	-1.97863	-2.89811	-1.9416	-3.68919	PF00847	PTHR31194 PTHR31194:SF14				GO:0003677 GO:0003700 GO:0006355
Vigun01g071800.1	539	191	888	4.64946	2.21706	6.87822e-41	1.91859e-39	191.73	199.356	179.998	210.242	183.554	178.96	333.768	247.607	262.562	253.401	307.109	257.56	1358.23	1319.47	1253.84	883.224	887.096	892.684	1179.72	1454.65	1508.64	1859.77	1562.22	1980.81	2.78332	2.21706	2.29547	2.72341	PF03106	PTHR31221 PTHR31221:SF25				GO:0003700 GO:0006355 GO:0043565
Vigun06g068500.1	1185	191	2178	11.404	3.51147	7.60339e-41	2.11872e-39	117.909	95.1058	151.313	139.533	260.553	172.908	162.9	112.799	173.782	178.916	235.919	198.055	2214.14	2001.16	2187.72	2237.5	2095.46	2201.48	2070.5	2255.51	2380.88	3618.66	2321.86	3327.87	4.13544	3.51147	3.89931	3.91862	PF01490	PTHR22950 PTHR22950:SF228		KOG1303			AT5G23810	amino acid permease 7
Vigun03g427800.1	1714	346	3082	8.9019	3.15411	7.71541e-41	2.14777e-39	490.089	442.608	495.534	338.462	365.552	334.578	143.423	141.228	248.395	734.861	846.825	805.541	3011.12	2648.7	3264.59	3075.34	2425.13	3744.97	288.93	346.131	282.615	5178.71	4458.51	5171.88	2.64353	3.15411	0.783725	2.63308	PF01156	PTHR12304 PTHR12304:SF6		KOG2938			AT5G18860	inosine-uridine preferring nucleoside hydrolase family protein
Vigun03g395800.1	145	261	28	0.107997	-3.21094	7.86335e-41	2.18674e-39	210.185	205.758	266.053	249.84	245.775	287.028	247.892	212.759	294.674	177.38	194.53	216.706	14.0313	29.2674	12.9984	36.801	25.1743	22.5477	29.7569	21.4918	25.415	14.6209	20.1318	5.58368	-3.59863	-3.21094	-3.30048	-3.86718		PTHR33541 PTHR33541:SF5
Vigun07g033900.1	470	800	139	0.174281	-2.52051	8.20051e-41	2.2782e-39	1386.19	1156.82	1116.56	919.221	832.992	648.406	1328.88	1407.69	1173.97	994.405	934.57	1039.12	163.699	213.408	119.985	172.965	116.282	129.137	239.015	159.492	160.623	89.1872	88.5797	90.7348	-2.88009	-2.52051	-2.80611	-3.46654	PF04759	PTHR31696 PTHR31696:SF14					AT2G41660	Protein of unknown function, DUF617
Vigun06g152333.1	68	128	8	0.0622573	-4.00561	8.45639e-41	2.34693e-39	334.245	301.778	310.515	132.933	125.999	126.223	234.612	243.022	234.228	188.899	244.197	189.173	18.7084	4.8779	3.99949	8.5869	7.19267	8.19917	56.634	38.459	34.5644	2.92417	10.7369	11.1674	-5.10066	-4.00561	-2.45689	-4.64747
Vigun07g046100.1	635	1138	132	0.116239	-3.10484	9.99829e-41	2.77206e-39	874.574	863.268	971.705	1038.96	1011.1	1364.25	1142.96	1127.07	1116.36	930.671	1115.03	778.009	551.898	752.417	421.947	160.698	109.089	127.087	216.937	166.278	184.005	169.602	170.449	307.102	-0.650401	-3.10484	-2.57777	-2.12541	PF00847	PTHR31190 PTHR31190:SF21				GO:0003677 GO:0003700 GO:0006355	AT5G07580	Integrase-type DNA-binding superfamily protein
Vigun03g207700.1	97	17	176	10.0906	3.33494	1.04299e-40	2.88881e-39	38.9611	34.7502	15.7768	14.1419	21.7776	16.4263	32.7571	22.9266	17.0004	17.6612	17.3835	12.4339	237.597	192.677	212.973	168.058	158.239	201.904	274.531	243.196	202.304	173.988	199.975	157.739	2.84561	3.33494	3.30835	3.48527	PF00445	PTHR11240 PTHR11240:SF19	EC:3.1.27.1	KOG1642	K01166	GO:0003723 GO:0033897	AT2G02990	ribonuclease 1
Vigun03g374900.1	73	8	139	18.4778	4.20772	1.115e-40	3.08517e-39	19.4805	9.14479	10.0398	5.65674	11.6666	5.18725	18.5919	11.0048	9.44468	1.53576	1.65557	3.55255	142.184	163.41	153.981	142.297	134.263	139.386	148.784	110.852	127.075	70.1801	68.448	80.9634	3.57119	4.20772	3.30819	5.0251	PF00847	PTHR32467 PTHR32467:SF20			K09285	GO:0003677 GO:0003700 GO:0006355 GO:0007275
Vigun11g133000.1	2190	953	3428	3.59867	1.84747	1.16818e-40	3.22908e-39	1161.66	1040.68	1090.03	1071.95	926.324	859.354	506.407	617.184	639.405	1302.33	1296.31	1066.65	857.78	838.999	986.875	3301.05	3144.4	3838.23	463.631	575.753	442.222	2791.12	2893.6	2554.53	-0.294924	1.84747	-0.250867	1.16859	PF02170 PF02171 PF08699 PF16486 PF16487 PF16488	PTHR22891 PTHR22891:SF40			K11593	GO:0003676 GO:0005515	AT2G27880	Argonaute family protein
Vigun04g104800.1	330	7	652	91.9034	6.52205	1.27191e-40	3.51228e-39	6.15175	4.57239	10.7569	6.59954	7.7777	6.91633	15.9359	20.1754	25.5006	38.394	56.2895	65.7222	272.207	295.113	269.966	686.952	460.331	809.668	241.895	299.754	379.192	3206.35	2423.86	2991.46	5.28459	6.52205	3.90167	5.74817	PF00153	PTHR24089 PTHR24089:SF395			K15102
Vigun10g030900.1	2653	232	5074	21.9127	4.4537	1.29731e-40	3.57883e-39	114.833	131.685	60.9556	296.036	270.664	127.952	714.459	472.288	385.343	562.088	658.09	985.833	2546.21	1545.08	3120.61	5468.63	4148.97	5604.13	3818.48	5229.29	5234.48	8826.61	7032.69	9483.88	4.55185	4.4537	3.18347	3.52209	PF00069 PF07714	PTHR24351 PTHR24351:SF69	EC:2.7.11.1	KOG0610		GO:0004672 GO:0004674 GO:0004713 GO:0005524 GO:0006468	AT3G25250	AGC (cAMP-dependent, cGMP-dependent and protein kinase C) kinase family protein
Vigun07g182700.1	209	1	417	301.819	8.23754	1.32712e-40	3.65741e-39	3.07588	3.65791	0.717125	0.942791	2.33331	0.864541	1.77065	3.66825	1.88894	5.37516	4.96672	4.44069	1388.16	1537.76	1044.87	433.025	345.248	471.452	826.473	675.294	464.587	584.834	630.795	865.47	9.05779	8.23754	8.06792	7.13731	PF00249	PTHR10641 PTHR10641:SF574		KOG0048	K09422	GO:0003677	AT3G24310	myb domain protein 305
Vigun03g133300.1	77	145	9	0.0606688	-4.0429	1.37747e-40	3.79238e-39	235.817	274.344	212.269	137.647	146.221	150.43	140.767	166.905	130.337	132.075	159.763	146.543	12.1605	12.1948	8.99886	7.3602	10.789	8.19917	16.3183	9.04917	11.1826	1.46209	5.36847	1.39592	-4.43692	-4.0429	-3.58301	-5.73577	PF00403	PTHR22814 PTHR22814:SF80		KOG1603		GO:0030001 GO:0046872
Vigun03g219400.1	416	24	808	33.7326	5.07607	1.38743e-40	3.81598e-39	32.8093	32.0067	27.2508	25.4554	25.6664	20.749	27.4451	38.5167	38.7232	79.8596	92.712	81.7087	417.197	356.087	603.924	918.799	607.781	897.809	384.92	345	379.192	975.211	1147.51	868.262	3.90292	5.07607	3.40528	3.55613	PF00924	PTHR31618 PTHR31618:SF5		KOG4629		GO:0016020 GO:0055085
Vigun11g170300.1	1018	79	1958	24.9426	4.64054	1.47851e-40	4.06245e-39	50.2393	42.9805	40.8761	82.9656	112.777	39.7689	177.951	81.6186	91.6134	40.6977	51.3227	90.5901	5241.16	6403.47	4261.46	1983.57	1802.96	2087.71	3279.98	3219.24	3159.6	4990.1	3591.5	3970	6.89017	4.64054	4.78155	6.10296	PF00400	PTHR22844 PTHR22844:SF145	EC:2.7.11.7	KOG0266 KOG0271		GO:0005515	AT4G34380	Transducin/WD40 repeat-like superfamily protein
Vigun01g104100.1	5453	1926	8980	4.66313	2.2213	2.01663e-40	5.5355e-39	1183.19	1240.95	1107.24	1877.1	2050.2	1850.12	2077.86	2010.2	2128.83	2029.51	2157.21	2305.61	3462.93	2741.38	4069.49	9170.81	8693.54	9076.48	5245.85	6990.48	7292.08	10543.1	8714.36	10618.8	1.54067	2.2213	1.65131	2.20219	PF08711	PTHR15141 PTHR15141:SF40				GO:0003677 GO:0005634 GO:0006351	AT5G05140	Transcription elongation factor (TFIIS) family protein
Vigun05g290300.1	128	3	253	94.9123	6.56852	2.10818e-40	5.78103e-39	1.02529	1.82896	0.717125	4.71395	1.55554	1.72908	1.77065	2.75119	2.8334	0.76788	2.48336	2.66441	1148.7	1173.14	1033.87	244.113	215.78	299.27	737.202	643.622	402.574	347.976	228.16	464.841	9.87592	6.56852	7.92164	7.45919		PTHR23241					AT1G52690	Late embryogenesis abundant protein (LEA) family protein
Vigun08g075000.1	2356	362	4350	12.0081	3.58593	2.17407e-40	5.95578e-39	518.798	532.227	537.127	340.347	447.218	299.131	959.695	557.574	610.126	470.711	541.372	639.459	5495.59	4716.93	6246.21	4309.4	3309.83	5429.9	6415.01	6004.12	4775.99	4164.02	4478.64	4300.83	3.37343	3.58593	3.01484	2.97034	PF01490	PTHR22950 PTHR22950:SF205		KOG1303		GO:0005515
Vigun05g183300.1	558	889	227	0.254921	-1.97188	2.19987e-40	6.02047e-39	827.41	743.471	785.252	908.85	843.881	915.549	596.711	684.129	688.517	922.224	765.702	705.182	203.922	181.702	203.974	242.887	209.786	227.527	220.777	191.164	181.972	203.23	248.292	231.723	-1.99862	-1.97188	-1.7294	-1.80841	PF04859	PTHR31161 PTHR31161:SF5					AT1G53380	Plant protein of unknown function (DUF641)
Vigun01g215900.1	102	186	19	0.101617	-3.29879	2.21319e-40	6.05093e-39	192.755	213.988	181.433	182.901	191.331	183.283	269.139	317.304	215.339	266.454	240.058	258.448	9.3542	14.6337	8.99886	22.0806	26.3731	8.19917	20.1579	16.9672	13.2158	8.77251	10.7369	5.58368	-4.15629	-3.29879	-3.99341	-4.93002		PTHR33270 PTHR33270:SF1
Vigun04g156400.1	146	266	27	0.102974	-3.27965	2.22015e-40	6.06394e-39	342.447	357.561	275.376	291.322	244.22	261.092	282.419	254.944	314.508	506.033	611.734	489.364	32.7397	60.9738	31.996	31.8942	34.7646	15.3734	54.7142	22.6229	25.415	7.31043	12.0791	12.5633	-2.95588	-3.27965	-3.05147	-5.6524	PF00249	PTHR10641 PTHR10641:SF563		KOG0048	K09422	GO:0003677	AT5G52260	myb domain protein 19
Vigun07g196200.1	90	16	163	10.0921	3.33515	2.22742e-40	6.07776e-39	15.3794	17.3751	15.7768	18.8558	20.9998	8.64541	24.7892	18.3413	17.9449	9.21456	7.45007	7.1051	222.63	203.652	174.978	127.577	177.419	184.481	301.408	307.672	261.267	182.761	154.343	175.886	3.631	3.33515	3.83293	4.43173		PTHR33599 PTHR33599:SF3					AT1G68765	Putative membrane lipoprotein
Vigun11g050000.1	1823	450	3197	7.10006	2.82783	2.32902e-40	6.34872e-39	280.93	291.719	259.599	540.219	430.885	379.534	656.913	624.52	670.572	542.891	728.452	669.656	403.166	347.551	548.931	3213.96	3382.95	2992.7	819.754	1565.51	1851.23	4539.78	4027.69	4635.85	0.643035	2.82783	1.11791	2.76603	PF00609 PF00781	PTHR11255 PTHR11255:SF29	EC:2.7.1.107		K00901	GO:0003951 GO:0004143 GO:0007205 GO:0008152 GO:0016301
Vigun10g188800.1	282	521	43	0.0819071	-3.60987	2.37319e-40	6.46272e-39	427.547	337.443	399.439	555.304	457.329	550.713	466.567	670.373	569.514	657.306	603.456	480.483	178.665	260.968	143.982	47.8413	37.1621	43.0456	101.749	62.213	72.1787	43.8626	79.1849	68.4001	-0.996533	-3.60987	-2.85328	-3.1851	PF00646 PF01344	PTHR32133 PTHR32133:SF97				GO:0005515
[truncated: 4,520 more rows]

## Sheet: GO_Up
								Up regulation
GO Type	Level	GO ID	GO Name	p-value	corr. pvalue	Pop total	Pop hits	Total	Gene count	Genes
[truncated: 127 more rows]

## Sheet: GO_Down
								Down regulation
[truncated: 86 more rows]

## Sheet: KEGG
						Up regulation			Down regulation
[truncated: 150 more rows]
