# Supplementary material for: Transcriptome Analysis of Differentially Expressed Genes Associated with Salt Stress in Cowpea (Vigna unguiculata L.) during the Early Vegetative Stage
Source: Int J Mol Sci. 2023 Mar 1;24(5):4762. doi: 10.3390/ijms24054762 (PMC10002509; doi:10.3390/ijms24054762)
Supplement: Supplementary file 1 [file ijms-24-04762-s001.zip › Table S4. DEGs for Vu_393.xlsx]

## Sheet: DEGs
	DEGs info.							Normalization																								Log2FoldChange				Annotation
Gene id	평균발현값	C393	S393	foldChange	log2FoldChange	pval	padj	C191_1	C191_2	C191_3	C328_1	C328_2	C328_3	C393_1	C393_2	C393_3	C396_1	C396_2	C396_3	S191_1	S191_2	S191_3	S328_1	S328_2	S328_3	S393_1	S393_2	S393_3	S396_1	S396_2	S396_3	Vu_191	Vu_328	Vu_393	Vu_396	Pfam	Panther	ec	KOG	KO	GO	Best-hit-arabi-name	Best-hit-arabi-defline
Vigun05g029400.1	512	1	1023	1117.15	10.1256	3.20454e-110	7.1221e-108	5.12646	2.74344	2.15138	2.82837	2.33331	4.32271	0.885327	0.917063	0.944468	5.37516	9.10565	3.55255	1704.34	1834.09	1608.8	1420.52	1153.22	1339.54	1316.98	934.327	817.347	391.839	514.031	455.07	9.00459	8.68861	10.1256	6.23779	PF00249	PTHR10641 PTHR10641:SF572			K09422	GO:0003677
Vigun09g160100.1	447	1	894	976.264	9.93113	8.83424e-12	6.45106e-11	1.02529	0.914479	0.717125	0.942791	0.77777	0.864541	0.885327	0.917063	0.944468	0.76788	0.827786	0.888138	791.365	807.293	984.876	560.602	269.725	639.535	1387.05	1058.75	235.851	46.7867	29.5266	83.7552	9.92539	9.15124	9.93113	6.00999	PF00195 PF08541	PTHR11877 PTHR11877:SF27	EC:2.3.1.74		K00660	GO:0003824 GO:0008152 GO:0008610 GO:0009058 GO:0016747
Vigun06g127300.1	345	1	689	752.794	9.55611	1.33424e-103	2.50138e-101	1.02529	1.82896	0.717125	3.77116	0.77777	0.864541	0.885327	0.917063	0.944468	0.76788	0.827786	0.888138	1776.36	1960.92	1595.8	525.028	427.964	530.896	763.12	686.606	618.094	723.732	609.321	911.536	10.5443	8.09861	9.55611	9.81968	PF00046 PF02183	PTHR24326 PTHR24326:SF122			K09338	GO:0003677 GO:0003700 GO:0006355 GO:0043565	AT3G61890	homeobox 12
Vigun09g093800.1	686	2	1370	740.119	9.53161	3.58868e-282	3.29668e-278	1.02529	0.914479	2.8685	1.88558	4.66662	2.59362	0.885327	1.83413	2.8334	3.8394	3.31114	1.77628	1442.42	1269.47	1236.84	537.295	683.304	640.56	1304.5	1299.69	1505.59	2541.1	2673.5	2776.48	9.68166	7.66887	9.53161	9.80603
Vigun11g140800.1	325	1	649	708.947	9.46953	1.79931e-23	2.66597e-22	1.02529	0.914479	0.717125	1.88558	0.77777	0.864541	0.885327	0.917063	0.944468	1.53576	0.827786	0.888138	1631.37	1429.23	1634.79	65.0151	59.9389	120.938	553.862	1031.61	361.91	660.863	488.53	1247.95	10.7873	6.12307	9.46953	9.52603	PF00112 PF08246	PTHR12411 PTHR12411:SF376	EC:3.4.22.33	KOG1543		GO:0006508 GO:0008234	AT5G45890	senescence-associated gene 12
Vigun07g175100.1	1290	4	2576	647.722	9.33923	1.48977e-22	2.11088e-21	6.15175	1.82896	3.58563	33.9405	6.99993	0.864541	3.54131	3.66825	4.72234	6.14304	8.27786	1.77628	4432.02	3597.45	3838.52	628.071	1369	1372.34	2229.85	3472.62	2026.09	8332.42	3494.87	6626.43	10.0029	6.33268	9.33923	10.154	PF00280	PTHR33091 PTHR33091:SF14				GO:0004867 GO:0009611	AT2G38870	Serine protease inhibitor, potato inhibitor I-type family protein
Vigun07g167700.1	648	2	1293	605.581	9.24218	1.26768e-18	1.46237e-17	2.05058	1.82896	2.8685	4.71395	1.55554	3.45817	2.65598	0.917063	2.8334	0.76788	6.62229	4.44069	224.501	235.359	221.972	1101.58	708.478	1004.4	1860.28	1067.8	951.539	106.732	143.606	69.796	6.6588	8.17655	9.24218	4.75805	PF00011	PTHR11527 PTHR11527:SF135			K13993		AT4G10250	HSP20-like chaperones superfamily protein
Vigun10g052600.2	2744	9	5478	601.58	9.23261	1.03337e-206	2.19066e-203	10.2529	14.6317	13.6254	9.42791	13.9999	7.78087	11.5093	8.25357	7.55574	6.91092	10.7612	3.55255	14074.3	13836.2	16204	7008.14	6462.61	8605.02	5983.05	6129.68	4321.57	8094.1	8193.62	8943.66	10.1618	9.4663	9.23261	10.2153	PF00171 PF00696	PTHR11063 PTHR11063:SF13	EC:1.2.1.41 EC:2.7.2.11		K12657	GO:0003824 GO:0004350 GO:0005737 GO:0006561 GO:0008152 GO:0016491 GO:0055114
Vigun05g176900.2	761	3	1520	551.532	9.1073	3.76718e-78	3.61741e-76	4.10117	1.82896	3.58563	8.48512	1.55554	2.59362	2.65598	1.83413	3.77787	2.30364	6.62229	1.77628	4913.76	4641.32	4169.47	831.703	801.983	1144.81	1803.65	1650.34	1106.06	3048.45	3045.26	4369.23	10.4942	7.78082	9.1073	9.93316	PF03171 PF14226	PTHR10209 PTHR10209:SF130	EC:1.14.11.31	KOG0143		GO:0016491 GO:0055114	AT1G17020	senescence-related gene 1
Vigun07g064700.1	221	1	442	482.747	8.91512	2.63046e-42	9.00533e-41	1.02529	0.914479	0.717125	1.88558	0.77777	0.864541	0.885327	0.917063	0.944468	0.76788	0.827786	0.888138	1248.79	1060.94	1396.82	431.799	251.743	472.477	559.621	490.917	275.499	156.443	216.081	288.955	10.4461	8.35614	8.91512	8.057	PF02987	PTHR23241 PTHR23241:SF11		KOG4744			AT3G53040	late embryogenesis abundant protein, putative / LEA protein, putative
Vigun11g124000.1	221	1	441	481.991	8.91286	5.16195e-28	9.5926e-27	1.02529	0.914479	0.717125	0.942791	0.77777	0.864541	0.885327	0.917063	0.944468	0.76788	0.827786	0.888138	595.863	681.687	428.946	11.0403	52.7463	28.6971	463.631	605.163	255.167	463.481	403.977	453.674	9.32708	5.1609	8.91286	9.05501	PF13561	PTHR24322 PTHR24322:SF600	EC:1.1.1.198	KOG0725		GO:0008152 GO:0008667 GO:0016491 GO:0019290 GO:0055114
Vigun07g226900.1	211	1	421	459.41	8.84364	8.30449e-63	5.63703e-61	1.02529	0.914479	0.717125	1.88558	0.77777	0.864541	0.885327	0.917063	0.944468	0.76788	0.827786	0.888138	1753.91	1981.65	2023.74	579.003	475.915	741	582.659	373.278	305.997	173.988	283.187	452.278	11.0819	8.9917	8.84364	8.5163		PTHR33836 PTHR33836:SF1
Vigun10g081800.1	283	1	565	458.843	8.84186	2.68691e-15	2.52038e-14	1.02529	0.914479	0.717125	0.942791	0.77777	0.864541	0.885327	0.917063	1.88894	1.53576	0.827786	1.77628	41.1585	25.609	47.9939	591.27	382.41	525.772	670.01	732.983	290.748	74.5664	91.2639	182.866	5.43275	9.18	8.84186	6.39626	PF00477	PTHR34671 PTHR34671:SF1					AT2G40170	Stress induced protein
Vigun07g196700.1	187	1	373	406.842	8.66833	8.55204e-57	4.78064e-55	1.02529	0.914479	0.717125	2.82837	0.77777	0.864541	0.885327	0.917063	0.944468	0.76788	0.827786	0.888138	663.213	824.366	737.907	586.363	643.744	541.145	398.358	395.901	323.279	1108.26	1425.33	960.393	9.71016	8.63006	8.66833	10.4581	PF05512	PTHR33294 PTHR33294:SF5					AT1G04560	AWPM-19-like family protein
Vigun07g219900.1	473	2	945	391.774	8.61388	1.5974e-94	2.41883e-92	2.05058	4.57239	1.43425	1.88558	6.22216	1.72908	4.42664	0.917063	1.88894	3.07152	2.48336	2.66441	1520.06	1292.64	1398.82	675.912	780.405	707.178	1191.23	848.36	793.966	295.341	395.924	286.164	9.02984	7.78096	8.61388	6.89383	PF00069 PF00954 PF01453	PTHR27002 PTHR27002:SF50	EC:2.7.11.1	KOG1187		GO:0004672 GO:0004674 GO:0004713 GO:0005524 GO:0006468 GO:0048544	AT5G24080	Protein kinase superfamily protein
Vigun04g020700.1	391	2	780	361.806	8.49907	5.16807e-33	1.21008e-31	3.07588	2.74344	7.88838	3.77116	5.44439	2.59362	1.77065	0.917063	3.77787	8.44668	7.45007	2.66441	1640.73	1646.29	1625.79	195.045	145.052	219.328	1096.2	891.343	351.744	173.988	253.66	406.213	8.48542	5.56597	8.49907	5.48945	PF00257					GO:0006950 GO:0009415
Vigun10g099500.1	162	1	324	353.77	8.46667	3.49624e-09	2.09054e-08	1.02529	0.914479	0.717125	0.942791	0.77777	0.864541	0.885327	0.917063	0.944468	0.76788	0.827786	0.888138	322.72	317.064	275.965	6.1335	22.7768	6.14937	289.89	529.376	152.49	30.7038	28.1845	47.4613	8.42907	3.76152	8.46667	5.42012	PF01357 PF03330	PTHR31692 PTHR31692:SF3				GO:0005576 GO:0019953
Vigun04g141200.1	348	2	695	329.784	8.36538	4.93484e-20	6.14825e-19	97.4027	2.74344	16.4939	0.942791	3.88885	0.864541	3.54131	1.83413	0.944468	0.76788	0.827786	0.888138	333.01	501.205	620.922	317.715	479.511	201.904	765.04	849.491	469.67	2.92417	1.34212	1.39592	3.64102	7.45454	8.36538	1.18881	PF00704	PTHR11177 PTHR11177:SF161	EC:3.2.1.14			GO:0004553 GO:0005975
Vigun07g064600.1	149	1	297	323.841	8.33914	4.42611e-104	8.41235e-102	1.02529	0.914479	0.717125	0.942791	0.77777	0.864541	0.885327	0.917063	0.944468	0.76788	0.827786	0.888138	298.399	248.773	260.967	218.353	179.817	217.278	297.569	304.278	287.698	130.126	127.501	181.47	8.24872	7.89527	8.33914	7.46584	PF03016	PTHR11062 PTHR11062:SF66	EC:2.4.2.41	KOG1021
Vigun07g121400.1	468	3	933	306.654	8.26047	6.45252e-24	9.75988e-23	2.05058	0.914479	2.15138	1.88558	1.55554	1.72908	2.65598	4.58532	1.88894	0.76788	0.827786	0.888138	1107.54	1138.99	1003.87	341.023	481.909	390.485	915.744	866.458	1017.62	1441.62	2167.52	879.43	9.31126	7.87464	8.26047	10.8195	PF01095 PF04043	PTHR31707 PTHR31707:SF38	EC:3.1.1.11		K01051	GO:0004857 GO:0005618 GO:0030599 GO:0042545	AT4G02330	Plant invertase/pectin methylesterase inhibitor superfamily
Vigun04g087600.1	640	4	1275	299.797	8.22784	4.38602e-18	4.91159e-17	1.02529	0.914479	1.43425	7.54233	2.33331	1.72908	5.31196	3.66825	3.77787	2.30364	0.827786	0.888138	349.847	419.5	400.949	1313.8	848.735	1041.29	1814.21	811.032	1199.59	21.9313	128.843	50.2531	8.43819	8.10894	8.22784	5.64421	PF00011	PTHR11527 PTHR11527:SF126			K13993
Vigun11g123900.1	217	2	433	287.218	8.166	4.60347e-32	1.0365e-30	1.02529	0.914479	0.717125	0.942791	1.55554	0.864541	2.65598	0.917063	0.944468	2.30364	0.827786	0.888138	919.518	898.754	772.902	9.81361	39.5597	36.8962	285.09	641.36	371.059	476.64	292.581	489.968	9.92965	4.68109	8.166	8.29124	PF13561	PTHR24322 PTHR24322:SF600	EC:1.1.1.331	KOG0725		GO:0008152 GO:0008667 GO:0016491 GO:0019290 GO:0055114
Vigun03g315300.2	177	1	352	286.028	8.16001	2.21117e-09	1.34431e-08	1.02529	0.914479	0.717125	0.942791	0.77777	0.864541	0.885327	0.917063	1.88894	2.30364	0.827786	0.888138	1888.61	2818.21	1384.83	169.285	81.5169	173.207	535.624	268.082	252.117	181.299	126.159	206.596	11.1629	7.35773	8.16001	6.99874		PTHR33595 PTHR33595:SF3					AT5G63350	(1 of 6) PTHR33595:SF3 - EMB
Vigun08g155100.1	9598	71	19125	270.448	8.07921	1.0994e-31	2.43556e-30	62.5428	54.8687	48.0474	78.2516	55.2217	37.1753	75.2528	65.1115	71.7795	73.7165	86.9175	68.3866	7120.42	7677.82	6669.16	17663.3	12693.9	17697.9	26025.7	15873.4	15474.7	1190.14	2142.02	1908.22	7.01953	8.13752	8.07921	4.51612	PF00011	PTHR11527 PTHR11527:SF158		KOG0710	K13993
Vigun07g182700.1	329	2	655	268.34	8.06792	1.04867e-43	3.80767e-42	3.07588	3.65791	0.717125	0.942791	2.33331	0.864541	1.77065	3.66825	1.88894	5.37516	4.96672	4.44069	1388.16	1537.76	1044.87	433.025	345.248	471.452	826.473	675.294	464.587	584.834	630.795	865.47	9.05779	8.23754	8.06792	7.13731	PF00249	PTHR10641 PTHR10641:SF574		KOG0048	K09422	GO:0003677	AT3G24310	myb domain protein 305
Vigun05g290300.1	298	2	594	242.466	7.92164	8.00249e-55	4.09927e-53	1.02529	1.82896	0.717125	4.71395	1.55554	1.72908	1.77065	2.75119	2.8334	0.76788	2.48336	2.66441	1148.7	1173.14	1033.87	244.113	215.78	299.27	737.202	643.622	402.574	347.976	228.16	464.841	9.87592	6.56852	7.92164	7.45919		PTHR23241					AT1G52690	Late embryogenesis abundant protein (LEA) family protein
Vigun07g238500.1	601	5	1196	232.456	7.86081	3.0263e-163	1.8955e-160	25.6323	7.31583	17.211	16.0274	10.8888	4.32271	7.96794	2.75119	4.72234	3.07152	3.31114	0.888138	1266.56	1196.31	1275.84	1262.27	939.842	1344.66	1301.62	1229.56	1058.28	2204.82	2042.7	1873.32	6.21988	6.82702	7.86081	9.7174	PF14368	PTHR33044 PTHR33044:SF23				GO:0006869 GO:0008289	AT3G22600	Bifunctional inhibitor/lipid-transfer protein/seed storage 2S albumin superfamily protein
Vigun02g178700.1	103	1	206	224.758	7.81223	5.86742e-14	5.04682e-13	1.02529	0.914479	0.717125	2.82837	0.77777	0.864541	0.885327	0.917063	0.944468	0.76788	0.827786	0.888138	199.245	182.921	232.971	100.589	166.63	243.925	123.827	356.311	137.241	220.775	147.633	171.698	7.85502	6.83709	7.81223	7.76455	PF00759	PTHR22298 PTHR22298:SF22	EC:3.2.1.4			GO:0003824 GO:0004553 GO:0005975	AT4G23560	glycosyl hydrolase 9B15
Vigun09g256500.1	1119	10	2227	221.559	7.79155	1.46951e-110	3.31953e-108	14.3541	13.7172	24.3823	22.627	11.6666	14.6972	10.6239	10.0877	9.44468	8.44668	9.10565	11.5458	3840.84	3882.81	4182.47	2112.38	1859.31	2468.97	2742.43	2235.14	1703.82	934.273	1462.91	1263.31	7.82645	7.03856	7.79155	6.97497	PF13905	PTHR13871 PTHR13871:SF48	EC:1.8.1.8	KOG2501	K17609	GO:0035556
Vigun04g168600.1	232	2	461	215.79	7.75348	7.35913e-14	6.28674e-13	5.12646	0.914479	1.43425	1.88558	1.55554	2.59362	0.885327	4.58532	0.944468	1.53576	0.827786	0.888138	119.734	92.6802	138.982	418.305	327.267	438.655	657.531	501.098	225.685	102.346	79.1849	46.0654	5.55485	7.61644	7.75348	6.12915	PF00011	PTHR11527 PTHR11527:SF135		KOG0710	K13993
Vigun07g025700.1	1013	9	2016	214.187	7.74273	1.11677e-53	5.5454e-52	3.07588	8.23031	2.15138	5.65674	4.66662	4.32271	12.3946	7.33651	8.50021	3.8394	9.93343	20.4272	1395.65	1162.16	1598.8	1614.34	1305.47	2158.43	1818.05	2335.82	1892.91	6798.7	4779.28	6094.59	8.27085	8.43767	7.74273	9.0133	PF00487 PF11960	PTHR32100 PTHR32100:SF13	EC:1.14.19.6 EC:1.3.1.35		K10256	GO:0006629 GO:0016717 GO:0055114
Vigun01g190500.1	254	2	506	209.942	7.71385	5.97195e-29	1.15984e-27	3.07588	2.74344	0.717125	1.88558	2.33331	1.72908	3.54131	2.75119	0.944468	0.76788	4.13893	1.77628	1081.35	1491.42	961.879	321.396	354.838	380.236	672.889	458.114	388.342	269.024	187.896	268.017	9.07884	7.47264	7.71385	6.7612	PF03073	PTHR10057 PTHR10057:SF0				GO:0016021	AT2G47770	TSPO(outer membrane tryptophan-rich sensory protein)-related
Vigun04g083400.1	129	1	256	208.014	7.70054	2.90364e-61	1.87844e-59	1.02529	1.82896	3.58563	1.88558	2.33331	1.72908	0.885327	0.917063	1.88894	3.07152	3.31114	7.1051	717.467	798.757	631.92	132.484	124.673	128.112	310.047	234.147	223.652	235.396	178.502	164.719	8.38184	6.01732	7.70054	5.42288		PTHR33595 PTHR33595:SF3					AT3G27250	(1 of 6) PTHR33595:SF3 - EMB
Vigun06g204500.1	2238	22	4454	205.886	7.6857	2.84067e-31	6.14009e-30	15.3794	8.23031	11.474	14.1419	14.7776	2.59362	40.7251	12.8389	11.3336	11.5182	15.7279	8.88138	6563.84	6719.31	5975.25	970.32	1161.62	1616.26	4356.02	5204.4	3801.07	9417.29	4587.35	9273.1	9.10047	6.8941	7.6857	9.33164	PF00264 PF12142 PF12143	PTHR11474 PTHR11474:SF33	EC:1.10.3.1		K00422	GO:0004097 GO:0008152 GO:0016491 GO:0046148 GO:0055114
Vigun07g239100.1	154	2	307	203.776	7.67084	1.35719e-62	9.07836e-61	6.15175	0.914479	1.43425	5.65674	0.77777	0.864541	2.65598	0.917063	0.944468	2.30364	1.65557	0.888138	1491.06	1764.58	1271.84	93.2293	94.7035	114.788	352.283	321.246	247.034	1527.88	1390.43	1428.03	9.05695	5.37414	7.67084	9.80839	PF04927	PTHR31174 PTHR31174:SF7					AT3G22490	Seed maturation protein
Vigun06g159100.1	575	6	1145	198.45	7.63263	5.23688e-86	6.443e-84	3.07588	3.65791	3.58563	3.77116	3.88885	0.864541	7.08262	5.50238	4.72234	3.8394	3.31114	1.77628	932.614	779.245	944.881	374.144	594.594	471.452	862.949	1141.33	1430.36	4371.64	3925.69	3601.47	8.00815	7.40042	7.63263	10.3804	PF04885	PTHR33227 PTHR33227:SF4					AT1G11925	Stigma-specific Stig1 family protein
Vigun09g103200.1	86	1	172	187.643	7.55185	9.49571e-32	2.11042e-30	1.02529	0.914479	0.717125	0.942791	0.77777	0.864541	0.885327	0.917063	0.944468	0.76788	0.827786	0.888138	1026.16	1245.08	944.881	203.632	123.474	231.626	236.135	127.82	151.474	95.0356	139.58	149.363	10.2414	7.75579	7.55185	7.27233	PF03083	PTHR10791 PTHR10791:SF22		KOG1623	K15382	GO:0016021
Vigun11g025000.1	437	5	869	168.856	7.39965	9.26866e-25	1.47395e-23	16.4047	9.14479	7.88838	2.82837	5.44439	2.59362	7.96794	2.75119	4.72234	8.44668	28.1447	15.0983	287.174	230.481	293.963	316.489	257.737	328.992	651.771	1131.15	824.464	6651.03	4979.25	7225.28	4.60125	6.37713	7.39965	8.5109	PF00724	PTHR22893 PTHR22893:SF44	EC:1.3.1.42	KOG0134	K05894	GO:0003824 GO:0010181 GO:0016491 GO:0055114
Vigun08g102200.1	585	7	1163	166.095	7.37587	1.50391e-50	6.81683e-49	4.10117	3.65791	2.15138	11.3135	5.44439	4.32271	6.19729	10.0877	4.72234	11.5182	8.27786	19.539	790.43	813.39	798.899	298.088	322.471	399.709	936.861	1532.7	1019.65	3045.52	2261.47	2543.37	7.9215	5.59689	7.37587	7.6408	PF00201	PTHR11926 PTHR11926:SF286	EC:2.4.1.324	KOG1192		GO:0008152 GO:0016758	AT1G22380	UDP-glucosyl transferase 85A3
Vigun07g175000.1	5182	62	10303	165.967	7.37475	1.38621e-20	1.77192e-19	118.934	41.1515	98.2462	0.942791	0.77777	0.864541	67.2849	65.1115	53.8347	33.7867	58.7728	25.756	17449.3	15121.5	16777.9	1.2267	1.19878	3.07469	9712.26	13059.1	8136.88	28823.6	12968.9	25028.8	7.57764	1.08925	7.37475	9.14152	PF00280	PTHR33091 PTHR33091:SF14				GO:0004867 GO:0009611	AT2G38870	Serine protease inhibitor, potato inhibitor I-type family protein
Vigun06g159000.1	767	10	1523	159.21	7.31479	3.48815e-28	6.54836e-27	1.02529	0.914479	0.717125	0.942791	3.11108	0.864541	18.5919	9.17063	0.944468	10.7503	5.7945	7.1051	1770.75	1553.61	1514.81	198.726	359.634	224.452	1197.95	1660.52	1711.96	3875.99	4199.48	2417.73	10.8308	7.31433	7.31479	8.7934	PF04885	PTHR33227 PTHR33227:SF4					AT1G11925	Stigma-specific Stig1 family protein
Vigun10g084400.1	70	1	139	151.331	7.24157	2.77696e-31	6.0118e-30	1.02529	0.914479	0.717125	1.88558	0.77777	0.864541	0.885327	0.917063	0.944468	0.76788	0.827786	2.66441	166.505	173.166	164.979	143.524	83.9145	140.411	186.22	117.639	111.826	38.0142	68.448	58.6286	7.5694	6.70416	7.24157	5.27624	PF01161	PTHR30289			K06910		AT5G01300	PEBP (phosphatidylethanolamine-binding protein) family protein
Vigun05g220800.1	309	4	613	146.959	7.19927	3.61506e-128	1.26111e-125	3.07588	0.914479	2.15138	1.88558	3.11108	1.72908	9.7386	1.83413	0.944468	1.53576	3.31114	8.88138	277.82	215.847	313.96	350.836	279.315	436.606	627.774	611.95	599.795	574.6	532.82	503.927	7.0389	7.30932	7.19927	6.87497	PF00249	PTHR10641 PTHR10641:SF567		KOG0048	K09422	GO:0003677
Vigun10g189100.2	131	2	261	143.871	7.16863	1.20497e-93	1.73862e-91	3.07588	0.914479	1.43425	5.65674	1.55554	1.72908	2.65598	1.83413	0.944468	5.37516	0.827786	3.55255	287.174	306.088	227.971	269.874	244.551	271.597	236.135	279.393	266.35	669.635	589.189	721.691	7.24213	6.45793	7.16863	7.66544	PF05553	PTHR33098 PTHR33098:SF6					AT1G15385	(1 of 28) PF05553 - Cotton fibre expressed protein (DUF761)
Vigun02g016800.1	66	1	131	142.657	7.1564	7.13844e-06	3.0734e-05	1.02529	0.914479	0.717125	4.71395	0.77777	0.864541	0.885327	0.917063	0.944468	0.76788	2.48336	1.77628	249.757	286.577	288.964	412.171	508.282	401.759	133.426	152.705	105.727	1603.91	3072.11	1334.5	8.27903	7.70056	7.1564	10.2234	PF01095	PTHR31321 PTHR31321:SF11	EC:3.1.1.11		K01051	GO:0005618 GO:0030599 GO:0042545	AT3G24130	Pectin lyase-like superfamily protein
Vigun07g107500.1	2353	34	4672	135.658	7.08383	1.90979e-96	3.0423e-94	19.4805	8.23031	15.7768	20.7414	17.8887	13.8327	38.9544	26.5948	37.7787	9.98244	21.5224	21.3153	3596.69	3046.25	4117.48	3153.85	2699.65	3649.65	4355.06	5053.96	4608.25	11455.4	8659.34	10613.2	7.95091	7.50097	7.08383	9.18425	PF00916 PF01740	PTHR11814 PTHR11814:SF60			K17471	GO:0008271 GO:0008272 GO:0009507 GO:0015116 GO:0016020 GO:0016021 GO:0055085	AT3G51895	sulfate transporter 3;1
Vigun03g063600.1	512	8	1017	135.043	7.07727	9.41043e-138	4.05222e-135	6.15175	10.0593	4.30275	9.42791	3.11108	7.78087	11.5093	8.25357	2.8334	6.91092	11.589	13.3221	1525.67	1790.19	1632.79	566.736	587.401	631.336	1220.99	899.261	931.207	1010.3	875.06	1012.04	7.9143	6.45727	7.07727	6.50859		PTHR34808 PTHR34808:SF2					AT4G33467
Vigun05g076300.1	104	2	206	134.958	7.07637	1.06988e-45	4.15281e-44	5.12646	2.74344	4.30275	4.71395	3.88885	1.72908	1.77065	0.917063	1.88894	1.53576	4.13893	1.77628	387.264	448.767	335.958	87.0957	92.3059	91.2157	230.376	210.393	176.889	96.4976	163.738	89.3389	6.58917	4.71108	7.07637	5.55203	PF00168	PTHR32246 PTHR32246:SF20				GO:0005515
Vigun01g198400.2	878	13	1743	133.125	7.05664	2.80999e-29	5.53541e-28	30.7588	23.7764	31.5535	24.5126	20.222	19.8845	15.0506	11.0048	13.2225	9.98244	14.9001	18.6509	2178.59	1868.24	3161.6	1121.2	1173.6	1531.19	1923.64	1960.28	1344.96	99.4218	189.238	159.135	6.38772	5.88773	7.05664	3.36264
Vigun09g160200.1	61	1	120	131.223	7.03588	1.64153e-06	7.59298e-06	1.02529	0.914479	0.717125	0.942791	0.77777	0.864541	0.885327	0.917063	0.944468	0.76788	0.827786	0.888138	119.734	103.655	133.983	11.0403	2.39756	4.09958	171.822	156.098	32.5312	4.38626	2.68423	5.58368	7.07154	2.76215	7.03588	2.34899	PF00195 PF08541	PTHR11877 PTHR11877:SF27	EC:2.3.1.74		K00660	GO:0003824 GO:0008152 GO:0008610 GO:0009058 GO:0016747
Vigun05g100700.1	1019	16	2022	130.135	7.02386	7.2275e-32	1.61543e-30	14.3541	7.31583	13.6254	6.59954	8.55547	9.50996	15.9359	16.5071	14.167	30.7152	43.8727	32.8611	1146.83	1253.62	1221.85	5710.29	3367.37	7435.62	1549.28	2174.06	2342.25	22064.3	16223.5	17823.1	6.68128	9.38695	7.02386	9.02849	PF03171 PF14226	PTHR10209 PTHR10209:SF134	EC:1.14.11.19	KOG0143		GO:0016491 GO:0055114
Vigun01g208000.1	900	14	1786	129.716	7.01921	2.46327e-56	1.34427e-54	12.3035	6.40135	15.0596	10.3707	15.5554	9.50996	14.1652	8.25357	18.8894	4.60728	7.45007	9.76952	2714.59	2496.27	2764.65	575.323	484.306	750.224	2321.04	1623.19	1414.09	190.071	457.662	351.772	7.88393	5.67451	7.01921	5.51704	PF01501	PTHR11183 PTHR11183:SF59	EC:2.4.1.123	KOG1950	K18819	GO:0016757	AT2G47180	galactinol synthase 1
Vigun03g306400.1	791	12	1570	128.931	7.01045	4.76001e-31	1.01928e-29	5.12646	0.914479	2.15138	0.942791	1.55554	0.864541	2.65598	4.58532	29.2785	1.53576	3.31114	1.77628	1978.41	1779.22	1954.75	233.073	538.252	426.357	1416.81	1575.69	1716.02	2497.24	3497.56	1820.28	9.44561	8.47633	7.01045	10.2045	PF04043	PTHR31080 PTHR31080:SF2	EC:3.1.1.11			GO:0004857
Vigun03g421400.1	31624	495	62753	126.771	6.98609	3.62457e-61	2.32301e-59	419.344	406.943	425.972	346.947	266.775	321.609	436.466	467.702	580.848	314.063	374.159	271.77	89924.8	84771.9	71158	30230.8	27334.5	38047.2	75243.6	66363.2	46650.8	9760.88	13631.9	14306.8	7.61713	6.67558	6.98609	5.29538	PF03242	PTHR33509 PTHR33509:SF5				GO:0006950	AT4G15910	drought-induced 21
Vigun06g105800.1	78	1	155	126.195	6.97951	6.16548e-05	0.000236485	4.10117	3.65791	0.717125	0.942791	2.33331	1.72908	0.885327	0.917063	1.88894	2.30364	2.48336	3.55255	43.0293	69.5101	107.986	82.1889	21.578	48.1701	254.373	160.623	50.8301	8.77251	6.71058	15.3551	4.70138	4.92391	6.97951	1.88668	PF00106	PTHR24322 PTHR24322:SF566		KOG0725		GO:0004022 GO:0008152 GO:0016491 GO:0055114
Vigun10g139700.1	2037	35	4039	116.991	6.87026	1.06604e-29	2.14133e-28	12.3035	8.23031	5.737	197.043	178.109	169.45	14.1652	42.1849	47.2234	127.468	45.5282	92.3663	1918.55	1992.62	2348.7	5054.01	3592.74	5246.44	5540.54	3416.06	3160.61	384.528	599.926	502.531	7.89653	4.67303	6.87026	2.48635	PF00612 PF02179	PTHR33322 PTHR33322:SF4				GO:0005515 GO:0051087	AT2G46240	BCL-2-associated athanogene 6
Vigun05g009700.1	70	1	139	114.009	6.833	1.02285e-64	7.24647e-63	3.07588	1.82896	2.15138	2.82837	2.33331	6.91633	0.885327	1.83413	0.944468	1.53576	4.96672	3.55255	339.558	328.039	283.964	49.068	47.9511	65.5933	139.185	150.442	128.092	334.818	301.976	286.164	7.07526	3.75098	6.833	6.52027	PF01554	PTHR11206 PTHR11206:SF87		KOG1347	K03327	GO:0006855 GO:0015238 GO:0015297 GO:0016020 GO:0055085	AT1G66760	MATE efflux family protein
Vigun01g052600.1	1370	24	2717	113.723	6.82938	6.92997e-43	2.42364e-41	38.9611	45.7239	21.5138	29.2265	23.3331	19.0199	37.1837	15.5901	18.8894	18.4291	28.1447	19.539	3432.06	4175.48	2237.72	1556.68	1093.29	1720.8	3016.96	2619.73	2513.04	2481.16	1911.17	2299.08	6.53459	5.9322	6.82938	6.66124	PF03055	PTHR10543 PTHR10543:SF42	EC:1.13.11.51		K09840		AT3G14440	nine-cis-epoxycarotenoid dioxygenase 3
Vigun09g240800.1	816	14	1618	113.012	6.82033	8.34344e-268	5.74842e-264	10.2529	2.74344	7.88838	10.3707	3.11108	4.32271	5.31196	4.58532	33.0564	4.60728	4.96672	4.44069	2884.84	2863.33	2771.65	1161.69	1051.33	1566.04	1682.7	1533.83	1637.74	3269.22	3419.71	3260.87	8.67223	7.72964	6.82033	9.47158	PF02298	PTHR34052				GO:0009055
Vigun07g189800.1	2537	45	5029	112.974	6.81985	3.31351e-140	1.497e-137	68.6945	68.5859	55.2186	62.2242	71.5548	59.6534	54.8903	22.9266	55.7236	80.6274	113.407	81.7087	4483.47	3641.35	4434.44	3385.69	3700.63	4731.94	5537.66	5240.6	4308.36	4336.55	4685.33	4815.92	6.02776	5.93305	6.81985	5.64915
Vigun10g134600.1	51	1	102	111.069	6.79531	3.3572e-15	3.131e-14	1.02529	0.914479	0.717125	0.942791	0.77777	0.864541	0.885327	0.917063	0.944468	1.53576	0.827786	2.66441	57.9961	43.9011	50.9936	35.5743	35.9634	53.2946	66.233	130.082	108.776	473.716	357.003	566.743	5.84662	5.59363	6.79531	8.11862	PF00155	PTHR11751 PTHR11751:SF284	EC:4.4.1.14		K01762	GO:0003824 GO:0009058 GO:0030170	AT3G61510	ACC synthase 1
Vigun08g081100.1	1274	23	2526	110.448	6.78722	2.08311e-174	1.79402e-171	44.0875	29.2633	34.422	27.3409	20.9998	25.0717	20.3625	29.346	18.8894	17.6612	16.5557	24.8679	5112.07	5487.64	4681.41	1974.99	1831.73	2107.19	2954.57	2504.36	2117.58	2337.87	2137.99	2449.84	7.14761	6.33194	6.78722	6.87303	PF13672	PTHR13832 PTHR13832:SF326	EC:3.1.3.16	KOG0698	K14497	GO:0003824 GO:0004722 GO:0006470
Vigun01g039600.1	384	7	761	109.995	6.78129	3.21771e-192	3.85551e-189	13.3288	11.8882	10.0398	16.9702	18.6665	6.05179	12.3946	4.58532	3.77787	9.21456	13.2446	17.7628	1219.79	1084.11	1163.85	893.038	1072.91	1017.72	794.796	824.606	663.841	1302.72	1178.38	1381.96	6.61996	6.16129	6.78129	6.58562		PTHR33659
Vigun01g079400.1	531	10	1052	107.608	6.74964	1.69409e-83	1.92923e-81	4.10117	3.65791	6.45413	3.77116	3.11108	4.32271	8.85327	10.0877	10.3891	8.44668	4.96672	3.55255	1328.3	1356.06	1074.86	230.62	172.624	325.917	1177.8	1154.9	823.447	2026.45	1668.25	1740.71	8.04706	6.02403	6.74964	8.3236	PF00847	PTHR31190 PTHR31190:SF1				GO:0003677 GO:0003700 GO:0006355
Vigun09g110200.1	620	12	1229	104.993	6.71415	1.26631e-57	7.27047e-56	12.3035	1.82896	10.7569	16.0274	13.2221	6.05179	7.08262	10.0877	17.9449	6.14304	5.7945	4.44069	883.037	771.928	818.897	1119.98	1240.74	1044.37	1171.08	1231.82	1283.97	2985.58	3329.79	2259.99	6.63509	6.59182	6.71415	9.03227	PF00847	PTHR31190				GO:0003677 GO:0003700 GO:0006355	AT5G61890	Integrase-type DNA-binding superfamily protein
Vigun03g298100.1	480	9	951	104.925	6.71322	1.29553e-14	1.17022e-13	7.17704	2.74344	1.43425	5.65674	14.7776	9.50996	13.2799	8.25357	5.66681	6.14304	4.96672	5.32883	1009.32	698.76	1055.87	617.03	604.184	730.751	1140.36	869.851	843.779	1125.81	2070.89	678.417	7.92729	6.0265	6.71322	7.88101	PF01357 PF03330	PTHR31692 PTHR31692:SF10				GO:0005576	AT4G17030	expansin-like B1
Vigun03g116300.1	1142	22	2262	102.418	6.67833	2.38935e-204	4.70343e-201	20.5058	10.0593	14.3425	27.3409	38.1107	12.1036	35.4131	11.0048	19.8338	16.1255	11.589	23.9797	2741.72	2599.92	2354.7	911.439	1003.38	845.539	2396.87	2227.23	2161.29	1833.46	1716.57	1359.63	7.42107	5.15349	6.67833	6.56947	PF00249	PTHR10641 PTHR10641:SF586		KOG0048	K09422	GO:0003677	AT4G21440	MYB-like 102
Vigun05g029300.3	62	1	123	100.717	6.65417	9.7129e-17	9.98425e-16	1.02529	0.914479	0.717125	0.942791	0.77777	0.864541	0.885327	1.83413	0.944468	0.76788	0.827786	2.66441	101.025	103.655	81.9896	23.3073	15.5841	31.7718	111.348	175.328	82.3447	108.194	65.7637	113.07	6.75351	4.77267	6.65417	6.07416	PF00319 PF01486	PTHR11945 PTHR11945:SF196		KOG0014	K09264	GO:0003677 GO:0003700 GO:0005634 GO:0006355 GO:0046983	AT5G15800	K-box region and MADS-box transcription factor family protein
Vigun08g018800.1	105	2	209	99.0503	6.63009	3.60265e-69	2.85303e-67	3.07588	1.82896	3.58563	2.82837	0.77777	1.72908	3.54131	1.83413	0.944468	1.53576	0.827786	0.888138	260.047	220.725	225.971	111.63	98.2998	119.913	249.574	193.426	182.988	137.436	99.3166	135.404	6.3792	5.95008	6.63009	6.83858	PF03372	PTHR11200	EC:3.1.3.56	KOG0565	K01106	GO:0046856	AT1G47510	inositol polyphosphate 5-phosphatase 11
Vigun01g043000.1	174	4	344	95.0222	6.57019	7.56997e-41	2.47181e-39	4.10117	2.74344	2.15138	2.82837	5.44439	1.72908	5.31196	3.66825	1.88894	3.07152	2.48336	1.77628	967.224	929.24	1024.87	116.537	142.655	211.129	291.809	490.917	250.084	580.448	338.213	561.16	8.34313	5.5553	6.57019	7.65717	PF00232	PTHR10353 PTHR10353:SF44	EC:3.2.1.119		K01188	GO:0004553 GO:0005975
Vigun06g084300.1	3818	81	7554	92.7216	6.53483	0	0	188.654	68.5859	169.242	147.075	110.443	78.6733	84.9914	69.6968	89.7244	116.718	103.473	75.4917	9705.92	9918	9220.84	3692.37	3875.65	4547.46	7678.23	6961.07	8023.02	14929.4	14145.9	15218.3	6.07968	5.17142	6.53483	7.2269	PF00141	PTHR31388 PTHR31388:SF20	EC:1.11.1.7		K00430	GO:0004601 GO:0006979 GO:0020037 GO:0055114
Vigun07g108200.2	82	2	163	89.4956	6.48374	3.34001e-18	3.76626e-17	1.02529	0.914479	2.15138	0.942791	0.77777	0.864541	2.65598	0.917063	1.88894	0.76788	1.65557	3.55255	391.941	375.599	430.946	85.869	47.9511	75.8423	257.253	168.541	63.0293	27.7796	17.4475	25.1266	8.19449	6.3417	6.48374	3.55737	PF00190	PTHR31189 PTHR31189:SF3				GO:0045735
Vigun01g176000.1	595	13	1177	88.8661	6.47356	1.6739e-81	1.76073e-79	8.20233	9.14479	13.6254	15.0847	9.33324	9.50996	24.7892	5.50238	9.44468	12.2861	12.4168	22.2034	779.205	453.645	949.88	1224.25	1006.97	1242.17	1114.44	1338.15	1078.61	1644.85	1480.35	1777.01	6.139	6.67773	6.47356	6.70751	PF02365	PTHR31989 PTHR31989:SF33				GO:0003677 GO:0006355
Vigun06g068800.1	563	13	1113	87.3707	6.44908	3.67324e-60	2.27998e-58	26.6576	20.1185	20.0795	34.8833	32.6663	51.0079	15.9359	12.8389	9.44468	25.3401	21.5224	32.8611	1814.72	1748.73	1964.75	1576.31	1457.71	2060.04	1396.65	1123.23	819.381	347.976	377.135	492.76	6.36962	5.42516	6.44908	3.93321	PF01490	PTHR22950 PTHR22950:SF277		KOG1303
Vigun06g033600.1	293	7	579	86.26	6.43062	5.70305e-27	1.00879e-25	7.17704	4.57239	5.01988	8.48512	5.44439	2.59362	6.19729	7.33651	6.61127	3.07152	7.45007	0.888138	563.123	578.031	485.939	241.66	204.991	261.348	528.904	613.081	595.728	2210.67	1390.43	1997.56	6.60033	5.42119	6.43062	8.93867	PF00249	PTHR31314				GO:0003677
Vigun03g141300.1	1320	31	2610	85.3189	6.41479	1.38746e-56	7.64743e-55	88.1751	32.9212	65.2584	16.0274	7.7777	6.91633	26.5598	30.2631	34.9453	4.60728	11.589	3.55255	5801.48	6722.97	7565.04	533.615	469.921	770.722	2633.96	3200.01	1995.59	1745.73	1678.99	2079.92	6.75225	5.85182	6.41479	8.12274	PF01565 PF08031	PTHR32448	EC:1.3.3.8			GO:0003824 GO:0016491 GO:0016614 GO:0050660 GO:0055114	AT4G20820	FAD-binding Berberine family protein
Vigun07g108300.1	1113	26	2200	84.6843	6.40402	2.01171e-96	3.18625e-94	31.784	25.6054	23.6651	29.2265	24.1109	19.0199	21.2479	31.1801	25.5006	12.2861	4.96672	10.6577	4653.72	3997.44	4198.47	1279.45	1269.51	1658.28	2748.19	1950.1	1901.04	1812.99	1517.93	2042.23	7.30862	5.86159	6.40402	7.58882	PF14368	PTHR33044 PTHR33044:SF23				GO:0006869 GO:0008289	AT2G48130	Bifunctional inhibitor/lipid-transfer protein/seed storage 2S albumin superfamily protein
Vigun03g228200.1	5575	131	11019	84.1611	6.39508	5.73723e-58	3.35695e-56	184.553	131.685	173.544	133.876	127.554	114.119	177.951	80.7016	134.114	109.807	108.44	100.36	7542.29	7703.43	8077.98	10181.6	8769.06	10773.7	14137.4	9570.63	9347.65	1636.07	1935.33	2261.39	5.57351	6.3065	6.39508	4.19434	PF00107 PF08240	PTHR11695 PTHR11695:SF497	EC:1.1.1.195	KOG0023	K00083	GO:0008270 GO:0016491 GO:0055114	AT4G37990	elicitor-activated gene 3-2
Vigun08g102066.1	92	2	181	84.0884	6.39384	1.77401e-61	1.15853e-59	3.07588	2.74344	2.15138	4.71395	4.66662	2.59362	1.77065	0.917063	3.77787	1.53576	2.48336	5.32883	481.741	563.398	447.943	195.045	173.823	258.274	144.945	243.196	155.54	583.372	527.452	566.743	7.54937	5.71079	6.39384	7.48751	PF00201	PTHR11926 PTHR11926:SF286	EC:2.4.1.85	KOG1192		GO:0008152 GO:0016758
Vigun02g013000.1	815	19	1611	83.4444	6.38274	5.02983e-76	4.54482e-74	25.6323	21.033	20.7966	4.71395	17.8887	23.3426	17.7065	13.7559	26.4451	11.5182	14.9001	6.21697	1891.42	1708.49	2005.75	359.423	665.322	637.485	1425.45	1596.05	1810.57	2962.19	3539.16	2613.16	6.37666	5.17706	6.38274	8.12559	PF02298	PTHR34052				GO:0009055	AT2G15780	Cupredoxin superfamily protein
Vigun06g222300.1	151	4	298	81.1903	6.34324	3.91588e-29	7.65374e-28	9.22763	6.40135	2.15138	4.71395	5.44439	5.18725	2.65598	4.58532	3.77787	3.8394	1.65557	1.77628	415.327	486.571	416.947	149.657	91.1072	103.514	406.037	297.491	191.121	99.4218	106.027	134.008	6.21285	4.48768	6.34324	5.54488	PF04674	PTHR31279 PTHR31279:SF12
Vigun08g132400.1	3963	97	7829	81.1064	6.34174	8.23309e-138	3.60152e-135	113.807	25.6054	72.4297	66.9381	84.7769	60.5179	82.3354	49.5214	157.726	25.3401	33.1114	22.2034	9909.84	10364.3	11355.6	6284.39	5836.85	8070.03	8707.24	6991.61	7788.18	10782.9	8272.81	9703.04	7.22215	6.57194	6.34174	8.47802	PF00141	PTHR31388 PTHR31388:SF20	EC:1.11.1.7		K00430	GO:0004601 GO:0006979 GO:0020037 GO:0055114
Vigun03g284300.1	987	24	1950	80.8297	6.33681	4.76871e-96	7.42492e-94	41.0117	38.4081	38.0076	74.4805	74.6659	76.0796	36.2984	24.7607	11.3336	19.9649	27.3169	22.2034	2969.02	3191.37	2726.66	2205.61	2232.13	2413.63	2501.5	1729.52	1620.46	714.96	994.509	911.536	6.24186	4.92695	6.33681	5.23727	PF10714	PTHR33922 PTHR33922:SF4					AT2G23110	Late embryogenesis abundant protein, group 6
Vigun04g083700.1	1911	48	3775	79.2809	6.3089	6.79926e-173	5.35374e-170	87.1498	57.6121	73.8639	84.8512	87.1103	63.1115	46.9223	44.9361	51.0013	23.0364	42.2171	23.0916	5434.79	5509.59	6323.2	2560.12	2871.07	3178.2	3410.52	4048.37	3867.15	7025.32	5918.73	7269.95	6.30346	5.19473	6.3089	7.83799	PF01490	PTHR22950 PTHR22950:SF298		KOG1303			AT5G40780	lysine histidine transporter 1
Vigun06g018900.1	49	1	97	78.8605	6.30123	2.44734e-11	1.72806e-10	1.02529	0.914479	0.717125	0.942791	1.55554	0.864541	0.885327	0.917063	1.88894	1.53576	0.827786	0.888138	118.798	125.606	193.976	63.7884	51.5475	71.7427	134.386	111.983	44.7305	10.2346	6.71058	37.6898	7.3663	5.79781	6.30123	4.07057	PF00067	PTHR24298 PTHR24298:SF177	EC:1.14.13.88	KOG0156	K13083	GO:0004497 GO:0005506 GO:0016705 GO:0020037 GO:0055114
Vigun11g114500.1	357	9	706	78.8509	6.30106	3.55007e-176	3.26122e-173	3.07588	2.74344	3.58563	9.42791	11.6666	3.45817	4.42664	8.25357	14.167	6.91092	5.7945	4.44069	943.839	887.778	933.882	686.952	623.365	788.145	710.325	699.048	707.554	1273.48	1136.77	1164.2	8.19991	6.41731	6.30106	7.70369	PF02434	PTHR10811 PTHR10811:SF19	EC:2.4.1.222	KOG2246		GO:0003824 GO:0016020 GO:0016757	AT1G05280	Protein of unknown function (DUF604)
Vigun01g024100.1	205	5	405	77.7983	6.28167	1.49916e-80	1.51895e-78	8.20233	10.9737	7.88838	13.1991	15.5554	16.4263	4.42664	4.58532	6.61127	3.8394	5.7945	2.66441	766.109	752.417	695.912	112.856	198.997	117.863	396.438	387.983	431.039	489.799	675.085	496.947	6.3544	3.24961	6.28167	7.07817	PF00295	PTHR31375 PTHR31375:SF28	EC:3.2.1.15			GO:0004650 GO:0005975	AT3G07970	Pectin lyase-like superfamily protein
Vigun03g403900.1	344	9	680	77.0275	6.2673	2.78317e-105	5.40151e-103	36.9105	42.066	45.896	56.5674	34.2219	45.8207	10.6239	6.41944	9.44468	37.6261	43.0449	46.1832	643.569	679.248	629.92	810.849	688.099	753.298	776.558	643.622	620.127	181.299	359.687	188.449	3.96697	4.04323	6.2673	2.52361	PF00999	PTHR32468 PTHR32468:SF20				GO:0006812 GO:0015299 GO:0016021 GO:0055085	AT3G17630	cation/H+ exchanger 19
Vigun07g214600.1	96	2	190	76.7311	6.26174	4.96524e-26	8.43111e-25	2.05058	0.914479	1.43425	0.942791	1.55554	0.864541	0.885327	1.83413	4.72234	23.8043	28.1447	26.6441	457.42	492.668	370.953	45.3879	49.1499	78.917	195.819	211.524	163.673	434.239	280.502	516.49	8.23018	5.68872	6.26174	3.96956	PF04043	PTHR31890				GO:0004857	AT4G24640	Plant invertase/pectin methylesterase inhibitor superfamily protein
Vigun02g013100.1	741	19	1464	75.985	6.24764	3.03792e-78	2.92734e-76	25.6323	21.033	23.6651	7.54233	19.4443	28.5299	19.4772	13.7559	24.5562	13.8218	15.7279	6.21697	1687.5	1492.64	1519.81	307.902	535.854	532.946	1312.18	1442.21	1636.73	2589.35	3159.34	2368.88	6.06235	4.63216	6.24764	7.82629	PF02298	PTHR34052				GO:0009055	AT2G15780	Cupredoxin superfamily protein
Vigun03g269400.1	209	5	413	75.8437	6.24496	6.71439e-60	4.14892e-58	8.20233	9.14479	5.737	3.77116	7.7777	8.64541	8.85327	2.75119	4.72234	6.91092	14.0724	8.88138	725.886	809.732	684.914	334.889	309.285	444.805	470.351	365.36	402.574	1884.63	1556.86	1458.74	6.58786	5.75289	6.24496	7.35826	PF01501	PTHR13778 PTHR13778:SF12	EC:2.4.1.43			GO:0016757
Vigun08g159600.1	47	1	92	75.682	6.24188	4.94203e-24	7.504e-23	1.02529	0.914479	2.15138	1.88558	3.11108	1.72908	0.885327	1.83413	0.944468	1.53576	0.827786	0.888138	21.5147	17.0727	22.9971	66.2418	95.9023	109.664	79.6716	124.426	73.1953	86.263	99.3166	86.547	3.91199	5.33675	6.24188	6.38695	PF00069 PF00560 PF08263 PF13855	PTHR27000 PTHR27000:SF153	EC:2.7.11.1	KOG1187		GO:0004672 GO:0004713 GO:0005515 GO:0005524 GO:0006468
Vigun05g076400.1	117	3	230	75.187	6.23241	1.82145e-25	3.00403e-24	4.10117	1.82896	1.43425	1.88558	2.33331	2.59362	1.77065	4.58532	2.8334	1.53576	2.48336	5.32883	521.964	574.373	359.955	78.5088	67.1316	111.714	249.574	262.426	178.922	188.609	142.264	167.51	7.62752	5.23942	6.23241	5.73646	PF00168	PTHR32246 PTHR32246:SF20				GO:0005515
Vigun04g153900.1	93	2	184	74.6169	6.22143	1.98674e-79	1.95545e-77	2.05058	2.74344	2.8685	0.942791	6.99993	2.59362	1.77065	0.917063	4.72234	2.30364	4.13893	2.66441	533.19	548.764	514.935	331.209	280.514	337.191	215.017	194.557	143.341	346.514	244.265	308.498	7.70323	6.49283	6.22143	6.62565	PF06521	PTHR33649 PTHR33649:SF2					AT5G52390	PAR1 protein
Vigun07g189750.1	67	2	132	72.0351	6.17063	6.00002e-25	9.65293e-24	2.05058	2.74344	2.15138	3.77116	3.11108	1.72908	1.77065	1.83413	1.88894	0.76788	1.65557	5.32883	162.763	75.6075	141.982	94.456	105.493	133.236	138.225	143.656	113.859	45.3246	75.1585	67.0042	5.77514	5.27394	6.17063	4.59603
Vigun01g167600.1	54	2	107	71.2569	6.15496	4.58619e-47	1.83175e-45	1.02529	1.82896	2.15138	1.88558	3.11108	2.59362	2.65598	0.917063	0.944468	0.76788	0.827786	0.888138	144.99	165.849	146.981	138.617	127.071	157.834	95.03	122.164	104.71	108.194	84.5534	132.612	6.51509	5.80214	6.15496	7.03334	PF02987	PTHR23241 PTHR23241:SF11
Vigun07g175200.1	593	17	1168	68.1012	6.08961	4.55224e-08	2.46329e-07	9.22763	2.74344	13.6254	4.71395	13.9999	3.45817	23.9038	25.6778	1.88894	36.8583	36.4226	11.5458	3063.5	2641.38	2370.7	398.678	624.564	772.771	1001.17	1547.41	956.622	8548.81	3320.4	7803.19	8.30148	6.33992	6.08961	7.85744	PF00280	PTHR33091 PTHR33091:SF14				GO:0004867 GO:0009611	AT2G38870	Serine protease inhibitor, potato inhibitor I-type family protein
Vigun07g238300.1	738	21	1455	67.943	6.08625	2.70347e-124	8.18736e-122	59.4669	24.6909	40.8761	36.7688	24.1109	17.2908	15.0506	29.346	19.8338	11.5182	13.2446	9.76952	1142.15	1220.7	1323.83	1296.62	1072.91	1492.25	1490.72	1389.05	1484.24	1982.59	1520.62	1725.36	4.88193	5.6265	6.08625	7.24232	PF14368	PTHR33044 PTHR33044:SF13					AT3G22620	Bifunctional inhibitor/lipid-transfer protein/seed storage 2S albumin superfamily protein
Vigun02g026100.1	154	5	303	66.331	6.05161	8.50164e-41	2.76619e-39	10.2529	4.57239	5.737	2.82837	4.66662	4.32271	5.31196	3.66825	4.72234	2.30364	3.31114	1.77628	770.786	742.661	879.889	84.6423	91.1072	120.938	418.516	274.869	215.519	119.891	148.975	114.465	6.86288	4.64992	6.05161	5.69667	PF00005 PF01061	PTHR19241 PTHR19241:SF303				GO:0005524 GO:0016020 GO:0016887	AT3G25620	ABC-2 type transporter family protein
Vigun07g175500.1	737	22	1453	65.4564	6.03246	1.04046e-15	9.98397e-15	24.607	18.2896	17.9281	11.3135	22.5553	18.1554	24.7892	23.8436	17.9449	18.4291	16.5557	10.6577	2470.44	2125.55	1951.75	558.149	824.76	1022.85	1322.74	1582.47	1452.72	5488.67	2639.94	5044.85	6.7502	5.53116	6.03246	8.17304	PF00280	PTHR33091 PTHR33091:SF14				GO:0004867 GO:0009611	AT5G43580	Serine protease inhibitor, potato inhibitor I-type family protein
Vigun05g176100.1	40	1	79	65.4022	6.03127	1.03189e-39	3.2206e-38	1.02529	1.82896	2.15138	2.82837	0.77777	0.864541	1.77065	0.917063	0.944468	1.53576	1.65557	0.888138	165.569	153.654	146.981	20.8539	19.1805	25.6224	92.1503	100.672	44.7305	293.879	257.686	274.996	6.54127	3.87638	6.03127	7.6626	PF03171 PF14226	PTHR10209 PTHR10209:SF130	EC:1.14.11.32	KOG0143		GO:0016491 GO:0055114	AT1G17020	senescence-related gene 1
Vigun04g079500.1	295	9	581	65.3008	6.02903	2.32895e-25	3.82501e-24	10.2529	4.57239	9.32263	6.59954	9.33324	12.1036	5.31196	11.9218	9.44468	8.44668	13.2446	10.6577	1631.37	1463.37	1194.85	195.045	176.22	181.407	771.759	617.606	352.761	39.4763	81.8691	104.694	7.4728	4.30105	6.02903	2.80479	PF00249	PTHR10641 PTHR10641:SF473		KOG0048	K09422	GO:0003677	AT5G17800	myb domain protein 56
Vigun06g193500.1	365	11	719	65.2757	6.02847	2.8361e-173	2.29882e-170	12.3035	12.8027	12.9083	27.3409	6.99993	16.4263	7.96794	14.673	10.3891	12.2861	18.2113	8.88138	751.142	670.712	812.897	511.534	516.674	567.792	693.047	734.114	728.903	1826.14	1625.3	1730.94	5.87742	4.97442	6.02847	7.04006		PTHR33834
Vigun08g071400.1	2483	77	4889	63.3721	5.98578	3.33016e-37	9.42045e-36	63.5681	55.7832	70.9954	117.849	99.5546	102.88	73.4822	86.2039	71.7795	127.468	213.569	146.543	8357.98	7338.8	7443.06	5814.56	4917.39	7807.66	5363.92	6461.11	2843.43	3706.39	3133.84	4808.94	6.92561	5.85512	5.98578	4.57845	PF00107 PF08240	PTHR11695 PTHR11695:SF493	EC:1.1.1.1		K18857	GO:0008270 GO:0016491 GO:0055114
Vigun03g054000.1	154	5	303	62.4287	5.96414	1.09975e-26	1.92799e-25	5.12646	3.65791	4.30275	10.3707	3.11108	5.18725	7.08262	2.75119	4.72234	4.60728	5.7945	3.55255	392.876	603.64	501.937	268.647	272.123	243.925	399.318	302.016	207.387	100.884	87.2376	60.0246	6.83918	5.39341	5.96414	4.1524		PTHR33919 PTHR33919:SF2					AT5G07330
Vigun02g113400.1	87	3	172	62.2813	5.96073	7.20984e-28	1.33085e-26	5.12646	1.82896	2.8685	3.77116	6.22216	6.05179	2.65598	1.83413	3.77787	0.76788	0.827786	3.55255	337.687	335.356	487.938	210.993	187.009	281.846	186.22	174.197	154.523	121.353	183.87	132.612	6.88483	5.40501	5.96073	6.41017	PF08596	PTHR10241 PTHR10241:SF27		KOG1983		GO:0005515	AT4G35560	Transducin/WD40 repeat-like superfamily protein
Vigun06g200800.1	125	4	245	62.013	5.9545	3.6526e-22	5.05078e-21	2.05058	0.914479	3.58563	3.77116	0.77777	0.864541	4.42664	3.66825	3.77787	2.30364	0.827786	0.888138	96.3483	121.948	91.9884	83.4156	106.691	72.7676	197.739	208.131	330.395	546.82	444.241	357.355	5.5658	5.60168	5.9545	8.39001	PF08392 PF08541	PTHR31561 PTHR31561:SF21	EC:2.3.1.199		K15397	GO:0003824 GO:0006633 GO:0008152 GO:0008610 GO:0016020 GO:0016747
Vigun11g212700.1	842	27	1658	61.7439	5.94823	1.09674e-91	1.53427e-89	51.2646	14.6317	27.9679	36.7688	28.7775	30.259	25.6745	28.429	26.4451	21.5006	34.767	58.6171	2474.19	1849.94	2681.66	1530.92	1468.5	1849.94	1832.45	1672.97	1467.97	2044	2201.07	2315.83	6.22183	5.66155	5.94823	5.83563	PF01565 PF09265	PTHR13878 PTHR13878:SF53	EC:1.5.99.12		K00279	GO:0003824 GO:0009690 GO:0016491 GO:0016614 GO:0019139 GO:0050660 GO:0055114	AT3G63440	cytokinin oxidase/dehydrogenase 6
Vigun11g044000.1	3263	105	6422	60.9146	5.92872	6.42125e-16	6.24871e-15	335.27	69.5004	269.639	99.9358	66.1105	31.988	138.111	138.477	39.6676	105.2	80.2952	49.7357	17975	18655.5	20272.4	1995.84	2292.06	2707.77	5775.71	7565.11	5923.74	25166.9	11324.8	26744.4	6.39874	5.14264	5.92872	8.07053	PF00197	PTHR33107 PTHR33107:SF4				GO:0004866
Vigun10g160100.2	142	5	279	60.5704	5.92054	7.43565e-18	8.19676e-17	9.22763	17.3751	5.01988	6.59954	3.88885	5.18725	3.54131	3.66825	6.61127	2.30364	4.13893	4.44069	286.239	332.917	320.959	174.191	159.438	176.282	406.037	281.655	149.44	46.7867	49.6583	43.2735	4.89381	5.02365	5.92054	3.68234	PF00011	PTHR11527 PTHR11527:SF106			K13993		AT1G54050	HSP20-like chaperones superfamily protein
Vigun08g055500.1	38	1	74	60.5698	5.92053	1.69399e-14	1.51426e-13	4.10117	6.40135	2.8685	1.88558	0.77777	1.72908	0.885327	1.83413	0.944468	6.14304	2.48336	7.99324	24.3209	34.1453	19.9975	47.8413	52.7463	44.0705	101.749	72.3934	47.7803	14.6209	34.895	18.147	2.55292	5.04148	5.92053	2.02547	PF00847	PTHR31194 PTHR31194:SF13				GO:0003677 GO:0003700 GO:0006355	AT5G11190	Integrase-type DNA-binding superfamily protein
Vigun11g066500.1	934	31	1837	60.1504	5.9105	3.86736e-42	1.31581e-40	31.784	32.0067	41.5933	15.0847	18.6665	21.6135	28.3305	31.1801	32.1119	26.1079	35.5948	40.8543	2572.41	2604.8	2163.73	997.308	710.876	1252.42	1648.15	2016.83	1846.15	5191.87	3386.16	4475.32	6.12223	5.74078	5.9105	6.99185	PF02365	PTHR31719 PTHR31719:SF34				GO:0003677 GO:0006355	AT3G15500	NAC domain containing protein 3
Vigun11g084500.1	631	21	1241	58.8484	5.87893	3.28164e-129	1.17453e-126	94.3268	29.2633	96.0948	20.7414	21.7776	27.6653	17.7065	23.8436	21.7228	14.5897	26.4892	32.8611	3372.19	3414.53	3452.56	1040.24	778.007	1075.12	1496.48	1120.97	1106.06	833.389	998.535	1292.62	5.54254	5.36546	5.87893	5.40115	PF00112 PF08246	PTHR12411 PTHR12411:SF339	EC:3.4.22.33	KOG1543		GO:0006508 GO:0008234
Vigun09g052600.1	81889	2741	161036	58.741	5.8763	6.08712e-134	2.46698e-131	3449.08	2377.64	3121.65	2377.72	2800.75	2329.07	2382.42	2323.84	3518.14	2024.13	2077.74	1609.31	294754	308732	273148	100592	89735.8	105814	182139	166110	134860	140156	98177.2	142589	6.6142	5.3018	5.8763	6.05956	PF02095					GO:0005199
Vigun09g052500.1	102207	3448	200967	58.282	5.86498	1.25659e-123	3.7237e-121	3481.89	697.747	1569.79	1389.67	2106.2	1374.62	2623.22	3372.04	4349.27	820.096	1239.2	1095.96	331680	353196	359214	54135.5	50879.8	58096.2	217953	221777	163171	174762	129852	185629	7.50461	5.06565	5.86498	7.2796	PF02095	PTHR21523 PTHR21523:SF16				GO:0005199 GO:0005576
Vigun09g093700.1	361	12	710	58.0228	5.85855	1.25103e-131	4.85594e-129	12.3035	3.65791	6.45413	3.77116	13.2221	8.64541	12.3946	7.33651	17.0004	9.98244	13.2446	13.3221	1121.57	1137.77	1039.87	350.836	267.328	299.27	742.002	738.638	650.625	517.578	616.032	741.233	7.20148	5.16121	5.85855	5.68079
Vigun09g130300.1	6186	211	12161	57.5599	5.84699	4.03921e-236	1.23685e-232	408.066	237.764	357.846	234.755	273.775	186.741	238.153	191.666	204.005	80.6274	96.851	90.5901	10367.3	10488.7	10290.7	7827.58	7424.03	9417.77	12661.1	11582.9	12238.9	13451.2	10808.1	13144	4.95571	5.149	5.84699	7.12442	PF00141	PTHR31388 PTHR31388:SF24	EC:1.11.1.7		K00430	GO:0004601 GO:0006979 GO:0020037 GO:0055114	AT5G05340	Peroxidase superfamily protein
Vigun03g104700.2	512	18	1007	57.3039	5.84056	7.8988e-21	1.02199e-19	17.43	19.204	17.211	21.6842	19.4443	33.7171	22.1332	20.1754	10.3891	11.5182	14.9001	14.2102	255.37	251.212	223.972	1241.42	1029.75	1139.68	1406.25	774.835	838.696	551.206	554.294	161.927	3.76211	5.51007	5.84056	4.96326	PF00011	PTHR11527 PTHR11527:SF158		KOG0710	K13993		AT3G46230	heat shock protein 17.4
Vigun11g110800.2	146	5	287	55.1277	5.78471	3.67147e-56	1.99177e-54	1.02529	0.914479	1.43425	8.48512	8.55547	6.91633	4.42664	5.50238	5.66681	4.60728	0.827786	1.77628	193.632	165.849	206.974	214.673	185.811	226.502	320.606	254.508	284.648	527.813	374.451	473.217	7.39135	4.70992	5.78471	7.57545	PF00249	PTHR10641 PTHR10641:SF567		KOG0048	K09422	GO:0003677
Vigun03g268100.1	541	19	1062	54.8942	5.77858	7.62446e-43	2.65642e-41	4.10117	6.40135	7.17125	13.1991	11.6666	4.32271	27.4451	18.3413	12.2781	46.0728	49.6672	43.5188	458.356	430.475	648.918	1746.82	1122.06	2137.93	918.623	1091.56	1177.22	5693.36	4463.88	5015.54	6.44307	7.42236	5.77858	6.76757	PF00083	PTHR23500 PTHR23500:SF154		KOG0254		GO:0016020 GO:0016021 GO:0022857 GO:0022891 GO:0055085	AT2G18480	Major facilitator superfamily protein
Vigun11g159900.1	326	12	640	53.8097	5.74979	2.17902e-64	1.52803e-62	10.2529	15.5461	10.0398	5.65674	5.44439	6.91633	11.5093	12.8389	11.3336	4.60728	5.7945	11.5458	1534.09	1321.91	1442.82	250.247	262.532	244.95	642.172	712.622	565.23	576.062	422.767	785.903	6.90627	5.39421	5.74979	6.3455	PF00201	PTHR11926 PTHR11926:SF102		KOG1192		GO:0008152 GO:0016758	AT3G46670	UDP-glucosyl transferase 76E11
Vigun03g016800.1	209	8	410	53.8013	5.74957	1.40857e-52	6.81033e-51	10.2529	5.48687	2.15138	9.42791	3.11108	6.05179	7.08262	9.17063	6.61127	6.91092	1.65557	5.32883	278.755	185.36	320.959	439.159	420.771	599.564	378.2	502.229	349.711	1216.46	1029.4	1267.5	5.45551	6.29474	5.74957	7.98211	PF00249	PTHR10641 PTHR10641:SF510		KOG0048	K09422	GO:0003677
Vigun06g105900.1	41	2	80	52.197	5.7059	0.00147352	0.00454286	1.02529	0.914479	0.717125	0.942791	0.77777	0.864541	0.885327	1.83413	1.88894	0.76788	0.827786	0.888138	6.54794	12.1948	25.9967	44.1612	9.59023	28.6971	114.228	102.934	23.3818	1.46209	5.36847	5.58368	4.07373	4.9952	5.7059	2.32137	PF08659	PTHR24322 PTHR24322:SF566		KOG0725		GO:0004022 GO:0008152 GO:0016491 GO:0055114
Vigun03g444200.1	33	1	64	52.1932	5.70579	0.00022032	0.000780539	1.02529	0.914479	0.717125	1.88558	0.77777	0.864541	0.885327	0.917063	1.88894	0.76788	0.827786	0.888138	74.8336	43.9011	93.9881	96.9094	112.685	53.2946	63.3533	62.213	67.0957	45.3246	210.712	23.7306	6.32309	6.2195	5.70579	6.81553	PF04885	PTHR33227 PTHR33227:SF4					AT1G11925	Stigma-specific Stig1 family protein
Vigun05g295300.1	213	8	418	50.5894	5.66076	2.2253e-52	1.07215e-50	7.17704	1.82896	1.43425	12.2563	10.111	10.3745	8.85327	4.58532	11.3336	8.44668	2.48336	7.99324	683.792	684.126	703.911	233.073	231.364	226.502	506.827	463.77	282.615	89.1872	91.2639	132.612	7.63261	4.39935	5.66076	4.04822	PF00571	PTHR13780 PTHR13780:SF51		KOG1764			AT1G15330	Cystathionine beta-synthase (CBS) protein
Vigun07g025800.1	180	7	352	50.435	5.65635	1.05132e-39	3.27753e-38	6.15175	12.8027	10.7569	16.0274	15.5554	11.239	7.96794	8.25357	4.72234	3.8394	10.7612	8.88138	746.465	882.9	637.919	193.819	143.853	277.747	406.037	387.983	262.283	532.199	433.504	580.703	6.25381	3.84515	5.65635	6.04122	PF03760	PTHR33493 PTHR33493:SF2				GO:0009790
Vigun07g228000.1	63	2	123	50.0957	5.64662	1.35769e-27	2.473e-26	12.3035	6.40135	7.88838	3.77116	3.88885	3.45817	1.77065	2.75119	2.8334	1.53576	3.31114	1.77628	214.211	321.942	264.967	147.204	111.486	183.456	142.065	107.459	118.942	73.1043	97.9745	93.5266	4.91289	5.31353	5.64662	5.32017		PTHR35472
Vigun07g248100.1	92	4	180	49.0853	5.61722	3.11194e-36	8.43283e-35	2.05058	0.914479	2.8685	11.3135	6.22216	5.18725	3.54131	2.75119	4.72234	1.53576	2.48336	7.1051	101.961	109.753	102.987	210.993	182.214	234.701	131.506	185.508	223.652	1090.72	844.191	995.291	5.75346	4.78833	5.61722	8.04115	PF01657 PF07714	PTHR27002 PTHR27002:SF122	EC:2.7.11.1	KOG1187		GO:0004672 GO:0004713 GO:0005524 GO:0006468	AT4G38830	cysteine-rich RLK (RECEPTOR-like protein kinase) 26
Vigun06g219800.1	5341	214	10467	48.915	5.6122	7.44532e-182	7.89176e-179	352.7	125.284	280.396	212.128	192.109	126.223	203.625	249.441	188.894	56.8231	70.3618	47.9595	7783.63	7940.01	9473.8	7734.35	6960.11	8893.02	10925.6	9933.73	10542.2	10413	8471.44	9349.87	5.05421	5.47463	5.6122	7.33276		PTHR33088
Vigun03g382000.1	538	22	1055	48.4802	5.59932	2.29885e-111	5.36898e-109	36.9105	46.6384	36.5734	40.54	33.4441	27.6653	18.5919	18.3413	28.334	26.8758	33.9392	33.7492	1525.67	1312.16	1525.81	1296.62	1053.73	1143.78	1011.73	1167.34	985.087	2049.84	2336.63	1818.88	5.18295	5.10326	5.59932	6.03607	PF01762	PTHR11214 PTHR11214:SF141	EC:2.4.1.134	KOG2287		GO:0006486 GO:0008378 GO:0016020	AT5G57500	Galactosyltransferase family protein
Vigun04g106900.1	246	10	482	47.9832	5.58446	1.06449e-88	1.40365e-86	16.4047	3.65791	15.0596	12.2563	17.8887	6.91633	8.85327	13.7559	7.55574	6.14304	3.31114	3.55255	516.352	548.764	521.934	397.451	347.646	378.187	508.746	485.262	453.404	662.325	527.452	760.776	5.49782	4.92166	5.58446	7.22848	PF14368	PTHR33044 PTHR33044:SF29				GO:0006869 GO:0008289	AT5G13900	Bifunctional inhibitor/lipid-transfer protein/seed storage 2S albumin superfamily protein
Vigun05g201100.1	397	17	778	47.1155	5.55813	7.00428e-83	7.72124e-81	21.5311	15.5461	8.6055	17.913	18.6665	12.1036	15.9359	13.7559	19.8338	15.3576	12.4168	11.5458	829.718	671.931	929.883	1015.71	1162.82	1061.79	770.799	804.245	758.385	1618.53	1179.72	1402.9	5.73407	6.05657	5.55813	6.73937	PF00954 PF01453 PF07714 PF08276	PTHR27002 PTHR27002:SF101	EC:2.7.11.1	KOG1187		GO:0004672 GO:0004674 GO:0004713 GO:0005515 GO:0005524 GO:0006468 GO:0048544	AT4G27290	S-locus lectin protein kinase family protein
Vigun03g140400.1	203	8	397	47.0338	5.55563	6.10951e-11	4.18316e-10	2.05058	4.57239	4.30275	1.88558	0.77777	0.864541	13.2799	8.25357	3.77787	0.76788	0.827786	0.888138	383.522	449.987	325.959	15.9471	17.9817	15.3734	347.483	574.622	268.383	39.4763	14.7633	64.2123	6.72959	3.80477	5.55563	5.57561	PF08031	PTHR32448	EC:1.3.3.8			GO:0003824 GO:0016491 GO:0016614 GO:0050660 GO:0055114	AT4G20820	FAD-binding Berberine family protein
Vigun02g063800.1	278	12	544	47.026	5.55539	1.14446e-17	1.24714e-16	8.20233	9.14479	2.8685	16.9702	12.4443	8.64541	13.2799	9.17063	12.2781	2.30364	14.0724	9.76952	1143.08	726.808	1319.83	171.738	234.961	229.577	436.754	701.311	495.085	1106.8	629.453	1076.25	7.30182	4.0633	5.55539	6.74915	PF03106	PTHR31429 PTHR31429:SF5				GO:0003700 GO:0006355 GO:0043565
Vigun11g052100.1	2396	100	4692	46.9389	5.55271	4.79195e-27	8.5311e-26	245.045	59.4411	70.9954	56.5674	82.4436	38.9044	123.06	120.135	56.6681	51.448	65.3951	43.5188	16493.3	16904.4	17026.9	2346.68	1723.84	3146.43	3810.8	5449.86	4814.62	14964.4	8423.12	17303.8	7.06924	5.34213	5.55271	7.98725	PF00155	PTHR11751 PTHR11751:SF387			K00815	GO:0003824 GO:0006520 GO:0008483 GO:0009058 GO:0030170	AT5G53970	Tyrosine transaminase family protein
Vigun03g039200.1	581	24	1138	46.71	5.54566	2.14359e-49	9.36217e-48	27.6829	18.2896	28.685	30.1693	28.7775	30.259	22.1332	33.0143	17.9449	6.91092	11.589	19.539	1829.68	1771.9	1779.78	750.741	722.863	917.282	1464.81	1169.61	779.733	369.908	429.477	614.205	6.17154	4.74426	5.54566	5.21574	PF03018	PTHR21495 PTHR21495:SF70					AT1G64160	Disease resistance-responsive (dirigent-like protein) family protein
Vigun05g241500.1	918	39	1798	46.6156	5.54274	9.9179e-34	2.39551e-32	33.8346	15.5461	18.6453	54.6819	38.1107	42.3625	33.6424	35.7655	46.2789	12.2861	13.2446	12.4339	4616.3	4307.19	6050.24	2401.88	1819.75	2393.13	2016.75	1876.57	1499.49	953.28	908.613	1811.9	7.78213	5.613	5.54274	6.59647	PF00657	PTHR22835 PTHR22835:SF191	EC:3.1.1.3			GO:0016788	AT5G22810	GDSL-like Lipase/Acylhydrolase superfamily protein
Vigun01g089400.3	1298	55	2541	45.8946	5.52025	1.79572e-16	1.80548e-15	31.784	25.6054	27.9679	16.0274	54.4439	15.5617	91.1887	52.2726	22.6672	16.8934	31.4559	23.9797	8510.45	6747.36	8822.89	353.29	623.365	747.149	2023.47	3558.59	2042.35	7178.84	2928.5	6710.19	8.14015	4.32456	5.52025	7.86118	PF00933 PF01915	PTHR30620 PTHR30620:SF58	EC:3.2.1.58		K05349	GO:0004553 GO:0005975
Vigun06g219400.1	5280	227	10332	45.4971	5.5077	1.12059e-225	3.08823e-222	354.751	142.659	248.125	205.528	215.442	147.837	211.593	243.022	226.672	72.1808	87.7453	71.9392	13841.4	14154.5	15377.1	7596.96	7439.62	8859.2	10930.4	10124.9	9941.34	11094.3	8492.91	9785.4	5.86237	5.39267	5.5077	6.98504		PTHR33088
Vigun07g128000.1	234	10	458	45.3403	5.50272	2.90111e-63	1.99381e-61	8.20233	5.48687	7.88838	0.942791	0.77777	0.864541	7.96794	11.9218	10.3891	3.07152	2.48336	3.55255	1027.09	986.556	840.894	6.1335	1.19878	3.07469	527.944	402.688	442.222	182.761	178.502	227.535	7.04758	2.00926	5.50272	6.01458
Vigun06g202500.1	78	3	153	45.2636	5.50028	8.59963e-20	1.05332e-18	7.17704	2.74344	0.717125	4.71395	3.88885	2.59362	0.885327	5.50238	3.77787	5.37516	9.93343	4.44069	284.368	267.065	244.969	276.008	218.178	310.543	236.135	164.016	59.9795	152.057	87.2376	181.47	6.22625	6.16739	5.50028	4.41314	PF13537	PTHR11772 PTHR11772:SF19
Vigun03g141000.1	42	2	83	44.7067	5.48242	7.06557e-13	5.56184e-12	3.07588	3.65791	5.01988	0.942791	0.77777	0.864541	0.885327	1.83413	2.8334	0.76788	1.65557	0.888138	101.025	154.873	160.98	2.4534	5.99389	4.09958	70.0726	113.115	65.0625	19.0071	12.0791	19.5429	5.14844	2.27903	5.48242	3.93437	PF01565 PF08031	PTHR32448	EC:1.3.3.8			GO:0003824 GO:0016491 GO:0016614 GO:0050660 GO:0055114	AT4G20820	FAD-binding Berberine family protein
Vigun08g125100.1	377	17	738	44.6835	5.48167	2.35762e-17	2.52324e-16	1.02529	0.914479	0.717125	0.942791	0.77777	0.864541	15.9359	12.8389	20.7783	12.2861	9.93343	15.0983	0.93542	1.21948	0.999874	1.2267	1.19878	1.0249	538.503	806.507	869.194	1810.06	1277.7	1898.45	0.247793	0.416532	5.48167	7.06193		PTHR12542 PTHR12542:SF29				GO:0000145 GO:0006887
Vigun08g018300.1	90	4	176	44.6614	5.48096	3.16841e-36	8.56902e-35	9.22763	2.74344	5.01988	3.77116	4.66662	1.72908	3.54131	6.41944	1.88894	1.53576	0.827786	2.66441	103.832	89.0217	110.986	42.9345	39.5597	37.9211	150.704	164.016	214.503	32.1659	53.6847	39.0858	4.16047	3.56607	5.48096	4.63508	PF00314	PTHR31048 PTHR31048:SF10					AT1G75030	thaumatin-like protein 3
Vigun09g053200.1	108	5	211	43.7719	5.45193	3.9076e-78	3.73922e-76	9.22763	4.57239	2.15138	10.3707	8.55547	12.9681	8.85327	1.83413	3.77787	9.21456	2.48336	3.55255	535.996	597.543	590.925	77.2821	103.095	87.1161	196.779	273.737	162.656	371.37	401.293	404.817	6.75632	3.06813	5.45193	6.2707	PF13738	PTHR23023 PTHR23023:SF126	EC:1.14.13.8	KOG1399	K00485	GO:0004499 GO:0050660 GO:0050661 GO:0055114
Vigun08g033600.1	2503	112	4894	43.6904	5.44925	2.03031e-83	2.29316e-81	270.677	117.053	187.17	101.821	97.999	99.4223	115.093	129.306	91.6134	36.0904	52.9783	33.7492	3981.15	4009.64	5722.28	3076.57	2769.18	3552.29	5350.48	4745.16	4584.87	4900.91	4180.69	4423.67	4.5761	4.97297	5.44925	6.78086		PTHR33088 PTHR33088:SF9		KOG4462			AT5G09530	hydroxyproline-rich glycoprotein family protein
Vigun11g221200.1	48	2	94	43.6583	5.44819	2.61244e-14	2.30241e-13	1.02529	2.74344	0.717125	0.942791	3.11108	1.72908	0.885327	2.75119	2.8334	9.98244	4.96672	4.44069	117.863	110.972	89.9886	7.3602	10.789	10.249	134.386	76.9179	71.1621	21.9313	6.71058	20.9388	6.15123	2.29592	5.44819	1.35448	PF04043	PTHR31080 PTHR31080:SF19	EC:3.1.1.11			GO:0004857	AT5G62360	Plant invertase/pectin methylesterase inhibitor superfamily protein
Vigun08g195600.1	495	22	969	43.5573	5.44484	3.813e-55	1.97896e-53	23.5817	10.0593	11.474	10.3707	24.8886	11.239	20.3625	29.346	17.0004	16.8934	25.6614	10.6577	2160.82	2095.06	2057.74	471.053	511.878	650.809	873.508	1104	928.157	2697.55	1923.25	2786.26	7.12872	5.13485	5.44484	7.12099	PF00285	PTHR11739 PTHR11739:SF4	EC:2.3.3.1 EC:2.3.3.16	KOG2617	K01647	GO:0046912	AT3G58750	citrate synthase 2
Vigun01g148200.1	67	3	130	43.4916	5.44266	2.01764e-20	2.55651e-19	2.05058	0.914479	0.717125	1.88558	0.77777	1.72908	6.19729	1.83413	0.944468	1.53576	1.65557	0.888138	216.082	217.067	194.975	228.166	203.792	231.626	121.907	141.393	127.075	761.747	539.531	845.927	7.41434	7.23912	5.44266	9.03986	PF00072	PTHR24423	EC:2.7.13.3			GO:0000160	AT5G26594	response regulator 24
Vigun10g045300.1	27	1	52	42.6394	5.41412	6.18004e-14	5.30578e-13	17.43	10.9737	13.6254	2.82837	0.77777	0.864541	0.885327	0.917063	1.88894	0.76788	0.827786	2.66441	154.344	180.482	106.986	28.2141	40.7585	22.5477	63.3533	45.2458	48.7969	20.4692	21.4739	30.7102	3.39398	4.35552	5.41412	4.09208	PF16135	PTHR31413 PTHR31413:SF4				GO:0007165 GO:0016491 GO:0051537 GO:0055114
Vigun09g008200.1	755	35	1475	42.6152	5.4133	2.18486e-150	1.13608e-147	39.9864	30.1778	27.2508	40.54	47.444	36.3107	27.4451	35.7655	40.6121	12.2861	13.2446	8.88138	2303	2269.44	2820.64	1730.87	1593.18	1710.55	1415.85	1450.13	1558.45	1618.53	1474.99	1707.21	6.24589	5.34004	5.4133	7.12419		PTHR34366 PTHR34366:SF2					AT5G49350	Glycine-rich protein family
Vigun06g208900.1	192	9	375	42.4643	5.40818	2.50784e-39	7.67929e-38	3.07588	3.65791	5.01988	1.88558	3.88885	3.45817	10.6239	6.41944	9.44468	3.8394	4.13893	0.888138	856.845	893.876	744.906	166.831	221.774	199.855	493.388	392.508	238.901	197.382	195.949	192.637	7.73015	5.99406	5.40818	6.04632	PF00249	PTHR10641 PTHR10641:SF586		KOG0048	K09422	GO:0003677	AT4G21440	MYB-like 102
Vigun06g088400.1	217	10	424	42.3501	5.40429	3.76972e-113	9.11312e-111	8.20233	6.40135	11.474	17.913	12.4443	7.78087	12.3946	10.0877	7.55574	8.44668	13.2446	12.4339	791.365	770.709	756.904	279.688	353.64	279.797	364.762	547.475	359.877	1121.42	1109.93	1034.38	6.47453	4.5815	5.40429	6.58042	PF02798 PF13410	PTHR11260 PTHR11260:SF16	EC:2.5.1.18	KOG0406	K00799	GO:0005515
Vigun06g141200.1	286	13	559	42.1338	5.39691	7.8471e-61	4.97145e-59	52.2899	25.6054	39.4419	8.48512	7.7777	11.239	7.08262	11.0048	21.7228	3.07152	5.7945	3.55255	3041.05	2846.26	3266.59	223.26	368.025	250.075	631.614	639.098	406.64	500.033	283.187	678.417	6.28565	4.93512	5.39691	6.87894	PF00141	PTHR31388 PTHR31388:SF22	EC:1.11.1.7		K00430	GO:0004601 GO:0006979 GO:0020037 GO:0055114
Vigun05g043700.2	559	26	1092	41.9932	5.39208	2.14441e-125	6.95269e-123	45.1128	19.204	19.3624	40.54	32.6663	22.4781	19.4772	31.1801	27.3896	9.98244	4.13893	11.5458	2882.97	2547.48	2934.63	1066	1011.77	1172.48	1285.3	999.933	992.203	897.72	765.007	996.687	6.64337	5.08612	5.39208	6.69504	PF03007 PF06974	PTHR31650 PTHR31650:SF7				GO:0004144 GO:0045017
Vigun07g189000.3	53	2	103	41.8686	5.3878	1.59333e-19	1.93014e-18	1.02529	2.74344	1.43425	1.88558	0.77777	1.72908	0.885327	3.66825	2.8334	0.76788	1.65557	1.77628	246.016	241.456	243.969	20.8539	27.5719	50.2199	108.469	145.918	54.8965	191.533	106.027	195.429	7.13526	4.48916	5.3878	6.87512	PF00394 PF07731 PF07732	PTHR11709 PTHR11709:SF125	EC:1.10.3.2			GO:0005507 GO:0016491 GO:0055114
Vigun07g048700.1	32	2	63	41.8376	5.38673	2.11854e-21	2.8301e-20	1.02529	0.914479	0.717125	0.942791	2.33331	2.59362	2.65598	0.917063	0.944468	0.76788	0.827786	0.888138	60.8023	70.7296	53.9932	30.6675	57.5414	54.3195	71.9924	71.2622	45.7471	8.77251	14.7633	11.1674	6.12573	4.60181	5.38673	3.80444
Vigun08g032000.1	707	33	1380	41.7847	5.3849	3.3608e-161	2.01348e-158	47.1634	17.3751	34.422	29.2265	33.4441	23.3426	28.3305	33.9313	36.8342	36.8583	35.5948	25.756	1738.95	2249.93	1985.75	890.585	734.851	928.556	1369.78	1372.08	1398.84	2254.54	2142.02	2363.29	5.91585	4.89205	5.3849	6.10499	PF06404	PTHR33285				GO:0005576 GO:0008083 GO:0008283
Vigun03g033800.1	391	18	764	41.7823	5.38482	8.31735e-121	2.31533e-118	7.17704	5.48687	7.88838	38.6544	22.5553	38.0398	18.5919	19.2583	17.0004	4.60728	16.5557	11.5458	474.258	403.646	441.944	675.912	673.713	649.784	756.4	705.835	829.547	304.114	453.635	489.968	6.00493	4.33237	5.38482	5.25347	PF03083	PTHR10791 PTHR10791:SF41		KOG1623	K15382		AT4G10850	Nodulin MtN3 family protein
Vigun10g149700.1	1053	49	2057	41.6197	5.3792	2.8426e-39	8.67545e-38	27.6829	25.6054	41.5933	17.913	15.5554	12.9681	50.4637	44.9361	52.8902	59.1268	95.1954	66.6103	4042.89	5192.53	3608.54	1182.54	1384.59	1260.62	2341.19	2038.33	1792.27	886.024	885.797	956.205	7.08075	6.36509	5.3792	3.62618	PF00046 PF02183	PTHR24326 PTHR24326:SF122			K09338	GO:0003677 GO:0003700 GO:0006355 GO:0043565	AT3G61890	homeobox 12
Vigun09g173200.1	1027	48	2006	41.5204	5.37575	5.6043e-65	4.04316e-63	90.2257	50.2963	65.9755	52.7963	37.333	35.4462	56.6609	47.6873	40.6121	62.1983	65.3951	74.6036	3386.22	4192.56	3794.52	1999.52	2046.31	2217.87	2591.73	1778.16	1648.93	543.896	626.769	731.462	5.78338	5.64039	5.37575	3.23378	PF00403	PTHR22814 PTHR22814:SF84		KOG1603		GO:0030001 GO:0046872	AT4G08570	Heavy metal transport/detoxification superfamily protein
Vigun02g139600.1	241	11	470	41.5156	5.37558	1.13566e-41	3.79827e-40	18.4553	5.48687	14.3425	18.8558	10.111	12.1036	7.96794	14.673	11.3336	6.91092	8.27786	2.66441	537.867	586.568	773.902	500.494	296.098	471.452	517.386	446.803	446.288	580.448	417.398	489.968	5.63183	4.94836	5.37558	6.38087	PF00657	PTHR22835 PTHR22835:SF147	EC:3.1.1.3			GO:0016788	AT2G23540	GDSL-like Lipase/Acylhydrolase superfamily protein
Vigun01g140100.1	307	15	600	41.318	5.3687	4.88731e-16	4.79151e-15	9.22763	4.57239	10.0398	13.1991	5.44439	1.72908	20.3625	12.8389	10.3891	9.98244	5.7945	15.0983	626.732	415.841	770.903	246.567	236.159	280.821	411.797	588.196	801.082	2634.68	1683.01	2615.95	6.24924	5.22802	5.3687	7.81102	PF00067	PTHR24296 PTHR24296:SF11		KOG0157	K13407	GO:0004497 GO:0005506 GO:0016705 GO:0020037 GO:0055114
Vigun04g036100.1	115	5	224	40.8448	5.35208	6.5776e-32	1.47256e-30	14.3541	11.8882	10.7569	12.2563	9.33324	9.50996	6.19729	5.50238	4.72234	6.91092	4.13893	3.55255	236.661	239.017	247.969	185.232	184.612	231.626	284.13	223.967	162.656	30.7038	115.422	62.8164	4.28972	4.27353	5.35208	3.83883	PF03372	PTHR11200 PTHR11200:SF144	EC:3.1.3.56	KOG0565		GO:0046856
Vigun05g274500.1	825	40	1611	40.7226	5.34776	3.60272e-35	9.25324e-34	26.6576	19.204	27.9679	18.8558	22.5553	17.2908	43.381	39.4337	35.8898	9.98244	11.589	22.2034	3446.09	3134.05	3197.6	831.703	775.61	1274.97	1608.79	1812.1	1413.08	4108.46	2630.55	4370.63	7.04916	5.61766	5.34776	7.98749	PF00251 PF08244	PTHR31953 PTHR31953:SF16	EC:3.2.1.26		K01193	GO:0004553 GO:0005975	AT3G13790	Glycosyl hydrolases family 32 protein
Vigun09g142000.1	222	11	433	40.3898	5.33592	2.15725e-14	1.91533e-13	11.2782	10.9737	9.32263	7.54233	7.7777	4.32271	7.96794	11.9218	12.2781	0.76788	2.48336	1.77628	132.83	171.946	153.981	538.522	370.423	412.008	613.375	328.032	357.844	5.84834	17.4475	2.79184	3.86089	6.07144	5.33592	2.37545	PF00011	PTHR11527 PTHR11527:SF167		KOG0710	K13993		AT4G27670	heat shock protein 21
Vigun03g247100.4	51	2	99	40.1463	5.32719	1.33684e-13	1.1188e-12	11.2782	8.23031	12.1911	3.77116	2.33331	4.32271	0.885327	2.75119	3.77787	12.2861	9.93343	10.6577	88.8649	79.2659	62.992	24.534	41.9572	37.9211	42.2356	102.934	152.49	685.718	457.662	582.099	2.86612	3.32387	5.32719	5.71377	PF03547	PTHR31651 PTHR31651:SF5		KOG2722		GO:0016021 GO:0055085	AT1G76520	Auxin efflux carrier family protein
Vigun06g073100.1	2353	115	4591	39.8466	5.31638	1.07384e-93	1.57414e-91	183.527	86.8755	140.557	119.734	109.666	63.1115	112.437	129.306	103.891	39.1619	45.5282	45.295	10735.8	10169.2	12791.4	3546.39	3100.04	3730.62	4912.76	4506.49	4353.09	3428.59	3223.76	3658.71	6.35746	5.14876	5.31638	6.3097	PF00067	PTHR24296 PTHR24296:SF26	EC:1.14.14.1 EC:1.14.15.3	KOG0157	K15401	GO:0004497 GO:0005506 GO:0016705 GO:0020037 GO:0055114	AT5G58860	cytochrome P450, family 86, subfamily A, polypeptide 1
Vigun09g009600.1	99	5	193	39.7901	5.31434	1.30381e-22	1.85406e-21	2.05058	1.82896	0.717125	9.42791	7.7777	4.32271	6.19729	4.58532	3.77787	3.07152	3.31114	6.21697	369.491	471.937	542.931	715.166	579.01	859.888	266.852	134.606	177.905	124.277	261.713	167.51	8.23442	6.64468	5.31434	5.45713	PF00407	PTHR31213 PTHR31213:SF11				GO:0006952 GO:0009607
Vigun03g311000.1	1589	78	3100	39.6924	5.31079	1.91995e-76	1.75787e-74	94.3268	93.2768	103.983	65.9954	94.888	62.247	92.9594	74.2821	67.0572	62.9662	133.274	133.221	2204.79	1345.08	2457.69	1550.55	1541.63	1477.9	2731.87	3350.45	3217.54	3197.58	2798.31	3076.61	4.36478	4.35626	5.31079	4.78332		PTHR33623 PTHR33623:SF3					AT4G11780
Vigun07g057300.1	166	8	323	39.5015	5.30384	3.24911e-33	7.66628e-32	6.15175	10.0593	4.30275	9.42791	6.22216	6.05179	12.3946	3.66825	8.50021	16.8934	18.2113	18.6509	1079.47	1163.38	876.889	175.418	152.245	178.332	426.195	303.147	240.934	258.789	174.475	259.641	7.24869	4.54323	5.30384	3.68817	PF00249	PTHR10641 PTHR10641:SF574		KOG0048	K09422	GO:0003677	AT3G24310	myb domain protein 305
Vigun03g273500.1	823	41	1606	39.4157	5.3007	4.89623e-95	7.49639e-93	64.5934	37.4936	56.6529	62.2242	33.4441	31.1235	65.5142	30.2631	26.4451	30.7152	32.2837	39.0781	2828.71	2864.55	2627.67	1034.11	1619.55	1117.14	1513.76	1684.28	1619.45	4643.58	4639.7	3773.17	5.71201	4.89434	5.3007	6.99896	PF00931	PTHR23155 PTHR23155:SF543				GO:0043531	AT5G66900	Disease resistance protein (CC-NBS-LRR class) family
Vigun08g107900.1	79	4	155	39.1964	5.29265	2.55684e-13	2.08226e-12	2.05058	1.82896	4.30275	8.48512	4.66662	3.45817	5.31196	2.75119	3.77787	1.53576	2.48336	0.888138	287.174	337.795	202.974	39.2544	45.5536	46.1203	212.138	149.311	102.677	26.3175	34.895	29.3143	6.66088	2.97866	5.29265	4.20536	PF03479	PTHR31100 PTHR31100:SF1					AT5G49700	Predicted AT-hook DNA-binding family protein
Vigun06g113200.1	4027	201	7854	39.0899	5.28872	1.95175e-39	6.02332e-38	187.628	156.376	129.8	130.105	131.443	74.3506	286.846	174.242	141.67	211.167	209.43	147.431	16422.2	16498.3	14524.2	2432.55	2512.64	3119.78	7737.75	9191.69	6632.31	17243.8	11990.5	19702	6.64581	4.58557	5.28872	6.4288	PF00187 PF00967	PTHR22595 PTHR22595:SF62				GO:0008061 GO:0042742 GO:0050832	AT3G04720	pathogenesis-related 4
Vigun02g140100.1	54	3	104	38.2683	5.25808	1.75737e-12	1.35056e-11	1.02529	4.57239	1.43425	4.71395	3.11108	4.32271	3.54131	2.75119	1.88894	3.07152	3.31114	0.888138	375.104	432.914	356.955	74.8287	47.9511	100.44	104.629	121.033	87.4277	407.922	185.212	457.862	7.37216	4.1997	5.25808	7.17543	PF00561	PTHR10992 PTHR10992:SF56
Vigun01g037900.1	1439	73	2805	38.175	5.25455	5.19796e-30	1.05798e-28	86.1245	90.5334	107.569	53.7391	68.4438	57.9243	79.6794	62.3603	78.3908	73.7165	72.0174	87.0375	2332	1887.75	2607.67	1532.15	1353.42	2186.1	3672.57	2348.26	2394.1	1102.41	1379.7	1429.42	4.58623	4.81553	5.25455	4.07075	PF01370	PTHR10366 PTHR10366:SF362	EC:1.1.1.195	KOG1502		GO:0003824 GO:0050662
Vigun01g073200.1	2887	150	5624	37.5702	5.23152	5.67421e-265	3.12751e-261	313.739	115.224	221.592	176.302	180.443	111.526	154.047	144.896	150.17	43.7692	54.6339	39.9662	8757.4	8180.24	9297.83	4392.82	3905.62	4709.4	6056	5447.6	5369.69	4691.83	4426.3	5143.96	5.3337	4.79589	5.23152	6.68752	PF02458	PTHR31642 PTHR31642:SF10	EC:2.3.1.188		K15400	GO:0016747	AT5G41040	HXXXD-type acyl-transferase family protein
Vigun01g200400.1	351	18	684	37.5191	5.22955	5.31626e-05	0.000205629	19.4805	17.3751	31.5535	34.8833	76.2215	17.2908	10.6239	11.0048	33.0564	3.8394	3.31114	7.1051	41.1585	42.6817	85.9891	841.517	1257.52	522.697	852.39	308.803	890.543	855.32	2125.91	697.96	1.31182	4.35185	5.22955	8.01171	PF13561	PTHR24322 PTHR24322:SF498	EC:1.1.1.145 EC:1.1.1.51	KOG0725		GO:0008152 GO:0008667 GO:0016491 GO:0019290 GO:0055114	AT2G47140	NAD(P)-binding Rossmann-fold superfamily protein
Vigun01g191400.1	815	42	1588	37.3609	5.22346	4.72288e-86	5.86296e-84	24.607	23.7764	35.8563	51.8535	44.3329	54.4661	38.0691	42.1849	47.2234	57.591	66.2229	44.4069	1014.93	1074.36	866.891	1229.15	1069.31	1284.19	1815.17	1549.67	1397.83	350.901	569.057	466.237	5.13309	4.57173	5.22346	3.0427	PF00582	PTHR31964 PTHR31964:SF16				GO:0006950	AT2G47710	Adenine nucleotide alpha hydrolases-like superfamily protein
Vigun11g210100.1	530	28	1032	37.2482	5.2191	1.87352e-124	5.80139e-122	37.9358	26.5199	32.9878	27.3409	21.7776	15.5617	32.7571	20.1754	30.223	2.30364	13.2446	4.44069	1582.73	1497.52	1738.78	374.144	304.49	367.938	1150.92	980.704	965.771	176.912	135.554	164.719	5.62803	4.0162	5.2191	4.57728	PF00295	PTHR31375 PTHR31375:SF28	EC:3.2.1.15			GO:0004650 GO:0005975	AT3G07970	Pectin lyase-like superfamily protein
Vigun10g195300.2	793	41	1544	37.2306	5.21842	7.93445e-55	4.07199e-53	29.7335	41.1515	45.1789	28.2837	26.4442	25.9362	44.2664	34.8484	45.3344	31.4831	68.7062	67.4985	1024.29	781.684	1210.85	2604.29	1835.33	2892.26	1514.72	1613.01	1505.59	2172.66	2442.65	2409.36	4.70004	6.50611	5.21842	5.38858	PF01073	PTHR10366 PTHR10366:SF404	EC:1.2.1.44	KOG1502	K09753	GO:0003854 GO:0006694 GO:0016616 GO:0055114	AT1G15950	cinnamoyl coa reductase 1
Vigun04g060500.1	92	5	180	37.2123	5.21771	6.85251e-21	8.8828e-20	19.4805	6.40135	6.45413	15.0847	12.4443	12.9681	7.08262	4.58532	2.8334	16.1255	9.93343	8.88138	165.569	164.629	102.987	130.03	171.425	144.51	142.065	211.524	186.038	562.903	393.24	621.184	3.74377	3.46104	5.21771	5.49645	PF03634	PTHR31072 PTHR31072:SF5					AT3G02150	plastid transcription factor 1
Vigun05g221300.1	35	2	68	37.0988	5.2133	5.28452e-25	8.54672e-24	1.02529	0.914479	0.717125	1.88558	1.55554	0.864541	2.65598	0.917063	1.88894	3.07152	4.13893	4.44069	16.8376	9.75581	32.9958	40.4811	46.7524	46.1203	47.995	81.4425	73.1953	76.0284	84.5534	79.5674	4.48724	4.95288	5.2133	4.36539	PF00249	PTHR10641 PTHR10641:SF584			K09422	GO:0003677
Vigun09g088600.1	397	21	772	36.9719	5.20836	1.6672e-40	5.36756e-39	21.5311	18.2896	22.948	15.0847	20.9998	12.9681	18.5919	11.0048	33.0564	29.1795	36.4226	31.0848	392.876	421.939	285.964	711.486	590.998	1085.36	737.202	857.409	721.787	6626.17	6219.37	5270.99	4.13234	5.60524	5.20836	7.54977	PF00560	PTHR27000 PTHR27000:SF187	EC:2.7.11.1	KOG0472		GO:0005515
Vigun07g157900.1	140	7	272	36.7286	5.19883	6.03411e-84	6.98714e-82	11.2782	1.82896	3.58563	10.3707	6.99993	3.45817	2.65598	9.17063	10.3891	1.53576	0.827786	1.77628	496.708	503.643	566.928	192.592	124.673	168.083	305.248	264.688	246.017	171.064	157.028	153.551	6.55289	4.54237	5.19883	6.86225	PF01657	PTHR32080 PTHR32080:SF6
Vigun07g140600.1	179	10	349	36.6733	5.19666	4.08729e-72	3.41338e-70	18.4553	8.23031	10.0398	20.7414	10.111	5.18725	6.19729	10.0877	12.2781	1.53576	8.27786	3.55255	434.97	492.668	497.937	398.678	280.514	399.709	387.799	350.655	309.047	219.313	252.318	288.955	5.27863	4.90383	5.19666	5.83045		PTHR34366 PTHR34366:SF3					AT1G56320
Vigun03g407900.2	1244	66	2422	36.6406	5.19537	2.57566e-167	1.73128e-164	108.681	55.7832	92.5092	61.2814	52.1106	44.9562	69.0555	66.9456	62.3349	34.5546	29.8003	20.4272	2158.95	2248.71	2119.73	1798.34	1497.27	1923.73	2657.96	2358.44	2250.76	2842.29	2430.57	2962.14	4.66682	5.0427	5.19537	6.60187	PF04398	PTHR31676 PTHR31676:SF20					AT4G24130	Protein of unknown function, DUF538
Vigun05g060300.1	540	29	1052	36.589	5.19334	1.78635e-182	1.9692e-179	71.7704	37.4936	58.8043	23.5698	17.1109	25.9362	21.2479	37.5996	27.3896	9.21456	14.9001	5.32883	3143.01	3202.34	3117.61	820.663	750.435	860.912	1170.12	971.655	1013.55	644.78	609.321	770.548	5.81517	5.19012	5.19334	6.10358	PF03106	PTHR31221 PTHR31221:SF7				GO:0003700 GO:0006355 GO:0043565	AT5G41570	WRKY DNA-binding protein 24
Vigun03g418300.1	3241	174	6309	36.3175	5.18259	5.19995e-100	9.06997e-98	554.683	222.218	435.295	181.016	244.998	141.785	144.308	188.915	187.949	205.024	199.496	116.346	9721.82	9227.77	9899.75	3670.29	4666.84	4290.21	5066.35	5762.06	8099.26	19536.4	16549.6	17069.3	4.57284	4.47503	5.18259	6.67316	PF00407	PTHR31213 PTHR31213:SF11				GO:0006952 GO:0009607
Vigun04g079100.1	62	3	120	35.9597	5.16831	1.26573e-34	3.18851e-33	3.07588	4.57239	7.88838	1.88558	0.77777	4.32271	2.65598	5.50238	1.88894	3.07152	4.13893	3.55255	240.403	252.431	174.978	65.0151	86.312	76.8672	125.747	107.459	128.092	77.4905	65.7637	71.1919	5.4257	5.02964	5.16831	4.31646
Vigun02g196100.2	101	5	196	35.9193	5.16669	1.90588e-52	9.19864e-51	3.07588	9.14479	1.43425	21.6842	18.6665	6.05179	7.96794	3.66825	4.72234	2.30364	4.96672	5.32883	411.585	360.965	466.941	249.02	255.34	229.577	203.499	188.901	195.187	127.201	123.475	206.596	6.50418	3.98338	5.16669	5.18165	PF00069 PF00954 PF01453	PTHR27002 PTHR27002:SF73	EC:2.7.11.1	KOG1187		GO:0004672 GO:0004674 GO:0004713 GO:0005524 GO:0006468 GO:0048544
Vigun06g187700.2	570	31	1110	35.7621	5.16036	7.62378e-58	4.41395e-56	26.6576	14.6317	15.0596	49.0251	63.7771	31.1235	37.1837	24.7607	31.1674	16.8934	20.6947	30.1967	292.787	131.703	361.954	1738.23	1552.42	1695.18	781.358	1133.41	1415.11	3441.75	3580.77	2914.68	3.80289	5.11444	5.16036	7.19574		PTHR37180 PTHR37180:SF1					AT1G29290
Vigun07g182100.1	215	12	419	35.4704	5.14854	9.57118e-54	4.77848e-52	15.3794	7.31583	15.7768	10.3707	10.111	13.8327	2.65598	10.0877	22.6672	6.91092	9.10565	10.6577	602.411	579.251	601.924	261.287	273.321	286.971	468.431	459.245	328.362	285.107	228.16	417.38	5.53483	4.58152	5.14854	5.12472	PF00330	PTHR11670	EC:4.2.1.33		K01703	GO:0008152 GO:0008652 GO:0016836 GO:0051539
Vigun09g193900.1	186	10	362	35.3775	5.14476	1.27065e-24	2.00445e-23	3.07588	3.65791	2.8685	6.59954	10.8888	2.59362	15.9359	11.0048	3.77787	12.2861	9.10565	3.55255	1213.24	1147.53	1049.87	61.335	91.1072	120.938	333.085	495.442	258.217	748.588	359.687	716.107	8.47245	3.76694	5.14476	6.19255	PF01048	PTHR21234 PTHR21234:SF28	EC:3.2.2.9			GO:0003824 GO:0009116
Vigun06g142200.1	71	4	138	34.8822	5.12442	7.00686e-54	3.52376e-52	3.07588	5.48687	2.8685	10.3707	5.44439	5.18725	4.42664	3.66825	3.77787	0.76788	0.827786	0.888138	560.317	474.376	503.936	164.378	195.401	217.278	153.584	143.656	116.909	20.4692	6.71058	13.9592	7.07252	4.78009	5.12442	4.04988	PF00282	PTHR11999 PTHR11999:SF96	EC:4.1.1.25 EC:4.1.1.28		K01592	GO:0003824 GO:0006520 GO:0016831 GO:0019752 GO:0030170
Vigun03g127700.1	626	35	1218	34.8584	5.12343	7.29125e-89	9.66056e-87	72.7957	21.9475	46.6131	30.1693	33.4441	10.3745	34.5278	49.5214	20.7783	9.21456	15.7279	12.4339	1759.53	1938.97	2311.71	818.209	696.49	846.564	1261.31	1171.87	1220.94	875.789	793.191	780.319	5.41	4.99613	5.12343	6.0341		PTHR33088
Vigun08g202400.1	33	2	63	34.8478	5.12299	1.07025e-25	1.79083e-24	1.02529	0.914479	0.717125	4.71395	1.55554	0.864541	2.65598	0.917063	1.88894	0.76788	1.65557	0.888138	294.657	253.651	227.971	66.2418	51.5475	80.9668	79.6716	58.8196	51.8467	54.0972	81.8691	67.0042	8.19069	4.80014	5.12299	5.9376	PF04043	PTHR31890 PTHR31890:SF8				GO:0004857	AT4G24640	Plant invertase/pectin methylesterase inhibitor superfamily protein
Vigun03g017300.1	179	10	347	34.421	5.10522	1.01664e-82	1.10742e-80	12.3035	7.31583	10.0398	16.9702	13.2221	12.1036	8.85327	11.0048	10.3891	5.37516	4.96672	4.44069	708.113	670.712	667.916	311.582	225.37	291.07	375.321	360.836	304.98	631.621	479.136	632.352	6.10871	4.29108	5.10522	6.88162	PF02365	PTHR31744 PTHR31744:SF3				GO:0003677 GO:0006355	AT3G18400	NAC domain containing protein 58
Vigun08g214100.1	194	11	377	34.3284	5.10133	1.07952e-103	2.0377e-101	14.3541	13.7172	15.7768	7.54233	9.33324	12.1036	12.3946	6.41944	14.167	9.21456	11.589	19.539	769.851	753.636	761.904	301.768	294.899	319.767	446.353	377.803	308.03	141.822	201.318	194.033	5.70379	4.98295	5.10133	3.73501	PF02045	PTHR12632 PTHR12632:SF14			K08064	GO:0003700 GO:0006355	AT5G12840	nuclear factor Y, subunit A1
Vigun08g102800.1	97	6	189	34.3255	5.10121	1.05581e-62	7.1142e-61	10.2529	7.31583	2.15138	11.3135	8.55547	3.45817	6.19729	2.75119	7.55574	3.8394	4.96672	7.1051	247.886	206.091	269.966	172.965	145.052	172.182	212.138	186.639	167.739	163.754	126.159	136.8	5.19814	4.39329	5.10121	4.74515	PF04674	PTHR31279 PTHR31279:SF8
Vigun05g246600.1	103	6	201	34.307	5.10043	3.00939e-35	7.78739e-34	4.10117	1.82896	1.43425	2.82837	4.66662	2.59362	4.42664	2.75119	10.3891	0.76788	1.65557	2.66441	382.587	398.769	479.939	138.617	129.468	168.083	237.095	196.819	168.756	308.5	208.028	347.584	7.42013	5.43408	5.10043	7.40801	PF00194	PTHR18952 PTHR18952:SF111	EC:4.2.1.1	KOG0382	K01674		AT1G08080	alpha carbonic anhydrase 7
Vigun03g141500.1	43	2	83	34.1717	5.09473	8.23769e-22	1.11944e-20	7.17704	9.14479	8.6055	1.88558	0.77777	0.864541	2.65598	1.83413	2.8334	0.76788	0.827786	0.888138	394.747	384.135	352.955	12.267	4.79511	4.09958	74.8721	135.738	39.6474	10.2346	6.71058	12.5633	5.50479	2.58458	5.09473	3.57051	PF08031	PTHR32448	EC:1.3.3.8			GO:0003824 GO:0004519 GO:0016491 GO:0016614 GO:0050660 GO:0055114	AT4G20820	FAD-binding Berberine family protein
Vigun11g103800.1	208	12	403	33.9599	5.08576	1.35736e-85	1.65519e-83	19.4805	6.40135	10.0398	17.913	11.6666	3.45817	11.5093	14.673	9.44468	3.07152	4.96672	6.21697	535.06	448.767	449.943	218.353	216.979	261.348	463.631	372.147	374.109	323.121	257.686	311.29	5.31882	4.39831	5.08576	5.96764	PF04535	PTHR11615 PTHR11615:SF159					AT4G03540	Uncharacterised protein family (UPF0497)
Vigun09g104200.1	392	23	762	33.6331	5.07181	6.95793e-114	1.71209e-111	35.8852	18.2896	34.422	49.9679	42.7774	30.259	16.8212	26.5948	24.5562	3.8394	9.10565	6.21697	1620.15	1551.17	1879.76	1312.57	1196.38	1398.98	838.952	708.097	739.069	543.896	485.846	607.225	5.83319	4.98963	5.07181	6.41663	PF01643	PTHR31727 PTHR31727:SF4	EC:3.1.2.14		K10781	GO:0006633 GO:0016790
Vigun01g056600.1	132	8	256	33.5735	5.06925	7.82533e-44	2.8564e-42	13.3288	8.23031	5.737	5.65674	12.4443	19.0199	7.08262	9.17063	6.61127	4.60728	5.7945	7.1051	1022.41	1004.85	867.89	293.181	220.575	270.572	304.288	248.852	214.503	323.121	213.397	422.964	6.7288	4.40115	5.06925	5.77626	PF00249	PTHR10641 PTHR10641:SF487		KOG0048	K09422	GO:0003677	AT3G12720	myb domain protein 67
Vigun11g044200.1	8852	521	17184	32.9871	5.04383	1.20208e-37	3.44726e-36	1123.72	363.048	801.746	396.915	496.217	270.601	654.257	539.233	369.287	300.241	357.604	214.929	46735.5	51574.1	56407.9	10251.5	10123.7	11123.2	15992.9	19445.5	16113.1	42992.6	28944.1	50198.7	6.07908	4.75845	5.04383	7.12866	PF00197	PTHR33107 PTHR33107:SF4				GO:0004866
Vigun06g191700.1	63	4	123	32.958	5.04256	1.05912e-44	3.98203e-43	2.05058	2.74344	0.717125	3.77116	8.55547	6.91633	1.77065	1.83413	7.55574	4.60728	2.48336	5.32883	205.792	195.116	188.976	72.3753	69.5291	75.8423	128.626	133.475	105.727	111.118	97.9745	93.5266	6.74194	3.50025	5.04256	4.60683	PF01190	PTHR31614 PTHR31614:SF2					AT1G29140	Pollen Ole e 1 allergen and extensin family protein
Vigun10g190100.1	68	4	132	32.8323	5.03704	5.03073e-16	4.92336e-15	1.02529	0.914479	2.15138	0.942791	2.33331	0.864541	1.77065	3.66825	6.61127	2.30364	1.65557	0.888138	20.5792	21.9506	17.9977	92.0025	116.282	89.1659	177.581	115.377	102.677	54.0972	34.895	29.3143	3.88701	6.16665	5.03704	4.60919	PF00011	PTHR11527 PTHR11527:SF173		KOG0710	K13993		AT1G52560	HSP20-like chaperones superfamily protein
Vigun01g168600.1	1632	97	3167	32.6371	5.02844	6.12363e-31	1.30418e-29	79.9728	75.9017	73.1468	49.0251	62.9994	55.3307	102.698	110.965	77.4464	69.1092	48.8394	49.7357	3527.47	3657.21	3064.61	2654.58	2029.53	2741.6	4256.19	2892.34	2352.42	684.256	877.744	993.895	5.4839	5.47154	5.02844	3.93001		PTHR12626 PTHR12626:SF7					AT3G10020	(1 of 1) PTHR12626//PTHR12626:SF7 - PROGRAMMED CELL DEATH 4
Vigun04g149200.1	143	9	278	32.6333	5.02827	5.38325e-44	1.97809e-42	14.3541	3.65791	2.8685	7.54233	3.11108	5.18725	9.7386	9.17063	6.61127	0.76788	1.65557	1.77628	514.481	429.255	398.95	242.887	191.805	275.697	327.326	253.377	252.117	71.6422	116.764	127.029	6.00682	5.4869	5.02827	6.2309	PF12708	PTHR31339 PTHR31339:SF17
Vigun05g043600.1	331	20	643	32.508	5.02272	4.25016e-87	5.3977e-85	50.2393	13.7172	26.5336	25.4554	24.8886	23.3426	18.5919	26.5948	14.167	8.44668	10.7612	7.99324	1188.92	1223.13	1393.82	607.217	555.034	632.361	678.649	606.294	644.525	818.768	617.374	915.723	5.39433	4.60613	5.02272	6.43399	PF03007 PF06974	PTHR31650 PTHR31650:SF7				GO:0004144 GO:0045017
Vigun11g119000.1	221	13	430	32.3107	5.01394	6.92279e-48	2.84754e-46	13.3288	10.0593	3.58563	2.82837	4.66662	6.05179	20.3625	10.0877	9.44468	12.2861	23.178	14.2102	274.078	302.43	276.965	169.285	163.034	213.178	333.085	404.95	550.998	1106.8	1309.91	1088.82	4.98372	5.33155	5.01394	6.14099	PF00069	PTHR24361 PTHR24361:SF380	EC:2.7.11.25	KOG0198		GO:0004672 GO:0004713 GO:0005524 GO:0006468	AT1G05100	mitogen-activated protein kinase kinase kinase 18
Vigun07g128100.1	35	2	68	32.1429	5.00643	3.1358e-20	3.9497e-19	3.07588	2.74344	1.43425	0.942791	1.55554	0.864541	2.65598	2.75119	0.944468	0.76788	0.827786	0.888138	115.057	89.0217	88.9888	2.4534	1.19878	2.04979	88.3107	49.7704	66.0791	24.8555	30.8687	33.5021	5.3364	0.761767	5.00643	5.16684	PF01095	PTHR31321 PTHR31321:SF15	EC:3.1.1.11		K01051	GO:0005618 GO:0030599 GO:0042545
Vigun07g247000.1	115	7	224	32.1335	5.00601	3.05682e-28	5.76218e-27	3.07588	0.914479	4.30275	11.3135	12.4443	8.64541	9.7386	5.50238	5.66681	5.37516	9.10565	2.66441	463.968	454.864	409.948	824.343	738.448	928.556	235.175	226.229	210.436	1068.78	760.98	1232.6	7.32398	6.26464	5.00601	7.48069	PF01657 PF07714	PTHR27002 PTHR27002:SF122	EC:2.7.11.1	KOG1187		GO:0004672 GO:0004713 GO:0005524 GO:0006468	AT4G38830	cysteine-rich RLK (RECEPTOR-like protein kinase) 26
Vigun03g350200.1	602	36	1168	32.0313	5.00141	2.38611e-54	1.20659e-52	35.8852	17.3751	24.3823	37.7116	46.6662	41.498	28.3305	35.7655	45.3344	16.1255	17.3835	19.539	2375.03	2142.62	2986.62	1429.11	1158.02	1458.43	1202.75	1173	1129.44	1111.18	981.087	1282.85	6.59472	5.00626	5.00141	5.9915	PF00005 PF01061 PF08370 PF14510	PTHR19241 PTHR19241:SF280	EC:3.6.3.34			GO:0005524 GO:0016020 GO:0016887	AT2G26910	pleiotropic drug resistance 4
Vigun08g175200.1	115	7	224	31.6321	4.98332	1.86435e-37	5.30782e-36	15.3794	4.57239	5.01988	4.71395	16.3332	12.1036	4.42664	6.41944	10.3891	6.91092	4.96672	4.44069	289.98	212.189	330.958	220.806	219.376	271.597	263.972	221.705	186.038	141.822	108.711	134.008	5.06017	4.42432	4.98332	4.55858	PF01476 PF07714	PTHR27001 PTHR27001:SF12	EC:2.7.11.1	KOG1187	K13429	GO:0004672 GO:0004713 GO:0005524 GO:0006468	AT3G21630	chitin elicitor receptor kinase 1
Vigun07g175400.1	148	9	288	31.616	4.98258	1.43145e-05	5.93493e-05	8.20233	10.0593	7.17125	16.9702	28.7775	19.8845	12.3946	6.41944	8.50021	5.37516	7.45007	3.55255	213.276	247.554	164.979	56.4282	153.444	63.5435	263.972	419.655	179.938	3460.76	1680.33	2900.72	4.62096	2.05862	4.98258	8.93964	PF00280	PTHR33091 PTHR33091:SF14				GO:0004867 GO:0009611	AT2G38870	Serine protease inhibitor, potato inhibitor I-type family protein
Vigun09g103800.1	744	46	1443	31.6061	4.98213	3.67993e-79	3.58358e-77	63.5681	29.2633	35.1391	45.254	58.3328	43.2271	39.8397	37.5996	59.5015	9.98244	9.10565	22.2034	4471.31	3971.83	4565.42	1300.3	1057.32	1252.42	1679.82	1516.87	1131.48	690.104	551.61	1019.02	6.66751	4.61996	4.98213	5.7748	PF02458	PTHR31642 PTHR31642:SF43	EC:2.3.1.188		K15400	GO:0016747
Vigun03g073900.1	192	12	372	31.5137	4.97791	2.38733e-12	1.81396e-11	42.037	39.3226	27.2508	2.82837	4.66662	1.72908	16.8212	9.17063	9.44468	12.2861	15.7279	13.3221	282.497	264.626	375.953	296.862	131.866	194.73	492.428	402.688	221.619	14.6209	49.6583	80.9634	3.08729	6.07874	4.97791	1.81299	PF01658 PF07994	PTHR11510 PTHR11510:SF6	EC:5.5.1.4		K01858	GO:0004512 GO:0006021 GO:0008654	AT5G10170	myo-inositol-1-phosphate synthase 3
Vigun07g225200.1	394	24	763	31.2172	4.96427	2.36456e-19	2.83202e-18	10.2529	10.0593	3.58563	23.5698	28.7775	12.9681	23.9038	21.0925	28.334	46.0728	65.3951	95.0308	237.597	73.1685	299.962	620.711	715.671	503.224	503.947	693.393	1091.83	3485.61	2478.89	3418.61	4.67558	4.81583	4.96427	5.50586	PF00067	PTHR24282 PTHR24282:SF15		KOG0157		GO:0004497 GO:0005506 GO:0016705 GO:0020037 GO:0055114	AT5G52400	cytochrome P450, family 715, subfamily A, polypeptide 1
Vigun07g250800.1	710	44	1376	31.0556	4.95678	1.37217e-80	1.39541e-78	104.58	38.4081	53.7844	47.1395	51.3328	29.3944	47.8077	58.692	26.4451	9.98244	17.3835	14.2102	2803.45	2575.53	3336.58	1388.63	1221.56	1444.08	1475.36	1355.11	1298.2	1263.24	1107.25	1408.48	5.469	4.98672	4.95678	6.50609	PF00860	PTHR11119 PTHR11119:SF51			K14611	GO:0005215 GO:0006810 GO:0016020 GO:0055085	AT1G49960	Xanthine/uracil permease family protein
Vigun03g141600.1	126	8	244	31.0094	4.95463	4.19572e-45	1.58832e-43	9.22763	3.65791	5.01988	1.88558	1.55554	3.45817	9.7386	10.0877	3.77787	0.76788	4.13893	2.66441	1142.15	1165.82	1191.85	47.8413	77.9206	71.7427	213.098	355.18	163.673	203.23	144.949	301.519	7.61074	4.8393	4.95463	6.4231	PF01565 PF08031	PTHR32448	EC:1.3.3.8			GO:0003824 GO:0016491 GO:0016614 GO:0050660 GO:0055114	AT4G20820	FAD-binding Berberine family protein
Vigun11g024700.1	343	22	663	30.6131	4.93608	2.87615e-33	6.8096e-32	7.17704	5.48687	5.737	13.1991	17.8887	4.32271	21.2479	21.0925	22.6672	29.1795	50.495	39.0781	124.411	69.5101	149.981	448.972	346.447	472.477	395.478	808.769	785.833	4919.92	4234.38	5326.83	4.22415	5.16212	4.93608	6.93007	PF00724	PTHR22893 PTHR22893:SF44	EC:1.3.1.42	KOG0134	K05894	GO:0003824 GO:0010181 GO:0016491 GO:0055114
Vigun11g074400.1	1221	78	2364	30.4609	4.92889	2.15404e-81	2.24861e-79	19.4805	12.8027	20.7966	62.2242	101.888	55.3307	87.6474	71.5309	73.6685	77.5559	118.373	106.577	722.144	542.667	900.886	4133.98	4400.72	4809.84	1774.85	2279.26	3038.62	10497.8	10409.5	8991.12	5.35052	5.92626	4.92889	6.62696	PF03514	PTHR31636 PTHR31636:SF18
Vigun07g256300.1	5080	326	9833	30.1275	4.91301	3.44186e-36	9.28125e-35	401.914	238.679	376.491	311.121	325.108	350.139	252.318	331.06	395.732	253.401	274.825	217.594	14146.4	15731.2	15627	4596.45	4443.87	5984.37	10415.9	11561.4	7520.82	15735	10040.4	17249.4	5.4835	3.92906	4.91301	5.8502	PF04450	PTHR33321					AT2G15220	Plant basic secretory protein (BSP) family protein
Vigun02g196300.1	1581	102	3061	30.0466	4.90913	4.80721e-43	1.70504e-41	122.01	91.4479	79.6009	135.762	137.665	91.6414	107.125	90.7893	107.669	180.452	161.418	176.739	3796.87	3509.65	4272.46	4812.35	4286.83	5759.91	2681	3158.16	3342.58	14356.2	12134.1	10353.5	5.30418	5.34703	4.90913	6.15063	PF07690	PTHR23500 PTHR23500:SF70		KOG0254		GO:0016020 GO:0016021 GO:0022891 GO:0055085	AT5G26340	Major facilitator superfamily protein
Vigun09g120300.1	1098	71	2124	29.9255	4.9033	1.20676e-66	9.03729e-65	94.3268	46.6384	71.7125	27.3409	31.1108	22.4781	72.5968	76.1162	64.2238	105.967	96.0232	92.3663	4072.82	3537.7	4720.4	751.968	768.417	938.805	2248.08	2036.06	2088.1	1326.11	1485.72	1448.96	5.85747	4.92537	4.9033	3.85549	PF01425	PTHR11895 PTHR11895:SF67	EC:3.5.1.99	KOG1211		GO:0016884
Vigun03g431900.1	397	26	769	29.7917	4.89684	1.00261e-26	1.75992e-25	63.5681	63.099	40.159	28.2837	24.1109	22.4781	28.3305	33.0143	16.056	23.0364	15.7279	11.5458	1174.89	1146.31	1187.85	397.451	363.23	525.772	562.501	993.146	750.252	2937.33	1990.36	2829.53	4.39466	4.10282	4.89684	7.26855	PF04819	PTHR16007 PTHR16007:SF29					AT1G55230	Family of unknown function (DUF716)
Vigun03g272000.1	1552	101	3003	29.6857	4.8917	6.65548e-121	1.89091e-118	185.578	69.5004	106.852	88.6223	111.999	93.3705	75.2528	107.296	120.892	23.0364	36.4226	31.0848	6404.82	5812.02	6919.13	1900.16	1774.19	1886.83	3350.05	2724.93	2932.89	1723.8	1542.09	2029.67	5.72443	4.24154	4.8917	5.87002	PF00657	PTHR22835 PTHR22835:SF147	EC:3.1.1.3			GO:0016788	AT2G23540	GDSL-like Lipase/Acylhydrolase superfamily protein
Vigun05g179400.1	544	36	1052	29.4781	4.88157	2.31272e-05	9.36059e-05	59.4669	72.2438	48.0474	44.3112	24.1109	33.7171	40.7251	25.6778	40.6121	17.6612	14.9001	25.756	420.939	413.402	449.943	201.179	139.058	255.199	1030.93	1355.11	768.551	3291.15	2034.65	4961.1	2.83684	2.54341	4.88157	7.46267	PF13839 PF14416	PTHR32285 PTHR32285:SF58					AT3G14850	TRICHOME BIREFRINGENCE-LIKE 41
Vigun05g237900.1	493	32	955	29.4477	4.88008	4.30544e-55	2.23033e-53	56.391	22.862	46.6131	92.3935	116.666	98.5577	31.8718	24.7607	40.6121	15.3576	16.5557	11.5458	5680.81	5368.13	6556.17	2041.23	1653.12	1965.75	1097.16	1010.11	756.351	1011.76	837.481	1493.63	7.12796	4.20162	4.88008	6.26529	PF03015 PF07993	PTHR11011 PTHR11011:SF25	EC:1.2.1.50 EC:1.2.1.84	KOG1221	K13356	GO:0080019	AT4G33790	Jojoba acyl CoA reductase-related male sterility protein
Vigun07g160600.1	6150	405	11895	29.3801	4.87677	2.19123e-35	5.69699e-34	558.784	303.607	428.124	902.251	738.104	651.864	294.814	382.415	537.402	489.14	552.133	420.977	6072.75	6097.38	7854.01	4392.82	5027.68	6902.67	9921.52	12415.5	13349	25623	18840.6	26884	3.95572	2.8321	4.87677	5.6086	PF07883	PTHR31238 PTHR31238:SF42				GO:0030145 GO:0045735	AT5G39160	RmlC-like cupins superfamily protein
Vigun08g150200.1	1461	97	2825	29.2135	4.86856	3.03206e-110	6.79354e-108	186.603	72.2438	116.174	109.364	115.11	63.1115	96.5007	96.2916	97.2802	33.7867	38.9059	31.0848	5129.84	4851.07	5978.25	2460.76	1924.04	2458.72	2923.85	2726.06	2824.12	2896.39	2480.23	3033.33	5.41127	4.57268	4.86856	6.34053	PF01553	PTHR15486 PTHR15486:SF25	EC:2.3.1.15 EC:2.3.1.198		K13508	GO:0008152 GO:0016746	AT3G11430	glycerol-3-phosphate acyltransferase 5
Vigun02g162700.1	31	2	61	28.8075	4.84837	5.55848e-28	1.03225e-26	2.05058	0.914479	2.8685	1.88558	3.88885	0.864541	3.54131	1.83413	0.944468	0.76788	0.827786	1.77628	64.544	53.6569	49.9937	45.3879	41.9572	62.5186	53.7543	72.3934	55.9131	267.562	246.949	238.702	4.84961	4.49655	4.84837	7.80334	PF00069 PF01453	PTHR27002 PTHR27002:SF34	EC:2.7.11.1	KOG0984		GO:0004672 GO:0004674 GO:0004713 GO:0005524 GO:0006468
Vigun01g248700.1	332	23	641	28.439	4.8298	4.26613e-56	2.29629e-54	34.8599	22.862	22.948	19.7986	20.222	8.64541	16.8212	36.6825	14.167	26.8758	35.5948	27.5323	1118.76	1317.03	1134.86	399.904	457.933	512.448	801.516	618.737	504.234	260.251	271.108	308.498	5.46801	4.81542	4.8298	3.2221	PF11820	PTHR33128 PTHR33128:SF9
Vigun11g122000.1	201	14	389	28.1676	4.81596	1.14492e-28	2.19574e-27	18.4553	18.2896	14.3425	29.2265	30.333	45.8207	7.96794	17.4242	16.056	27.6437	19.0391	25.756	351.718	267.065	347.956	630.524	453.138	860.912	346.524	487.524	333.445	1305.64	1299.17	1633.23	4.24209	4.20578	4.81596	5.87049	PF11744	PTHR31086 PTHR31086:SF22				GO:0015743	AT1G08440	Aluminium activated malate transporter family protein
Vigun02g182100.1	81	6	156	28.1064	4.81283	8.09485e-57	4.53427e-55	11.2782	13.7172	10.7569	12.2563	3.11108	6.91633	3.54131	5.50238	7.55574	1.53576	1.65557	0.888138	260.047	278.04	287.964	177.872	167.829	173.207	195.819	143.656	127.075	226.623	216.081	228.931	4.53012	4.54142	4.81283	7.36315	PF00481	PTHR13832 PTHR13832:SF294	EC:3.1.3.16	KOG0698	K14497	GO:0003824 GO:0004722 GO:0006470
Vigun03g373100.1	3415	235	6594	28.0224	4.80851	1.03047e-27	1.88947e-26	146.617	87.7899	77.4495	109.364	59.8883	61.3824	231.07	322.806	152.059	486.068	317.042	447.622	3392.77	3226.73	4186.47	5776.53	4262.86	6021.26	8345.36	6413.6	5023.03	1538.11	1852.12	1314.96	5.1148	6.12178	4.80851	1.91148	PF00012	PTHR19375 PTHR19375:SF229			K03283		AT1G16030	heat shock protein 70B
Vigun07g163900.1	265	18	512	27.9223	4.80335	4.75477e-121	1.36497e-118	30.7588	16.4606	12.9083	27.3409	38.1107	28.5299	16.8212	17.4242	20.7783	7.6788	8.27786	4.44069	1243.17	1169.48	1224.85	512.761	413.579	432.506	564.421	472.819	499.151	440.088	343.582	448.09	5.91877	3.85386	4.80335	5.9162	PF00561	PTHR10992 PTHR10992:SF881	EC:3.7.1.9	KOG1454			AT4G24140	alpha/beta-Hydrolases superfamily protein
Vigun06g163400.3	516	36	996	27.8951	4.80194	1.30808e-83	1.49582e-81	32.8093	31.0923	34.422	30.1693	29.5553	22.4781	34.5278	37.5996	34.9453	27.6437	37.2504	39.9662	2149.6	2188.96	2064.74	640.338	497.493	787.12	992.536	1071.2	923.074	2177.05	1780.99	2394	6.02513	4.54949	4.80194	5.92068	PF00962	PTHR11409 PTHR11409:SF42	EC:3.5.4.4	KOG1097	K01488	GO:0019239	AT4G04880	adenosine/AMP deaminase family protein
Vigun09g127300.1	82	6	158	27.7556	4.79471	3.12043e-15	2.91808e-14	9.22763	11.8882	5.737	3.77116	6.22216	6.05179	9.7386	5.50238	1.88894	5.37516	7.45007	6.21697	118.798	173.166	122.984	55.2015	44.3548	57.3942	139.185	238.672	97.5937	726.656	575.768	502.531	3.94978	3.2901	4.79471	6.56662	PF00847	PTHR31190				GO:0003677 GO:0003700 GO:0005542 GO:0006355 GO:0008152 GO:0016740	AT5G64750	Integrase-type DNA-binding superfamily protein
Vigun07g185600.1	714	50	1377	27.7454	4.79418	2.36906e-84	2.76648e-82	118.934	54.8687	71.7125	29.2265	39.6663	38.9044	48.693	58.692	41.5566	10.7503	15.7279	12.4339	2065.41	2310.91	2692.66	981.361	824.76	1025.92	1431.21	1296.29	1404.94	842.161	813.323	893.389	4.84762	4.71545	4.79418	6.03349	PF02298	PTHR33021 PTHR33021:SF70				GO:0009055	AT5G07475	Cupredoxin superfamily protein
Vigun03g083700.1	997	69	1925	27.721	4.79291	8.72834e-80	8.74706e-78	101.504	51.2108	89.6407	70.7093	67.666	40.6334	58.4316	73.3651	76.5019	23.0364	28.1447	19.539	2877.35	3130.39	3922.5	1981.12	1669.9	1826.36	1806.53	1876.57	2091.15	2063	2184.97	2236.26	5.35663	4.93539	4.79291	6.51867	PF04535	PTHR11615 PTHR11615:SF120					AT5G44550	Uncharacterised protein family (UPF0497)
Vigun02g174400.1	3239	226	6251	27.6766	4.7906	8.55997e-29	1.65083e-27	522.899	263.37	448.92	490.251	252.775	229.103	276.222	221.012	180.393	274.133	290.553	206.048	15986.3	17326.3	13137.3	1664.63	1759.81	2168.68	6193.27	6636.43	5924.75	14765.6	9052.58	15412.4	5.23287	2.52443	4.7906	5.6696	PF00314	PTHR31048 PTHR31048:SF36					AT4G11650	osmotin 34
Vigun08g121000.1	61	4	117	27.556	4.78429	1.05476e-33	2.54092e-32	8.20233	12.8027	5.01988	1.88558	3.88885	5.18725	5.31196	3.66825	3.77787	6.91092	3.31114	7.1051	174.924	159.751	146.981	46.6146	47.9511	68.668	126.707	132.344	92.5107	282.182	199.975	244.286	4.21004	3.8964	4.78429	5.38974	PF03171 PF14226	PTHR10209 PTHR10209:SF206		KOG0143		GO:0005506 GO:0016491 GO:0055114	AT5G58660	2-oxoglutarate (2OG) and Fe(II)-dependent oxygenase superfamily protein
Vigun11g170300.1	1668	117	3220	27.5037	4.78155	1.61856e-43	5.83846e-42	50.2393	42.9805	40.8761	82.9656	112.777	39.7689	177.951	81.6186	91.6134	40.6977	51.3227	90.5901	5241.16	6403.47	4261.46	1983.57	1802.96	2087.71	3279.98	3219.24	3159.6	4990.1	3591.5	3970	6.89017	4.64054	4.78155	6.10296	PF00400	PTHR22844 PTHR22844:SF145	EC:2.7.11.7	KOG0266 KOG0271		GO:0005515	AT4G34380	Transducin/WD40 repeat-like superfamily protein
Vigun01g198500.1	1462	103	2820	27.3788	4.77499	4.14864e-39	1.2564e-37	87.1498	56.6977	68.1269	104.65	114.332	82.996	95.6153	96.2916	117.114	57.591	57.1172	57.729	2610.76	2571.87	3278.59	2226.46	2143.42	2408.51	3562.19	2735.11	2163.33	597.993	783.796	649.103	5.3189	4.48843	4.77499	3.55797	PF05691	PTHR31268 PTHR31268:SF8	EC:2.4.1.67		K06611	GO:0003824	AT4G01970	stachyose synthase
Vigun07g248600.1	64	5	124	27.2796	4.76975	3.38046e-11	2.35675e-10	18.4553	10.0593	14.3425	6.59954	10.111	7.78087	6.19729	4.58532	2.8334	6.14304	9.10565	9.76952	323.655	325.6	331.958	325.076	249.346	356.664	132.466	131.213	107.76	1169.67	712.664	1294.02	4.51696	5.24857	4.76975	6.98825	PF01657 PF07714	PTHR27002 PTHR27002:SF122	EC:2.7.11.1	KOG1187		GO:0004672 GO:0004713 GO:0005524 GO:0006468	AT4G38830	cysteine-rich RLK (RECEPTOR-like protein kinase) 26
Vigun03g436000.1	30	2	58	27.236	4.76744	3.99102e-24	6.09692e-23	3.07588	3.65791	2.15138	2.82837	5.44439	6.05179	2.65598	2.75119	0.944468	8.44668	3.31114	0.888138	89.8003	70.7296	77.9902	74.8287	70.7279	87.1161	71.0325	53.1639	48.7969	45.3246	63.0795	55.8368	4.74657	4.02174	4.76744	3.69906	PF00999	PTHR10110 PTHR10110:SF119		KOG1965	K14724	GO:0006812 GO:0006814 GO:0006885 GO:0015299 GO:0015385 GO:0016021 GO:0055085	AT1G79610	Na+/H+ antiporter 6
Vigun09g038800.1	60	4	116	27.2347	4.76737	6.01753e-22	8.22605e-21	3.07588	8.23031	1.43425	1.88558	0.77777	4.32271	6.19729	2.75119	3.77787	1.53576	1.65557	0.888138	173.988	175.605	145.982	57.6549	59.9389	81.9917	111.348	134.606	100.644	269.024	195.949	321.062	5.28161	4.83638	4.76737	7.59007	PF04525	PTHR31087 PTHR31087:SF3					AT2G05910	Protein of unknown function (DUF567)
Vigun06g228500.2	1863	133	3593	27.0328	4.75664	2.73871e-12	2.07466e-11	73.821	43.895	62.3899	84.8512	97.2213	79.5378	151.391	131.14	116.17	79.0917	105.957	85.2612	6295.38	5977.87	5706.28	1846.18	1601.57	2473.07	3374.05	4126.42	3277.52	11758.1	6356.26	13707.9	6.64137	4.50031	4.75664	6.87928		PTHR37183 PTHR37183:SF1					AT1G25275
Vigun09g046900.2	921	66	1775	26.807	4.74454	2.58454e-160	1.51548e-157	144.566	54.8687	86.7722	65.9954	82.4436	52.737	63.7436	68.7797	66.1127	13.054	25.6614	23.0916	2406.84	2551.14	2821.64	1663.41	1311.46	1415.38	1625.11	1830.19	1869.53	1298.33	1234.75	1288.43	4.76457	4.44777	4.74454	5.95023	PF04535	PTHR11615 PTHR11615:SF120					AT5G44550	Uncharacterised protein family (UPF0497)
Vigun10g152900.1	106	8	204	26.7878	4.74351	1.053e-17	1.14883e-16	22.5564	17.3751	17.211	1.88558	0.77777	0.864541	6.19729	10.0877	6.61127	8.44668	10.7612	10.6577	208.599	241.456	252.968	2.4534	8.39145	14.3485	243.814	195.688	173.839	57.0213	197.291	159.135	3.62094	2.83617	4.74351	3.79115	PF00891 PF08100	PTHR11746 PTHR11746:SF103	EC:2.1.1.68	KOG3178	K13066	GO:0008168 GO:0008171 GO:0046983
Vigun08g138600.1	940	68	1812	26.7542	4.74169	4.76651e-194	6.9137e-191	58.4416	31.0923	38.0076	83.9084	86.3325	55.3307	74.3675	51.3555	77.4464	88.3062	76.1563	86.1494	1398.45	1229.23	1388.82	1315.02	1439.73	1392.83	1576.15	1932	1927.48	4336.55	4360.54	3921.14	4.9769	4.20062	4.74169	5.65391	PF03168	PTHR31852 PTHR31852:SF1					AT1G65690	Late embryogenesis abundant (LEA) hydroxyproline-rich glycoprotein family
Vigun03g141800.1	130	9	250	26.6788	4.73762	1.10259e-51	5.1502e-50	12.3035	7.31583	5.737	2.82837	2.33331	5.18725	11.5093	11.9218	4.72234	3.8394	4.13893	3.55255	2155.21	2227.98	2193.72	96.9094	155.841	117.863	223.656	359.704	167.739	450.322	260.371	594.662	8.01892	5.16236	4.73762	6.8228	PF01565 PF08031	PTHR32448	EC:1.3.3.8			GO:0003824 GO:0016491 GO:0016614 GO:0050660 GO:0055114	AT4G20820	FAD-binding Berberine family protein
Vigun03g360900.1	537	39	1035	26.6754	4.73744	3.75542e-148	1.84813e-145	69.7198	53.9542	69.5612	59.3958	42.7774	37.1753	34.5278	43.102	38.7232	27.6437	21.5224	19.539	2474.19	2363.34	2694.66	1077.04	921.861	1061.79	1210.43	937.72	955.605	1181.37	1080.4	1127.9	5.28464	4.45709	4.73744	5.62458	PF03006	PTHR20855 PTHR20855:SF32		KOG0748	K07297	GO:0016021	AT5G20270	heptahelical transmembrane protein1
Vigun07g043900.1	72	5	138	26.5663	4.73153	6.87375e-28	1.27051e-26	3.07588	1.82896	2.15138	3.77116	3.11108	1.72908	5.31196	3.66825	6.61127	2.30364	4.13893	1.77628	196.438	217.067	156.98	186.459	124.673	260.324	133.426	142.524	138.258	548.282	438.872	450.882	6.33715	6.05226	4.73153	7.45095	PF00010	PTHR12565 PTHR12565:SF158				GO:0046983	AT2G41130	basic helix-loop-helix (bHLH) DNA-binding superfamily protein
Vigun02g042400.1	233	17	448	26.3743	4.72106	3.60019e-108	7.40429e-106	24.607	19.204	15.7768	22.627	15.5554	15.5617	21.2479	16.5071	13.2225	3.07152	4.13893	3.55255	928.872	954.849	907.885	448.972	366.826	417.133	496.268	435.491	412.74	279.258	238.897	248.474	5.54993	4.51984	4.72106	6.15438	PF00249	PTHR10641 PTHR10641:SF480		KOG0048	K09422	GO:0003677 GO:0046872	AT5G10280	myb domain protein 92
Vigun08g160300.1	98	7	188	26.0688	4.70425	5.40121e-44	1.98205e-42	8.20233	0.914479	5.737	15.0847	6.22216	3.45817	12.3946	5.50238	3.77787	0.76788	4.13893	6.21697	229.178	199.994	262.967	203.632	226.569	307.469	181.421	174.197	209.42	327.507	297.95	371.315	5.54216	4.8966	4.70425	6.48554		PTHR34953 PTHR34953:SF1
Vigun03g140600.1	37	3	71	26.0243	4.70179	5.54066e-17	5.77297e-16	2.05058	2.74344	0.717125	1.88558	0.77777	2.59362	2.65598	2.75119	2.8334	0.76788	0.827786	0.888138	241.338	269.504	324.959	12.267	21.578	18.4481	64.3132	97.2786	52.8633	39.4763	24.1581	47.4613	7.24466	3.31432	4.70179	5.48311	PF01565	PTHR32448 PTHR32448:SF30	EC:1.3.3.8			GO:0003824 GO:0016491 GO:0016614 GO:0050660 GO:0055114
Vigun07g128200.1	1404	104	2705	25.9481	4.69756	9.00378e-50	3.97652e-48	26.6576	42.066	19.3624	117.849	131.443	56.1952	116.863	83.4527	112.392	72.1808	91.8843	137.661	1973.74	1202.4	2368.7	1649.91	1541.63	1542.47	2362.31	2840.31	2911.55	2054.23	2193.02	2442.86	5.97609	3.95388	4.69756	4.47072	PF00249	PTHR10641 PTHR10641:SF494		KOG0048	K09422	GO:0003677
Vigun09g278000.1	8128	612	15644	25.5766	4.67675	1.41391e-38	4.19891e-37	1227.27	1334.22	1140.95	956.933	682.882	581.836	684.358	529.145	621.46	608.161	1033.9	722.944	42156.6	42554.8	37720.2	5695.57	4965.34	6900.62	17337.7	17188.9	12405.6	29639.4	16788.5	29396.7	5.04735	2.98271	4.67675	5.00275	PF00182 PF00187	PTHR22595 PTHR22595:SF34	EC:3.2.1.14	KOG4742	K01183	GO:0004568 GO:0005975 GO:0006032 GO:0008061 GO:0016998	AT3G12500	basic chitinase
Vigun06g147600.1	1016	77	1956	25.5126	4.67314	4.3981e-172	3.36687e-169	1.02529	2.74344	0.717125	129.162	90.9991	69.1633	77.0235	64.1944	88.78	23.8043	12.4168	9.76952	5.61252	12.1948	17.9977	2706.1	3005.34	2872.78	1779.65	2072.26	2015.92	1168.21	1434.72	1387.54	2.99671	4.89093	4.67314	6.43908		PTHR22814 PTHR22814:SF157		KOG1603		GO:0030001 GO:0046872	AT4G05030	Copper transport protein family
Vigun01g154700.1	1013	77	1950	25.4168	4.66771	1.2603e-193	1.73664e-190	134.313	45.7239	103.266	102.764	111.221	90.7769	84.9914	72.448	72.724	23.8043	27.3169	38.1899	3312.32	3385.26	3418.57	2116.06	1738.23	1959.6	2093.54	1948.96	1807.52	1592.21	1328.7	1585.76	5.15817	4.25375	4.66771	5.65708	PF00005 PF01061	PTHR19241 PTHR19241:SF258				GO:0005524 GO:0016020 GO:0016887	AT3G53510	ABC-2 type transporter family protein
Vigun05g238600.2	65	5	124	25.3294	4.66274	2.62904e-16	2.6185e-15	2.05058	5.48687	1.43425	3.77116	1.55554	4.32271	4.42664	2.75119	7.55574	3.07152	5.7945	2.66441	17.773	21.9506	8.99886	33.1209	45.5536	23.5726	143.985	95.0163	134.191	17.545	37.5793	19.5429	2.44113	3.40548	4.66274	2.69503	PF02238	PTHR35308 PTHR35308:SF2					AT4G21105	cytochrome-c oxidases;electron carriers
Vigun11g045900.1	157	12	302	25.3059	4.6614	1.5046e-62	1.00158e-60	21.5311	7.31583	12.9083	0.942791	1.55554	1.72908	10.6239	9.17063	16.056	1.53576	1.65557	7.99324	5422.63	4894.98	4880.38	164.378	95.9023	195.755	278.371	427.573	201.287	336.28	217.423	368.523	8.50771	6.75323	4.6614	6.36554	PF00704	PTHR11177 PTHR11177:SF161	EC:3.2.1.14		K01183	GO:0004553 GO:0005975
Vigun02g158300.1	62	5	119	25.2582	4.65868	0.000307049	0.001064	3.07588	0.914479	0.717125	1.88558	1.55554	0.864541	0.885327	0.917063	12.2781	0.76788	1.65557	0.888138	30.8689	47.5596	79.9899	116.537	127.071	84.0415	110.388	102.934	142.324	342.128	573.084	170.302	5.07264	6.24977	4.65868	8.35664	PF01357 PF03330	PTHR31692 PTHR31692:SF2				GO:0005576
Vigun07g289000.1	708	54	1363	25.2125	4.65607	8.72974e-176	7.76074e-173	82.0233	52.1253	62.3899	57.5102	41.9996	31.988	41.6104	74.2821	46.2789	19.197	28.1447	22.2034	2105.63	2136.52	2438.69	1353.05	1235.94	1479.95	1446.57	1305.34	1336.83	1725.26	1738.04	1679.29	5.08715	4.95154	4.65607	6.2084	PF00005 PF01061	PTHR19241 PTHR19241:SF180				GO:0005524 GO:0016020 GO:0016887	AT2G39350	ABC-2 type transporter family protein
Vigun01g136100.1	859	66	1652	25.2042	4.65559	1.91188e-99	3.2931e-97	110.732	47.5529	73.1468	51.8535	66.1105	28.5299	70.8262	56.8579	68.9461	21.5006	22.3502	31.973	3230.01	3507.21	4021.49	1323.61	1108.87	1281.12	1754.7	1565.51	1635.71	1372.9	1338.09	1511.78	5.53878	4.66391	4.65559	5.79939	PF14368	PTHR33044 PTHR33044:SF34
Vigun03g250900.1	454	35	873	25.2031	4.65553	1.13003e-141	5.19042e-139	58.4416	46.6384	59.5214	52.7963	41.2218	39.7689	24.7892	39.4337	39.6676	26.1079	33.9392	20.4272	710.919	651.2	686.913	474.733	454.337	572.917	911.904	909.441	797.015	834.851	919.35	993.895	3.63789	3.48886	4.65553	5.09376	PF03018	PTHR21495 PTHR21495:SF60
Vigun10g138200.1	103	8	198	25.0974	4.64946	3.3363e-54	1.68397e-52	5.12646	4.57239	11.474	8.48512	4.66662	4.32271	8.85327	10.0877	4.72234	2.30364	2.48336	3.55255	291.851	246.334	271.966	202.406	204.991	159.884	226.536	174.197	193.154	114.043	77.8428	139.592	5.2579	5.02074	4.64946	5.3128	PF03106	PTHR31221 PTHR31221:SF7				GO:0003700 GO:0006355 GO:0043565	AT5G41570	WRKY DNA-binding protein 24
Vigun10g197300.1	83	6	160	25.049	4.64668	5.59973e-23	8.10946e-22	17.43	20.1185	14.3425	1.88558	8.55547	3.45817	7.96794	4.58532	6.61127	4.60728	9.93343	8.88138	371.362	380.476	550.93	679.592	558.631	660.033	196.779	147.049	136.225	478.102	395.924	235.91	4.64995	7.09353	4.64668	5.56646	PF00012	PTHR19375 PTHR19375:SF229			K03283		AT1G16030	heat shock protein 70B
Vigun05g186700.2	103	8	198	25.015	4.64472	1.53562e-64	1.08236e-62	15.3794	4.57239	10.0398	5.65674	6.99993	11.239	5.31196	13.7559	4.72234	1.53576	2.48336	2.66441	433.1	423.158	441.944	201.179	148.649	160.909	243.814	166.278	185.021	162.291	150.317	205.2	5.43582	4.41775	4.64472	6.27566	PF00005 PF01061	PTHR19241 PTHR19241:SF182	EC:3.6.3.19			GO:0005524 GO:0016020 GO:0016887	AT1G53270	ABC-2 type transporter family protein
Vigun02g178400.1	99	8	190	24.9655	4.64187	2.43351e-60	1.51731e-58	2.05058	1.82896	2.8685	7.54233	6.22216	2.59362	8.85327	8.25357	5.66681	12.2861	4.13893	4.44069	47.7064	40.2427	30.9961	256.38	219.376	337.191	103.669	213.787	251.101	1337.81	1299.17	1362.42	4.13968	5.63508	4.64187	7.5825	PF00155	PTHR11751 PTHR11751:SF380	EC:4.4.1.14		K01762	GO:0003824 GO:0009058 GO:0030170	AT4G11280	1-aminocyclopropane-1-carboxylic acid (acc) synthase 6
Vigun09g018000.1	118	9	227	24.9641	4.64178	1.59043e-20	2.02358e-19	19.4805	6.40135	7.17125	9.42791	8.55547	11.239	12.3946	9.17063	5.66681	1.53576	4.13893	1.77628	532.254	442.67	751.905	266.194	244.551	281.846	220.777	236.41	222.636	285.107	245.607	325.249	5.70719	4.76143	4.64178	6.84398	PF00069 PF00560 PF08263 PF13855	PTHR27000 PTHR27000:SF86	EC:2.7.11.1	KOG1187		GO:0004672 GO:0004713 GO:0005515 GO:0005524 GO:0006468	AT4G20140	Leucine-rich repeat transmembrane protein kinase
Vigun10g027500.1	284	22	545	24.8824	4.63706	3.80149e-96	5.95257e-94	34.8599	10.0593	15.0596	19.7986	8.55547	14.6972	22.1332	26.5948	17.0004	4.60728	11.589	10.6577	1300.23	1223.13	1434.82	498.04	444.747	435.581	580.739	537.294	517.45	571.675	582.479	748.213	6.04424	5.00076	4.63706	6.14652	PF00403	PTHR22814 PTHR22814:SF148		KOG1603		GO:0030001 GO:0046872	AT1G29000	Heavy metal transport/detoxification superfamily protein
Vigun07g210500.1	330	26	635	24.7835	4.63131	5.27654e-101	9.50432e-99	41.0117	7.31583	20.0795	45.254	41.2218	48.4143	23.0185	30.2631	23.6117	6.91092	15.7279	7.1051	972.837	1098.75	1135.86	885.678	689.298	867.062	696.887	602.901	605.894	327.507	365.056	369.919	5.55113	4.17823	4.63131	5.1587	PF00067	PTHR24298 PTHR24298:SF132	EC:1.14.13.152	KOG0156		GO:0004497 GO:0005506 GO:0016705 GO:0020037 GO:0055114
Vigun07g208100.1	615	48	1182	24.7752	4.63083	2.08522e-50	9.35936e-49	42.037	42.9805	58.8043	53.7391	53.6661	58.7888	38.0691	54.1067	51.0013	98.2887	75.3285	81.7087	2918.51	2810.89	2537.68	388.864	350.043	462.228	1532	1127.75	887.493	362.597	383.845	371.315	5.84502	2.85346	4.63083	2.1302	PF00005 PF12698	PTHR19241 PTHR19241:SF225	EC:3.6.3.29			GO:0005524 GO:0016887	AT1G71960	ATP-binding casette family G25
Vigun06g136000.1	900	71	1729	24.4994	4.61467	8.68546e-23	1.24603e-21	109.706	36.5791	61.6728	63.167	83.9992	72.6215	78.7941	71.5309	61.3904	55.2874	100.99	59.5052	2560.25	2508.46	2914.63	650.151	902.68	829.141	1570.39	2413.87	1202.64	2823.29	1848.09	3170.13	5.26263	3.43797	4.61467	5.18348	PF01565 PF08031	PTHR32448 PTHR32448:SF25	EC:1.3.3.8			GO:0003824 GO:0016491 GO:0016614 GO:0050660 GO:0055114	AT1G30700	FAD-binding Berberine family protein
Vigun09g196800.1	911	72	1751	24.4172	4.60983	1.3623e-13	1.13838e-12	70.7451	20.1185	66.6927	150.847	111.221	99.4223	63.7436	53.1897	98.2246	5.37516	9.93343	8.88138	1496.67	1656.05	1971.75	1434.01	1297.08	1869.41	2341.19	2025.88	886.476	160.829	161.054	476.009	5.02346	3.66976	4.60983	5.04371	PF03181	PTHR31236 PTHR31236:SF2					AT5G25610	BURP domain-containing protein
Vigun01g192400.1	200	16	384	24.2518	4.60002	1.26412e-90	1.72465e-88	20.5058	21.033	27.9679	11.3135	18.6665	12.1036	16.8212	15.5901	15.1115	22.2685	22.3502	21.3153	488.289	497.546	446.944	242.887	285.309	261.348	410.837	407.213	334.462	159.367	238.897	219.159	4.36552	4.22969	4.60002	3.22716	PF03242	PTHR33509 PTHR33509:SF5				GO:0006950	AT4G02380	senescence-associated gene 21
Vigun09g261400.1	924	73	1774	24.2057	4.59728	1.02415e-77	9.63299e-76	102.529	67.6714	94.6605	60.3386	51.3328	44.9562	73.4822	64.1944	82.1687	25.3401	25.6614	15.9865	1253.46	1310.94	1842.77	1351.82	1241.93	1625.48	1781.57	1788.34	1751.6	1437.23	1395.8	1582.97	4.05654	4.75157	4.59728	6.0427		PTHR33088					AT5G09520	hydroxyproline-rich glycoprotein family protein
Vigun10g083200.2	96	8	184	24.122	4.59228	1.71537e-50	7.73712e-49	11.2782	4.57239	7.88838	11.3135	11.6666	21.6135	7.96794	4.58532	10.3891	6.14304	14.0724	7.1051	186.149	156.093	131.983	103.043	159.438	146.56	192.94	186.639	173.839	87.7251	111.396	111.674	4.32024	3.19734	4.59228	3.5079	PF08263 PF13855	PTHR27004 PTHR27004:SF37		KOG0472		GO:0005515	AT1G45616	receptor like protein 6
Vigun05g210900.1	361	29	693	24.0611	4.58863	6.87136e-125	2.15191e-122	54.3405	29.2633	39.4419	33.9405	31.1108	21.6135	23.9038	27.5119	34.9453	17.6612	17.3835	17.7628	506.062	445.109	498.937	475.96	445.946	470.427	644.092	717.147	716.704	779.292	732.796	647.707	3.55889	4.00591	4.58863	5.35401	PF13639	PTHR14155 PTHR14155:SF179			K19038	GO:0005515 GO:0008270	AT2G42350	RING/U-box superfamily protein
Vigun11g012500.1	156	12	299	24.0025	4.58511	1.07997e-59	6.58473e-58	12.3035	5.48687	11.474	10.3707	13.2221	5.18725	15.0506	10.0877	12.2781	7.6788	14.0724	7.1051	1134.66	941.435	1005.87	127.577	134.263	113.763	285.09	311.065	301.931	413.77	327.476	453.674	6.71856	3.70607	4.58511	5.37189	PF05678	PTHR33624 PTHR33624:SF5
Vigun02g026500.1	403	32	773	23.9939	4.5846	2.25768e-88	2.96283e-86	56.391	22.862	37.2905	36.7688	34.9997	33.7171	39.8397	25.6778	31.1674	12.2861	16.5557	17.7628	978.45	1158.5	964.878	609.67	474.716	620.062	887.907	728.458	703.488	690.104	693.874	608.621	4.73418	4.01419	4.5846	5.41804	PF04759	PTHR31696 PTHR31696:SF2					AT3G25640	Protein of unknown function, DUF617
Vigun05g197200.1	5252	422	10082	23.8806	4.57777	1.09856e-51	5.1401e-50	277.854	230.449	173.544	243.24	192.887	175.502	501.095	427.351	338.119	514.48	560.411	592.388	14932.1	16636.1	14230.2	6714.96	6164.12	6628	10038.6	10287.8	9919.99	18686.9	11821.4	17066.5	6.06971	4.9952	4.57777	4.83463	PF02365	PTHR31719 PTHR31719:SF34				GO:0003677 GO:0006355	AT3G15500	NAC domain containing protein 3
Vigun03g405100.1	140	11	268	23.6782	4.56549	2.57543e-55	1.3468e-53	5.12646	2.74344	4.30275	24.5126	25.6664	19.0199	11.5093	7.33651	15.1115	20.7328	25.6614	25.756	163.699	124.387	179.977	572.869	570.619	738.95	196.779	334.819	272.449	1081.94	1002.56	1134.88	5.26499	4.76571	4.56549	5.47964	PF03106	PTHR31429 PTHR31429:SF5				GO:0003700 GO:0005524 GO:0006355 GO:0043565
Vigun01g218800.1	764	62	1465	23.6345	4.56282	5.16299e-178	5.08168e-175	56.391	36.5791	40.159	81.08	66.8882	64.8406	62.8582	51.3555	71.7795	52.2159	52.1505	58.6171	1388.16	1295.08	1482.81	1817.97	1689.08	2151.26	1375.54	1445.6	1574.72	3868.68	3873.35	3833.2	4.96778	4.73274	4.56282	6.15017	PF00026	PTHR13683 PTHR13683:SF347	EC:3.4.23.12	KOG1339		GO:0004190 GO:0006508	AT2G39710	Eukaryotic aspartyl protease family protein
Vigun05g042800.1	26	2	51	23.5524	4.5578	3.56353e-14	3.11769e-13	2.05058	3.65791	1.43425	1.88558	6.22216	1.72908	1.77065	1.83413	2.8334	3.8394	2.48336	0.888138	34.6105	45.1206	38.9951	39.2544	77.9206	44.0705	53.7543	42.9836	54.8965	38.0142	69.7901	50.2531	4.05502	4.03492	4.5578	4.45413	PF00249	PTHR10641 PTHR10641:SF530			K09422	GO:0003677	AT3G28910	myb domain protein 30
Vigun03g049500.1	175	14	335	23.5246	4.5561	5.14073e-42	1.7426e-40	5.12646	1.82896	2.15138	4.71395	4.66662	7.78087	21.2479	8.25357	13.2225	11.5182	12.4168	7.1051	134.701	92.6802	144.982	171.738	197.798	202.929	271.651	315.59	417.823	456.171	477.794	397.837	5.35362	5.05995	4.5561	5.4231	PF02519	PTHR31374 PTHR31374:SF10			K14488	GO:0009733
Vigun03g348000.1	733	60	1406	23.5242	4.55607	4.52933e-29	8.8277e-28	77.9222	41.1515	45.896	41.4828	23.3331	32.8526	58.4316	64.1944	56.6681	103.664	76.1563	95.9189	1411.55	1432.88	1496.81	739.7	857.127	760.473	1858.36	1343.8	1015.58	293.879	377.135	266.621	4.71784	4.5931	4.55607	1.76572	PF00226 PF01556	PTHR24078 PTHR24078:SF188		KOG0712 KOG0714	K09510	GO:0006457 GO:0051082
Vigun07g180100.1	467	38	896	23.5001	4.5546	2.31151e-32	5.27341e-31	55.3658	42.9805	53.7844	24.5126	15.5554	10.3745	49.5783	42.1849	22.6672	42.2334	37.2504	26.6441	1964.38	2668.21	2172.73	515.214	424.368	667.207	851.43	1061.02	776.683	2409.52	1758.17	2529.41	5.48328	4.9934	4.5546	5.97966		PTHR33592 PTHR33592:SF1
Vigun11g136700.1	71	6	136	23.4727	4.55291	2.16089e-20	2.73676e-19	6.15175	3.65791	12.9083	5.65674	6.99993	5.18725	7.08262	1.83413	8.50021	2.30364	4.96672	2.66441	183.342	199.994	166.979	44.1612	44.3548	81.9917	178.541	135.738	94.5439	106.732	73.8164	136.8	4.59836	3.25633	4.55291	4.99744	PF00501 PF13193	PTHR24096 PTHR24096:SF213			K01904	GO:0003824 GO:0008152	AT4G05160	AMP-dependent synthetase and ligase family protein
Vigun03g418200.1	2390	197	4584	23.3059	4.54262	1.79243e-31	3.90494e-30	293.233	139.915	248.125	104.65	143.11	97.6932	201.855	158.652	229.506	155.112	196.185	115.458	13030.4	11577.7	9173.84	1430.33	1637.53	1583.46	3834.8	4929.53	4986.43	9094.17	8063.44	11640.6	5.63187	3.75108	4.54262	5.94717	PF00407	PTHR31213 PTHR31213:SF11				GO:0006952 GO:0009607
Vigun06g195200.1	274	23	526	23.2352	4.53824	5.20203e-31	1.11134e-29	24.607	11.8882	19.3624	32.9977	24.1109	31.1235	17.7065	27.5119	22.6672	5.37516	9.10565	10.6577	1303.98	1238.99	1674.79	637.884	516.674	604.688	623.934	520.327	433.072	171.064	182.528	319.666	6.23858	4.31751	4.53824	4.74319	PF00657	PTHR22835 PTHR22835:SF261	EC:3.1.1.3			GO:0016788	AT5G45960	GDSL-like Lipase/Acylhydrolase superfamily protein
Vigun07g050200.1	305	25	584	23.0882	4.52908	2.16109e-79	2.11948e-77	23.5817	13.7172	11.474	27.3409	27.9997	30.259	23.9038	29.346	22.6672	8.44668	12.4168	12.4339	1158.99	1028.02	1211.85	663.645	579.01	715.377	667.13	591.589	494.068	404.998	318.082	459.258	6.12282	4.51566	4.52908	5.15009	PF03348	PTHR10383 PTHR10383:SF23		KOG2592		GO:0016020	AT2G33205	Serinc-domain containing serine and sphingolipid biosynthesis protein
Vigun03g104600.1	131	11	251	22.9028	4.51745	8.24214e-09	4.781e-08	8.20233	6.40135	14.3425	2.82837	7.7777	6.05179	13.2799	7.33651	12.2781	6.91092	13.2446	13.3221	121.605	110.972	108.986	310.355	335.658	194.73	317.727	226.229	209.42	387.453	434.846	117.257	3.56071	5.65739	4.51745	4.81071	PF00011	PTHR11527 PTHR11527:SF158		KOG0710	K13993		AT3G46230	heat shock protein 17.4
Vigun06g199800.1	70	6	134	22.8824	4.51617	4.90841e-31	1.05024e-29	2.05058	5.48687	5.01988	1.88558	6.99993	5.18725	4.42664	2.75119	10.3891	9.21456	4.13893	8.88138	184.278	235.359	195.975	88.3224	77.9206	103.514	171.822	124.426	105.727	51.173	69.7901	68.4001	5.61542	4.26069	4.51617	3.09026		PTHR23241 PTHR23241:SF65					AT4G21020	Late embryogenesis abundant protein (LEA) family protein
Vigun07g005600.1	93	8	179	22.8258	4.51259	7.12499e-38	2.05826e-36	2.05058	3.65791	1.43425	5.65674	6.99993	3.45817	14.1652	3.66825	5.66681	3.8394	4.13893	6.21697	415.327	437.792	518.934	333.663	254.141	339.24	201.579	184.377	150.457	8.77251	13.4212	8.37552	7.58564	5.84618	4.51259	1.10667	PF00045
Vigun07g276900.1	183	15	350	22.7861	4.51008	6.13057e-88	7.96946e-86	29.7335	7.31583	12.1911	26.3981	20.222	20.749	8.85327	19.2583	17.9449	9.98244	5.7945	4.44069	1129.05	1125.58	1026.87	434.252	350.043	427.382	389.719	371.016	288.715	229.547	198.633	301.519	6.05837	4.16877	4.51008	5.17362	PF00249	PTHR31314 PTHR31314:SF10				GO:0003677	AT1G14600	Homeodomain-like superfamily protein
Vigun03g084800.1	8169	687	15651	22.7841	4.50995	2.64087e-94	3.95542e-92	695.148	524.911	666.927	773.088	650.994	663.968	617.958	580.501	862.299	329.421	426.31	279.763	14859.1	13748.4	14067.2	6690.43	8647.99	10132.1	15904.6	16964.9	14083	17404.7	13179.6	15969.3	4.49923	3.6086	4.50995	5.4905	PF02298	PTHR33021 PTHR33021:SF9				GO:0009055	AT2G02850	plantacyanin
Vigun07g008600.1	904	76	1731	22.6712	4.50279	7.71178e-12	5.65086e-11	13.3288	2.74344	5.01988	80.1372	48.9995	57.9243	77.9088	60.5262	90.6689	19.9649	40.5615	25.756	390.07	239.017	541.932	1240.19	967.414	1710.55	2154.01	1821.15	1218.9	1070.25	759.638	1770.03	5.79492	4.3886	4.50279	5.38275
Vigun06g013300.1	114	10	218	22.5916	4.49772	6.81743e-34	1.65815e-32	23.5817	6.40135	15.0596	16.0274	16.3332	16.4263	16.8212	5.50238	6.61127	4.60728	6.62229	1.77628	1224.47	1010.95	1170.85	421.985	424.368	465.303	187.18	239.803	226.702	571.675	328.819	622.58	6.24075	4.74875	4.49772	6.87168	PF00305	PTHR11771 PTHR11771:SF42	EC:1.13.11.12		K00454	GO:0005515 GO:0016491 GO:0016702 GO:0046872 GO:0055114
Vigun10g130900.1	156	13	298	22.4306	4.48739	2.71287e-65	1.96231e-63	20.5058	10.9737	20.0795	15.0847	20.9998	16.4263	20.3625	10.0877	9.44468	4.60728	5.7945	4.44069	406.908	425.597	447.943	239.207	184.612	231.626	358.042	281.655	255.167	200.306	206.686	266.621	4.63428	3.64179	4.48739	5.50412	PF00067	PTHR24296 PTHR24296:SF9	EC:1.14.14.1	KOG0157	K15398	GO:0004497 GO:0005506 GO:0016705 GO:0020037 GO:0055114	AT2G45970	cytochrome P450, family 86, subfamily A, polypeptide 8
Vigun05g045980.1	63	5	121	22.2361	4.47483	1.79128e-10	1.18554e-09	12.3035	5.48687	17.211	52.7963	41.9996	6.91633	7.08262	5.50238	3.77787	5.37516	4.96672	3.55255	10.2896	4.8779	10.9986	978.907	1570.4	1092.54	76.7919	104.065	182.988	865.555	646.9	1038.56	-0.419711	5.16211	4.47483	7.52042	PF00069	PTHR27000 PTHR27000:SF64	EC:2.7.11.1	KOG1187		GO:0004672 GO:0004713 GO:0005524 GO:0006468
Vigun03g108700.1	63	5	120	22.2027	4.47267	3.71683e-23	5.42542e-22	5.12646	6.40135	2.8685	5.65674	3.88885	1.72908	9.7386	3.66825	2.8334	2.30364	3.31114	0.888138	68.2857	87.8023	55.9929	84.6423	74.3243	109.664	143.985	121.033	95.5605	61.4076	69.7901	101.902	3.88084	4.57446	4.47267	5.16372	PF04535	PTHR11615 PTHR11615:SF129
Vigun06g073300.1	46	4	88	22.133	4.46813	6.83407e-28	1.26488e-26	12.3035	7.31583	8.6055	4.71395	2.33331	6.91633	3.54131	4.58532	3.77787	4.60728	4.13893	5.32883	227.307	226.822	187.976	31.8942	28.7707	44.0705	115.188	68.9999	79.2949	27.7796	34.895	48.8572	4.50777	2.90701	4.46813	2.98624		PTHR34355 PTHR34355:SF1					AT1G07300	josephin protein-related
Vigun11g164500.1	1493	129	2857	22.1232	4.46749	2.91998e-08	1.60783e-07	52.2899	33.8357	32.2706	27.3409	94.1102	38.9044	188.575	174.242	24.5562	110.575	82.7786	38.1899	6896.85	5673	7846.01	480.867	744.441	955.203	2093.54	3429.64	3046.75	10898.4	3976.69	9106.98	7.42992	3.76532	4.46749	6.69453	PF00232	PTHR10353 PTHR10353:SF81	EC:3.2.1.21		K01188	GO:0004553 GO:0005975	AT2G44480	beta glucosidase 17
Vigun03g141900.1	28	2	53	22.1101	4.46663	1.1993e-08	6.84579e-08	2.05058	2.74344	1.43425	0.942791	0.77777	1.72908	4.42664	1.83413	0.944468	0.76788	0.827786	0.888138	204.857	248.773	160.98	15.9471	9.59023	11.2739	52.7944	78.0491	28.4648	33.628	9.39482	54.4409	6.6247	3.41563	4.46663	5.29424	PF01565 PF08031	PTHR32448	EC:1.3.3.8			GO:0003824 GO:0016491 GO:0016614 GO:0050660 GO:0055114	AT4G20820	FAD-binding Berberine family protein
Vigun04g149300.1	1422	124	2721	21.9884	4.45867	5.57304e-199	9.59921e-196	92.2763	75.9017	86.7722	98.993	96.4435	87.3187	131.028	115.55	124.67	156.648	185.424	135.885	6454.4	6618.09	6317.2	2680.34	2934.61	2834.86	2920.01	2715.88	2527.27	2304.25	2466.81	2698.31	6.24893	4.90129	4.45867	3.96603	PF04116	PTHR31899 PTHR31899:SF3	EC:1.14.13.129		K15746	GO:0005506 GO:0006633 GO:0016491 GO:0055114	AT4G25700	beta-hydroxylase 1
Vigun08g118300.1	1139	99	2178	21.9289	4.45476	1.84251e-168	1.26945e-165	139.44	73.1583	86.7722	98.0502	108.11	67.4342	85.8767	110.048	102.003	24.5722	31.4559	34.6374	4960.53	4757.17	5485.31	1871.95	1672.3	2001.62	2285.52	2161.62	2086.07	1593.67	1543.43	1754.67	5.66628	4.3413	4.45476	5.75366	PF00067	PTHR24296 PTHR24296:SF26	EC:1.14.14.1 EC:1.14.15.3	KOG0157	K15401	GO:0004497 GO:0005506 GO:0016705 GO:0020037 GO:0055114	AT5G58860	cytochrome P450, family 86, subfamily A, polypeptide 1
Vigun05g289100.1	104	9	200	21.8818	4.45166	1.09158e-18	1.26558e-17	30.7588	36.5791	14.3425	10.3707	5.44439	6.91633	8.85327	11.9218	6.61127	11.5182	17.3835	14.2102	231.049	262.187	255.968	261.287	202.594	314.643	263.012	228.492	107.76	48.2488	45.632	58.6286	3.1973	5.09798	4.45166	1.82274	PF00005 PF01061 PF08370 PF14510	PTHR19241 PTHR19241:SF219				GO:0005524 GO:0016020 GO:0016887	AT1G15520	pleiotropic drug resistance 12
Vigun03g144800.1	616	54	1177	21.8438	4.44915	8.74868e-155	5.02302e-152	44.0875	49.3818	52.3501	51.8535	59.8883	48.4143	46.037	48.6043	67.0572	79.0917	121.685	95.0308	1485.45	1390.2	1245.84	682.046	732.454	675.406	1137.48	1189.97	1204.67	1456.24	1347.49	1254.93	4.82091	3.70589	4.44915	3.77827	PF03106	PTHR31221 PTHR31221:SF19				GO:0003700 GO:0006355 GO:0043565	AT4G18170	WRKY DNA-binding protein 28
Vigun09g176700.1	212	19	406	21.8416	4.449	6.13741e-70	4.97473e-68	47.1634	34.7502	40.159	22.627	17.1109	16.4263	19.4772	18.3413	17.9449	4.60728	13.2446	5.32883	781.076	918.265	761.904	328.756	262.532	295.17	454.992	366.491	396.474	156.443	131.527	120.049	4.33358	3.98033	4.449	4.13764	PF00249	PTHR10641 PTHR10641:SF670		KOG0048	K09422	GO:0003677	AT1G34670	myb domain protein 93
Vigun08g170100.1	119	10	228	21.8048	4.44658	1.40704e-31	3.09471e-30	16.4047	1.82896	7.88838	0.942791	1.55554	0.864541	8.85327	7.33651	15.1115	0.76788	0.827786	0.888138	388.199	330.478	418.947	1.2267	1.19878	2.04979	229.416	187.77	265.333	4.38626	6.71058	2.79184	5.44462	0.412281	4.44658	2.48329	PF00657	PTHR22835 PTHR22835:SF276	EC:3.1.1.3			GO:0016788	AT4G26790	GDSL-like Lipase/Acylhydrolase superfamily protein
Vigun11g119100.1	262	23	501	21.7984	4.44615	1.22408e-23	1.83339e-22	11.2782	10.9737	12.1911	18.8558	20.9998	19.8845	34.5278	17.4242	17.0004	18.4291	25.6614	21.3153	306.818	219.506	279.965	1535.83	1251.52	2001.62	387.799	512.409	602.845	4395.03	3721.69	3284.6	4.54901	6.32487	4.44615	7.44557	PF03106	PTHR31429 PTHR31429:SF10				GO:0003700 GO:0006355 GO:0043565
Vigun01g088800.1	243	21	464	21.7829	4.44512	7.94976e-26	1.3408e-24	35.8852	21.9475	21.5138	19.7986	6.99993	13.8327	23.9038	19.2583	20.7783	36.8583	42.2171	31.973	785.753	846.316	729.908	421.985	397.994	416.108	375.321	550.868	466.62	2067.39	1372.99	1814.7	4.89569	4.92705	4.44512	5.56445	PF02458	PTHR31642 PTHR31642:SF57			K13065	GO:0016747
Vigun03g318600.1	576	51	1101	21.7655	4.44397	1.45022e-57	8.29182e-56	79.9728	34.7502	50.9159	92.3935	90.2213	109.797	57.5463	39.4337	54.7791	67.5735	50.495	59.5052	1711.82	1784.09	1914.76	738.474	725.261	940.854	1320.82	1073.46	908.842	1102.41	904.587	1383.36	5.02969	3.03972	4.44397	4.25495	PF00067	PTHR24298 PTHR24298:SF179		KOG0156		GO:0004497 GO:0005506 GO:0016705 GO:0020037 GO:0055114
Vigun09g153200.1	1161	102	2220	21.7406	4.44232	1.46003e-70	1.2047e-68	26.6576	35.6647	22.2309	139.533	143.887	83.8605	127.487	85.2869	93.5023	77.5559	116.718	97.6952	817.557	273.163	1067.87	4319.21	4361.16	4219.5	1386.09	2243.06	3029.47	8000.53	7538.67	7482.13	4.67408	5.13433	4.44232	6.30101	PF03106	PTHR32096 PTHR32096:SF20				GO:0003700 GO:0006355 GO:0043565	AT5G24110	WRKY DNA-binding protein 30
Vigun02g050900.1	1231	109	2352	21.6769	4.43809	1.58943e-126	5.21465e-124	125.086	89.6189	117.609	116.906	115.11	80.4024	102.698	95.3746	127.503	33.7867	44.7004	42.6306	4303.87	4145	4605.42	2252.22	1926.44	2318.31	2555.25	2275.87	2226.36	2908.09	2269.52	3072.42	5.29584	4.37822	4.43809	6.08992	PF00141	PTHR31388 PTHR31388:SF9	EC:1.11.1.7		K00430	GO:0004601 GO:0006979 GO:0020037 GO:0055114	AT1G68850	Peroxidase superfamily protein
Vigun11g147600.1	424	37	810	21.6279	4.43482	7.80057e-40	2.44847e-38	30.7588	23.7764	30.1193	38.6544	46.6662	46.6852	36.2984	44.9361	31.1674	46.0728	66.2229	56.8408	1651.95	1788.97	1281.84	431.799	402.79	473.502	988.696	800.851	641.475	1377.28	1064.3	1186.53	5.8019	3.30879	4.43482	4.42296	PF03195	PTHR31301 PTHR31301:SF14					AT2G28500	LOB domain-containing protein 11
Vigun09g156200.1	55	5	106	21.5946	4.4326	2.24709e-13	1.84035e-12	16.4047	26.5199	12.9083	1.88558	3.88885	3.45817	5.31196	2.75119	6.61127	6.91092	3.31114	2.66441	35.546	20.7311	53.9932	126.35	80.3182	94.2904	111.348	132.344	73.1953	7.31043	9.39482	13.9592	0.981859	5.02669	4.4326	1.25071	PF03083	PTHR10791 PTHR10791:SF44		KOG1623	K15382		AT1G21460	Nodulin MtN3 family protein
Vigun05g169700.1	1548	138	2958	21.5084	4.42683	6.03525e-81	6.1831e-79	78.9475	104.251	70.9954	140.476	172.665	92.5059	189.46	88.9551	134.114	92.1456	93.5398	139.438	2689.33	1865.8	2960.63	4683.54	4852.66	6008.96	2631.08	3180.78	3060.99	6978.53	6189.84	6717.17	4.88592	5.2601	4.42683	5.93459	PF12734	PTHR31568 PTHR31568:SF17					AT3G22240	(1 of 3) PTHR31568:SF16 - GENOMIC DNA, CHROMOSOME 3, P1 CLONE: MMP21
Vigun09g002150.1	211	19	403	21.5053	4.42662	8.9073e-29	1.71542e-27	8.20233	10.9737	6.45413	12.2563	19.4443	11.239	29.2158	11.9218	15.1115	9.21456	22.3502	15.9865	567.8	419.5	470.941	153.338	222.973	133.236	357.082	387.983	464.587	383.066	241.581	436.923	5.83024	3.56884	4.42662	4.48057
Vigun09g222500.2	1998	178	3818	21.4852	4.42527	6.51113e-28	1.20673e-26	120.984	82.3031	65.9755	159.332	123.665	130.546	183.263	143.062	206.838	326.349	211.913	206.936	1470.48	1480.44	1543.81	3256.89	2528.22	3349.36	4734.22	3866.26	2854.62	951.818	1264.27	1080.44	4.06115	4.46521	4.42527	2.14525	PF00011	PTHR11527 PTHR11527:SF93			K13993		AT5G12020	17.6 kDa class II heat shock protein
Vigun07g068200.1	61	5	117	21.4563	4.42333	1.2079e-16	1.23065e-15	1.02529	1.82896	0.717125	0.942791	0.77777	1.72908	7.08262	3.66825	5.66681	9.21456	14.9001	15.0983	11.225	2.43895	24.9968	234.3	149.847	295.17	53.7543	136.869	161.64	444.474	381.161	422.964	3.43632	7.62149	4.42333	4.99283	PF00847	PTHR31985 PTHR31985:SF27				GO:0003677 GO:0003700 GO:0006355
Vigun02g203400.1	78	7	148	21.4316	4.42167	6.58156e-48	2.71123e-46	5.12646	4.57239	2.8685	7.54233	7.7777	7.78087	10.6239	8.25357	1.88894	3.8394	9.93343	3.55255	143.119	142.679	131.983	143.524	145.052	145.535	146.865	153.836	144.357	252.941	216.081	221.951	5.055	4.23204	4.42167	5.31767
Vigun03g221900.1	1467	131	2802	21.3789	4.41811	3.74639e-27	6.70868e-26	199.932	188.383	220.157	117.849	166.443	176.366	118.634	103.628	170.949	66.8056	122.512	65.7222	2844.61	2710.89	3616.54	2297.61	2182.98	2872.78	3411.48	3065.41	1929.51	542.434	1006.59	1084.63	3.91398	3.99664	4.41811	3.36827	PF14368	PTHR33122 PTHR33122:SF8					AT2G37870	Bifunctional inhibitor/lipid-transfer protein/seed storage 2S albumin superfamily protein
Vigun03g049100.1	37	3	72	21.1999	4.40599	7.22174e-25	1.1551e-23	1.02529	1.82896	0.717125	5.65674	0.77777	0.864541	2.65598	2.75119	4.72234	0.76788	4.13893	2.66441	123.475	92.6802	128.984	28.2141	35.9634	30.7469	70.0726	63.3442	81.3281	43.8626	49.6583	40.4817	6.59456	3.701	4.40599	4.14559	PF13561	PTHR24322 PTHR24322:SF419	EC:1.1.1.146	KOG1205		GO:0008152 GO:0008667 GO:0016491 GO:0019290 GO:0055114
Vigun09g002200.1	457	42	872	20.9932	4.39185	2.27674e-43	8.19121e-42	27.6829	19.204	15.7768	60.3386	43.5551	19.8845	54.8903	35.7655	34.0008	25.3401	36.4226	51.512	1157.11	952.411	1129.86	344.703	444.747	318.743	776.558	796.327	1044.05	782.216	504.636	769.152	5.69195	3.16238	4.39185	4.18195	PF13639	PTHR14155 PTHR14155:SF99				GO:0005515 GO:0008270	AT1G72310	RING/U-box superfamily protein
Vigun01g051400.1	319	29	608	20.8575	4.38249	1.49479e-102	2.76476e-100	26.6576	22.862	20.0795	32.9977	28.7775	20.749	38.9544	19.2583	29.2785	18.4291	31.4559	23.9797	955.064	913.387	1064.87	609.67	607.781	512.448	654.651	623.262	546.931	695.953	838.823	878.034	5.39732	4.38973	4.38249	5.02968	PF00043 PF02798	PTHR11260 PTHR11260:SF317	EC:2.5.1.18	KOG0406	K00799	GO:0005515
Vigun06g013900.1	37	3	70	20.7752	4.37679	7.2378e-18	7.98505e-17	3.07588	3.65791	0.717125	2.82837	4.66662	0.864541	2.65598	1.83413	5.66681	3.07152	7.45007	3.55255	29.9334	12.1948	45.9942	29.4408	26.3731	40.9958	53.7543	97.2786	59.9795	115.505	108.711	117.257	3.56402	3.53366	4.37679	4.60065	PF03168	PTHR31852 PTHR31852:SF0
Vigun05g070600.1	83	8	159	20.7551	4.37539	1.70876e-57	9.72972e-56	10.2529	16.4606	4.30275	12.2563	10.8888	8.64541	6.19729	6.41944	10.3891	11.5182	4.13893	11.5458	286.239	241.456	253.968	148.431	166.63	163.983	146.865	162.885	167.739	622.848	656.295	583.495	4.65545	3.91349	4.37539	6.09744	PF13561	PTHR24322 PTHR24322:SF442		KOG1208	K15095	GO:0008152 GO:0008667 GO:0016491 GO:0019290 GO:0055114	AT3G61220	NAD(P)-binding Rossmann-fold superfamily protein
Vigun04g109900.1	139	13	265	20.6995	4.37152	3.75143e-47	1.50489e-45	3.07588	4.57239	1.43425	3.77116	4.66662	3.45817	15.0506	9.17063	14.167	38.394	34.767	38.1899	615.506	739.002	646.918	74.8287	81.5169	93.2655	253.413	264.688	276.516	1225.23	958.271	1113.94	7.78372	4.39114	4.37152	4.88816	PF02365	PTHR31719 PTHR31719:SF32				GO:0003677 GO:0006355	AT3G04070	NAC domain containing protein 47
Vigun01g110300.1	130	12	248	20.4122	4.35136	3.27853e-43	1.17189e-41	4.10117	8.23031	10.0398	16.0274	9.33324	12.9681	14.1652	11.9218	10.3891	3.07152	1.65557	2.66441	91.6712	81.7049	96.9878	92.0025	103.095	70.7178	276.451	255.639	212.47	2.92417	6.71058	22.3347	3.59519	2.79392	4.35136	2.11275	PF02704	PTHR23201 PTHR23201:SF8					AT3G10185	Gibberellin-regulated family protein
Vigun05g268900.1	264	25	504	20.3845	4.3494	2.04049e-105	3.98822e-103	35.8852	16.4606	31.5535	13.1991	27.9997	19.8845	19.4772	35.7655	18.8894	10.7503	6.62229	7.99324	983.127	1091.43	1042.87	488.227	378.814	423.282	512.586	504.491	494.068	217.851	241.581	277.788	5.21555	4.40081	4.3494	4.86114							AT2G43390
Vigun03g318700.1	305	29	582	20.2946	4.34303	6.92512e-27	1.22339e-25	49.214	19.204	36.5734	28.2837	24.1109	30.259	26.5598	32.0972	27.3896	4.60728	9.10565	15.0983	907.358	931.679	1054.87	253.927	266.129	283.896	709.365	632.311	404.607	516.116	421.425	773.34	4.78467	3.28196	4.34303	5.89196	PF00067	PTHR24298 PTHR24298:SF179	EC:1.14.13.120	KOG0156		GO:0004497 GO:0005506 GO:0016705 GO:0020037 GO:0055114
Vigun05g041600.1	886	83	1689	20.2897	4.34268	1.5695e-33	3.74168e-32	17.43	6.40135	11.474	92.3935	78.5548	53.6016	103.583	70.6139	75.5574	62.1983	39.7337	67.4985	2791.29	2676.75	2424.69	1794.66	1275.5	2350.09	1509.92	2082.44	1475.09	6183.16	4854.44	6588.74	7.8045	4.59325	4.34268	6.7009	PF00854	PTHR11654 PTHR11654:SF90				GO:0005215 GO:0006810 GO:0016020
Vigun01g199500.1	42	4	80	20.2149	4.33735	2.23738e-11	1.58631e-10	7.17704	9.14479	6.45413	10.3707	4.66662	6.05179	4.42664	5.50238	1.88894	3.07152	2.48336	3.55255	195.503	221.945	129.984	74.8287	55.1438	60.4688	92.1503	93.8851	52.8633	213.464	110.054	210.784	4.58709	3.17478	4.33735	5.87447	PF00249	PTHR10641 PTHR10641:SF568		KOG0048	K09422	GO:0003677
Vigun03g147001.1	1692	160	3224	20.1741	4.33443	1.97765e-192	2.59534e-189	673.617	580.694	582.306	72.5949	92.5546	65.7051	227.529	135.725	116.17	55.2874	49.6672	60.3934	6750.93	6831.5	6926.13	588.816	561.028	593.415	3329.89	3177.39	3164.68	614.076	718.032	763.568	3.4811	2.91673	4.33443	3.66384
Vigun07g127950.1	48	5	92	20.0282	4.32396	8.56422e-30	1.73036e-28	4.10117	0.914479	0.717125	4.71395	1.55554	0.864541	4.42664	3.66825	5.66681	1.53576	1.65557	1.77628	145.926	130.484	157.98	38.0277	34.7646	47.1452	86.3909	101.803	87.4277	65.7938	41.6056	67.0042	6.24361	4.07142	4.32396	5.13373
Vigun04g151200.1	188	18	359	19.8914	4.31407	2.00097e-32	4.57632e-31	4.10117	5.48687	4.30275	16.0274	13.2221	6.05179	16.8212	15.5901	21.7228	13.054	21.5224	10.6577	574.348	459.742	497.937	71.1486	58.7401	69.6929	392.599	421.918	262.283	203.23	209.37	273.6	6.78517	2.49919	4.31407	3.92315	PF06450	PTHR10283 PTHR10283:SF94		KOG2639		GO:0006814 GO:0015385 GO:0016021	AT1G02260	Divalent ion symporter
Vigun06g017200.1	184	18	350	19.7005	4.30016	7.7509e-85	9.16768e-83	30.7588	14.6317	22.2309	14.1419	21.7776	16.4263	10.6239	26.5948	16.056	6.91092	4.96672	5.32883	705.307	742.661	816.897	262.514	234.961	260.324	371.481	311.065	366.993	152.057	166.422	167.51	5.0658	3.85567	4.30016	4.8199	PF00005 PF01061	PTHR19241 PTHR19241:SF158		KOG0061		GO:0005524 GO:0016020 GO:0016887	AT5G19410	ABC-2 type transporter family protein
Vigun10g122500.1	1202	116	2288	19.6673	4.29772	1.04798e-53	5.21325e-52	139.44	90.5334	116.891	144.247	136.11	80.4024	159.359	99.0428	90.6689	76.788	105.129	116.346	3861.41	3709.65	4708.41	2199.47	2801.55	2255.8	1835.33	2507.75	2522.19	6772.38	5501.34	7067.54	5.14573	4.33023	4.29772	6.01895	PF00168	PTHR32246 PTHR32246:SF20				GO:0005515
Vigun04g184600.1	72	7	137	19.6275	4.2948	2.82519e-11	1.9852e-10	1.02529	0.914479	0.717125	1.88558	0.77777	1.72908	6.19729	11.0048	3.77787	0.76788	0.827786	0.888138	105.702	80.4854	132.983	100.589	77.9206	134.261	172.782	151.574	87.4277	1.46209	1.34212	8.37552	6.90844	6.15394	4.2948	2.17026	PF03083	PTHR10791 PTHR10791:SF42		KOG1623	K15382
Vigun10g026500.1	309	30	587	19.3753	4.27614	5.96513e-42	2.01709e-40	34.8599	14.6317	29.4021	41.4828	45.8884	25.9362	28.3305	24.7607	37.7787	155.88	159.763	114.57	328.332	362.184	297.962	523.801	824.76	436.606	462.671	630.048	667.907	2146.34	1872.25	1838.43	3.64723	3.97774	4.27614	3.76705
Vigun06g224900.1	115	11	219	19.2898	4.26977	2.65077e-41	8.79092e-40	18.4553	14.6317	15.7768	16.9702	20.9998	19.0199	11.5093	5.50238	17.0004	11.5182	9.10565	7.99324	309.624	299.991	278.965	133.71	154.642	104.539	275.491	194.557	186.038	78.9526	104.685	69.796	4.18467	2.78535	4.26977	3.14666	PF00226	PTHR24078
Vigun08g171800.1	178	18	339	19.1637	4.26031	1.46256e-31	3.21426e-30	60.4922	57.6121	40.159	31.1121	34.2219	34.5817	21.2479	9.17063	22.6672	11.5182	5.7945	7.1051	3215.97	2749.92	2710.66	230.62	326.068	297.22	318.686	484.131	214.503	549.744	344.924	704.94	5.77672	3.0953	4.26031	6.03364	PF03171 PF14226	PTHR10209 PTHR10209:SF193	EC:1.14.17.4	KOG0143	K05933	GO:0016491 GO:0055114	AT1G05010	ethylene-forming enzyme
Vigun07g267000.1	125	12	238	19.1599	4.26002	6.01305e-25	9.66823e-24	6.15175	7.31583	5.737	16.9702	20.9998	15.5617	15.9359	12.8389	8.50021	13.054	26.4892	49.7357	137.507	32.9258	247.969	961.733	1203.57	884.485	98.8696	273.737	341.578	1282.25	1076.38	1270.29	4.44536	5.83217	4.26002	5.34508	PF07714	PTHR27005 PTHR27005:SF28	EC:2.7.11.1	KOG1187		GO:0004672 GO:0004713 GO:0005524 GO:0006468	AT1G67000	Protein kinase superfamily protein
Vigun03g427400.1	57	6	109	19.1356	4.25819	6.21461e-13	4.91163e-12	5.12646	10.9737	6.45413	12.2563	17.1109	6.91633	11.5093	3.66825	1.88894	3.07152	4.96672	5.32883	91.6712	99.997	86.989	71.1486	113.884	60.4688	79.6716	149.311	97.5937	10.2346	41.6056	37.6898	3.62702	2.75834	4.25819	2.74369	PF00403	PTHR22814 PTHR22814:SF123		KOG1603		GO:0030001 GO:0046872	AT3G21490	Heavy metal transport/detoxification superfamily protein
Vigun09g100800.1	107	11	203	19.1139	4.25655	0.00123329	0.00385747	10.2529	8.23031	5.737	4.71395	9.33324	2.59362	12.3946	12.8389	6.61127	4.60728	8.27786	6.21697	773.593	1280.45	517.935	77.2821	50.3487	74.8174	295.649	179.852	133.175	36.5521	42.9477	41.8776	6.73052	3.60475	4.25655	2.6677		PTHR33595 PTHR33595:SF3
Vigun03g095800.1	946	95	1797	19.0181	4.2493	2.73875e-66	2.04546e-64	87.1498	40.2371	58.8043	14.1419	21.7776	13.8327	85.8767	87.121	110.503	43.0013	49.6672	51.512	2958.73	2977.96	2635.67	642.791	575.414	748.174	1988.91	1878.83	1523.89	2127.33	1603.83	2273.95	5.52484	5.30464	4.2493	5.38024	PF00043 PF13417	PTHR11260 PTHR11260:SF233	EC:2.5.1.18	KOG0406	K00799	GO:0005515
Vigun07g246900.1	234	23	444	19.0137	4.24896	5.81424e-91	8.01173e-89	23.5817	6.40135	9.32263	47.1395	43.5551	48.4143	13.2799	26.5948	30.223	8.44668	14.0724	7.99324	251.628	230.481	350.956	671.005	713.273	732.8	396.438	462.639	473.736	1020.54	927.403	1106.96	4.40562	3.92779	4.24896	6.64559	PF01657 PF07714	PTHR27002 PTHR27002:SF122	EC:2.7.11.1	KOG1187		GO:0004672 GO:0004713 GO:0005524 GO:0006468	AT4G38830	cysteine-rich RLK (RECEPTOR-like protein kinase) 26
Vigun08g028100.1	335	34	637	18.9848	4.24678	2.90113e-53	1.42264e-51	41.0117	59.4411	40.159	35.826	48.2217	24.2072	23.9038	23.8436	52.8902	19.197	20.6947	23.9797	720.274	504.863	715.91	414.625	507.083	638.51	572.1	699.048	639.442	950.356	822.718	826.385	3.78704	3.84924	4.24678	5.3469							AT5G43066
Vigun08g029500.1	64	6	122	18.869	4.23794	1.84079e-35	4.80856e-34	17.43	32.9212	23.6651	6.59954	5.44439	6.05179	4.42664	5.50238	9.44468	16.8934	22.3502	16.8746	92.6066	97.5581	98.9875	233.073	169.028	241.875	120.947	126.688	117.926	402.073	393.24	315.478	1.96591	5.15329	4.23794	4.30698	PF03195	PTHR31304 PTHR31304:SF5
Vigun09g074900.1	306	31	581	18.8315	4.23508	5.76027e-82	6.10567e-80	117.909	52.1253	92.5092	42.4256	31.1108	22.4781	27.4451	35.7655	29.2785	10.7503	9.93343	13.3221	1437.74	1542.64	1654.79	511.534	354.838	424.307	646.972	540.688	554.048	290.955	319.424	411.796	4.142	3.74874	4.23508	4.90972	PF00657	PTHR22835 PTHR22835:SF267	EC:3.1.1.3			GO:0016788	AT1G74460	GDSL-like Lipase/Acylhydrolase superfamily protein
Vigun09g091100.1	139	14	264	18.8284	4.23484	2.07415e-18	2.35814e-17	14.3541	9.14479	10.7569	15.0847	17.1109	18.1554	14.1652	16.5071	11.3336	6.14304	5.7945	9.76952	152.473	136.581	145.982	223.26	170.227	231.626	298.529	324.639	167.739	64.3318	77.8428	76.7756	3.66672	3.63402	4.23484	3.33437	PF05691	PTHR31268 PTHR31268:SF2	EC:2.4.1.82		K06617	GO:0003824
Vigun11g032900.1	79	8	151	18.7349	4.22765	1.23065e-26	2.15337e-25	12.3035	5.48687	6.45413	0.942791	4.66662	5.18725	4.42664	4.58532	15.1115	4.60728	0.827786	7.99324	156.215	203.652	218.972	35.5743	59.9389	66.6182	154.544	156.098	141.308	894.796	1079.06	1136.28	4.57744	3.90851	4.22765	7.85556	PF03181	PTHR31236 PTHR31236:SF2
Vigun05g264700.1	177	18	335	18.6508	4.22116	1.83582e-84	2.15291e-82	42.037	18.2896	29.4021	28.2837	31.1108	24.2072	20.3625	13.7559	19.8338	8.44668	5.7945	9.76952	702.501	725.588	714.91	328.756	284.11	326.942	365.722	291.836	348.694	336.28	355.661	404.817	4.57792	3.49076	4.22116	5.51342	PF00168 PF06398	PTHR10024 PTHR10024:SF243				GO:0005515	AT5G12970	Calcium-dependent lipid-binding (CaLB domain) plant phosphoribosyltransferase family protein
Vigun03g336600.1	1501	153	2849	18.6367	4.22008	1.10921e-73	9.40577e-72	234.792	96.9347	136.971	145.19	132.221	96.8286	148.735	155.901	153.948	38.394	31.4559	49.7357	4461.95	4285.24	5475.31	2084.16	1595.57	1912.46	2968.97	2664.98	2912.56	2410.98	2164.83	2574.08	4.92337	3.90138	4.22008	5.90181	PF00657	PTHR22835 PTHR22835:SF267	EC:3.1.1.3			GO:0016788	AT1G74460	GDSL-like Lipase/Acylhydrolase superfamily protein
Vigun07g002200.1	591	60	1121	18.625	4.21917	2.57393e-94	3.87623e-92	89.2004	46.6384	71.7125	72.5949	70.7771	57.9243	52.2343	65.1115	63.2793	27.6437	36.4226	32.8611	2477.93	2476.76	2905.63	1199.71	907.475	1199.13	1255.55	1075.72	1032.87	1358.28	1359.56	1474.09	5.24305	4.03783	4.21917	5.43457	PF08392 PF08541	PTHR31561 PTHR31561:SF25	EC:2.3.1.119 EC:2.3.1.199		K15397	GO:0003824 GO:0006633 GO:0008152 GO:0008610 GO:0016020 GO:0016747	AT5G43760	3-ketoacyl-CoA synthase 20
Vigun09g277000.1	292	30	554	18.6141	4.21833	4.91245e-77	4.55832e-75	39.9864	32.9212	35.1391	45.254	17.1109	24.2072	21.2479	33.0143	34.9453	19.197	22.3502	24.8679	803.526	732.905	784.901	428.119	339.254	463.253	643.132	479.606	537.782	459.095	493.899	593.266	4.42523	3.82935	4.21833	4.54113		PTHR11669 PTHR11669:SF13		KOG2035	K10756	GO:0003677 GO:0006260
Vigun10g015400.1	89	9	169	18.6138	4.2183	5.91197e-43	2.08348e-41	14.3541	1.82896	8.6055	12.2563	12.4443	12.1036	14.1652	5.50238	7.55574	3.07152	4.13893	0.888138	486.419	459.742	529.933	152.111	153.444	190.631	176.621	197.951	132.158	276.334	216.081	323.853	5.89597	3.75294	4.2183	6.65523	PF03407	PTHR24015 PTHR24015:SF817					AT1G28710	Nucleotide-diphospho-sugar transferase family protein
Vigun11g221400.1	314	32	595	18.5862	4.21616	1.32662e-49	5.84031e-48	52.2899	67.6714	53.0673	41.4828	37.333	48.4143	32.7571	29.346	34.0008	21.5006	24.8336	25.756	898.003	999.97	832.895	155.791	178.618	201.904	554.822	685.475	545.915	485.412	319.424	537.429	3.98028	2.07564	4.21616	4.21872	PF00759	PTHR22298 PTHR22298:SF45	EC:3.2.1.4			GO:0003824 GO:0004553 GO:0005975
Vigun04g107600.1	540	55	1025	18.5654	4.21455	2.8354e-49	1.2325e-47	39.9864	31.0923	44.4618	56.5674	50.5551	41.498	49.5783	68.7797	47.2234	36.0904	28.9725	32.8611	469.581	329.258	515.935	403.585	249.346	409.958	896.546	1033.87	1143.68	1146.27	922.034	1157.22	3.50835	2.83829	4.21455	5.04173	PF00067	PTHR24298 PTHR24298:SF61	EC:1.14.13.89		K13260	GO:0004497 GO:0005506 GO:0016705 GO:0020037 GO:0055114	AT4G37370	cytochrome P450, family 81, subfamily D, polypeptide 8
Vigun05g143200.1	103	11	196	18.5365	4.21229	3.23354e-33	7.63609e-32	9.22763	4.57239	12.1911	0.942791	3.11108	3.45817	17.7065	7.33651	6.61127	7.6788	9.93343	5.32883	102.896	135.362	159.98	25.7607	44.3548	25.6224	135.346	271.475	179.938	530.737	554.294	540.221	3.93754	3.67181	4.21229	6.14659	PF00197	PTHR33107 PTHR33107:SF5				GO:0004866
Vigun11g103000.1	44	5	83	18.3097	4.19454	6.57186e-34	1.59995e-32	2.05058	1.82896	2.8685	5.65674	7.7777	4.32271	7.08262	3.66825	2.8334	4.60728	4.13893	7.1051	32.7397	21.9506	42.9946	174.191	175.022	209.079	49.9147	85.9671	112.843	381.604	362.372	404.817	3.85559	4.97455	4.19454	6.17937	PF00010	PTHR13935 PTHR13935:SF53				GO:0003677 GO:0046983
Vigun06g103200.1	152	16	289	18.2315	4.18836	5.11118e-34	1.24875e-32	23.5817	16.4606	20.0795	18.8558	17.1109	21.6135	15.0506	20.1754	12.2781	13.8218	16.5557	15.9865	1376.94	1267.04	1439.82	483.32	329.664	563.693	332.125	323.508	210.436	2332.03	1774.28	2293.5	6.08588	4.57947	4.18836	7.10888	PF08659	PTHR24322 PTHR24322:SF566		KOG0725		GO:0004022 GO:0008152 GO:0016491 GO:0055114	AT1G54870	NAD(P)-binding Rossmann-fold superfamily protein
Vigun02g153700.1	76	8	145	18.1936	4.18536	3.39892e-17	3.59581e-16	2.05058	1.82896	2.15138	6.59954	6.99993	3.45817	7.96794	6.41944	9.44468	3.07152	4.13893	6.21697	14.9667	15.8532	29.9962	278.461	339.254	327.967	101.749	144.787	187.055	621.386	601.268	417.38	3.334	5.79287	4.18536	6.9324	PF00155	PTHR11751 PTHR11751:SF431	EC:4.4.1.14		K01762	GO:0003824 GO:0009058 GO:0030170	AT4G37770	1-amino-cyclopropane-1-carboxylate synthase 8
Vigun09g239900.1	41	4	78	18.1197	4.17949	3.13352e-13	2.53618e-12	12.3035	1.82896	4.30275	10.3707	3.88885	5.18725	3.54131	3.66825	5.66681	0.76788	4.96672	2.66441	175.859	173.166	272.966	307.902	213.383	254.174	70.0726	96.1474	67.0957	150.595	142.264	252.661	5.07636	5.31745	4.17949	6.02127	PF01734	PTHR32176		KOG0513		GO:0006629 GO:0008152	AT2G26560	phospholipase A 2A
Vigun02g026600.1	486	51	922	18.0163	4.17123	2.73931e-34	6.81155e-33	73.821	74.9872	34.422	87.6795	131.443	64.8406	59.3169	41.2678	52.8902	105.967	70.3618	125.227	1597.7	1754.83	1190.85	253.927	362.031	277.747	1009.81	899.261	855.978	754.436	625.426	570.931	4.63203	1.65409	4.17123	2.69356		PTHR33599 PTHR33599:SF3					AT1G68765	Putative membrane lipoprotein
Vigun03g074100.4	38	4	71	17.7664	4.15108	7.81801e-25	1.24685e-23	5.12646	12.8027	10.7569	5.65674	10.8888	4.32271	3.54131	0.917063	7.55574	0.76788	0.827786	7.1051	165.569	146.337	133.983	74.8287	40.7585	40.9958	78.7117	65.6065	69.1289	39.4763	56.3689	29.3143	3.95827	2.90755	4.15108	3.84648	PF03372	PTHR11200 PTHR11200:SF106	EC:3.1.3.56	KOG0565		GO:0046856	AT5G65090	DNAse I-like superfamily protein
Vigun04g022300.1	378	40	715	17.752	4.14991	2.5081e-125	8.03731e-123	63.5681	28.3488	46.6131	27.3409	29.5553	30.259	41.6104	33.9313	45.3344	22.2685	23.178	31.0848	1516.32	1390.2	1427.82	907.758	762.423	902.933	788.077	637.966	719.754	1522.03	1371.64	1436.4	4.96754	4.88379	4.14991	5.8222	PF02365	PTHR31744 PTHR31744:SF3				GO:0003677 GO:0006355	AT3G18400	NAC domain containing protein 58
Vigun04g027000.1	49	5	92	17.7179	4.14713	1.35537e-23	2.02233e-22	7.17704	5.48687	7.88838	0.942791	1.55554	0.864541	5.31196	4.58532	5.66681	0.76788	5.7945	1.77628	251.628	235.359	188.976	41.7078	29.9695	52.2697	106.549	84.836	84.3779	59.9455	106.027	94.9226	5.03957	5.20389	4.14713	4.96751
Vigun03g325600.1	687	73	1300	17.6976	4.14548	4.82255e-148	2.33166e-145	66.644	62.1845	28.685	77.3088	69.2215	44.9562	75.2528	73.3651	71.7795	29.1795	16.5557	23.9797	2376.9	2336.52	2368.7	1527.24	1347.43	1476.87	1349.62	1297.42	1253.47	568.751	492.557	434.131	5.49063	4.50621	4.14548	4.42296	PF00514 PF04564	PTHR23315 PTHR23315:SF116	EC:6.3.2.19			GO:0004842 GO:0005488 GO:0005515 GO:0016567
Vigun05g109400.1	199	21	377	17.6653	4.14285	9.74527e-44	3.54314e-42	29.7335	14.6317	31.5535	34.8833	27.222	24.2072	22.1332	20.1754	21.7228	15.3576	20.6947	14.2102	84.1878	93.8996	99.9874	138.617	191.805	162.958	388.759	424.18	318.196	105.27	143.606	104.694	1.87295	2.51506	4.14285	2.81445	PF00560 PF13855	PTHR27004 PTHR27004:SF11	EC:2.7.11.1	KOG0472		GO:0005515
Vigun06g103000.1	37	4	70	17.5436	4.13287	3.5803e-25	5.83843e-24	14.3541	12.8027	10.7569	1.88558	3.11108	5.18725	2.65598	1.83413	7.55574	13.8218	10.7612	13.3221	73.8982	64.6322	53.9932	40.4811	43.156	52.2697	53.7543	80.3114	77.2617	131.588	135.554	129.821	2.34425	3.73825	4.13287	3.38854
Vigun06g081800.2	45	5	85	17.5308	4.13182	1.71275e-26	2.98179e-25	1.02529	1.82896	3.58563	0.942791	2.33331	2.59362	6.19729	5.50238	2.8334	5.37516	3.31114	0.888138	43.0293	75.6075	26.9966	39.2544	56.3426	81.9917	66.233	95.0163	93.5273	305.576	277.818	269.413	4.49916	4.9191	4.13182	6.47689
Vigun06g064700.1	101	11	190	17.3815	4.11948	4.85862e-37	1.36353e-35	24.607	9.14479	12.9083	25.4554	26.4442	24.2072	13.2799	10.0877	9.44468	8.44668	17.3835	7.1051	478.935	465.84	480.939	142.297	99.4986	166.033	191.02	242.065	137.241	567.289	465.715	630.956	4.93335	2.42187	4.11948	5.65884	PF03552	PTHR13301 PTHR13301:SF54	EC:2.4.1.12			GO:0016020 GO:0016760 GO:0030244	AT1G55850	cellulose synthase like E1
Vigun01g050200.1	7503	818	14188	17.3493	4.1168	1.33032e-208	3.33294e-205	997.609	983.064	986.764	708.979	626.105	632.844	748.101	871.21	833.965	1439.01	1328.6	1088.86	13854.5	15291	13471.3	10887	11080.3	11584.4	14796.8	14680	13085.7	23277.9	27007.4	25629.1	3.84413	4.09164	4.1168	4.29902	PF02798 PF13410	PTHR11260 PTHR11260:SF195	EC:2.5.1.18	KOG0406	K00799	GO:0005515
Vigun08g065800.2	134	15	254	17.2888	4.11176	7.86344e-36	2.09178e-34	30.7588	24.6909	45.896	35.826	24.1109	28.5299	12.3946	15.5901	16.056	26.8758	25.6614	15.0983	379.781	318.283	365.954	294.408	197.798	278.772	317.727	235.278	208.403	166.678	119.448	182.866	3.39217	3.12348	4.11176	2.79371	PF02365	PTHR31744 PTHR31744:SF6				GO:0003677 GO:0006355	AT2G24430	NAC domain containing protein 38
Vigun06g195300.1	206	22	389	17.2758	4.11068	1.17002e-36	3.22769e-35	36.9105	28.3488	31.5535	17.913	17.8887	15.5617	27.4451	19.2583	20.7783	16.1255	10.7612	19.539	680.986	654.858	683.914	668.552	582.606	757.398	339.804	527.114	298.881	1997.21	1532.7	1891.47	4.38284	5.28927	4.11068	6.86759	PF00847	PTHR31677 PTHR31677:SF16				GO:0003677 GO:0003700 GO:0006355	AT4G18450	Integrase-type DNA-binding superfamily protein
Vigun05g200500.1	228	25	431	17.2456	4.10816	4.09366e-50	1.81963e-48	20.5058	8.23031	10.0398	27.3409	25.6664	25.9362	22.1332	31.1801	21.7228	26.1079	19.8669	27.5323	571.542	587.787	496.937	445.292	273.321	404.834	479.95	419.655	394.441	214.927	250.976	194.033	5.41663	3.83097	4.10816	3.16637	PF00954 PF01453 PF07714 PF08276	PTHR27002 PTHR27002:SF67	EC:2.7.11.1	KOG1187		GO:0004672 GO:0004674 GO:0004713 GO:0005524 GO:0006468 GO:0048544
Vigun03g173100.1	131	14	249	17.2398	4.10767	2.66977e-15	2.50514e-14	11.2782	19.204	7.88838	10.3707	7.7777	10.3745	8.85327	18.3413	16.056	16.1255	14.0724	14.2102	151.538	132.923	167.979	71.1486	91.1072	71.7427	318.686	220.573	206.37	137.436	103.343	33.5021	3.55965	3.03631	4.10767	2.62676	PF00254 PF13414	PTHR10516 PTHR10516:SF324	EC:5.2.1.8	KOG0543	K09571	GO:0005515 GO:0006457
Vigun08g019000.1	47	5	89	17.1711	4.10191	3.83757e-14	3.34894e-13	9.22763	10.0593	5.01988	4.71395	2.33331	9.50996	5.31196	2.75119	7.55574	4.60728	1.65557	6.21697	55.1898	52.4375	98.9875	110.403	83.9145	110.689	116.148	85.9671	66.0791	42.4005	84.5534	50.2531	3.08751	4.20331	4.10191	3.82777	PF01554	PTHR11206 PTHR11206:SF115		KOG1347	K03327	GO:0006855 GO:0015238 GO:0015297 GO:0016020 GO:0055085	AT1G47530	MATE efflux family protein
Vigun07g194200.1	121	13	229	17.1285	4.09833	5.32739e-14	4.60387e-13	15.3794	5.48687	15.0596	10.3707	6.22216	5.18725	14.1652	16.5071	9.44468	3.8394	3.31114	1.77628	253.499	241.456	437.945	217.126	153.444	196.78	207.338	220.573	259.233	77.4905	124.817	108.882	4.69863	4.70316	4.09833	5.1235	PF00657	PTHR22835 PTHR22835:SF224				GO:0016788
Vigun03g410300.1	2128	235	4020	17.0874	4.09486	1.41788e-126	4.70789e-124	118.934	136.257	89.6407	221.556	262.886	141.785	323.144	217.344	165.282	203.488	270.686	367.689	4329.12	4177.92	3994.5	3559.89	2921.42	4153.9	3951.9	4030.27	4077.59	10379.3	9299.53	9000.89	5.18007	4.08602	4.09486	5.0903	PF00249	PTHR10641 PTHR10641:SF594		KOG0048	K09422	GO:0003677	AT3G06490	myb domain protein 108
Vigun01g042500.1	512	57	967	17.04	4.09086	1.09668e-36	3.03449e-35	26.6576	25.6054	15.0596	27.3409	35.7774	17.2908	87.6474	46.7702	35.8898	19.197	21.5224	44.4069	545.35	268.285	652.918	1286.81	1063.32	1344.66	853.35	1056.49	992.203	782.216	675.085	940.85	4.44519	5.52199	4.09086	4.81617		PTHR37748					AT4G12735
Vigun10g195700.1	8648	959	16337	17.0396	4.09082	3.87698e-70	3.15179e-68	265.551	320.067	142.708	547.761	620.661	398.554	1364.29	763.914	748.018	797.828	971.821	1648.38	6850.08	3847.45	8447.93	10655.1	9533.88	11916.5	14729.7	16988.7	17291.4	19225	17820.6	20778.3	4.71627	4.35676	4.09082	4.08043	PF03106	PTHR31429 PTHR31429:SF3				GO:0003700 GO:0006355 GO:0043565	AT1G80840	WRKY DNA-binding protein 40
Vigun06g113300.1	677	75	1279	16.9611	4.08416	3.14701e-38	9.23627e-37	72.7957	14.6317	44.4618	8.48512	7.7777	2.59362	87.6474	69.6968	68.9461	3.07152	13.2446	7.1051	1191.73	1195.09	1131.86	141.071	128.269	150.66	1402.41	1334.75	1100.98	887.486	526.11	978.54	4.73763	4.47726	4.08416	6.67434	PF00967	PTHR22595 PTHR22595:SF62				GO:0042742 GO:0050832
Vigun03g052900.1	382	43	722	16.9549	4.08363	2.83698e-108	5.87852e-106	44.0875	42.066	47.3303	74.4805	69.9993	51.0079	31.8718	45.8532	50.0568	43.0013	37.2504	33.7492	627.667	678.028	763.904	1135.92	1042.94	1161.21	671.929	785.015	709.588	1814.45	1818.57	1535.51	3.95461	4.09473	4.08363	5.50264	PF00847	PTHR31190				GO:0003677 GO:0003700 GO:0006355
Vigun10g083000.2	203	23	383	16.9545	4.0836	4.5434e-75	4.00037e-73	9.22763	1.82896	14.3425	11.3135	20.222	20.749	22.1332	20.1754	25.5006	5.37516	9.10565	5.32883	261.918	215.847	213.973	298.088	323.67	376.137	353.243	385.721	410.707	128.664	139.58	157.739	4.76738	4.25443	4.0836	4.42652	PF08263 PF13855	PTHR27004 PTHR27004:SF37	EC:2.7.11.1	KOG0472		GO:0005515	AT1G45616	receptor like protein 6
Vigun10g051600.1	78	9	147	16.9116	4.07994	9.84661e-08	5.16488e-07	13.3288	12.8027	13.6254	22.627	55.2217	50.1434	2.65598	7.33651	16.056	8.44668	10.7612	10.6577	32.7397	25.609	40.9948	241.66	215.78	118.888	198.699	149.311	92.5107	77.4905	154.343	34.898	1.32122	2.17084	4.07994	3.15884	PF00004	PTHR32429 PTHR32429:SF12		KOG0651		GO:0005524	AT2G39730	rubisco activase
Vigun05g281400.1	386	43	729	16.9113	4.07992	1.23961e-28	2.37239e-27	35.8852	35.6647	38.7248	49.0251	62.9994	56.1952	59.3169	30.2631	39.6676	18.4291	20.6947	15.0983	722.144	893.876	559.929	430.572	406.386	451.979	888.867	669.639	627.243	273.41	265.739	256.849	4.30247	2.93776	4.07992	3.87581	PF05553	PTHR33265 PTHR33265:SF3					AT3G16330	(1 of 4) PTHR33265:SF8 - F5F19.20 PROTEIN
Vigun05g060700.1	136	15	257	16.803	4.07065	1.11221e-10	7.47046e-10	6.15175	7.31583	10.0398	3.77116	3.88885	2.59362	29.2158	11.0048	5.66681	31.4831	15.7279	24.8679	173.053	184.141	190.976	65.0151	74.3243	73.7925	173.742	236.41	360.893	1121.42	743.533	1166.99	4.54344	4.37754	4.07065	5.39452	PF00155	PTHR11751 PTHR11751:SF284	EC:4.4.1.14		K01762	GO:0003824 GO:0009058 GO:0030170	AT3G61510	ACC synthase 1
Vigun07g205700.1	424	48	799	16.6258	4.05535	2.8961e-114	7.19041e-112	45.1128	50.2963	58.8043	48.0823	61.4438	32.8526	40.7251	44.019	59.5015	16.8934	28.1447	26.6441	66.4148	63.4127	83.9894	1609.43	1516.45	1580.39	754.481	872.114	771.6	48.2488	142.264	87.943	0.471448	5.04678	4.05535	1.95776	PF00891 PF08100	PTHR11746 PTHR11746:SF112	EC:2.1.1.154 EC:2.1.1.65	KOG3178	K13066	GO:0008168 GO:0008171 GO:0046983
Vigun07g271900.1	27	3	50	16.3929	4.035	0.000626712	0.00206845	3.07588	6.40135	9.32263	2.82837	5.44439	5.18725	2.65598	3.66825	2.8334	1.53576	3.31114	3.55255	255.37	408.524	137.983	44.1612	44.3548	68.668	60.4736	52.0327	37.6142	121.353	79.1849	85.1511	5.41459	3.5457	4.035	5.08801	PF12695	PTHR23024 PTHR23024:SF194	EC:3.1.1.1	KOG1515			AT5G16080	carboxyesterase 17
Vigun01g212400.3	408	47	770	16.2709	4.02422	3.82519e-85	4.60342e-83	103.554	102.422	118.326	64.1098	51.3328	44.9562	46.9223	45.8532	49.1123	57.591	64.5673	42.6306	1187.05	1309.72	1194.85	614.577	555.034	568.817	787.117	729.589	791.932	795.374	501.952	762.172	3.50884	3.43805	4.02422	3.6436		PTHR33385 PTHR33385:SF5
Vigun01g038600.1	16071	1867	30274	16.2181	4.01953	2.0136e-36	5.49979e-35	1861.93	1792.38	1805.72	1656.48	1326.88	1307.19	2020.32	1728.66	1851.16	1458.97	1654.74	1437.01	23367.7	22167.6	24605.9	23302.4	19518.5	27281.7	37660.7	27212	25950.8	6615.94	9777.32	9060.92	3.68328	4.03024	4.01953	2.48373	PF01370	PTHR10366 PTHR10366:SF362		KOG1502		GO:0003824 GO:0050662	AT5G19440	NAD(P)-binding Rossmann-fold superfamily protein
Vigun02g174700.1	66	8	124	16.1899	4.01702	3.95877e-27	7.06147e-26	5.12646	3.65791	2.8685	2.82837	2.33331	2.59362	5.31196	11.0048	6.61127	6.91092	5.7945	4.44069	159.021	185.36	158.98	66.2418	59.9389	69.6929	143.985	125.557	101.66	160.829	100.659	171.698	5.43284	4.6586	4.01702	4.65903	PF03763	PTHR31775
Vigun07g215900.1	82	10	154	16.143	4.01283	1.60496e-34	4.02834e-33	16.4047	7.31583	17.211	34.8833	18.6665	12.1036	4.42664	9.17063	15.1115	10.7503	5.7945	3.55255	81.3816	49.9985	52.9933	76.0554	121.077	112.739	173.742	140.262	149.44	146.209	162.396	191.241	2.17135	2.23873	4.01283	4.6364
Vigun01g042600.1	60	7	114	16.1378	4.01237	2.78299e-32	6.33331e-31	5.12646	9.14479	12.9083	5.65674	3.11108	5.18725	3.54131	11.0048	6.61127	7.6788	4.13893	8.88138	88.8649	89.0217	97.9876	89.5491	109.089	110.689	118.068	117.639	105.727	68.718	52.3426	64.2123	3.34342	4.47027	4.01237	3.16201		PTHR37748 PTHR37748:SF1
Vigun06g178900.1	687	80	1294	16.1249	4.01122	1.4566e-17	1.57855e-16	7.17704	10.0593	13.6254	53.7391	31.8886	17.2908	99.1566	64.1944	77.4464	119.789	174.663	238.021	175.859	89.0217	271.966	3301.05	2346.01	4492.12	959.899	1427.51	1495.42	9253.54	6930.69	7948.37	4.12062	6.6223	4.01122	5.50213	PF06200 PF09425	PTHR33077 PTHR33077:SF17					AT1G30135	jasmonate-zim-domain protein 8
Vigun07g266900.1	31	4	58	16.0123	4.0011	7.30934e-22	9.95247e-21	1.02529	0.914479	2.15138	4.71395	3.11108	0.864541	5.31196	2.75119	2.8334	3.07152	4.96672	2.66441	27.1272	15.8532	30.9961	73.602	56.3426	64.5684	40.3158	59.9507	74.2119	169.602	178.502	181.47	4.17649	4.48444	4.0011	5.62879	PF07714	PTHR27005 PTHR27005:SF28	EC:2.7.11.1	KOG1187		GO:0004672 GO:0004713 GO:0005524 GO:0006468
Vigun07g080600.1	9656	1145	18166	15.8604	3.98736	1.43472e-200	2.63597e-197	2152.09	1919.49	1979.98	1081.38	1116.1	1176.64	1083.64	1111.48	1241.03	1028.19	1441.18	1377.5	29892.3	29604	30111.2	10106.8	9253.37	11694.1	19326.6	17887.9	17284.3	21442.9	18409.8	23039.7	3.88824	3.20221	3.98736	4.03113	PF00141	PTHR31235 PTHR31235:SF11	EC:1.11.1.7		K00430	GO:0004601 GO:0006979 GO:0020037 GO:0055114	AT2G37130	Peroxidase superfamily protein
Vigun07g110800.1	741	88	1395	15.8598	3.9873	9.33488e-83	1.02087e-80	15.3794	17.3751	15.7768	45.254	65.3327	43.2271	115.978	77.0333	70.8351	81.3953	100.162	77.268	552.833	497.546	603.924	837.837	853.53	881.41	1518.56	1450.13	1215.86	296.803	438.872	383.878	5.09117	4.06407	3.9873	2.11287	PF13515	PTHR31086 PTHR31086:SF13				GO:0015743
Vigun03g146800.1	1753	210	3296	15.7012	3.9728	9.145e-171	6.46224e-168	677.718	583.437	584.457	72.5949	90.9991	63.9761	229.3	220.095	180.393	54.5195	47.1838	62.1697	6747.19	6866.87	6927.13	587.59	557.432	598.539	3345.25	3356.11	3187.04	608.228	726.085	757.984	3.47635	2.93765	3.9728	3.67444
Vigun01g140000.2	2816	337	5294	15.688	3.97159	6.37455e-44	2.33302e-42	171.224	197.527	131.951	231.927	233.331	111.526	433.81	266.865	311.674	275.669	348.498	444.069	1726.79	1106.06	2729.66	4693.36	3195.94	4377.33	4236.99	5406.88	6237.87	7936.2	8357.36	8168.92	3.47371	4.41057	3.97159	4.51727	PF00067	PTHR24296 PTHR24296:SF11		KOG0157	K13407	GO:0004497 GO:0005506 GO:0016705 GO:0020037 GO:0055114
Vigun01g096100.1	234	28	440	15.6392	3.9671	7.92291e-65	5.68613e-63	14.3541	21.9475	18.6453	41.4828	34.2219	19.8845	27.4451	20.1754	36.8342	39.1619	33.1114	23.9797	898.939	826.805	818.897	592.496	456.735	545.245	386.839	519.196	414.773	1728.18	1406.54	1580.18	5.53328	4.06009	3.9671	5.61425	PF01554	PTHR11206 PTHR11206:SF102		KOG1347	K03327	GO:0006855 GO:0015238 GO:0015297 GO:0016020 GO:0055085	AT1G33110	MATE efflux family protein
Vigun02g032700.1	141	17	265	15.5752	3.96118	9.89852e-31	2.08877e-29	15.3794	3.65791	12.1911	4.71395	12.4443	8.64541	21.2479	17.4242	12.2781	2.30364	2.48336	3.55255	559.381	578.031	664.916	215.899	173.823	215.228	349.403	249.983	194.171	65.7938	95.2903	61.4205	5.85086	4.55117	3.96118	4.73772	PF08392 PF08541	PTHR31561 PTHR31561:SF5	EC:2.3.1.199		K15397	GO:0003824 GO:0006633 GO:0008152 GO:0008610 GO:0016020 GO:0016747	AT1G68530	3-ketoacyl-CoA synthase 6
Vigun08g155000.1	50	6	94	15.4682	3.95124	0.000102081	0.000379398	2.05058	2.74344	5.01988	4.71395	3.88885	4.32271	6.19729	6.41944	5.66681	3.07152	4.13893	3.55255	92.6066	117.07	78.99	73.602	87.5108	58.4191	142.065	84.836	55.9131	254.403	204.002	51.649	4.87843	4.08614	3.95124	5.5665	PF00011	PTHR11527 PTHR11527:SF158			K13993
Vigun01g049500.1	4372	531	8212	15.4567	3.95016	1.00196e-64	7.13513e-63	452.154	151.803	296.173	663.725	500.106	535.151	507.292	424.6	662.072	63.7341	98.5065	125.227	19394.1	18801.9	18094.7	8350.15	6946.92	9449.54	9138.24	8453.06	7046.06	5914.14	4845.04	8668.66	5.96662	3.86449	3.95016	6.07858	PF00234	PTHR33076 PTHR33076:SF4				GO:0006869 GO:0008289	AT2G18370	Bifunctional inhibitor/lipid-transfer protein/seed storage 2S albumin superfamily protein
Vigun02g168300.4	190	23	357	15.3974	3.94462	5.43308e-27	9.64136e-26	6.15175	6.40135	3.58563	25.4554	27.222	25.9362	23.0185	23.8436	22.6672	29.9473	38.0782	37.3018	168.376	81.7049	192.976	533.615	429.163	727.676	323.486	400.426	346.661	663.787	679.111	741.233	4.77889	4.42649	3.94462	4.3065	PF04640	PTHR31065 PTHR31065:SF1				GO:0005622 GO:0008270
Vigun03g406700.1	2266	280	4253	15.2173	3.92764	4.96963e-102	9.07008e-100	252.222	137.172	177.847	205.528	168.776	127.088	304.553	273.285	260.673	236.507	239.23	213.153	4833.32	4769.37	5872.26	3746.34	3591.54	3888.45	3672.57	4928.4	4158.92	6646.64	5952.29	6126.69	4.76983	4.4848	3.92764	4.7646	PF00005 PF00664	PTHR24221 PTHR24221:SF205	EC:3.6.3.44		K05658	GO:0005524 GO:0006810 GO:0016021 GO:0016887 GO:0042626 GO:0055085
Vigun06g064800.1	131	16	245	15.1634	3.92252	1.82139e-72	1.53036e-70	14.3541	21.9475	16.4939	37.7116	66.1105	58.7888	14.1652	19.2583	15.1115	19.197	19.8669	14.2102	289.045	254.87	321.959	1112.62	1069.31	1198.1	183.341	266.95	285.665	817.306	896.534	816.613	4.03567	4.37754	3.92252	5.56982	PF03552	PTHR13301 PTHR13301:SF54	EC:2.4.1.12			GO:0016020 GO:0016760 GO:0030244	AT1G55850	cellulose synthase like E1
Vigun04g086900.5	103	13	193	15.1431	3.92059	4.36759e-26	7.44381e-25	11.2782	5.48687	14.3425	12.2563	25.6664	10.3745	15.0506	13.7559	9.44468	0.76788	0.827786	0.888138	272.207	212.189	231.971	168.058	187.009	241.875	183.341	235.278	160.623	1.46209	1.34212	1.39592	4.52536	3.62758	3.92059	0.75788	PF00931 PF13676	PTHR11017 PTHR11017:SF171		KOG4658		GO:0005515 GO:0007165 GO:0043531
Vigun04g104800.1	164	21	307	14.9458	3.90167	3.1041e-20	3.91335e-19	6.15175	4.57239	10.7569	6.59954	7.7777	6.91633	15.9359	20.1754	25.5006	38.394	56.2895	65.7222	272.207	295.113	269.966	686.952	460.331	809.668	241.895	299.754	379.192	3206.35	2423.86	2991.46	5.28459	6.52205	3.90167	5.74817	PF00153	PTHR24089 PTHR24089:SF395			K15102
Vigun06g068500.1	1193	150	2236	14.9214	3.89931	2.98784e-49	1.29672e-47	117.909	95.1058	151.313	139.533	260.553	172.908	162.9	112.799	173.782	178.916	235.919	198.055	2214.14	2001.16	2187.72	2237.5	2095.46	2201.48	2070.5	2255.51	2380.88	3618.66	2321.86	3327.87	4.13544	3.51147	3.89931	3.91862	PF01490	PTHR22950 PTHR22950:SF228		KOG1303			AT5G23810	amino acid permease 7
Vigun01g122000.1	538	68	1009	14.8531	3.89269	6.80874e-33	1.58348e-31	133.288	102.422	101.115	98.0502	122.888	80.4024	75.2528	60.5262	68.0017	112.878	129.962	103.024	1566.83	1345.08	1517.81	629.297	473.517	830.166	907.105	1084.77	1034.9	5871.74	4603.46	5825.17	3.71715	2.68136	3.89269	5.55855	PF00560 PF08263	PTHR27000 PTHR27000:SF136				GO:0005515	AT5G06860	polygalacturonase inhibiting protein 1
Vigun10g111800.1	991	125	1856	14.795	3.88703	1.22364e-33	2.93493e-32	114.833	121.626	109.003	127.277	98.7768	122.765	134.57	123.804	118.058	112.878	117.546	91.4782	1897.03	2077.99	2248.72	1129.79	1077.7	1140.71	2370.95	1767.98	1430.36	456.171	609.321	536.033	4.17118	3.26284	3.88703	2.31475	PF10248	PTHR13105 PTHR13105:SF8					AT2G45380	(1 of 1) PTHR13105//PTHR13105:SF8 - MYELOID LEUKEMIA FACTOR
Vigun03g301975.1	108	14	202	14.7785	3.88543	2.22834e-56	1.22089e-54	13.3288	10.0593	15.0596	17.913	20.222	14.6972	15.0506	14.673	11.3336	7.6788	4.96672	6.21697	481.741	445.109	475.94	261.287	252.942	309.519	210.218	211.524	185.021	210.54	135.554	171.698	5.18926	3.96271	3.88543	4.77878	PF04784 PF14389	PTHR23054 PTHR23054:SF26					AT5G47380	Protein of unknown function, DUF547
Vigun03g149800.1	248	31	464	14.7778	3.88536	1.09055e-92	1.5492e-90	55.3658	42.9805	61.6728	26.3981	38.8885	22.4781	27.4451	38.5167	28.334	21.5006	24.0058	30.1967	989.675	999.97	900.886	554.469	460.331	603.664	530.824	417.393	445.271	467.867	414.714	453.674	4.17502	4.20484	3.88536	4.1417	PF01553	PTHR23063 PTHR23063:SF2	EC:2.3.1.15	KOG2898	K13506	GO:0008152 GO:0016746	AT5G60620	glycerol-3-phosphate acyltransferase 9
Vigun03g283200.1	372	47	697	14.7726	3.88486	9.80034e-27	1.7225e-25	77.9222	42.066	58.8043	62.2242	68.4438	56.1952	50.4637	52.2726	38.7232	25.3401	25.6614	34.6374	405.037	379.257	463.941	428.119	352.441	299.27	455.952	874.376	759.401	1084.87	889.823	1041.36	2.80353	2.53075	3.88486	5.13825	PF03321	PTHR31901 PTHR31901:SF7			K14487
Vigun02g020200.1	1305	166	2445	14.7349	3.88117	2.63931e-92	3.73009e-90	97.4027	85.961	84.6208	152.732	161.776	127.952	174.409	148.564	174.727	196.577	261.58	220.258	2834.32	3310.88	3510.56	1603.3	1443.33	1592.69	2104.1	2791.67	2437.81	2647.84	2417.15	2447.05	5.17117	3.39029	3.88117	3.46896	PF07676	PTHR32161 PTHR32161:SF9				GO:0005515	AT4G01870	tolB protein-related
Vigun05g253600.1	36	5	68	14.7087	3.8786	7.09382e-22	9.66857e-21	14.3541	13.7172	15.0596	1.88558	2.33331	2.59362	3.54131	1.83413	8.50021	11.5182	7.45007	14.2102	10.2896	7.31685	8.99886	94.456	80.3182	88.141	47.995	75.7868	80.3115	95.0356	85.8955	97.7144	-0.697006	5.27027	3.8786	3.07011	PF06203	PTHR31319 PTHR31319:SF1				GO:0005515	AT5G59990	CCT motif family protein
Vigun08g079100.1	81	10	151	14.6677	3.87457	3.70377e-16	3.65065e-15	3.07588	9.14479	10.7569	14.1419	13.9999	6.05179	15.9359	6.41944	8.50021	12.2861	17.3835	12.4339	263.788	293.894	227.971	46.6146	74.3243	60.4688	155.504	162.885	134.191	212.002	99.3166	237.306	5.0956	2.40744	3.87457	3.70381	PF03016	PTHR11062 PTHR11062:SF108	EC:2.4.2.41	KOG1021			AT5G25820	Exostosin family protein
Vigun01g199400.1	2723	348	5099	14.6595	3.87376	4.49067e-24	6.82992e-23	136.364	199.356	106.852	424.256	577.883	289.621	428.498	281.538	333.397	197.345	228.469	300.191	4786.55	2745.04	6041.24	2776.02	3465.67	2404.41	4630.55	5174.99	5490.66	4133.32	4637.01	4274.31	4.93867	2.74271	3.87376	4.16733	PF00249	PTHR10641 PTHR10641:SF494			K09422	GO:0003677
Vigun11g129000.1	3769	484	7055	14.58	3.86592	3.67775e-44	1.36047e-42	107.656	161.863	93.2263	199.872	204.554	95.0996	611.761	433.771	406.121	652.698	766.53	1232.74	913.906	398.769	1664.79	14210.1	11401.6	16477.2	4203.4	7796.99	9164.66	28716.8	26994	28052.4	3.03706	6.39674	3.86592	4.98118	PF00067	PTHR24296 PTHR24296:SF7		KOG0157		GO:0004497 GO:0005506 GO:0016705 GO:0020037 GO:0055114	AT2G27690	cytochrome P450, family 94, subfamily C, polypeptide 1
Vigun03g174600.2	114	15	214	14.563	3.86424	1.06955e-55	5.65751e-54	13.3288	2.74344	12.9083	10.3707	13.9999	5.18725	12.3946	16.5071	15.1115	3.07152	4.96672	5.32883	471.452	447.548	457.942	220.806	159.438	159.884	248.614	200.213	192.138	135.974	114.08	138.196	5.57024	4.19169	3.86424	4.86023	PF00657	PTHR22835 PTHR22835:SF261	EC:3.1.1.3			GO:0016788	AT5G45960	GDSL-like Lipase/Acylhydrolase superfamily protein
Vigun09g245200.3	669	86	1253	14.5411	3.86207	8.18485e-135	3.36666e-132	74.8463	79.5596	65.2584	85.794	55.9994	73.486	88.5327	97.2087	72.724	92.1456	113.407	121.675	1904.52	1742.63	1558.8	922.479	798.386	979.8	1294.9	1307.6	1155.88	1989.9	2084.31	2088.3	4.56679	3.64903	3.86207	4.23515	PF06708	PTHR34358 PTHR34358:SF1
Vigun08g081400.1	199	26	373	14.5327	3.86123	9.73757e-47	3.878e-45	15.3794	9.14479	9.32263	36.7688	27.222	12.9681	37.1837	25.6778	14.167	16.8934	22.3502	13.3221	446.195	274.382	512.935	673.459	668.918	713.327	288.93	441.147	389.358	1061.47	938.14	1088.82	5.18761	4.7394	3.86123	5.87661	PF00069 PF13947	PTHR27009 PTHR27009:SF19	EC:3.1.4.46	KOG1187		GO:0004672 GO:0004713 GO:0005524 GO:0006468 GO:0030247
Vigun03g411300.1	1329	171	2486	14.5041	3.85839	7.8252e-39	2.34153e-37	204.033	227.705	187.887	148.961	93.3324	146.972	191.231	160.486	162.448	106.735	104.301	89.7019	4780	4771.81	3967.5	980.134	972.209	1178.63	2976.65	2677.42	1803.45	2340.8	1907.15	2615.95	4.44748	3.00779	3.85839	4.51245	PF04043	PTHR31080 PTHR31080:SF18				GO:0004857	AT1G47960	cell wall / vacuolar inhibitor of fructosidase 1
Vigun08g167300.1	1650	215	3084	14.3276	3.84073	4.8455e-37	1.36124e-35	174.3	77.7307	89.6407	279.066	367.107	223.052	207.167	210.007	228.561	39.1619	72.8452	99.4715	1663.18	2059.69	2137.73	3283.88	3376.96	2976.3	2632.04	2687.6	3932.21	1251.55	1122.01	1298.21	4.10037	3.4708	3.84073	4.11789	PF00141	PTHR31388 PTHR31388:SF24	EC:1.11.1.7		K00430	GO:0004601 GO:0006979 GO:0020037 GO:0055114	AT5G05340	Peroxidase superfamily protein
Vigun09g040600.1	5674	741	10607	14.318	3.83976	7.94745e-38	2.29344e-36	535.202	1007.76	256.014	906.965	1286.43	434	1436	261.363	525.124	511.408	312.075	1314.44	11134.3	7909.52	11228.6	3518.18	4183.74	3059.31	10843	10882.8	10095.9	4728.38	2935.21	4788.01	4.07276	2.03414	3.83976	2.54205	PF00847	PTHR31985 PTHR31985:SF34				GO:0003677 GO:0003700 GO:0006355	AT1G19210	Integrase-type DNA-binding superfamily protein
Vigun07g196200.1	155	20	290	14.2504	3.83293	1.77745e-58	1.05117e-56	15.3794	17.3751	15.7768	18.8558	20.9998	8.64541	24.7892	18.3413	17.9449	9.21456	7.45007	7.1051	222.63	203.652	174.978	127.577	177.419	184.481	301.408	307.672	261.267	182.761	154.343	175.886	3.631	3.33515	3.83293	4.43173		PTHR33599 PTHR33599:SF3					AT1G68765	Putative membrane lipoprotein
Vigun11g085600.1	30	4	56	14.1769	3.82547	7.12285e-18	7.86138e-17	8.20233	0.914479	15.7768	1.88558	3.11108	2.59362	4.42664	2.75119	4.72234	2.30364	4.13893	1.77628	419.068	508.521	418.947	80.9622	33.5658	56.3693	63.3533	56.5573	48.7969	51.173	67.1058	71.1919	5.75734	4.49283	3.82547	4.5269	PF00112 PF08246	PTHR12411 PTHR12411:SF339	EC:3.4.22.33	KOG1543		GO:0006508 GO:0008234
Vigun02g196000.2	85	11	159	14.0412	3.81159	1.71836e-47	6.97441e-46	12.3035	15.5461	17.211	10.3707	17.1109	22.4781	13.2799	4.58532	16.056	9.98244	16.5557	8.88138	464.904	530.472	545.931	112.856	116.282	124.012	182.381	161.754	132.158	130.126	111.396	131.216	5.09614	2.82145	3.81159	3.39554	PF00069 PF00954 PF01453	PTHR27002 PTHR27002:SF73	EC:2.7.11.1	KOG1187		GO:0004672 GO:0004674 GO:0004713 GO:0005524 GO:0006468 GO:0048544
Vigun10g090050.1	50	7	93	14.0182	3.80923	4.70511e-17	4.92847e-16	63.5681	63.099	57.37	4.71395	5.44439	8.64541	10.6239	7.33651	1.88894	16.8934	5.7945	6.21697	115.057	104.875	84.9893	78.5088	57.5414	71.7427	127.667	91.6228	58.9629	4.38626	6.71058	11.1674	0.728438	3.46605	3.80923	-0.376585
Vigun04g135400.1	8203	1093	15313	14.0142	3.80882	3.66671e-39	1.11412e-37	759.741	184.725	433.861	402.572	598.105	424.49	881.786	1035.36	1360.98	306.384	367.537	220.258	20554.9	23110.3	23557	15272.4	11969.8	16696.6	14459	16116.6	15364.9	25430.1	15481.3	21315.7	5.60795	4.94629	3.80882	6.12083	PF04554					GO:0005199 GO:0009664
Vigun10g089100.1	3857	515	7199	13.9654	3.80378	1.74226e-177	1.65569e-174	440.875	375.851	377.208	56.5674	37.333	50.1434	521.458	464.951	560.069	829.311	1045.49	921.887	10684.4	12478.9	12095.5	2841.04	2568.98	2737.5	7124.37	7071.93	7400.86	11458.4	12327.3	11126.9	4.88419	5.82178	3.80378	3.64195	PF03018	PTHR21495 PTHR21495:SF77
Vigun03g012500.1	1231	165	2297	13.9509	3.80228	8.94486e-109	1.88177e-106	57.4163	82.3031	62.3899	194.215	166.443	123.629	214.249	150.398	129.392	137.451	185.424	182.956	2395.61	2849.91	2288.71	1459.77	1554.82	1427.68	2552.37	2198.95	2140.96	1684.32	1676.3	1753.28	5.22025	3.19736	3.80228	3.3377		PTHR34780
Vigun10g122300.1	967	130	1805	13.9162	3.79869	6.50055e-11	4.44427e-10	122.01	56.6977	127.648	88.6223	33.4441	38.0398	156.703	91.7063	140.726	16.8934	40.5615	24.8679	153.409	125.606	226.971	342.249	448.343	326.942	1322.74	1874.31	2218.22	296.803	410.688	407.609	0.723891	2.80322	3.79869	3.75974	PF00168	PTHR32246 PTHR32246:SF20				GO:0005515
Vigun08g130500.2	161	22	300	13.8697	3.79387	1.24876e-23	1.86935e-22	33.8346	35.6647	26.5336	14.1419	13.2221	7.78087	27.4451	11.9218	25.5006	22.2685	30.6281	26.6441	378.845	375.599	365.954	198.726	187.009	279.797	245.734	364.229	289.731	649.166	452.293	699.356	3.54434	4.24312	3.79387	4.50081	PF14009	PTHR33052 PTHR33052:SF26					AT1G06980	(1 of 28) PF14009 - Domain of unknown function (DUF4228) (DUF4228)
Vigun10g122200.1	940	127	1754	13.8441	3.7912	5.03813e-12	3.74247e-11	132.263	69.5004	142.708	99.9358	42.7774	39.7689	152.276	89.8722	137.892	18.4291	43.0449	29.3086	169.311	145.118	238.97	383.957	496.294	353.589	1285.3	1827.93	2148.08	356.749	452.293	462.049	0.683936	2.75733	3.7912	3.80751	PF00168	PTHR32246 PTHR32246:SF20				GO:0005515
Vigun07g225300.1	885	119	1651	13.8373	3.79049	5.27092e-16	5.15293e-15	21.5311	67.6714	22.948	146.133	244.22	90.7769	158.474	88.9551	110.503	98.2887	121.685	179.404	613.636	164.629	812.897	1366.54	1967.2	1123.29	1193.15	1639.03	2120.63	1685.78	1858.83	1968.25	3.82657	3.21158	3.79049	3.78698	PF00067	PTHR24282 PTHR24282:SF15		KOG0157		GO:0004497 GO:0005506 GO:0016705 GO:0020037 GO:0055114	AT5G52400	cytochrome P450, family 715, subfamily A, polypeptide 1
Vigun01g061100.1	1642	223	3062	13.7343	3.77971	9.40007e-61	5.92807e-59	118.934	92.3623	110.437	160.274	174.998	145.243	247.892	199.003	221.95	241.114	253.303	277.099	1198.27	662.175	1935.76	5834.19	6044.24	5908.52	2082.02	3263.36	3840.72	8610.22	7969.49	8700.77	3.56062	5.21009	3.77971	5.03418	PF00069	PTHR27006 PTHR27006:SF22	EC:2.7.11.1	KOG1187	K04733	GO:0004672 GO:0004713 GO:0005524 GO:0006468	AT1G16670	Protein kinase superfamily protein
Vigun05g205700.1	110	15	205	13.7227	3.77849	3.86407e-25	6.2863e-24	8.20233	8.23031	5.737	9.42791	10.8888	10.3745	17.7065	11.9218	15.1115	19.197	14.0724	19.539	355.46	369.501	238.97	101.816	85.1133	110.689	210.218	182.115	221.619	150.595	154.343	135.404	5.44227	3.27757	3.77849	3.05979		PTHR33974 PTHR33974:SF1
Vigun01g195500.1	106	14	197	13.7057	3.7767	2.97021e-42	1.01432e-40	31.784	20.1185	24.3823	16.9702	24.8886	21.6135	14.1652	12.8389	16.056	14.5897	15.7279	11.5458	355.46	398.769	355.955	223.26	206.19	193.705	231.336	220.573	138.258	55.5592	53.6847	32.1062	3.86326	3.29539	3.7767	1.75551		PTHR35985					AT1G02700
Vigun01g002701.1	700	96	1303	13.5813	3.76355	1.40622e-62	9.38351e-61	64.5934	58.5266	65.9755	164.046	120.554	123.629	92.9594	112.799	82.1687	116.718	110.096	67.4985	2504.12	2392.61	2254.72	867.277	636.551	936.755	1556.96	1225.03	1128.43	788.064	693.874	984.124	5.24105	2.57977	3.76355	3.06679	PF00534 PF05116	PTHR12526 PTHR12526:SF358	EC:2.4.1.14	KOG0853	K00696		AT4G10120	Sucrose-phosphate synthase family protein
Vigun08g193700.1	47	6	87	13.5418	3.75935	5.52982e-32	1.24101e-30	18.4553	3.65791	7.17125	8.48512	2.33331	7.78087	7.96794	3.66825	7.55574	3.8394	3.31114	4.44069	40.2231	26.8285	23.997	197.499	146.251	160.909	74.8721	80.3114	104.71	426.929	389.214	427.151	1.6365	4.76199	3.75935	6.74499	PF01553	PTHR15486 PTHR15486:SF0	EC:2.3.1.15		K13508	GO:0008152 GO:0016746	AT1G06520	glycerol-3-phosphate acyltransferase 1
Vigun11g021300.1	393	54	732	13.5402	3.75917	1.34878e-109	2.97368e-107	54.3405	41.1515	57.37	39.5972	51.3328	35.4462	69.0555	46.7702	46.2789	92.9135	129.962	103.912	593.056	602.421	687.913	873.411	751.634	830.166	669.05	772.573	753.302	1910.95	1770.25	1972.43	3.62303	4.28005	3.75917	4.11275	PF01657 PF07714 PF11883	PTHR27002 PTHR27002:SF95	EC:2.7.11.1	KOG1187		GO:0004672 GO:0004674 GO:0004713 GO:0005524 GO:0006468
Vigun08g039400.1	603	83	1123	13.4728	3.75198	5.93992e-20	7.35392e-19	118.934	108.823	161.353	61.2814	91.7769	98.5577	61.0876	88.9551	100.114	135.915	95.1954	122.563	1219.79	1031.68	1579.8	347.156	260.135	390.485	1304.5	1175.26	890.543	235.396	269.765	466.237	3.29957	1.98749	3.75198	1.45765	PF00067	PTHR24301 PTHR24301:SF2	EC:5.3.99.5	KOG0158		GO:0004497 GO:0005506 GO:0016705 GO:0020037 GO:0055114	AT2G26170	cytochrome P450, family 711, subfamily A, polypeptide 1
Vigun03g213600.1	433	60	807	13.4467	3.74919	4.89469e-48	2.04074e-46	69.7198	58.5266	50.9159	46.1967	42.7774	47.5498	48.693	64.1944	67.0572	62.1983	77.8119	60.3934	1152.44	1132.89	908.885	377.824	350.043	376.137	943.581	792.933	683.156	323.121	328.819	357.355	4.15612	3.01552	3.74919	2.33237	PF00046 PF02183	PTHR24326 PTHR24326:SF190		KOG0483	K09338	GO:0003677 GO:0003700 GO:0006355 GO:0043565
Vigun10g154700.1	29	4	54	13.4325	3.74765	9.493e-09	5.47432e-08	1.02529	0.914479	0.717125	15.0847	5.44439	5.18725	2.65598	4.58532	4.72234	7.6788	4.96672	7.99324	0.93542	4.8779	2.99962	29.4408	37.1621	24.5975	59.5137	65.6065	35.581	35.0901	75.1585	53.045	1.72988	1.82636	3.74765	2.98404	PF02365	PTHR31989 PTHR31989:SF5				GO:0003677 GO:0006355
Vigun02g144500.1	959	133	1784	13.4259	3.74695	2.19485e-18	2.49229e-17	22.5564	40.2371	14.3425	49.9679	27.9997	21.6135	170.868	120.135	107.669	71.4129	129.962	166.97	456.485	163.41	587.926	1343.24	1185.59	1315.97	1231.55	1864.13	2256.85	1431.38	1900.44	1612.29	3.96886	5.27089	3.74695	3.74658	PF00069	PTHR24361 PTHR24361:SF334	EC:2.7.11.25	KOG0198		GO:0004672 GO:0004713 GO:0005524 GO:0006468	AT5G67080	mitogen-activated protein kinase kinase kinase 19
Vigun03g104900.1	250	35	465	13.4025	3.74443	2.0672e-14	1.83833e-13	33.8346	26.5199	22.948	21.6842	18.6665	19.8845	36.2984	36.6825	31.1674	31.4831	19.8669	47.0713	202.051	259.748	233.97	256.38	230.165	212.153	567.3	492.049	336.495	519.04	430.819	244.286	3.06218	3.53599	3.74443	3.60086	PF00011	PTHR11527 PTHR11527:SF158			K13993		AT3G46230	heat shock protein 17.4
Vigun02g125200.1	103	14	192	13.37	3.74093	1.06011e-30	2.23189e-29	21.5311	17.3751	19.3624	3.77116	2.33331	1.72908	14.1652	11.9218	17.0004	16.8934	23.178	9.76952	315.237	339.014	346.956	52.7481	71.9267	66.6182	258.213	167.41	150.457	146.209	187.896	147.968	4.10288	4.60997	3.74093	3.27385	PF05277	PTHR17920 PTHR17920:SF7					AT4G36210	Protein of unknown function (DUF726)
Vigun03g127000.1	86	12	161	13.3258	3.73615	9.16551e-05	0.000343289	1.02529	0.914479	1.43425	1.88558	0.77777	0.864541	19.4772	9.17063	7.55574	16.1255	9.93343	13.3221	75.769	23.17	55.9929	6.1335	15.5841	11.2739	73.9122	299.754	108.776	261.713	246.949	280.58	5.52102	3.22521	3.73615	4.3249
Vigun03g298800.1	59	8	109	13.2732	3.73044	2.37121e-35	6.15912e-34	9.22763	3.65791	3.58563	7.54233	5.44439	6.05179	7.96794	10.0877	6.61127	0.76788	3.31114	0.888138	263.788	225.603	283.964	197.499	165.431	201.904	104.629	101.803	120.976	116.967	87.2376	138.196	5.55312	4.89084	3.73044	6.10712	PF02458	PTHR31642 PTHR31642:SF29				GO:0016747	AT5G02890	HXXXD-type acyl-transferase family protein
Vigun04g027400.1	749	105	1392	13.262	3.72923	6.71339e-53	3.27459e-51	97.4027	99.6782	81.0352	32.0549	32.6663	39.7689	118.634	99.9599	96.3357	187.363	204.463	182.068	1413.42	1574.34	1280.84	423.212	370.423	547.294	1460.97	1327.97	1387.66	5090.98	5271.83	4303.62	3.94	3.68179	3.72923	4.67559
Vigun09g256400.1	51	7	94	13.2605	3.72906	4.03955e-26	6.90608e-25	5.12646	4.57239	2.8685	4.71395	6.99993	8.64541	6.19729	1.83413	13.2225	3.8394	0.827786	2.66441	92.6066	74.388	72.9908	78.5088	91.1072	98.39	90.2305	105.197	86.4111	51.173	65.7637	76.7756	4.25519	3.71851	3.72906	4.72364	PF13639	PTHR14155 PTHR14155:SF77			K19037	GO:0005515 GO:0008270	AT5G42200	RING/U-box superfamily protein
Vigun01g135100.1	31	4	57	13.2136	3.72396	4.9447e-19	5.83852e-18	4.10117	1.82896	2.15138	1.88558	4.66662	1.72908	2.65598	3.66825	6.61127	1.53576	0.827786	1.77628	137.507	147.557	120.985	42.9345	51.5475	31.7718	60.4736	66.7376	43.7139	23.3934	21.4739	43.2735	5.65088	3.93033	3.72396	4.41217		PTHR33181 PTHR33181:SF3
Vigun06g059800.1	61	9	113	13.1642	3.71855	2.36477e-17	2.52991e-16	12.3035	19.204	13.6254	11.3135	10.111	6.05179	7.08262	9.17063	9.44468	10.7503	11.589	13.3221	177.73	208.53	192.976	58.8816	70.7279	74.8174	110.388	132.344	95.5605	334.818	218.765	351.772	3.6819	2.89533	3.71855	4.66605	PF00069	PTHR13902 PTHR13902:SF44	EC:2.7.11.1	KOG0192 KOG0198	K08867	GO:0004672 GO:0004713 GO:0005524 GO:0006468	AT5G55560	Protein kinase superfamily protein
Vigun03g025200.1	770	110	1431	13.0413	3.70501	3.4586e-62	2.28575e-60	72.7957	90.5334	96.0948	108.421	83.9992	79.5378	89.418	102.711	136.948	66.8056	106.784	64.8341	2788.49	2713.33	2601.67	1842.5	1479.29	1963.7	1725.9	1453.52	1112.16	1166.74	1258.91	1489.45	4.96516	4.28058	3.70501	4.03745	PF00481	PTHR13832 PTHR13832:SF357	EC:3.1.3.16	KOG0698	K14497	GO:0003824 GO:0004722 GO:0006470
Vigun05g150700.1	71	10	131	13.0011	3.70056	1.33462e-31	2.94011e-30	10.2529	16.4606	7.88838	8.48512	7.7777	13.8327	9.7386	9.17063	11.3336	7.6788	9.10565	8.88138	115.057	91.4607	131.983	203.632	154.642	230.602	135.346	136.869	120.976	138.898	170.449	142.384	3.29024	4.29035	3.70056	4.13754	PF00069 PF01657	PTHR27002 PTHR27002:SF128	EC:2.7.11.1	KOG1187		GO:0004672 GO:0004713 GO:0005524 GO:0006468	AT5G40380	cysteine-rich RLK (RECEPTOR-like protein kinase) 42
Vigun05g113600.1	168	24	311	12.8698	3.68591	6.96968e-07	3.35155e-06	22.5564	24.6909	17.211	27.3409	30.333	16.4263	22.1332	22.0095	28.334	9.21456	19.0391	13.3221	478.935	341.453	506.936	267.421	346.447	356.664	225.576	377.803	329.379	1674.09	852.244	1698.83	4.36401	3.71122	3.68591	6.66712
Vigun06g195100.1	28	4	52	12.8555	3.68432	3.32384e-10	2.1528e-09	2.05058	1.82896	1.43425	0.942791	2.33331	3.45817	2.65598	0.917063	8.50021	2.30364	1.65557	1.77628	165.569	207.311	137.983	13.4937	21.578	28.6971	68.1528	56.5573	30.498	61.4076	60.3953	36.2939	6.58705	3.24326	3.68432	4.78475	PF00657	PTHR22835 PTHR22835:SF218	EC:3.1.1.3			GO:0016788	AT5G45950	GDSL-like Lipase/Acylhydrolase superfamily protein
Vigun07g196600.1	133	19	246	12.8128	3.67951	3.65882e-52	1.74452e-50	82.0233	27.4344	56.6529	87.6795	123.665	87.3187	18.5919	19.2583	19.8338	49.1443	71.1896	43.5188	555.64	557.3	480.939	410.945	485.505	445.83	230.376	214.918	293.798	530.737	587.847	693.772	3.26233	2.16809	3.67951	3.4674		PTHR35831
Vigun10g065400.1	776	113	1440	12.7896	3.6769	1.50212e-07	7.75368e-07	90.2257	71.3293	96.0948	50.9107	72.3326	37.1753	120.404	88.0381	129.392	254.936	406.443	299.302	1395.65	1309.72	1451.82	1009.57	1041.74	1296.49	964.699	1558.72	1797.35	13806.5	8196.31	12455.8	4.01212	4.3833	3.6769	5.16466	PF01040	PTHR11048 PTHR11048:SF26	EC:2.5.1.36		K09833	GO:0004659 GO:0016021
Vigun07g005300.1	496	72	920	12.7761	3.67537	3.32947e-17	3.5264e-16	39.9864	4.57239	13.6254	19.7986	20.222	18.1554	103.583	64.1944	48.1679	707.218	624.978	736.266	133.765	229.261	307.961	1583.67	1162.82	2062.09	498.188	1323.44	937.306	2753.11	2176.91	2666.21	3.52759	6.36904	3.67537	1.87672	PF00045
Vigun01g038500.1	1767	257	3278	12.7752	3.67527	1.51236e-31	3.3184e-30	216.337	196.613	256.014	254.554	171.109	189.335	316.062	212.759	240.839	178.148	108.44	134.997	2622.92	2770.65	3354.58	2909.73	2194.96	3035.74	3948.06	3166.08	2718.39	636.007	1083.09	872.45	3.70898	3.72645	3.67527	2.61992	PF01370	PTHR10366 PTHR10366:SF362		KOG1502		GO:0003824 GO:0050662	AT5G19440	NAD(P)-binding Rossmann-fold superfamily protein
Vigun01g026700.1	30	4	55	12.7682	3.67448	1.10929e-17	1.2093e-16	6.15175	1.82896	7.17125	4.71395	1.55554	3.45817	1.77065	5.50238	5.66681	4.60728	4.96672	2.66441	45.8356	40.2427	47.9939	95.6827	123.474	132.212	46.0752	62.213	56.9297	138.898	171.791	115.861	3.14543	5.17475	3.67448	5.12323	PF05678	PTHR33624 PTHR33624:SF5
Vigun10g072700.1	7538	1096	13980	12.7531	3.67277	5.49742e-52	2.60315e-50	824.335	879.728	700.631	1276.54	1286.43	728.808	1265.13	932.653	1090.86	781.702	1007.42	947.643	9618.93	5677.88	11637.5	18022.7	19371.1	21476.7	11552.4	14544.3	15843.7	43105.2	35736.5	38848.5	3.48552	4.1606	3.67277	5.42638	PF06521	PTHR33649 PTHR33649:SF4					AT3G54040	PAR1 protein
Vigun05g227800.1	234	34	434	12.7216	3.66921	4.65012e-33	1.09159e-31	32.8093	24.6909	32.2706	27.3409	33.4441	23.3426	36.2984	33.0143	33.0564	15.3576	26.4892	26.6441	652.923	670.712	548.931	279.688	189.407	274.672	544.263	398.163	359.877	217.851	198.633	174.49	4.38262	3.1442	3.66921	3.10911	PF00069	PTHR24361 PTHR24361:SF380	EC:2.7.11.25	KOG0198		GO:0004672 GO:0004713 GO:0005524 GO:0006468	AT5G55090	mitogen-activated protein kinase kinase kinase 15
Vigun06g132800.1	2173	318	4028	12.6797	3.66445	1.31596e-22	1.87037e-21	207.109	213.074	223.743	178.187	197.554	196.251	364.755	287.041	301.285	389.315	496.672	423.642	6343.08	6375.42	6322.2	2248.54	1914.45	2464.87	3651.46	4202.21	4231.09	14310.9	9319.66	12744.7	4.88605	3.53448	3.66445	4.79573	PF00249	PTHR10641 PTHR10641:SF623		KOG0048	K09422	GO:0003677	AT3G06490	myb domain protein 108
Vigun08g043300.1	150	22	278	12.664	3.66267	2.7537e-34	6.83687e-33	45.1128	23.7764	41.5933	23.5698	29.5553	23.3426	12.3946	11.0048	42.501	16.8934	20.6947	19.539	190.826	223.164	246.969	228.166	230.165	167.058	278.371	322.377	233.818	42.4005	48.3162	62.8164	2.58074	3.03183	3.66267	1.4263	PF00069 PF00139	PTHR27007 PTHR27007:SF24	EC:2.7.11.1	KOG1187		GO:0004672 GO:0004713 GO:0005524 GO:0006468 GO:0030246
Vigun05g148600.1	204	30	379	12.6203	3.65767	1.05941e-45	4.11794e-44	33.8346	30.1778	32.2706	48.0823	32.6663	31.988	27.4451	24.7607	37.7787	44.5371	45.5282	47.0713	82.317	95.1191	77.9902	213.446	177.419	165.008	413.716	332.557	389.358	264.637	268.423	361.543	1.40755	2.3018	3.65767	2.70564	PF00201	PTHR11926 PTHR11926:SF381	EC:2.4.1.218		K08237	GO:0008152 GO:0016758
Vigun03g226900.1	6268	921	11615	12.6169	3.65729	1.61936e-79	1.60533e-77	632.605	310.923	463.263	110.307	122.888	81.2669	1062.39	876.712	822.631	1361.45	1775.6	1509.83	8974.42	9079	10727.6	4530.21	4853.85	4573.08	9025.93	11425.7	14393	44603.8	41224.5	40256.9	4.35464	5.47198	3.65729	4.76199	PF00407	PTHR31213 PTHR31213:SF11				GO:0006952 GO:0009607
Vigun03g363900.1	268	40	497	12.4693	3.64031	5.54041e-48	2.29606e-46	143.541	140.83	126.931	56.5674	52.1106	57.0597	46.037	35.7655	37.7787	41.4655	46.356	52.4001	1068.25	980.458	872.89	214.673	230.165	196.78	523.145	583.671	384.275	380.142	310.029	385.274	2.82849	1.95281	3.64031	2.93915	PF00564 PF13414	PTHR22904 PTHR22904:SF367		KOG4151		GO:0005515
Vigun02g092700.1	632	94	1170	12.4462	3.63763	1.6913e-55	8.91215e-54	110.732	98.7637	78.8838	131.048	120.554	105.474	111.551	80.7016	89.7244	60.6625	68.7062	73.7155	650.117	617.055	700.911	710.26	805.579	656.958	1062.61	1184.31	1262.62	695.953	954.245	603.037	2.77075	2.60525	3.63763	3.47185	PF00249	PTHR10641 PTHR10641:SF579		KOG0048	K09422	GO:0003677
Vigun11g221300.1	181	27	335	12.4253	3.63521	1.72231e-19	2.07907e-18	24.607	24.6909	25.8165	26.3981	25.6664	12.1036	33.6424	30.2631	17.0004	102.128	67.0507	76.3799	585.573	698.76	472.94	188.912	145.052	191.656	425.235	337.082	242.968	175.45	165.08	219.159	4.5481	3.03409	3.63521	1.18856	PF04043	PTHR31080 PTHR31080:SF19	EC:3.1.1.11			GO:0004857	AT5G62360	Plant invertase/pectin methylesterase inhibitor superfamily protein
Vigun09g187700.1	569	85	1053	12.4138	3.63387	2.61471e-36	7.0994e-35	36.9105	36.5791	18.6453	75.4233	108.11	62.247	93.8447	64.1944	96.3357	39.1619	68.7062	112.794	221.695	80.4854	370.953	2102.56	1702.27	2258.87	792.877	1157.16	1207.72	2257.46	1943.39	2015.71	2.86907	4.62476	3.63387	4.81621	PF14144	PTHR22952 PTHR22952:SF199				GO:0006351 GO:0016032 GO:0043565	AT1G09950	RESPONSE TO ABA AND SALT 1
Vigun03g298200.1	8217	1226	15208	12.4065	3.63303	9.26877e-10	5.79093e-09	1559.47	749.872	1271.46	1465.1	1308.21	877.51	1630.77	1106.9	939.745	754.059	1333.56	834.85	42483	46730.3	54967.1	12562.6	12880.9	17050.2	12688.9	16886.9	16048.1	79881	42261.9	83025.1	5.33145	3.54096	3.63303	6.13347	PF01357 PF03330	PTHR31692 PTHR31692:SF10				GO:0005576
Vigun09g102000.1	1046	156	1936	12.3798	3.62991	6.03425e-124	1.80759e-121	91.251	125.284	54.5015	182.901	230.22	127.088	190.345	91.7063	187.005	59.8947	129.962	103.912	1474.22	1098.75	1537.81	3601.59	3988.34	3684.5	1776.77	2090.36	1939.68	2921.25	2876.16	2554.53	3.92285	4.38339	3.62991	4.82936	PF13499	PTHR10891 PTHR10891:SF621		KOG0027	K13448	GO:0005509	AT1G76650	calmodulin-like 38
Vigun04g142300.1	719	108	1331	12.359	3.62749	3.2091e-26	5.50339e-25	250.171	262.455	271.073	134.819	157.887	175.502	84.9914	127.472	110.503	117.486	122.512	112.794	945.71	864.608	1028.87	3234.81	2350.8	3946.87	1275.71	1400.36	1315.48	2947.56	2814.42	2747.17	1.85711	4.34763	3.62749	4.59213	PF03595	PTHR31269 PTHR31269:SF2				GO:0006873 GO:0008308 GO:0016021 GO:0055085	AT5G24030	SLAC1 homologue 3
Vigun03g105400.1	1352	203	2501	12.3305	3.62416	4.45134e-28	8.30003e-27	140.465	124.369	127.648	164.046	90.2213	119.307	203.625	228.349	176.615	202.72	149.001	191.838	1715.56	1545.08	1610.8	1741.91	1804.16	1886.83	3143.67	2513.41	1847.16	932.811	975.719	826.385	3.63365	3.86226	3.62416	2.33099	PF00011	PTHR11527 PTHR11527:SF158		KOG0710	K13993		AT3G46230	heat shock protein 17.4
Vigun01g241000.1	203	31	376	12.3055	3.62123	9.70777e-18	1.0625e-16	20.5058	21.9475	7.17125	36.7688	23.3331	14.6972	29.2158	25.6778	36.8342	43.7692	35.5948	45.295	503.256	552.423	316.96	226.94	291.303	277.747	435.794	387.983	304.98	92.1114	102.001	78.1715	4.78975	3.41166	3.62123	1.12712	PF13639	PTHR14155			K16285	GO:0005515 GO:0008270	AT1G67856	RING/U-box superfamily protein
Vigun06g083000.1	33	5	61	12.29	3.61941	1.83644e-22	2.58612e-21	20.5058	17.3751	14.3425	1.88558	10.111	12.1036	1.77065	7.33651	5.66681	12.2861	15.7279	6.21697	265.659	241.456	240.97	76.0554	40.7585	60.4688	74.8721	49.7704	56.9297	17.545	32.2108	23.7306	3.84043	2.87894	3.61941	1.10218	PF02458	PTHR31147 PTHR31147:SF9	EC:2.3.1.162			GO:0016747	AT2G25150	HXXXD-type acyl-transferase family protein
Vigun04g040100.1	972	147	1797	12.2327	3.61267	8.23209e-29	1.58983e-27	164.047	177.409	138.405	90.5079	130.665	102.016	187.689	128.389	124.67	133.611	148.174	142.99	3313.26	3231.61	3567.55	582.683	539.45	655.933	1996.59	1801.92	1593.01	3101.08	1771.59	2918.87	4.39737	2.45986	3.61267	4.19714	PF01373	PTHR31352 PTHR31352:SF13	EC:3.2.1.2		K01177	GO:0000272 GO:0005975 GO:0016161	AT3G23920	beta-amylase 1
Vigun03g104800.1	107	16	197	12.2212	3.61131	8.50034e-05	0.000319636	30.7588	11.8882	20.0795	17.913	10.8888	15.5617	15.9359	22.0095	10.3891	11.5182	12.4168	7.99324	75.769	101.216	89.9886	168.058	219.376	143.485	271.651	209.262	109.793	410.846	338.213	85.1511	2.08955	3.58105	3.61131	4.70751	PF00011	PTHR11527 PTHR11527:SF158			K13993		AT3G46230	heat shock protein 17.4
Vigun03g105101.1	397	60	733	12.2119	3.61021	1.63912e-14	1.46807e-13	46.1381	26.5199	29.4021	32.0549	33.4441	29.3944	67.2849	78.8674	34.0008	72.9486	50.495	66.6103	240.403	248.773	286.964	691.859	787.597	638.51	904.225	769.179	526.599	637.469	691.19	283.372	2.9269	4.48023	3.61021	3.0844	PF00011	PTHR11527 PTHR11527:SF158		KOG0710	K13993		AT3G46230	heat shock protein 17.4
Vigun07g270600.1	70	11	130	12.2116	3.61018	2.99038e-16	2.96552e-15	7.17704	9.14479	7.17125	8.48512	6.99993	6.91633	13.2799	10.0877	8.50021	2.30364	8.27786	5.32883	318.978	340.234	442.944	115.31	129.468	111.714	168.942	126.688	93.5273	40.9384	64.4216	71.1919	5.55195	3.99221	3.61018	3.47206	PF08392 PF08541	PTHR31561 PTHR31561:SF5	EC:2.3.1.199		K15397	GO:0003824 GO:0006633 GO:0008152 GO:0008610 GO:0016020 GO:0016747	AT1G68530	3-ketoacyl-CoA synthase 6
Vigun02g013900.1	129	20	239	12.1965	3.6084	1.09358e-35	2.88956e-34	18.4553	12.8027	20.0795	21.6842	28.7775	28.5299	19.4772	10.0877	29.2785	20.7328	27.3169	25.756	298.399	265.846	258.967	231.846	206.19	291.07	231.336	295.229	191.121	524.889	405.319	484.384	4.00318	3.20636	3.6084	4.26051	PF03171 PF14226	PTHR10209 PTHR10209:SF168	EC:1.14.11.32	KOG0143		GO:0016491 GO:0055114
Vigun03g226800.1	3920	594	7246	12.1937	3.60806	3.05634e-107	6.19335e-105	397.813	196.613	308.364	36.7688	93.3324	55.3307	692.326	552.072	538.347	821.632	1111.72	956.525	5600.36	5621.78	6677.16	3055.71	3098.84	2929.15	5501.18	7156.76	9080.28	26264.9	26335	25703.1	4.30937	5.61432	3.60806	4.75999	PF00407	PTHR31213 PTHR31213:SF11				GO:0006952 GO:0009607
Vigun07g225600.1	634	96	1172	12.1575	3.60377	2.20383e-06	1.00906e-05	48.1887	31.0923	48.7645	91.4507	69.2215	80.4024	78.7941	69.6968	140.726	44.5371	48.0116	46.1832	15428.8	16449.5	10299.7	386.411	342.851	406.884	1607.83	995.409	912.908	328.969	328.819	621.184	8.36369	2.2366	3.60377	3.20461	PF06521	PTHR33649 PTHR33649:SF2					AT5G52390	PAR1 protein
Vigun03g034300.1	727	111	1344	12.1397	3.60166	2.24455e-102	4.12384e-100	156.87	129.856	142.708	151.789	123.665	130.546	100.042	104.545	127.503	166.63	146.518	134.109	1803.49	1823.12	2113.73	1637.65	1364.21	1615.24	1432.17	1343.8	1255.5	1114.11	1257.56	1402.9	3.74063	3.50743	3.60166	3.07714	PF00109 PF02801	PTHR11712 PTHR11712:SF283			K09458	GO:0003824 GO:0006633 GO:0008152 GO:0016747
Vigun06g182900.1	656	100	1212	12.1332	3.60088	1.05824e-10	7.1201e-10	88.1751	80.4741	70.2783	78.2516	74.6659	76.0796	129.258	84.3698	85.9466	33.7867	57.1172	50.6239	1549.99	1763.36	1334.83	512.761	514.276	724.601	1089.49	1573.42	971.871	2068.85	1109.93	2508.47	4.28202	2.9353	3.60088	5.32857	PF04520	PTHR33083 PTHR33083:SF7					AT2G34340	Protein of unknown function, DUF584
Vigun03g050200.1	406	62	750	12.1237	3.59976	1.15953e-24	1.83125e-23	79.9728	56.6977	82.4694	31.1121	40.444	51.0079	44.2664	74.2821	67.0572	50.6801	70.3618	69.2748	2669.69	2721.87	2389.7	419.532	249.346	457.104	894.626	737.507	618.094	1843.69	1368.96	2320.02	5.15008	3.19957	3.59976	4.8615	PF03083	PTHR10791 PTHR10791:SF22		KOG1623	K15382	GO:0016021	AT5G50790	Nodulin MtN3 family protein
Vigun02g190700.1	178	27	329	12.1141	3.59862	3.22168e-41	1.06331e-39	56.391	35.6647	45.1789	24.5126	28.7775	17.2908	19.4772	14.673	47.2234	19.197	24.0058	20.4272	510.739	484.132	426.946	204.859	166.63	208.054	401.238	311.065	273.466	95.0356	96.6324	108.882	3.37302	3.03757	3.59862	2.23983	PF00249	PTHR10641 PTHR10641:SF671		KOG0048	K09422	GO:0003677
Vigun07g170100.1	2875	439	5312	12.1134	3.59853	1.64654e-69	1.31528e-67	163.021	145.402	157.768	459.139	544.439	346.681	472.765	400.757	442.011	132.075	189.563	238.909	3233.75	2470.66	4606.42	7714.72	6595.68	7863	4653.59	5529.04	5752.95	9228.68	8899.58	9571.82	4.46709	4.03752	3.59853	5.62691	PF08392 PF08541	PTHR31561 PTHR31561:SF25	EC:2.3.1.119 EC:2.3.1.199		K15397	GO:0003824 GO:0006633 GO:0008152 GO:0008610 GO:0016020 GO:0016747	AT5G43760	3-ketoacyl-CoA synthase 20
Vigun06g097400.1	50	8	92	12.1066	3.59772	1.57537e-13	1.30573e-12	3.07588	7.31583	1.43425	1.88558	20.222	13.8327	8.85327	7.33651	6.61127	9.98244	3.31114	0.888138	48.6419	68.2906	72.9908	150.884	178.618	131.187	72.9523	78.0491	125.042	368.446	267.081	402.025	4.00539	3.68012	3.59772	6.19301	PF00646 PF14299	PTHR32278 PTHR32278:SF2				GO:0005515	AT1G09155	phloem protein 2-B15
Vigun02g010900.1	2003	306	3700	12.0791	3.59444	1.11746e-69	9.00468e-68	293.233	188.383	264.619	169.702	188.22	95.0996	275.337	336.562	306.952	152.04	104.301	141.214	6822.95	6126.65	7834.01	2606.74	2468.28	2695.48	3842.48	3643.42	3613	2077.62	2010.49	2070.15	4.79967	4.10035	3.59444	3.9533	PF00501	PTHR24096 PTHR24096:SF134	EC:6.2.1.3		K01897	GO:0003824 GO:0008152	AT1G49430	long-chain acyl-CoA synthetase 2
Vigun10g122600.1	941	144	1738	12.061	3.59228	1.19449e-13	1.00301e-12	215.311	136.257	175.696	183.844	219.331	228.239	187.689	125.638	119.003	115.95	121.685	118.122	4229.97	4988.88	3877.51	1568.95	1371.4	1916.56	1451.37	1581.34	2181.63	11282.9	7097.11	10357.7	4.6345	2.94338	3.59228	6.33591	PF00168	PTHR32246 PTHR32246:SF20				GO:0005515
Vigun11g164300.1	4061	622	7499	12.0559	3.59167	1.2493e-06	5.85039e-06	463.432	271.6	319.121	389.373	644.771	327.661	923.396	688.714	254.062	367.047	461.077	265.553	19796.3	16644.6	22193.2	3146.49	3471.66	5575.43	5300.56	8854.61	8343.25	43568.7	20100.9	40551.5	5.79758	3.16253	3.59167	6.57432	PF00232	PTHR10353 PTHR10353:SF81	EC:3.2.1.21		K01188	GO:0004553 GO:0005975	AT2G44480	beta glucosidase 17
Vigun05g033000.1	118	18	217	12.0229	3.58772	8.41361e-36	2.23167e-34	19.4805	13.7172	21.5138	18.8558	13.9999	12.1036	18.5919	10.0877	25.5006	16.1255	9.93343	8.88138	228.243	181.702	220.972	152.111	151.046	245.975	179.501	222.836	249.067	665.249	802.586	755.193	3.52753	3.61046	3.58772	5.99149	PF02458	PTHR31625 PTHR31625:SF5	EC:2.3.1.115			GO:0016747	AT5G39050	HXXXD-type acyl-transferase family protein
Vigun01g203400.1	2572	395	4749	12.0195	3.58731	4.9551e-101	8.98405e-99	277.854	266.113	172.11	216.842	228.664	175.502	442.664	339.313	403.288	334.028	403.132	382.787	6085.84	5566.91	7010.11	2977.2	3393.74	3015.24	4808.13	4859.4	4578.77	2609.82	2457.42	2835.11	4.70391	3.91786	3.58731	2.81885		PTHR31865 PTHR31865:SF2					AT3G62070
Vigun09g244000.1	558	86	1031	12.0147	3.58673	7.82905e-109	1.67256e-106	104.58	116.139	103.266	89.5651	91.7769	72.6215	103.583	67.8627	85.9466	83.699	96.0232	76.3799	1194.53	1188.99	1101.86	626.844	679.707	667.207	1185.48	962.605	944.423	340.666	395.924	406.213	3.42732	2.95825	3.58673	2.15779
Vigun06g213100.1	347	54	641	11.9835	3.58298	9.31617e-37	2.58554e-35	150.718	42.066	113.306	103.707	147.776	49.2789	54.005	37.5996	68.9461	41.4655	48.0116	42.6306	1897.03	2317	2282.71	394.998	317.676	543.195	742.962	679.819	501.184	906.493	916.666	1168.38	4.40769	2.06199	3.58298	4.5011	PF00188	PTHR10334 PTHR10334:SF223			K13449		AT3G19690	CAP (Cysteine-rich secretory proteins, Antigen 5, and Pathogenesis-related 1 protein) superfamily protein
Vigun05g199800.1	269	41	496	11.955	3.57954	1.04707e-82	1.13607e-80	79.9728	74.0728	62.3899	53.7391	72.3326	40.6334	42.4957	40.3508	41.5566	25.3401	34.767	33.7492	837.201	686.565	754.905	354.516	433.958	443.78	525.065	496.573	465.603	368.446	370.424	343.396	3.39618	2.88593	3.57954	3.52746	PF00249	PTHR10641 PTHR10641:SF567		KOG0048	K09422	GO:0003677
Vigun03g418000.1	4800	742	8859	11.9446	3.57829	5.13315e-36	1.37478e-34	991.457	609.957	869.873	430.855	451.107	341.494	744.56	742.821	737.629	460.728	467.699	301.079	10879.9	11238.7	9174.84	3114.59	3556.78	3159.75	6774.97	8568.43	11233.4	11430.6	9843.08	12095.6	3.66252	3.00639	3.57829	4.76237	PF00407	PTHR31213 PTHR31213:SF11				GO:0006952 GO:0009607
Vigun02g179200.1	236	37	436	11.8867	3.57128	1.4727e-50	6.68636e-49	51.2646	40.2371	35.8563	38.6544	36.5552	26.8008	46.9223	35.7655	27.3896	33.7867	37.2504	36.4137	372.297	347.551	455.942	580.229	504.686	671.307	397.398	453.59	457.471	621.386	575.768	731.462	3.20667	4.10569	3.57128	4.16582	PF01794 PF08022 PF08030 PF08414	PTHR11972 PTHR11972:SF69	EC:1.6.3.1		K13447	GO:0004601 GO:0005509 GO:0016020 GO:0016491 GO:0050664 GO:0055114	AT1G64060	respiratory burst oxidase protein F
Vigun02g084100.1	105	16	193	11.8733	3.56965	1.86092e-20	2.36119e-19	45.1128	16.4606	31.5535	13.1991	13.2221	9.50996	25.6745	14.673	8.50021	33.7867	41.3893	32.8611	187.084	134.142	227.971	94.456	87.5108	133.236	253.413	173.065	153.507	210.54	204.002	240.098	2.56005	3.13298	3.56965	2.59917	PF04387	PTHR11035	EC:4.2.1.134	KOG3187	K10703		AT5G10480	Protein-tyrosine phosphatase-like, PTPLA
Vigun02g140200.1	65	10	120	11.872	3.56949	1.67666e-14	1.49974e-13	18.4553	10.9737	16.4939	47.1395	13.9999	10.3745	7.96794	13.7559	8.50021	9.98244	23.178	14.2102	290.916	282.918	281.964	115.31	110.288	156.809	101.749	149.311	107.76	510.268	328.819	536.033	4.21999	2.41881	3.56949	4.85942	PF12697	PTHR10992 PTHR10992:SF784		KOG1454
Vigun02g145000.1	365	57	674	11.8159	3.56266	3.11769e-35	8.05254e-34	78.9475	27.4344	53.0673	56.5674	33.4441	37.1753	76.1381	47.6873	47.2234	23.0364	38.0782	25.756	518.223	441.45	555.93	731.114	474.716	597.514	722.804	713.753	584.546	252.941	340.898	364.335	3.24872	3.82565	3.56266	3.46335	PF13578	PTHR10509 PTHR10509:SF23	EC:2.1.1.104	KOG1663	K00588	GO:0008171
Vigun07g235000.1	172	27	317	11.8151	3.56256	2.97142e-51	1.36939e-49	63.5681	64.928	63.107	33.9405	27.9997	35.4462	25.6745	31.1801	23.6117	16.8934	14.9001	16.8746	633.279	686.565	674.915	204.859	216.979	203.954	405.077	288.442	257.2	80.4147	59.0531	83.7552	3.38002	2.68389	3.56256	2.19744	PF00447	PTHR10015 PTHR10015:SF139		KOG0627	K09419	GO:0003700 GO:0005634 GO:0006355 GO:0009408 GO:0043565 GO:0046872
Vigun02g114000.1	7764	1212	14316	11.8094	3.56186	1.36708e-61	8.94903e-60	1300.07	1441.22	1041.98	1558.43	1686.21	1115.26	1343.04	1088.55	1205.14	1571.85	1685.37	1876.64	9281.24	6158.35	10795.6	20992.5	19182.9	23801.2	11163.6	15922	15862	25479.8	24610.4	24872.5	2.7938	3.87518	3.56186	3.86806	PF07714	PTHR27001 PTHR27001:SF222	EC:2.7.10.2 EC:2.7.11.1	KOG1187	K04733	GO:0004672 GO:0004713 GO:0005524 GO:0006468
Vigun09g198000.1	273	43	504	11.7927	3.55982	5.72962e-50	2.53863e-48	30.7588	16.4606	22.948	57.5102	31.8886	55.3307	41.6104	44.9361	41.5566	11.5182	10.7612	22.2034	1628.57	1570.68	1544.8	580.229	433.958	530.896	566.34	501.098	443.238	385.991	381.161	667.25	6.07918	3.41625	3.55982	5.01106	PF02365	PTHR31744 PTHR31744:SF6				GO:0003677 GO:0006355	AT2G24430	NAC domain containing protein 38
Vigun03g130800.1	412	65	759	11.7335	3.55256	1.85858e-29	3.69825e-28	164.047	60.3556	138.405	102.764	104.221	75.2151	46.037	74.2821	73.6685	27.6437	28.1447	11.5458	1253.46	1379.23	1681.79	717.62	915.867	964.427	688.248	622.13	965.771	2526.48	3280.13	3237.14	3.57191	3.20256	3.55256	7.06944	PF00407	PTHR31213 PTHR31213:SF11				GO:0006952 GO:0009607
Vigun01g080100.1	1158	182	2135	11.726	3.55164	1.43682e-10	9.5808e-10	151.743	111.566	141.991	103.707	115.11	105.474	221.332	161.403	163.393	248.025	298.003	206.936	5274.83	5430.33	4705.41	1025.52	941.041	1547.59	1930.36	2524.72	1948.82	6927.36	3882.74	8161.94	5.24878	3.43782	3.55164	4.65515	PF03650	PTHR14154 PTHR14154:SF19		KOG1590		GO:0005743 GO:0006850
Vigun03g398500.1	216	34	398	11.6972	3.54809	2.52016e-19	3.01054e-18	9.22763	12.8027	8.6055	49.0251	27.9997	38.0398	25.6745	33.0143	43.4455	36.8583	39.7337	41.7425	639.827	618.274	539.932	247.794	232.563	312.593	302.368	539.557	352.761	861.168	586.505	904.556	5.87506	2.78478	3.54809	4.31309	PF04525	PTHR31087 PTHR31087:SF3					AT2G05910	Protein of unknown function (DUF567)
Vigun10g133300.1	866	137	1596	11.6833	3.54638	1.84198e-100	3.25405e-98	208.134	217.646	190.038	315.835	237.998	264.55	129.258	154.984	125.614	134.379	126.651	171.411	1536.9	1374.35	1772.78	2085.39	1939.62	2118.46	1786.37	1496.51	1505.59	757.36	734.138	917.119	2.92717	2.90821	3.54638	2.47763	PF12708	PTHR31339 PTHR31339:SF12					AT3G61490	Pectin lyase-like superfamily protein
Vigun09g085100.1	391	62	720	11.5437	3.52904	4.63802e-98	7.74662e-96	92.2763	82.3031	45.1789	68.8237	45.8884	40.6334	51.349	69.6968	66.1127	81.3953	94.3676	67.4985	941.033	1131.67	994.874	558.149	608.979	515.523	656.571	756.737	747.202	1102.41	1011.96	971.56	3.80311	3.43718	3.52904	3.66513	PF00010	PTHR13935 PTHR13935:SF59				GO:0003677 GO:0046983
Vigun01g192000.1	136	22	250	11.5331	3.52771	1.66482e-54	8.46511e-53	18.4553	14.6317	23.6651	29.2265	23.3331	31.1235	18.5919	22.0095	24.5562	11.5182	14.9001	13.3221	422.81	435.353	490.938	289.501	226.569	267.498	292.769	233.016	225.685	212.002	194.607	262.433	4.57118	3.22705	3.52771	4.07342	PF12695	PTHR11614 PTHR11614:SF88	EC:2.3.1.22	KOG1455			AT3G62860	alpha/beta-Hydrolases superfamily protein
Vigun06g001300.1	349	56	642	11.5054	3.52424	2.588e-17	2.76016e-16	49.214	21.9475	25.8165	16.0274	19.4443	12.9681	78.7941	66.9456	21.7228	46.0728	27.3169	31.973	984.997	992.653	900.886	295.635	220.575	374.087	492.428	631.18	803.115	2302.78	1652.15	2438.67	4.89153	4.20002	3.52424	5.92319	PF00155	PTHR11808 PTHR11808:SF55	EC:4.4.1.11	KOG0053	K01761	GO:0003824 GO:0009058 GO:0030170	AT1G64660	methionine gamma-lyase
Vigun03g027400.1	124	20	228	11.467	3.51942	1.80461e-23	2.6724e-22	20.5058	22.862	18.6453	11.3135	12.4443	9.50996	16.8212	21.0925	21.7228	8.44668	12.4168	12.4339	176.794	163.41	259.967	656.285	553.836	670.282	183.341	244.328	256.184	731.043	632.137	905.952	3.27473	5.82077	3.51942	6.09059	PF00365	PTHR13697 PTHR13697:SF7	EC:2.7.1.11		K00850	GO:0003872 GO:0005524 GO:0006002 GO:0006096
Vigun11g168900.1	143	23	262	11.4579	3.51827	1.72872e-40	5.55913e-39	6.15175	15.5461	11.474	17.913	17.1109	25.9362	21.2479	23.8436	23.6117	21.5006	17.3835	24.8679	17.773	37.8037	32.9958	56.4282	74.3243	58.4191	239.975	283.918	263.3	65.7938	100.659	51.649	1.4169	1.63376	3.51827	1.77446	PF00182	PTHR22595 PTHR22595:SF61	EC:3.2.1.14	KOG4742	K01183	GO:0004568 GO:0005975 GO:0006032 GO:0016998
Vigun01g010600.1	77	12	142	11.4328	3.51511	0.00206806	0.00622473	8.20233	10.9737	7.17125	6.59954	20.9998	9.50996	13.2799	15.5901	8.50021	13.054	6.62229	7.1051	21.5147	13.4142	20.9973	46.6146	121.077	38.946	147.824	58.8196	220.602	206.154	393.24	152.155	1.08587	2.47725	3.51511	4.81057	PF05368	PTHR10366 PTHR10366:SF352
Vigun10g150301.1	336	55	617	11.2882	3.49675	5.03677e-17	5.25988e-16	25.6323	17.3751	15.0596	26.3981	17.1109	11.239	49.5783	57.775	56.6681	88.3062	91.8843	99.4715	144.99	187.799	179.977	959.28	582.606	1407.18	402.198	709.229	740.086	3199.04	2680.21	2758.34	3.14251	5.75131	3.49675	4.94887	PF00010 PF14215	PTHR11514 PTHR11514:SF40				GO:0046983
Vigun01g228200.1	71	12	130	11.2085	3.48652	1.63868e-24	2.55867e-23	21.5311	20.1185	10.7569	5.65674	19.4443	8.64541	12.3946	6.41944	16.056	5.37516	13.2446	12.4339	82.317	46.3401	85.9891	80.9622	91.1072	74.8174	132.466	111.983	146.391	116.967	72.4743	90.7348	2.03414	2.87104	3.48652	3.1735	PF00069	PTHR27003 PTHR27003:SF102	EC:2.7.11.1	KOG1187		GO:0004672 GO:0004713 GO:0005524 GO:0006468
Vigun03g156200.1	908	149	1667	11.1787	3.48268	2.02202e-17	2.17335e-16	34.8599	33.8357	35.1391	143.304	244.22	121.9	186.804	125.638	135.059	77.5559	102.645	135.885	564.058	269.504	870.89	3618.77	5031.27	3057.26	1127.88	1609.62	2264.99	4772.25	5470.47	4750.32	4.03695	4.5224	3.48268	5.56783	PF00282	PTHR11999 PTHR11999:SF105	EC:4.1.1.15		K01580	GO:0003824 GO:0004351 GO:0006536 GO:0016831 GO:0019752 GO:0030170
Vigun03g001200.1	286	47	525	11.1459	3.47844	2.1493e-63	1.48453e-61	76.8969	69.5004	57.37	11.3135	9.33324	6.91633	56.6609	43.102	41.5566	26.8758	37.2504	31.973	687.534	686.565	668.916	114.083	95.9023	132.212	611.456	521.458	442.222	366.983	414.714	473.217	3.3257	3.63402	3.47844	3.70692	PF12695	PTHR11614 PTHR11614:SF97	EC:3.1.1.23	KOG1455			AT1G73480	alpha/beta-Hydrolases superfamily protein
Vigun05g113700.1	87	14	159	11.1362	3.47719	2.55688e-07	1.29128e-06	28.7082	27.4344	20.7966	17.913	13.9999	13.8327	15.0506	14.673	13.2225	14.5897	28.1447	15.0983	390.07	331.697	403.949	224.486	246.948	295.17	138.225	185.508	154.523	1077.56	514.031	933.87	3.87098	4.06678	3.47719	5.44851
Vigun01g112200.1	200	33	366	11.1039	3.47299	5.16693e-60	3.1999e-58	59.4669	36.5791	41.5933	79.1944	67.666	64.8406	33.6424	26.5948	38.7232	31.4831	33.9392	39.0781	396.618	369.501	449.943	315.262	341.652	385.361	406.037	356.311	336.495	638.931	515.373	508.115	3.14325	2.29964	3.47299	3.9917	PF01210 PF07479	PTHR11728 PTHR11728:SF17	EC:1.1.1.8	KOG2711	K00006	GO:0004367 GO:0005975 GO:0006072 GO:0009331 GO:0016491 GO:0016616 GO:0046168 GO:0051287 GO:0055114	AT2G41540	6-phosphogluconate dehydrogenase family protein
Vigun06g136200.1	411	68	754	11.0636	3.46775	6.4741e-83	7.16545e-81	95.3521	89.6189	107.569	82.9656	72.3326	92.5059	58.4316	74.2821	71.7795	66.8056	53.8061	56.8408	1309.59	1315.81	1339.83	440.386	438.753	500.149	844.711	818.95	598.778	655.014	528.794	668.646	3.7607	2.47665	3.46775	3.38393	PF01055 PF13802 PF16863	PTHR22762 PTHR22762:SF82	EC:3.2.1.20		K01187	GO:0003824 GO:0004553 GO:0005975 GO:0030246	AT5G11720	Glycosyl hydrolases family 31 protein
Vigun02g072500.1	101	17	186	11.0497	3.46594	8.83228e-08	4.64875e-07	32.8093	9.14479	21.5138	13.1991	3.88885	5.18725	16.8212	11.0048	22.6672	6.14304	2.48336	7.99324	59.8669	73.1685	50.9936	69.9219	43.156	49.195	183.341	265.819	108.776	173.988	132.87	125.633	1.53583	2.86491	3.46594	4.70171	PF00201	PTHR11926 PTHR11926:SF214	EC:2.4.1.195	KOG1192	K11820	GO:0008152 GO:0016758	AT1G24100	UDP-glucosyl transferase 74B1
Vigun01g050300.1	629	105	1153	11.018	3.46179	1.14617e-45	4.43643e-44	47.1634	62.1845	39.4419	132.933	95.6657	94.235	123.946	87.121	102.947	152.808	164.729	150.095	564.058	578.031	824.896	1575.08	1168.81	1383.61	744.882	1230.69	1484.24	5266.43	5365.78	5954.99	3.72464	3.6764	3.46179	5.14855	PF02798 PF13410	PTHR11260 PTHR11260:SF195	EC:2.5.1.18	KOG0406		GO:0005515
Vigun03g310801.1	78	13	143	10.9659	3.45495	2.47759e-34	6.18478e-33	17.43	8.23031	7.88838	15.0847	15.5554	10.3745	16.8212	10.0877	12.2781	4.60728	8.27786	4.44069	151.538	113.411	115.985	116.537	128.269	117.863	142.065	130.082	157.573	112.581	140.922	145.176	3.50522	3.14445	3.45495	4.52423		PTHR14237 PTHR14237:SF29	EC:2.8.1.9	KOG2142		GO:0003824
Vigun11g141200.1	626	105	1148	10.9532	3.45328	1.72122e-118	4.69653e-116	151.743	156.376	122.628	62.2242	65.3327	87.3187	95.6153	109.131	109.558	80.6274	103.473	72.8273	2132.76	2267.01	1744.78	672.232	592.197	734.85	1236.35	1157.16	1049.13	5472.59	5318.81	5089.52	3.83439	3.21791	3.45328	5.94979		PTHR33604 PTHR33604:SF2					AT5G60700	glycosyltransferase family protein 2
Vigun03g320100.1	208	35	381	10.936	3.45101	1.03701e-66	7.78715e-65	26.6576	29.2633	19.3624	18.8558	38.8885	28.5299	34.5278	32.0972	37.7787	30.7152	54.6339	37.3018	455.55	474.376	460.942	268.647	236.159	275.697	365.722	425.311	350.727	293.879	402.635	319.666	4.20751	3.1774	3.45101	3.05053		PTHR38224
Vigun08g034200.2	1067	179	1954	10.8922	3.44522	2.25793e-65	1.63753e-63	196.856	184.725	220.157	185.73	233.331	240.343	175.295	181.579	181.338	205.024	199.496	193.614	2404.97	2135.3	2922.63	2430.09	2355.6	2934.28	1957.23	2141.26	1763.8	2405.13	2485.6	2321.41	3.63253	3.54936	3.44522	3.59189	PF02714 PF13967	PTHR13018 PTHR13018:SF31				GO:0016020
Vigun03g015400.1	27	5	50	10.8068	3.43387	8.35386e-09	4.83969e-08	9.22763	1.82896	7.17125	10.3707	6.22216	6.05179	2.65598	5.50238	5.66681	7.6788	6.62229	7.99324	20.5792	17.0727	26.9966	61.335	63.5353	95.3153	38.396	62.213	48.7969	144.746	89.9218	85.1511	1.82647	3.28148	3.43387	3.84251	PF07714 PF14380	PTHR27009 PTHR27009:SF21	EC:3.1.4.46	KOG1187		GO:0004672 GO:0004713 GO:0005524 GO:0006468	AT5G38260	Protein kinase superfamily protein
Vigun07g214700.4	1476	250	2701	10.7939	3.43214	3.5545e-59	2.13883e-57	197.881	161.863	157.05	244.183	199.887	178.096	253.204	287.958	209.672	341.707	355.12	305.519	3137.4	3548.67	2606.67	1664.63	1468.5	1870.43	2784.67	2789.41	2530.32	6118.83	5285.26	5004.37	4.16844	3.00759	3.43214	4.03299	PF00847	PTHR31190				GO:0003677 GO:0003700 GO:0006355	AT5G50080	ethylene response factor 110
Vigun01g042400.1	120	20	219	10.7889	3.43148	6.07463e-16	5.92185e-15	34.8599	29.2633	22.948	34.8833	32.6663	18.1554	27.4451	15.5901	17.9449	4.60728	6.62229	7.1051	384.458	202.433	454.943	452.653	460.331	478.626	188.14	231.885	237.885	122.815	93.9482	121.445	3.58078	4.02123	3.43148	4.20527		PTHR37748 PTHR37748:SF1					AT4G12735
Vigun01g117900.1	187	32	343	10.7781	3.43004	6.56962e-25	1.05324e-23	53.3152	51.2108	47.3303	27.3409	27.222	28.5299	41.6104	32.0972	21.7228	16.8934	24.0058	24.8679	203.922	242.676	163.979	155.791	189.407	190.631	416.596	300.885	311.08	52.6351	99.3166	48.8572	2.00747	2.68898	3.43004	1.61039		PTHR33142 PTHR33142:SF4
Vigun02g127400.1	145	25	266	10.7511	3.42642	4.86777e-06	2.13412e-05	6.15175	4.57239	7.17125	13.1991	11.6666	7.78087	26.5598	20.1754	27.3896	48.3765	48.0116	56.8408	31.8043	25.609	44.9943	33.1209	45.5536	40.9958	210.218	252.246	334.462	3354.02	3923.01	2479.15	2.51666	1.87407	3.42642	5.99256	PF00004 PF14363	PTHR23070 PTHR23070:SF12		KOG0743	K08900	GO:0005524
Vigun09g002300.1	44	8	81	10.6741	3.41604	1.20777e-25	2.00875e-24	41.0117	49.3818	58.0871	14.1419	6.22216	6.05179	8.85327	5.50238	8.50021	29.9473	28.1447	29.3086	208.599	246.334	191.976	63.7884	63.5353	48.1701	88.3107	81.4425	74.2119	67.2559	75.1585	69.796	2.12329	2.73195	3.41604	1.27978	PF13639	PTHR14155				GO:0005515 GO:0008270	AT3G60966	RING/U-box superfamily protein
Vigun01g061900.1	69	12	127	10.67	3.41548	1.06296e-33	2.55843e-32	11.2782	13.7172	17.211	22.627	17.1109	15.5617	9.7386	16.5071	9.44468	10.7503	8.27786	8.88138	194.567	142.679	146.981	161.924	173.823	175.257	128.626	131.213	120.976	146.209	131.527	132.612	3.52015	3.20799	3.41548	3.87802	PF00069 PF08263	PTHR27000 PTHR27000:SF68	EC:2.7.11.1	KOG1187		GO:0004672 GO:0004713 GO:0005524 GO:0006468	AT1G17230	Leucine-rich receptor-like protein kinase family protein
Vigun06g214300.1	557	96	1018	10.6121	3.40763	3.71338e-84	4.31802e-82	122.01	73.1583	100.398	161.217	123.665	134.868	75.2528	92.6234	119.947	84.4668	65.3951	87.0375	1554.67	1390.2	1665.79	980.134	971.011	1022.85	1047.25	1077.98	929.174	619.924	854.928	619.788	3.96342	2.82479	3.40763	3.14436	PF00069 PF08263 PF13855	PTHR27000 PTHR27000:SF75	EC:2.7.11.1	KOG1187		GO:0004672 GO:0004713 GO:0005515 GO:0005524 GO:0006468
Vigun03g219400.1	202	35	370	10.5948	3.40528	4.48522e-22	6.15885e-21	32.8093	32.0067	27.2508	25.4554	25.6664	20.749	27.4451	38.5167	38.7232	79.8596	92.712	81.7087	417.197	356.087	603.924	918.799	607.781	897.809	384.92	345	379.192	975.211	1147.51	868.262	3.90292	5.07607	3.40528	3.55613	PF00924	PTHR31618 PTHR31618:SF5		KOG4629		GO:0016020 GO:0055085
Vigun10g156400.1	51	9	93	10.546	3.39862	2.04651e-12	1.56189e-11	9.22763	0.914479	2.15138	2.82837	6.22216	5.18725	11.5093	8.25357	6.61127	4.60728	5.7945	4.44069	169.311	170.727	121.985	40.4811	53.945	53.2946	84.4711	125.557	68.1123	184.223	174.475	262.433	5.232	3.37508	3.39862	5.38709	PF13639	PTHR14155 PTHR14155:SF99				GO:0003723 GO:0005515 GO:0008270	AT3G60966	RING/U-box superfamily protein
Vigun11g063500.1	389	67	710	10.5412	3.39797	6.09394e-40	1.91935e-38	46.1381	88.7044	27.9679	83.9084	102.666	51.0079	94.73	44.019	63.2793	37.6261	56.2895	69.2748	689.405	549.984	671.915	996.081	1282.69	990.049	595.137	717.147	817.347	868.479	1038.8	844.532	3.55329	3.78227	3.39797	4.07575		PTHR33320 PTHR33320:SF5					AT1G52855
Vigun07g117500.1	545	95	995	10.5305	3.3965	1.05518e-25	1.76669e-24	58.4416	64.0135	64.5413	100.879	80.1103	63.9761	89.418	110.048	84.0576	122.093	84.4342	128.78	1193.6	1059.72	927.883	659.965	640.148	784.045	1232.51	768.048	985.087	84.801	190.581	149.363	4.08849	3.08882	3.3965	0.341114	PF00808	PTHR11064 PTHR11064:SF42				GO:0046982	AT2G47810	nuclear factor Y, subunit B5
Vigun10g029600.1	202	35	369	10.5291	3.39631	9.38668e-28	1.72689e-26	44.0875	36.5791	47.3303	60.3386	62.9994	50.1434	37.1837	33.9313	34.0008	25.3401	28.9725	21.3153	440.583	347.551	597.925	437.932	418.374	442.755	377.24	367.622	361.91	125.739	139.58	157.739	3.43681	2.90462	3.39631	2.48387	PF01453 PF07714	PTHR27002 PTHR27002:SF34	EC:2.7.11.1	KOG1187		GO:0004672 GO:0004674 GO:0004713 GO:0005524 GO:0006468	AT5G60900	receptor-like protein kinase 1
Vigun03g266600.1	1457	253	2661	10.5287	3.39625	4.50796e-131	1.70185e-128	314.765	218.56	265.336	386.544	318.886	302.59	262.057	246.69	249.339	106.735	153.14	127.892	4384.31	4324.26	4363.45	2354.04	2045.12	2436.18	2857.62	2744.16	2379.86	2048.38	1603.83	2201.37	4.03275	2.76149	3.39625	3.91605	PF00561	PTHR10992 PTHR10992:SF838		KOG1454		GO:0003824	AT4G36610	alpha/beta-Hydrolases superfamily protein
Vigun11g206100.1	71	12	130	10.5246	3.3957	8.72338e-32	1.94505e-30	27.6829	22.862	25.8165	8.48512	6.99993	6.91633	18.5919	10.0877	8.50021	3.8394	5.7945	7.1051	236.661	243.895	209.973	100.589	107.89	88.141	165.103	125.557	100.644	65.7938	40.2635	55.8368	3.17679	3.72696	3.3957	3.27376	PF00249	PTHR10641 PTHR10641:SF671		KOG0048	K09422	GO:0003677	AT5G16770	myb domain protein 9
Vigun05g194400.1	35	6	64	10.5119	3.39395	6.11796e-18	6.79037e-17	10.2529	5.48687	7.88838	2.82837	3.88885	8.64541	7.08262	5.50238	5.66681	4.60728	9.93343	4.44069	35.546	36.5843	16.9979	88.3224	62.3365	95.3153	41.2757	91.6228	58.9629	244.168	208.028	220.555	1.91537	4.00101	3.39395	5.14742	PF01221	PTHR11886 PTHR11886:SF49	EC:3.6.4.2	KOG3430	K10418	GO:0005875 GO:0007017
Vigun08g125300.1	243	42	443	10.5025	3.39266	1.57697e-38	4.67813e-37	15.3794	17.3751	15.7768	24.5126	18.6665	15.5617	36.2984	42.1849	48.1679	26.1079	39.7337	30.1967	105.702	59.7543	155.98	328.756	275.719	397.66	396.438	496.573	437.139	460.557	432.162	390.858	2.72755	4.09257	3.39266	3.74041	PF00201	PTHR11926 PTHR11926:SF288	EC:2.4.1.203	KOG1192		GO:0008152 GO:0016758	AT2G30150	UDP-Glycosyltransferase superfamily protein
Vigun05g244600.1	334	58	610	10.4955	3.3917	1.75569e-14	1.56789e-13	90.2257	65.8425	80.318	63.167	55.9994	84.7251	54.8903	48.6043	70.8351	58.3589	62.9117	61.2815	3525.6	3752.33	2780.65	100.589	92.3059	139.386	607.616	804.245	417.823	688.642	432.162	883.617	5.41114	0.704603	3.3917	3.4568	PF00722 PF06955	PTHR31062 PTHR31062:SF18	EC:2.4.1.207		K08235	GO:0004553 GO:0005618 GO:0005975 GO:0006073 GO:0010411 GO:0016762 GO:0042546 GO:0048046
Vigun08g135600.1	1029	179	1878	10.4812	3.38974	1.93312e-91	2.67713e-89	232.741	172.836	162.787	203.643	158.665	123.629	211.593	183.413	142.615	191.202	222.674	206.936	975.643	742.661	875.889	570.416	652.135	559.593	2034.03	1757.8	1843.1	358.211	323.45	358.751	2.1904	1.87477	3.38974	0.744925	PF00847	PTHR31194 PTHR31194:SF6			K13434	GO:0003677 GO:0003700 GO:0006355
Vigun11g018600.1	1667	291	3043	10.4726	3.38855	2.20978e-22	3.09448e-21	196.856	193.869	185.735	175.359	164.887	113.255	290.387	265.031	316.397	503.73	356.776	321.506	11210.1	12200.9	9304.83	709.033	414.777	1107.91	3296.29	3108.39	2725.51	6262.11	4155.19	6523.13	5.82662	2.29898	3.38855	3.84116	PF00892	PTHR31218 PTHR31218:SF19				GO:0016020 GO:0016021 GO:0022857	AT5G07050	nodulin MtN21 /EamA-like transporter family protein
Vigun03g290200.1	938	164	1712	10.4523	3.38575	1.83902e-89	2.46027e-87	150.718	149.06	95.3777	197.043	159.443	124.494	185.919	140.311	165.282	172.005	192.874	255.784	1085.09	918.265	1215.85	2264.49	1938.42	2199.43	1536.8	1795.13	1805.48	2911.01	3119.08	2615.95	3.02621	3.73455	3.38575	3.80016	PF00249	PTHR10641 PTHR10641:SF565		KOG0048	K09422	GO:0003677	AT5G65790	myb domain protein 68
Vigun06g205000.1	78	14	142	10.3829	3.37614	3.66782e-25	5.97761e-24	13.3288	14.6317	6.45413	8.48512	8.55547	6.91633	16.8212	15.5901	8.50021	16.8934	18.2113	14.2102	144.055	162.19	108.986	85.869	95.9023	73.7925	166.063	115.377	143.341	46.7867	49.6583	65.6082	3.59282	3.41517	3.37614	1.71637	PF02365	PTHR31719 PTHR31719:SF29				GO:0003677 GO:0006355	AT1G61110	NAC domain containing protein 25
Vigun03g186700.1	2942	518	5365	10.3496	3.3715	1.27255e-26	2.22526e-25	109.706	227.705	38.7248	388.43	502.439	198.845	793.253	353.069	408.955	383.172	383.265	604.822	1231.01	453.645	1943.75	5660	4943.76	5616.43	4236.03	5699.85	6160.6	6671.5	4964.49	6640.39	3.27001	3.89577	3.3715	3.73641	PF00847	PTHR31677 PTHR31677:SF11				GO:0003677 GO:0003700 GO:0006355	AT4G34410	redox responsive transcription factor 1
Vigun05g302100.1	356	63	649	10.3349	3.36945	4.24357e-62	2.79781e-60	140.465	116.139	106.135	106.535	92.5546	81.2669	66.3995	61.4432	60.4459	26.1079	33.1114	31.0848	694.082	815.829	767.903	570.416	435.157	596.489	740.082	604.032	601.828	293.879	253.66	279.184	2.65065	2.51459	3.36945	3.19454	PF01095	PTHR31707	EC:3.1.1.11		K01051	GO:0005618 GO:0030599 GO:0042545
Vigun08g046300.1	66	12	120	10.3151	3.36669	1.37746e-16	1.39718e-15	45.1128	36.5791	53.7844	21.6842	16.3332	36.3107	9.7386	11.9218	13.2225	3.07152	12.4168	6.21697	23.3855	25.609	20.9973	114.083	95.9023	147.585	124.787	142.524	92.5107	5.84834	13.4212	12.5633	-0.952783	2.26625	3.36669	0.552468	PF00560	PTHR27004 PTHR27004:SF34	EC:2.7.11.1			GO:0005515
Vigun01g217100.1	68	12	124	10.3086	3.36577	1.11981e-29	2.24606e-28	13.3288	22.862	10.7569	13.1991	7.7777	12.9681	8.85327	10.0877	17.0004	6.91092	17.3835	17.7628	90.7358	97.5581	94.988	105.496	141.456	144.51	125.747	148.18	96.5771	90.6493	95.2903	87.943	2.59311	3.52761	3.36577	2.70313		PTHR34673 PTHR34673:SF1					AT3G03341
Vigun06g085600.1	420	75	766	10.2772	3.36138	1.59267e-50	7.19546e-49	74.8463	80.4741	65.9755	69.7665	109.666	108.068	82.3354	74.2821	67.0572	80.6274	97.6788	76.3799	1323.62	1431.66	1359.83	1204.62	1535.64	1016.7	603.776	775.966	919.008	1665.32	1798.44	1765.84	4.21688	3.70793	3.36138	4.35991	PF00069	PTHR13902 PTHR13902:SF49	EC:2.7.11.1		K08867	GO:0004672 GO:0004713 GO:0005524 GO:0006468	AT5G58350	with no lysine (K) kinase 4
Vigun01g130100.1	61	11	111	10.2736	3.36087	3.90246e-19	4.63369e-18	17.43	15.5461	16.4939	12.2563	6.99993	10.3745	5.31196	13.7559	13.2225	6.91092	9.10565	8.88138	127.217	125.606	115.985	90.7758	75.523	130.162	118.068	132.344	81.3281	23.3934	22.816	29.3143	2.89825	3.32268	3.36087	1.6009		PTHR36746
Vigun04g062800.1	401	71	730	10.2701	3.36038	3.61188e-82	3.85813e-80	39.9864	32.0067	35.8563	69.7665	58.3328	58.7888	75.2528	55.9409	82.1687	104.432	76.9841	76.3799	480.806	492.668	553.93	318.942	329.664	323.867	672.889	738.638	779.733	269.024	259.029	293.143	3.82399	2.37948	3.36038	1.6715	PF02458	PTHR31625 PTHR31625:SF5	EC:2.3.1.115			GO:0016747
Vigun03g037300.1	1360	242	2478	10.2266	3.35426	8.06747e-16	7.80932e-15	118.934	243.251	81.0352	322.434	543.661	177.231	381.576	168.74	176.615	130.54	162.246	315.289	2164.56	1428.01	2702.66	2291.48	3146.79	1843.79	2022.51	2541.69	2869.87	2552.8	1738.04	2590.83	3.82816	2.80316	3.35426	3.50044	PF12159	PTHR35473 PTHR35473:SF2					AT1G64355	(1 of 1) PF12159 - Protein of unknown function (DUF3593) (DUF3593)
Vigun01g027401.1	433	77	788	10.1979	3.3502	4.79319e-32	1.07762e-30	139.44	146.317	141.274	99.9358	125.999	102.016	71.7115	75.1992	85.0021	44.5371	55.4617	44.4069	838.137	968.264	623.921	393.771	336.857	404.834	735.283	894.737	735.003	1234	903.245	1123.72	2.50874	1.79173	3.3502	4.4971		PTHR38928
Vigun05g100300.1	43	8	77	10.188	3.3488	3.86146e-18	4.33892e-17	5.12646	1.82896	3.58563	2.82837	3.11108	2.59362	10.6239	2.75119	9.44468	4.60728	8.27786	10.6577	50.5127	21.9506	27.9965	82.1889	91.1072	121.963	73.9122	70.1311	88.4443	210.54	259.029	199.617	3.25253	5.11277	3.3488	4.82905	PF14383	PTHR35499 PTHR35499:SF2					AT5G01370	ALC-interacting protein 1
Vigun01g058300.1	2796	500	5091	10.1808	3.34778	5.12826e-140	2.27951e-137	605.947	640.135	613.142	582.645	477.551	535.151	487.815	504.385	508.124	794.756	702.79	666.992	5137.33	6193.72	4829.39	6541.99	6463.81	6550.11	5466.63	5247.39	4560.47	7177.38	8005.73	7845.07	3.11969	3.61566	3.34778	3.41127	PF02798 PF13410	PTHR11260 PTHR11260:SF195	EC:2.5.1.18	KOG0406	K00799	GO:0005515
Vigun04g128500.1	979	175	1783	10.1784	3.34744	2.02398e-55	1.06246e-53	74.8463	54.8687	63.8241	61.2814	98.7768	68.2988	195.657	180.661	149.226	177.38	132.446	197.167	2101.89	2269.44	1919.76	2011.79	1715.45	2582.74	1620.31	1696.72	2032.19	12712.8	11620	10941.2	5.02261	4.78827	3.34744	6.1205	PF00847	PTHR31190				GO:0003677 GO:0003700 GO:0006355	AT5G50080	ethylene response factor 110
Vigun09g268700.1	148	27	270	10.1501	3.34342	1.17795e-17	1.28211e-16	9.22763	15.5461	15.7768	5.65674	7.7777	7.78087	23.9038	29.346	26.4451	27.6437	42.2171	23.0916	244.145	210.969	199.975	25.7607	35.9634	56.3693	333.085	281.655	194.171	153.519	225.476	199.617	4.0139	2.47675	3.34342	2.63803	PF05142	PTHR31604 PTHR31604:SF4
Vigun10g045000.1	245	44	447	10.145	3.3427	8.00129e-75	6.95608e-73	47.1634	68.5859	68.1269	32.0549	34.2219	17.2908	42.4957	36.6825	52.8902	21.5006	38.9059	19.539	848.426	802.415	961.879	277.234	322.471	298.245	436.754	485.262	417.823	771.981	649.584	699.356	3.82875	3.42562	3.3427	4.72953	PF00810	PTHR10585 PTHR10585:SF36		KOG3106		GO:0006621 GO:0016021 GO:0046923
Vigun05g255300.2	77	14	140	10.1152	3.33846	9.79189e-33	2.26959e-31	49.214	59.4411	39.4419	24.5126	31.1108	12.1036	24.7892	11.0048	5.66681	17.6612	13.2446	15.9865	237.597	218.286	177.978	88.3224	94.7035	105.564	146.865	131.213	141.308	26.3175	37.5793	33.5021	2.09762	2.09122	3.33846	1.05455	PF07795	PTHR33431 PTHR33431:SF2					AT2G28690	Protein of unknown function (DUF1635)
Vigun09g131500.1	1334	240	2428	10.113	3.33814	6.22663e-39	1.87132e-37	94.3268	105.165	73.1468	205.528	288.553	137.462	342.622	195.334	182.282	399.298	368.365	667.88	912.035	519.497	1116.86	3026.27	3237.9	2838.96	1850.69	2453.46	2979.66	5029.57	5403.36	4457.17	3.22452	3.84941	3.33814	3.37469		PTHR33599 PTHR33599:SF4
Vigun07g062100.1	29	5	52	10.1006	3.33636	9.22342e-11	6.23622e-10	2.05058	3.65791	2.8685	3.77116	3.88885	1.72908	5.31196	5.50238	4.72234	0.76788	2.48336	0.888138	112.25	99.997	130.983	42.9345	34.7646	16.3983	72.9523	36.1967	47.7803	23.3934	4.02635	16.751	5.32256	3.3251	3.33636	3.41561		PTHR34207 PTHR34207:SF3					AT3G52740
Vigun11g181700.1	174	32	317	10.0649	3.33126	4.23966e-39	1.28256e-37	18.4553	12.8027	12.1911	32.9977	37.333	20.749	29.2158	26.5948	38.7232	39.1619	49.6672	65.7222	142.184	142.679	169.979	288.275	233.762	271.597	345.564	331.426	274.482	317.273	241.581	357.355	3.38796	3.12327	3.33126	2.56759	PF07690	PTHR23500 PTHR23500:SF109		KOG0254		GO:0016020 GO:0016021 GO:0022891 GO:0055085
Vigun09g158800.1	412	75	750	10.0578	3.33024	1.22536e-96	1.96336e-94	7.17704	13.7172	10.0398	7.54233	5.44439	7.78087	100.927	60.5262	62.3349	82.1632	88.5731	123.451	85.1232	25.609	145.982	299.315	191.805	346.415	569.22	824.606	856.995	4462.28	4365.91	4518.59	3.0529	5.33374	3.33024	5.50361	PF07645 PF07714 PF13947	PTHR27005 PTHR27005:SF32	EC:2.7.11.1	KOG1187		GO:0004672 GO:0004713 GO:0005509 GO:0005515 GO:0005524 GO:0006468 GO:0030247	AT1G21240	wall associated kinase 3
Vigun09g025600.1	32	6	59	10.0547	3.3298	4.76126e-18	5.32315e-17	8.20233	8.23031	7.17125	13.1991	11.6666	12.9681	3.54131	4.58532	9.44468	3.8394	5.7945	4.44069	115.057	104.875	115.985	63.7884	81.5169	70.7178	73.9122	61.0819	41.6807	29.2417	41.6056	27.9184	3.83101	2.51344	3.3298	2.81092	PF07714	PTHR27009 PTHR27009:SF17	EC:2.7.11.1	KOG1187	K04733	GO:0004672 GO:0004713 GO:0005524 GO:0006468
Vigun03g366300.1	181	33	329	10.0527	3.32952	4.76819e-39	1.44086e-37	49.214	48.4674	40.159	50.9107	45.1107	45.8207	30.1011	28.429	39.6676	43.0013	48.0116	42.6306	728.692	647.542	569.928	342.249	304.49	421.232	400.278	294.098	292.781	301.19	284.529	325.249	3.81956	2.91252	3.32952	2.76901		PTHR35121 PTHR35121:SF2					AT2G46490
Vigun10g080600.1	1491	270	2711	10.0248	3.32551	1.55535e-35	4.07839e-34	167.123	201.185	104.7	351.661	440.996	261.092	318.718	200.837	291.841	111.343	153.968	247.79	1440.55	652.42	1744.78	3261.8	3424.91	3335.01	2136.74	3046.18	2951.19	3235.6	3834.43	3212.01	3.02032	3.24953	3.32551	4.32474	PF14383	PTHR35499 PTHR35499:SF2					AT5G01370	ALC-interacting protein 1
Vigun03g156100.1	107	20	195	10.0072	3.32297	1.06112e-15	1.01752e-14	4.10117	3.65791	6.45413	18.8558	30.333	20.749	19.4772	19.2583	19.8338	9.98244	13.2446	11.5458	49.5773	18.2921	61.9922	366.783	486.704	313.618	112.308	211.524	262.283	422.543	472.425	442.507	3.19167	4.06072	3.32297	5.26541	PF00282	PTHR11999 PTHR11999:SF105	EC:4.1.1.15		K01580	GO:0003824 GO:0004351 GO:0006536 GO:0016831 GO:0019752 GO:0030170
Vigun04g067600.2	2317	421	4213	9.99882	3.32176	3.3336e-37	9.42045e-36	224.539	210.33	159.202	530.791	543.661	375.211	508.178	365.908	390.065	315.599	272.342	439.628	4215.94	2887.72	5012.37	7470.61	6646.03	8215.56	3691.77	4829.99	4118.25	10225.8	9942.4	8058.65	4.35014	3.94534	3.32176	4.77976	PF00122 PF00689 PF00690 PF12710	PTHR24093 PTHR24093:SF292	EC:3.6.3.8		K01537	GO:0000166 GO:0005388 GO:0005524 GO:0016020 GO:0016021 GO:0046872 GO:0070588	AT3G22910	ATPase E1-E2 type family protein / haloacid dehalogenase-like hydrolase family protein
Vigun03g119900.1	885	161	1608	9.97166	3.31783	3.67889e-28	6.90173e-27	8.20233	3.65791	6.45413	19.7986	13.9999	15.5617	167.327	156.818	159.615	221.917	202.808	173.187	351.718	347.551	341.957	372.917	365.627	419.182	1879.48	1599.44	1344.96	751.512	858.955	999.479	5.82916	4.5518	3.31783	2.12601	PF02679		EC:4.4.1.19			GO:0003824 GO:0019295	AT4G21320	Aldolase-type TIM barrel family protein
Vigun03g294700.1	43	8	79	9.97149	3.31781	3.9939e-13	3.20898e-12	12.3035	7.31583	2.8685	7.54233	6.22216	7.78087	7.96794	9.17063	6.61127	13.8218	19.8669	15.9865	137.507	154.873	151.981	30.6675	61.1377	70.7178	66.233	98.4097	72.1787	254.403	178.502	286.164	4.30452	2.9152	3.31781	3.85553	PF16913	PTHR31376 PTHR31376:SF16				GO:0005215 GO:0016021
Vigun10g074400.1	245	45	445	9.94901	3.31455	1.61972e-53	7.9996e-52	22.5564	13.7172	32.9878	55.6247	62.9994	57.0597	52.2343	37.5996	44.39	19.9649	24.0058	13.3221	191.761	134.142	229.971	635.431	561.028	664.132	476.11	424.18	435.105	140.36	217.423	226.139	3.00464	3.40471	3.31455	3.34935	PF00230	PTHR19139 PTHR19139:SF90		KOG0223	K09872	GO:0005215 GO:0006810 GO:0016020	AT4G00430	plasma membrane intrinsic protein 1;4
Vigun09g085800.1	169	31	308	9.91915	3.31022	8.39802e-26	1.41295e-24	29.7335	15.5461	23.6651	32.9977	26.4442	25.9362	38.9544	20.1754	34.0008	4.60728	13.2446	4.44069	203.922	247.554	236.97	224.486	245.75	188.581	363.802	279.393	280.582	20.4692	53.6847	113.07	3.31983	2.94794	3.31022	3.07013	PF00484	PTHR11002 PTHR11002:SF18	EC:4.2.1.1	KOG1578	K01673	GO:0004089 GO:0008270
Vigun03g207700.1	132	24	240	9.90631	3.30835	5.74544e-45	2.16902e-43	38.9611	34.7502	15.7768	14.1419	21.7776	16.4263	32.7571	22.9266	17.0004	17.6612	17.3835	12.4339	237.597	192.677	212.973	168.058	158.239	201.904	274.531	243.196	202.304	173.988	199.975	157.739	2.84561	3.33494	3.30835	3.48527	PF00445	PTHR11240 PTHR11240:SF19	EC:3.1.27.1	KOG1642	K01166	GO:0003723 GO:0033897	AT2G02990	ribonuclease 1
Vigun03g374900.1	71	13	129	9.9052	3.30819	1.43926e-30	3.01403e-29	19.4805	9.14479	10.0398	5.65674	11.6666	5.18725	18.5919	11.0048	9.44468	1.53576	1.65557	3.55255	142.184	163.41	153.981	142.297	134.263	139.386	148.784	110.852	127.075	70.1801	68.448	80.9634	3.57119	4.20772	3.30819	5.0251	PF00847	PTHR32467 PTHR32467:SF20			K09285	GO:0003677 GO:0003700 GO:0006355 GO:0007275
Vigun06g000201.1	33	6	60	9.90235	3.30777	2.25373e-17	2.41582e-16	9.22763	4.57239	7.17125	3.77116	0.77777	0.864541	7.08262	8.25357	2.8334	6.91092	6.62229	7.1051	19.6438	25.609	12.9984	26.9874	14.3853	51.2448	44.1554	75.7868	59.9795	263.175	308.687	265.225	1.47387	4.09666	3.30777	5.34198	PF00010 PF14215	PTHR11514 PTHR11514:SF40				GO:0046983
Vigun11g072700.1	1577	291	2863	9.82703	3.29676	4.14946e-15	3.85034e-14	475.735	383.167	352.109	232.869	251.22	287.892	355.016	269.617	249.339	191.97	215.224	203.384	9136.25	8515.6	8749.9	1351.82	1439.73	2456.68	2466.94	3439.82	2681.79	9133.65	5575.15	10282.3	4.44635	2.76519	3.29676	5.3551	PF00232	PTHR10353 PTHR10353:SF46	EC:3.2.1.21		K01188	GO:0004553 GO:0005975	AT5G54570	beta glucosidase 41
Vigun09g210000.1	3441	639	6244	9.77007	3.28837	1.61737e-17	1.74796e-16	392.687	507.536	276.093	1121.92	1276.32	644.083	766.693	563.994	586.514	390.083	442.866	626.137	4139.23	1868.24	5091.36	5197.53	7125.54	4645.85	5317.84	6659.06	6754.3	4256.13	3515	4094.23	3.23806	2.47965	3.28837	3.02362		PTHR31182 PTHR31182:SF5
Vigun03g417900.1	3506	653	6359	9.74482	3.28464	4.0215e-33	9.46444e-32	678.743	459.983	585.174	410.114	561.55	400.283	670.193	590.589	697.017	597.411	796.33	555.974	10452.4	10414.3	8354.95	3291.24	4103.42	3503.09	4706.38	6337.81	8034.2	12132.4	10298.1	13060.2	4.08329	2.98973	3.28464	4.1861	PF00407	PTHR31213 PTHR31213:SF11				GO:0006952 GO:0009607
Vigun03g381900.1	415	77	753	9.72263	3.28135	7.48632e-18	8.24932e-17	58.4416	89.6189	39.4419	275.295	206.109	165.992	115.978	56.8579	59.5015	64.5019	72.8452	90.5901	1405	1209.72	1369.83	641.564	810.374	657.983	624.894	816.688	817.347	1799.83	1038.8	1830.05	4.40944	1.70447	3.28135	4.35631	PF05553	PTHR33098 PTHR33098:SF3					AT5G57510	(1 of 28) PF05553 - Cotton fibre expressed protein (DUF761)
Vigun08g141600.1	698	131	1266	9.67866	3.27481	6.20096e-54	3.12418e-52	142.516	192.955	140.557	136.705	147.776	139.191	111.551	146.73	134.114	99.0566	144.863	98.5833	2017.7	1625.56	1891.76	1178.86	1137.64	1336.46	1376.5	1243.13	1178.24	1562.97	1763.54	1240.97	3.53947	3.10805	3.27481	3.73721	PF02990	PTHR10766 PTHR10766:SF58				GO:0016021
Vigun08g006700.1	188	35	340	9.67521	3.27429	6.04653e-39	1.81917e-37	27.6829	21.033	30.8364	12.2563	19.4443	12.9681	32.7571	33.9313	38.7232	1.53576	1.65557	1.77628	137.507	140.24	112.986	142.297	137.86	122.987	335.965	298.623	385.292	111.118	130.185	73.9838	2.29621	3.17396	3.27429	5.98797		PTHR33670 PTHR33670:SF2
Vigun06g039200.1	138	26	251	9.66827	3.27326	1.59998e-39	4.95993e-38	41.0117	33.8357	21.5138	32.9977	24.8886	29.3944	27.4451	20.1754	30.223	26.8758	25.6614	24.8679	55.1898	69.5101	86.989	317.715	276.918	369.987	213.098	268.082	271.433	191.533	194.607	221.951	1.13542	3.46623	3.27326	2.97379		PTHR33726 PTHR33726:SF3					AT1G06475
Vigun05g285500.1	139	26	252	9.65689	3.27156	3.72967e-21	4.90626e-20	8.20233	6.40135	8.6055	27.3409	34.2219	14.6972	32.7571	20.1754	25.5006	7.6788	20.6947	20.4272	192.697	134.142	193.976	407.265	299.695	507.323	233.255	277.131	247.034	741.277	595.9	598.85	4.488	3.99303	3.27156	5.31006	PF00704 PF07714 PF08276	PTHR27002 PTHR27002:SF5	EC:2.7.11.1 EC:3.2.1.14	KOG1187		GO:0004553 GO:0004672 GO:0004713 GO:0005524 GO:0005975 GO:0006468
Vigun09g203150.1	37	7	68	9.64176	3.2693	8.97814e-08	4.72102e-07	4.10117	1.82896	3.58563	7.54233	19.4443	11.239	6.19729	8.25357	6.61127	5.37516	6.62229	5.32883	53.319	59.7543	68.9913	69.9219	87.5108	70.7178	71.0325	79.1802	52.8633	86.263	143.606	48.8572	4.25799	2.57737	3.2693	4.00782
Vigun06g004600.1	1003	189	1818	9.60819	3.26426	1.74477e-104	3.33917e-102	169.173	117.053	132.668	234.755	223.22	187.605	184.148	190.749	192.671	159.719	133.274	173.187	2113.11	2623.09	2011.75	1251.23	1069.31	1216.55	1833.41	1855.08	1764.82	2817.44	2901.66	2780.67	4.00979	2.4539	3.26426	4.18847	PF05678	PTHR33179 PTHR33179:SF7					AT4G15120	VQ motif-containing protein
Vigun07g131600.1	110	21	200	9.60633	3.26399	3.19146e-11	2.23403e-10	2.05058	1.82896	4.30275	5.65674	13.9999	12.1036	19.4772	20.1754	22.6672	3.07152	3.31114	3.55255	31.8043	34.1453	25.9967	50.2947	95.9023	75.8423	242.854	160.623	195.187	178.374	240.239	135.404	3.49021	2.80552	3.26399	5.80124	PF00182	PTHR22595 PTHR22595:SF35	EC:3.2.1.14	KOG4742		GO:0004568 GO:0005975 GO:0006032 GO:0016998	AT1G02360	Chitinase family protein
Vigun07g165200.1	131	25	237	9.59522	3.26232	1.67035e-45	6.40238e-44	51.2646	32.9212	35.8563	31.1121	31.1108	31.1235	24.7892	20.1754	29.2785	12.2861	14.0724	8.88138	316.172	328.039	304.961	116.537	97.1011	146.56	287.01	225.098	200.27	125.739	112.738	115.861	2.98313	1.94812	3.26232	3.32985	PF03168	PTHR31852 PTHR31852:SF48					AT1G54540	Late embryogenesis abundant (LEA) hydroxyproline-rich glycoprotein family
Vigun05g223600.1	69	13	126	9.56917	3.25839	0.000348761	0.00120039	27.6829	10.0593	19.3624	5.65674	6.99993	8.64541	9.7386	17.4242	12.2781	12.2861	9.10565	4.44069	121.605	114.631	103.987	65.0151	59.9389	56.3693	71.9924	154.967	150.457	650.628	300.634	665.854	2.5748	3.0895	3.25839	5.9681	PF01397 PF03936	PTHR31225 PTHR31225:SF13	EC:3.1.7.11		K15086	GO:0000287 GO:0008152 GO:0010333 GO:0016829
Vigun11g186900.1	439	83	795	9.55974	3.25697	1.96181e-60	1.22876e-58	146.617	190.212	156.333	87.6795	83.2214	95.0996	107.125	76.1162	66.1127	175.077	201.98	190.062	869.941	1003.63	757.904	837.837	791.194	874.236	886.947	826.868	669.94	448.86	547.584	435.527	2.41574	3.23431	3.25697	1.33628	PF00403	PTHR22814 PTHR22814:SF155		KOG1603		GO:0030001 GO:0046872	AT4G38580	farnesylated protein 6
Vigun09g184300.1	239	46	433	9.50279	3.24835	1.03598e-20	1.33103e-19	29.7335	56.6977	29.4021	82.0228	131.443	57.0597	76.1381	31.1801	29.2785	34.5546	38.9059	57.729	395.683	257.309	363.954	287.048	499.891	319.767	401.238	443.409	453.404	282.182	217.423	261.037	3.13412	2.03243	3.24835	2.53557	PF00169 PF00620	PTHR23176 PTHR23176:SF42		KOG4271		GO:0006367 GO:0007165	AT4G24580	Rho GTPase activation protein (RhoGAP) with PH domain
Vigun03g080500.1	37	7	66	9.50196	3.24823	1.82958e-12	1.4045e-11	5.12646	3.65791	2.15138	8.48512	7.7777	6.05179	6.19729	11.0048	3.77787	11.5182	11.589	6.21697	45.8356	34.1453	62.992	122.67	118.679	86.0912	42.2356	75.7868	81.3281	162.291	182.528	120.049	3.70862	3.87517	3.24823	3.98666	PF00782	PTHR10159 PTHR10159:SF339	EC:3.1.3.48	KOG1718		GO:0003779 GO:0006470 GO:0008138 GO:0016311 GO:0016791
Vigun01g198600.1	630	120	1140	9.46508	3.24262	4.43589e-31	9.52834e-30	266.576	321.896	242.388	138.59	129.888	160.805	127.487	107.296	126.559	132.843	177.146	162.529	1586.47	1599.95	1362.83	1348.14	1119.66	1590.64	1087.57	1229.56	1103.01	4955.01	3752.56	4151.47	2.45295	3.24093	3.24262	4.76627	PF03106	PTHR31221 PTHR31221:SF23				GO:0003700 GO:0006355 GO:0043565	AT2G47260	WRKY DNA-binding protein 23
Vigun08g165500.1	1669	319	3019	9.45601	3.24123	1.47123e-40	4.74219e-39	238.893	110.652	186.453	377.116	251.22	220.458	255.86	309.05	392.899	123.629	111.751	124.339	3909.12	3687.69	5040.36	3184.51	2280.08	3307.34	3310.69	2946.64	2799.72	3875.99	3504.27	3823.42	4.5593	3.36941	3.24123	4.96096	PF00394 PF07731 PF07732	PTHR11709 PTHR11709:SF22	EC:1.10.3.2		K05909	GO:0005507 GO:0016491 GO:0046274 GO:0048046 GO:0052716 GO:0055114	AT2G40370	laccase 5
Vigun01g050400.1	160	31	289	9.38425	3.23024	1.76592e-18	2.01441e-17	31.784	20.1185	25.8165	20.7414	17.1109	12.1036	37.1837	17.4242	37.7787	26.8758	48.0116	53.2883	121.605	109.753	149.981	306.675	185.811	207.029	201.579	306.541	358.86	1345.12	1656.17	1712.79	2.29473	3.80763	3.23024	5.20078	PF13417 PF14497	PTHR11260 PTHR11260:SF317	EC:2.5.1.18	KOG0406	K00799	GO:0005515	AT1G78380	glutathione S-transferase TAU 19
Vigun07g146300.1	38	7	68	9.37714	3.22915	4.77484e-20	5.95698e-19	13.3288	9.14479	11.474	11.3135	6.99993	11.239	10.6239	6.41944	4.72234	9.21456	9.93343	6.21697	97.2837	91.4607	82.9895	96.9094	77.9206	94.2904	59.5137	82.5737	62.0127	102.346	119.448	134.008	3.00081	3.1869	3.22915	3.81017	PF00571 PF16561	PTHR13780 PTHR13780:SF54		KOG1764
Vigun01g165200.1	187	36	338	9.36335	3.22702	9.37662e-19	1.09357e-17	11.2782	5.48687	7.17125	17.913	13.2221	11.239	28.3305	38.5167	41.5566	56.8231	37.2504	28.4204	391.006	457.303	454.943	145.977	135.462	165.008	330.205	377.803	307.014	757.36	554.294	871.054	5.76677	3.39723	3.22702	4.15534	PF00201	PTHR11926 PTHR11926:SF248	EC:2.4.1.203	KOG1192	K13496	GO:0008152 GO:0016758	AT2G36800	don-glucosyltransferase 1
Vigun01g008000.1	187	36	338	9.34673	3.22446	9.06296e-30	1.82845e-28	27.6829	38.4081	43.0275	63.167	66.1105	21.6135	40.7251	41.2678	26.4451	79.0917	73.673	67.4985	644.505	315.844	852.892	571.643	683.304	624.162	127.667	375.541	510.334	2978.27	2984.87	3059.86	4.0546	3.63847	3.22446	5.35631	PF00150	PTHR10551 PTHR10551:SF13	EC:3.2.1.58			GO:0004553 GO:0005975 GO:0007015 GO:0051015
Vigun09g159100.1	73	14	133	9.34272	3.22384	3.26447e-35	8.41585e-34	3.07588	2.74344	5.737	13.1991	10.111	16.4263	21.2479	11.9218	9.44468	15.3576	18.2113	27.5323	6.54794	2.43895	14.9981	35.5743	22.7768	40.9958	94.0701	151.574	152.49	719.346	708.638	703.544	1.05345	1.32202	3.22384	5.12454	PF07645 PF07714 PF13947	PTHR27005 PTHR27005:SF32	EC:2.7.11.1	KOG1187		GO:0004672 GO:0004713 GO:0005509 GO:0005515 GO:0005524 GO:0006468 GO:0030247	AT1G21240	wall associated kinase 3
Vigun05g263900.1	700	136	1264	9.32477	3.22107	9.03815e-52	4.24331e-50	106.63	114.31	98.9633	102.764	135.332	105.474	140.767	141.228	124.67	115.182	168.868	189.173	701.565	476.815	869.89	2655.81	2417.94	3102.36	970.458	1340.41	1481.19	4643.58	4145.8	4349.69	2.6787	4.57274	3.22107	4.7952		PTHR33984 PTHR33984:SF2				GO:0005515	AT4G12070
Vigun09g259000.1	33	6	59	9.31894	3.22017	7.50344e-10	4.71687e-09	5.12646	5.48687	7.17125	8.48512	5.44439	3.45817	9.7386	5.50238	3.77787	4.60728	4.96672	5.32883	95.4129	141.459	101.987	121.443	64.734	80.9668	77.7518	58.8196	40.664	45.3246	40.2635	57.2327	4.25199	3.94148	3.22017	3.26055							AT5G42290	transcription activator-related
Vigun02g127800.1	96	19	173	9.31223	3.21913	1.52505e-42	5.27337e-41	29.7335	10.9737	22.2309	21.6842	12.4443	19.0199	20.3625	14.673	20.7783	13.054	11.589	8.88138	393.812	410.963	361.954	228.166	163.034	212.153	186.22	141.393	192.138	312.886	256.344	323.853	4.21239	3.50491	3.21913	4.73551	PF00403	PTHR22814 PTHR22814:SF132	EC:3.6.3.3	KOG1603		GO:0030001 GO:0046872	AT3G05920	Heavy metal transport/detoxification superfamily protein
Vigun08g069800.1	221	43	400	9.25846	3.21077	9.05218e-65	6.47972e-63	56.391	45.7239	41.5933	27.3409	18.6665	24.2072	35.4131	44.019	50.0568	76.0202	70.3618	54.1764	538.802	559.739	554.93	338.569	354.838	332.066	425.235	401.557	372.076	416.694	369.082	406.213	3.52428	3.86838	3.21077	2.57128	PF12937 PF13516	PTHR24006		KOG1947	K03875	GO:0005515	AT1G21410	F-box/RNI-like superfamily protein
Vigun01g155700.1	711	139	1283	9.25178	3.20973	5.00535e-16	4.90027e-15	78.9475	228.62	117.609	102.764	46.6662	143.514	176.18	123.804	116.17	308.688	123.34	121.675	519.158	489.01	506.936	532.388	630.557	953.153	1495.52	1015.77	1338.86	362.597	265.739	256.849	1.83329	2.85271	3.20973	0.676868	PF13410 PF13417	PTHR11260 PTHR11260:SF222	EC:2.5.1.18	KOG0406		GO:0005515	AT5G02790	Glutathione S-transferase family protein
Vigun01g170600.1	469	92	846	9.24704	3.20899	9.15367e-16	8.82976e-15	52.2899	123.455	38.0076	83.9084	66.8882	54.4661	144.308	64.1944	66.1127	56.8231	58.7728	106.577	1810.97	1546.3	1935.76	435.479	642.545	547.294	766.959	908.31	864.111	1691.63	888.481	1696.04	4.63008	2.98518	3.20899	4.26656
Vigun09g186700.1	310	61	560	9.23066	3.20643	1.32805e-62	8.90504e-61	133.288	168.264	125.497	104.65	104.221	130.546	45.1517	66.0285	70.8351	39.1619	33.1114	35.5255	783.882	847.536	788.9	246.567	274.52	210.104	618.175	598.376	463.57	23.3934	65.7637	43.2735	2.50272	1.10719	3.20643	0.296895	PF00010	PTHR31945 PTHR31945:SF6				GO:0046983
Vigun09g178400.1	3810	747	6873	9.20341	3.20217	6.85863e-55	3.53303e-53	626.453	811.142	331.312	1016.33	1077.99	548.119	1197.85	387.001	655.461	355.529	355.12	792.219	8659.18	7013.2	8075.98	3489.96	4623.69	3057.26	7268.36	6596.84	6753.28	3064.53	2925.81	3052.88	3.7469	2.07981	3.20217	2.58912		PTHR34046 PTHR34046:SF3					AT1G35210
Vigun05g185000.1	7180	1408	12953	9.20169	3.2019	2.31943e-13	1.89564e-12	739.235	876.985	676.249	1111.55	1223.43	1130.82	1497.97	1351.75	1373.26	1453.6	1592.66	1275.37	22336.9	23655.4	23456	5691.89	5037.27	6779.69	11802	13349.8	13706.8	50042.8	30180.2	45978.8	4.92097	2.33682	3.2019	4.86801	PF01453	PTHR32444 PTHR32444:SF13					AT1G78860	D-mannose binding lectin protein with Apple-like carbohydrate-binding domain
Vigun10g008600.1	104	20	187	9.1918	3.20035	1.40276e-09	8.63497e-09	7.17704	5.48687	2.8685	7.54233	5.44439	3.45817	27.4451	14.673	18.8894	28.4116	22.3502	25.756	87.9295	58.5348	181.977	191.365	154.642	241.875	154.544	186.639	219.586	636.007	409.346	633.748	4.40228	5.15982	3.20035	4.45575	PF00847	PTHR31190 PTHR31190:SF21			K09286	GO:0003677 GO:0003700 GO:0006355
Vigun05g155900.1	56	11	100	9.18884	3.19988	1.00139e-08	5.76022e-08	29.7335	21.9475	27.9679	16.9702	22.5553	14.6972	13.2799	11.0048	8.50021	17.6612	20.6947	23.9797	218.888	181.702	130.983	39.2544	27.5719	39.9709	140.145	105.197	55.9131	29.2417	24.1581	39.0858	2.73854	0.977904	3.19988	0.569171	PF02519	PTHR31374 PTHR31374:SF56			K14488	GO:0009405 GO:0009733	AT3G60690	SAUR-like auxin-responsive protein family
Vigun10g044700.1	326	64	589	9.18606	3.19945	5.93396e-58	3.46471e-56	96.3774	66.7569	99.6804	31.1121	46.6662	37.1753	66.3995	56.8579	68.9461	43.7692	62.9117	62.1697	1559.35	1446.3	1610.8	763.008	586.203	800.444	507.787	675.294	582.513	671.097	888.481	771.944	4.13466	4.22498	3.19945	3.78745	PF00067	PTHR24298 PTHR24298:SF74		KOG0156	K17961	GO:0004497 GO:0005506 GO:0016705 GO:0020037 GO:0055114	AT3G25180	cytochrome P450, family 82, subfamily G, polypeptide 1
Vigun09g052400.1	132622	26074	239169	9.17263	3.19734	1.10948e-143	5.27176e-141	24116.9	19430.8	19971.2	26144.5	25181.9	22961.4	23722.3	26140.9	28359.5	22374.5	20409.1	17945.7	311891	360355	332465	177421	168420	170591	251416	245728	220365	210795	211032	205813	3.98345	2.79738	3.19734	3.36947	PF02095	PTHR32093 PTHR32093:SF16				GO:0005199 GO:0005576
Vigun10g008500.1	976	193	1759	9.13391	3.19123	2.77307e-23	4.08025e-22	19.4805	36.5791	20.7966	67.8809	84.7769	50.1434	265.598	138.477	173.782	215.006	222.674	488.476	438.712	162.19	636.92	2215.42	1834.13	2294.74	1206.59	2017.96	2053.53	4376.02	3517.69	4321.77	4.0095	4.96732	3.19123	3.72131	PF00847	PTHR31190 PTHR31190:SF21				GO:0003677 GO:0003700 GO:0006355
Vigun02g160700.1	5722	1132	10311	9.1084	3.1872	8.33023e-22	1.13146e-20	111.757	149.974	83.9037	316.778	266.775	171.179	1439.54	1022.53	934.079	1583.37	2074.43	2707.04	1527.54	568.276	2427.69	20110.5	16362.1	25132.5	6808.56	11855.5	12269.4	40002.7	34022.7	41458.8	3.71012	6.35094	3.1872	4.18143	PF06200 PF09425	PTHR33077 PTHR33077:SF13			K13464
Vigun07g137500.1	4453	882	8023	9.09901	3.18571	1.77931e-50	8.01244e-49	740.261	1000.44	523.501	830.599	1207.1	503.163	1005.73	757.494	882.133	639.644	908.081	865.046	10607.7	10004.6	11135.6	5410.98	4658.45	5753.76	9786.17	6954.29	7329.69	3329.17	3406.29	3566.58	3.80958	2.63865	3.18571	2.09417	PF01501	PTHR11183 PTHR11183:SF59	EC:2.4.1.123	KOG1950	K18819	GO:0016757	AT2G47180	galactinol synthase 1
Vigun01g142900.1	116	23	210	9.09082	3.18441	8.28752e-18	9.11032e-17	4.10117	4.57239	10.0398	5.65674	7.7777	10.3745	13.2799	26.5948	29.2785	39.1619	35.5948	37.3018	215.147	302.43	188.976	804.716	522.667	1059.74	143.985	228.492	256.184	3729.78	3047.95	3428.38	5.23866	6.64763	3.18441	6.50904	PF00249	PTHR10641 PTHR10641:SF523		KOG0048	K09422	GO:0003677
Vigun10g030900.1	2642	524	4761	9.08488	3.18347	4.16312e-24	6.3528e-23	114.833	131.685	60.9556	296.036	270.664	127.952	714.459	472.288	385.343	562.088	658.09	985.833	2546.21	1545.08	3120.61	5468.63	4148.97	5604.13	3818.48	5229.29	5234.48	8826.61	7032.69	9483.88	4.55185	4.4537	3.18347	3.52209	PF00069 PF07714	PTHR24351 PTHR24351:SF69	EC:2.7.11.1	KOG0610		GO:0004672 GO:0004674 GO:0004713 GO:0005524 GO:0006468	AT3G25250	AGC (cAMP-dependent, cGMP-dependent and protein kinase C) kinase family protein
Vigun03g245900.1	218	43	393	9.08382	3.1833	3.00478e-63	2.05481e-61	66.644	68.5859	50.9159	49.9679	59.8883	55.3307	46.9223	39.4337	43.4455	73.7165	68.7062	55.0646	487.354	460.962	504.936	355.743	339.254	443.78	447.313	359.704	372.076	345.052	308.687	311.29	2.96478	2.78531	3.1833	2.28881	PF00179	PTHR24068	EC:6.3.2.19	KOG0417	K06689
Vigun11g194300.1	861	171	1551	9.0786	3.18247	8.31972e-36	2.20889e-34	236.842	171.922	218.723	196.1	218.553	203.167	190.345	153.15	169.06	100.592	116.718	151.872	3254.33	3391.36	4310.46	1572.63	1331.84	1508.65	1559.84	1475.01	1618.43	1188.68	1354.2	1317.75	4.12601	2.83654	3.18247	3.38643	PF00067	PTHR24296 PTHR24296:SF3	EC:1.14.15.3	KOG0157	K15402	GO:0004497 GO:0005506 GO:0016705 GO:0020037 GO:0055114	AT5G23190	cytochrome P450, family 86, subfamily B, polypeptide 1
Vigun01g138700.1	758	151	1366	9.06523	3.18034	1.91798e-91	2.66957e-89	247.095	234.107	199.361	231.927	234.887	248.988	144.308	134.808	172.838	172.773	221.019	183.845	1102.86	1128.02	1241.84	1322.38	1363.01	1364.14	1484	1409.41	1203.66	2070.31	2048.07	1679.29	2.35127	2.50012	3.18034	3.32724	PF02309	PTHR31734 PTHR31734:SF8			K14484	GO:0005634 GO:0006355	AT5G43700	AUX/IAA transcriptional regulator family protein
Vigun11g171000.1	29	6	52	9.05835	3.17925	9.62491e-15	8.75711e-14	4.10117	8.23031	7.88838	3.77116	1.55554	2.59362	6.19729	6.41944	4.72234	9.21456	6.62229	8.88138	95.4129	87.8023	76.9903	45.3879	29.9695	48.1701	57.5939	48.6393	50.8301	48.2488	24.1581	36.2939	3.68581	3.96313	3.17925	2.13672	PF04535	PTHR32021 PTHR32021:SF4					AT1G49405	Uncharacterised protein family (UPF0497)
Vigun05g282300.1	37	7	66	9.02601	3.17409	2.28605e-12	1.74085e-11	12.3035	21.9475	3.58563	6.59954	8.55547	12.1036	7.96794	5.50238	8.50021	4.60728	7.45007	3.55255	120.669	140.24	112.986	39.2544	23.9756	29.722	92.1503	64.4753	41.6807	10.2346	14.7633	22.3347	3.30478	1.76977	3.17409	1.60037	PF00847	PTHR31985 PTHR31985:SF23				GO:0003677 GO:0003700 GO:0006355
Vigun07g097400.1	122	24	220	9.02346	3.17368	5.2676e-23	7.64857e-22	16.4047	10.0593	10.0398	37.7116	32.6663	25.9362	26.5598	21.0925	25.5006	33.7867	24.8336	25.756	101.025	47.5596	105.987	261.287	280.514	306.444	174.702	255.639	229.752	209.078	265.739	166.114	2.80196	3.13866	3.17368	2.92526	PF03195	PTHR31529 PTHR31529:SF10					AT2G42430	lateral organ boundaries-domain 16
Vigun01g206200.1	59	12	106	9.00937	3.17143	9.60904e-21	1.23803e-19	315.79	345.673	284.699	14.1419	15.5554	19.0199	7.08262	6.41944	21.7228	100.592	101.818	71.9392	43.0293	37.8037	41.9947	109.176	101.896	118.888	123.827	104.065	89.4609	116.967	204.002	101.902	-2.94545	2.75979	3.17143	0.624203	PF01679	PTHR21659 PTHR21659:SF24		KOG1773		GO:0016021	AT3G05890	Low temperature and salt responsive protein family
Vigun02g187300.1	134	27	241	8.98581	3.16765	9.5231e-35	2.41442e-33	22.5564	30.1778	29.4021	14.1419	13.2221	18.1554	26.5598	24.7607	29.2785	13.054	14.0724	16.8746	110.38	130.484	155.98	40.4811	35.9634	34.8465	213.098	259.032	252.117	4.38626	18.7896	32.1062	2.27248	1.28979	3.16765	0.329276	PF14541	PTHR13683 PTHR13683:SF309	EC:3.4.23.12	KOG1339		GO:0004190 GO:0006508
Vigun05g003700.1	81	16	147	8.97929	3.1666	8.75478e-35	2.22782e-33	6.15175	5.48687	10.7569	11.3135	26.4442	10.3745	24.7892	11.9218	12.2781	14.5897	33.1114	32.8611	43.0293	25.609	64.9918	220.806	272.123	231.626	119.987	167.41	152.49	315.81	336.871	314.082	2.57696	3.91202	3.1666	3.58499	PF01764	PTHR31403 PTHR31403:SF4	EC:3.1.1.26 EC:3.1.1.32	KOG4569		GO:0006629	AT1G05800	alpha/beta-Hydrolases superfamily protein
Vigun03g131100.1	176	35	316	8.97292	3.16558	9.0727e-52	4.25229e-50	76.8969	29.2633	72.4297	390.315	419.996	291.35	30.1011	32.0972	43.4455	19.9649	30.6281	10.6577	531.319	387.793	639.919	3978.19	4380.34	4306.61	318.686	300.885	328.362	1002.99	1367.62	1358.23	3.12593	3.52311	3.16558	5.92786	PF00407	PTHR31213 PTHR31213:SF11				GO:0006952 GO:0009607
Vigun08g002200.3	527	106	948	8.97195	3.16542	5.62193e-19	6.6268e-18	104.58	71.3293	83.1865	142.361	125.221	148.701	78.7941	125.638	112.392	70.645	87.7453	77.268	1975.61	1954.82	2471.69	585.136	544.245	851.688	1023.25	1049.7	769.567	2802.82	1986.33	2992.85	4.62699	2.25064	3.16542	5.04537	PF00128 PF07821	PTHR10357 PTHR10357:SF118	EC:3.2.1.1	KOG0471	K01176	GO:0003824 GO:0004556 GO:0005509 GO:0005975 GO:0043169	AT1G76130	alpha-amylase-like 2
Vigun09g201900.1	375	75	675	8.94426	3.16096	3.86203e-18	4.33892e-17	103.554	86.8755	85.3379	80.1372	78.5548	91.6414	69.9408	74.2821	82.1687	72.1808	76.1563	50.6239	638.892	728.027	576.927	338.569	394.398	347.44	857.19	709.229	458.487	172.526	199.975	212.18	2.81739	2.10965	3.16096	1.55517	PF08555	PTHR13282 PTHR13282:SF6		KOG3410	K13120	GO:0003700 GO:0004871 GO:0005634 GO:0006355 GO:0006367 GO:0007165
Vigun07g242600.1	336	68	604	8.92408	3.1577	1.73773e-44	6.50682e-43	45.1128	34.7502	27.2508	105.593	70.7771	63.1115	88.5327	52.2726	62.3349	15.3576	29.8003	16.8746	86.0587	108.533	78.99	571.643	489.102	610.838	549.062	663.983	599.795	371.37	256.344	291.747	1.35283	2.80323	3.1577	3.88969	PF00135	PTHR23024 PTHR23024:SF193	EC:3.1.1.1 EC:4.2.1.105	KOG1515
Vigun03g215400.1	76	15	136	8.92057	3.15714	1.55279e-32	3.56908e-31	19.4805	11.8882	17.9281	11.3135	10.111	21.6135	14.1652	15.5901	16.056	10.7503	14.9001	14.2102	136.571	143.898	141.982	104.27	157.04	139.386	125.747	133.475	149.44	269.024	217.423	230.327	3.09922	3.21882	3.15714	4.16848	PF07059	PTHR31558 PTHR31558:SF3
Vigun02g041100.2	35	7	63	8.89576	3.15312	2.20058e-15	2.07549e-14	9.22763	9.14479	7.88838	6.59954	10.111	6.91633	5.31196	4.58532	11.3336	9.21456	9.10565	5.32883	20.5792	10.9753	20.9973	41.7078	34.7646	45.0954	58.5538	52.0327	78.2783	65.7938	80.527	64.2123	1.00083	2.36326	3.15312	3.15419		PTHR35735 PTHR35735:SF1
Vigun07g084100.1	996	202	1790	8.87212	3.14928	9.62945e-46	3.75358e-44	91.251	181.981	52.3501	327.148	375.663	159.94	320.488	106.379	178.504	152.808	143.207	327.723	2074.76	1412.15	2070.74	1119.98	1196.38	992.099	1832.45	1794	1744.49	1951.88	1856.15	1837.03	4.09338	1.93914	3.14928	3.17798	PF13912	PTHR26374 PTHR26374:SF198				GO:0003676 GO:0008270 GO:0046872	AT2G37430	C2H2 and C2HC zinc fingers superfamily protein
Vigun02g200500.1	95	19	170	8.84388	3.14468	7.27162e-12	5.34111e-11	2.05058	6.40135	3.58563	7.54233	17.8887	12.1036	18.5919	19.2583	19.8338	23.0364	15.7279	13.3221	149.667	159.751	186.976	126.35	116.282	151.685	221.737	187.77	100.644	26.3175	24.1581	27.9184	5.36587	3.39306	3.14468	0.589837		PTHR31412 PTHR31412:SF2					AT1G17870	ethylene-dependent gravitropism-deficient and yellow-green-like 3
Vigun08g142800.1	39	8	70	8.81517	3.13999	3.71794e-20	4.66801e-19	15.3794	8.23031	12.1911	15.0847	10.111	6.91633	7.96794	8.25357	7.55574	5.37516	4.13893	7.1051	159.021	163.41	144.982	47.8413	81.5169	80.9668	63.3533	58.8196	87.4277	84.801	68.448	86.547	3.70663	2.71144	3.13999	3.85088
Vigun02g148800.1	218	44	391	8.80306	3.138	1.14064e-57	6.57633e-56	55.3658	38.4081	55.2186	34.8833	30.333	25.0717	47.8077	47.6873	37.7787	36.0904	36.4226	33.7492	539.737	546.325	432.945	372.917	328.465	449.929	434.834	394.77	343.611	865.555	762.322	827.78	3.34982	3.6726	3.138	4.53041	PF12697	PTHR10992 PTHR10992:SF776		KOG1454			AT4G37470	alpha/beta-Hydrolases superfamily protein
Vigun08g001750.1	37	8	67	8.78057	3.13432	4.35953e-14	3.78646e-13	4.10117	4.57239	3.58563	4.71395	3.11108	6.05179	7.08262	5.50238	10.3891	4.60728	8.27786	17.7628	38.3522	26.8285	35.9955	139.844	147.45	122.987	40.3158	78.0491	83.3613	342.128	248.292	308.498	3.04493	4.88586	3.13432	4.87433	PF02519	PTHR31175				GO:0009733
Vigun07g189100.1	247	51	443	8.76434	3.13164	1.37088e-40	4.42909e-39	63.5681	52.1253	59.5214	51.8535	44.3329	72.6215	31.8718	69.6968	50.0568	62.9662	67.8785	69.2748	1100.99	1143.87	1010.87	311.582	299.695	319.767	478.03	461.508	389.358	665.249	492.557	776.131	4.21578	2.46347	3.13164	3.27261	PF00025	PTHR24073 PTHR24073:SF536		KOG0080	K07910	GO:0003924 GO:0005525 GO:0005622 GO:0006886 GO:0006913 GO:0007165 GO:0007264 GO:0015031 GO:0016020
Vigun06g222400.1	893	183	1603	8.73586	3.12695	1.43546e-74	1.24402e-72	49.214	53.0398	48.7645	170.645	149.332	120.171	198.313	161.403	190.782	165.862	202.808	166.082	5065.3	5682.76	4735.4	1730.87	1527.24	1749.5	1832.45	1546.28	1430.36	3061.61	3261.34	3359.98	6.67986	3.50806	3.12695	4.1785	PF01070 PF03060	PTHR32332 PTHR32332:SF20	EC:1.3.1.9			GO:0003824 GO:0016491 GO:0018580 GO:0055114	AT5G64250	Aldolase-type TIM barrel family protein
Vigun03g083400.1	512	105	919	8.72567	3.12527	3.67886e-87	4.69379e-85	142.516	131.685	124.78	73.5377	108.11	106.339	84.1061	111.882	119.947	65.2698	79.4675	51.512	583.702	614.616	630.92	679.592	716.87	604.688	863.909	993.146	899.692	1061.47	1155.56	945.038	2.19685	2.79676	3.12527	4.01011	PF13520 PF13906	PTHR11785 PTHR11785:SF230		KOG1286	K03294	GO:0003333 GO:0015171 GO:0016020	AT4G21120	amino acid transporter 1
Vigun06g122400.1	57	12	101	8.71896	3.12416	5.11475e-22	7.00932e-21	12.3035	12.8027	7.17125	8.48512	17.8887	12.9681	8.85327	13.7559	12.2781	15.3576	16.5557	15.0983	76.7045	84.1438	74.9905	44.1612	56.3426	44.0705	124.787	95.0163	84.3779	55.5592	56.3689	85.1511	2.8692	1.87767	3.12416	2.06769	PF01370	PTHR10366 PTHR10366:SF458	EC:1.1.1.348	KOG1502		GO:0003824 GO:0050662
Vigun03g289100.1	40	8	71	8.67281	3.1165	9.69735e-20	1.18462e-18	10.2529	5.48687	6.45413	5.65674	8.55547	6.91633	10.6239	6.41944	7.55574	8.44668	9.10565	12.4339	50.5127	28.0479	38.9951	60.1083	95.9023	95.3153	72.9523	71.2622	69.1289	171.064	158.37	171.698	2.40511	3.57229	3.1165	4.06282	PF06404	PTHR33285 PTHR33285:SF1				GO:0005576 GO:0008083 GO:0008283	AT5G65870	phytosulfokine 5 precursor
Vigun09g157000.1	65	13	117	8.67039	3.1161	8.99889e-22	1.22107e-20	18.4553	1.82896	16.4939	21.6842	16.3332	15.5617	13.2799	8.25357	18.8894	4.60728	9.10565	4.44069	348.912	307.308	276.965	105.496	87.5108	99.4149	141.105	130.082	79.2949	45.3246	59.0531	64.2123	4.66524	2.44831	3.1161	3.21519	PF13921	PTHR10641 PTHR10641:SF496			K09422	GO:0003677
Vigun03g041100.1	7297	1512	13082	8.65075	3.11282	6.96307e-60	4.28338e-58	1184.21	1194.31	978.159	1818.64	1945.98	1431.68	1636.08	1416.86	1483.76	1452.83	1361.71	1904.17	14308.2	11630.1	14692.1	11496.6	10246	13660.8	13526.9	13432.4	12286.6	19552.5	15569.9	18494.5	3.59746	2.76833	3.11282	3.50622	PF00155	PTHR11751 PTHR11751:SF380	EC:4.4.1.14		K01762	GO:0003824 GO:0009058 GO:0030170	AT4G11280	1-aminocyclopropane-1-carboxylic acid (acc) synthase 6
Vigun01g219800.1	124	26	223	8.63967	3.11098	5.43016e-43	1.91859e-41	80.998	47.5529	65.2584	39.5972	45.8884	51.0079	17.7065	24.7607	34.9453	13.054	19.0391	16.8746	294.657	278.04	289.963	296.862	262.532	271.597	257.253	209.262	202.304	20.4692	37.5793	25.1266	2.15416	2.606	3.11098	0.764321	PF02434	PTHR10811 PTHR10811:SF14	EC:2.4.1.222	KOG2246		GO:0016020 GO:0016757	AT3G11420	Protein of unknown function (DUF604)
Vigun07g134800.1	4850	1011	8688	8.5899	3.10264	1.73507e-75	1.54747e-73	472.659	576.121	497.685	727.834	788.659	826.502	1007.5	1009.69	1017.19	982.887	1134.89	1026.69	8440.3	8535.11	8512.93	7186.01	7414.44	9562.28	9448.29	8727.92	7888.83	11962.8	10300.7	12286.9	4.04279	3.36636	3.10264	3.45781	PF01679	PTHR21659 PTHR21659:SF19		KOG1773		GO:0016021	AT3G05890	Low temperature and salt responsive protein family
Vigun01g142600.1	1416	295	2537	8.58683	3.10213	1.99231e-112	4.77444e-110	469.584	493.818	417.367	237.583	256.664	240.343	301.011	294.377	290.896	423.102	427.965	485.811	2498.51	2264.57	2478.69	1422.97	1404.97	1517.87	2645.48	2598.24	2366.65	2231.14	2184.97	2202.76	2.39087	2.56461	3.10213	2.30772	PF07690	PTHR24064 PTHR24064:SF274	EC:3.6.3.27		K08176	GO:0005315 GO:0006817 GO:0016021 GO:0055085	AT2G38940	phosphate transporter 1;4
Vigun04g147400.1	454	95	814	8.56826	3.099	5.2187e-17	5.44162e-16	34.8599	42.9805	35.8563	82.0228	123.665	61.3824	118.634	62.3603	103.891	44.5371	49.6672	74.6036	140.313	49.9985	234.97	1079.5	1494.88	1091.51	649.852	872.114	919.008	657.938	948.877	837.552	1.90323	3.77887	3.099	3.85601		PTHR22814 PTHR22814:SF129		KOG1603
Vigun03g271000.2	125	26	224	8.53674	3.09369	7.95741e-44	2.90077e-42	22.5564	21.033	26.5336	25.4554	18.6665	20.749	25.6745	28.429	24.5562	17.6612	18.2113	18.6509	303.076	335.356	300.962	121.443	187.009	120.938	210.218	218.311	242.968	327.507	330.161	288.955	3.74377	2.72665	3.09369	4.11784
Vigun01g117400.1	2432	511	4354	8.52008	3.09087	1.11055e-40	3.60065e-39	307.588	323.725	318.404	510.993	507.106	554.171	512.604	493.38	527.013	526.766	711.896	534.659	14431.7	14583.7	14347.2	4537.57	4072.25	5561.08	5622.13	4413.73	3025.41	5165.55	4081.38	6558.03	5.51281	3.17201	3.09087	3.15585	PF05691	PTHR31268 PTHR31268:SF9	EC:2.4.1.82		K06617	GO:0003824	AT3G57520	seed imbibition 2
Vigun03g372600.1	35	7	63	8.5045	3.08823	6.14564e-15	5.65014e-14	13.3288	9.14479	7.88838	15.0847	13.2221	7.78087	4.42664	3.66825	14.167	14.5897	14.9001	13.3221	40.2231	32.9258	42.9946	39.2544	46.7524	57.3942	64.3132	59.9507	65.0625	30.7038	22.816	25.1266	1.93557	1.99048	3.08823	0.877366	PF12171 PF12874	PTHR23067 PTHR23067:SF43	EC:4.1.99.3			GO:0003676 GO:0008270	AT2G24030	zinc ion binding;nucleic acid binding
Vigun05g104700.1	1558	328	2788	8.50066	3.08757	9.70689e-78	9.19286e-76	373.206	233.192	281.113	300.75	365.552	284.434	312.521	351.235	320.175	205.792	246.68	198.055	5283.25	5116.92	6061.23	1955.36	1735.83	1800.74	2972.81	2722.67	2668.58	1482.55	1508.54	1834.24	4.21318	2.5302	3.08757	2.89095	PF01553 PF12710	PTHR15486 PTHR15486:SF20	EC:2.3.1.15 EC:2.3.1.198		K13508	GO:0008152 GO:0016746	AT2G38110	glycerol-3-phosphate acyltransferase 6
Vigun05g032600.1	40	9	72	8.48905	3.0856	9.78564e-09	5.63717e-08	15.3794	7.31583	7.88838	9.42791	3.11108	3.45817	7.96794	11.0048	6.61127	4.60728	6.62229	6.21697	102.896	118.289	144.982	31.8942	37.1621	38.946	101.749	75.7868	39.6474	2.92417	14.7633	9.77144	3.58167	2.75518	3.0856	0.654333	PF02458	PTHR31625 PTHR31625:SF5	EC:2.3.1.115			GO:0016747
Vigun03g388100.1	1312	277	2347	8.48714	3.08528	4.4314e-34	1.08943e-32	28.7082	34.7502	33.7049	122.563	148.554	80.4024	331.112	253.109	245.562	138.986	201.152	209.601	978.45	435.353	1448.82	4293.45	3737.79	5043.51	1750.86	2652.54	2639.1	5985.78	6137.5	6351.44	4.88078	5.21704	3.08528	5.07066	PF00010	PTHR31945 PTHR31945:SF9				GO:0046983	AT5G57150	basic helix-loop-helix (bHLH) DNA-binding superfamily protein
Vigun03g151800.1	254	54	455	8.48409	3.08476	4.52377e-35	1.15757e-33	44.0875	25.6054	35.1391	28.2837	17.8887	14.6972	63.7436	33.0143	64.2238	30.7152	42.2171	38.1899	397.554	367.062	454.943	374.144	436.355	421.232	363.802	528.245	473.736	93.5735	120.791	103.298	3.54021	4.33882	3.08476	1.51535	PF05678	PTHR33179 PTHR33179:SF1
Vigun06g172100.1	361	76	646	8.48297	3.08457	6.75524e-75	5.91008e-73	97.4027	73.1583	74.581	124.448	129.888	149.566	69.9408	68.7797	89.7244	114.414	107.612	108.353	852.168	870.706	802.899	345.93	334.459	353.589	686.328	653.802	597.762	330.431	429.477	414.588	3.36503	1.35613	3.08457	1.82985	PF03372	PTHR14859 PTHR14859:SF2					AT3G21530	DNAse I-like superfamily protein
Vigun07g141300.1	211	45	377	8.46441	3.08141	5.71258e-35	1.45771e-33	68.6945	36.5791	58.8043	91.4507	69.2215	53.6016	43.381	41.2678	49.1123	66.0377	91.0565	65.7222	97.2837	67.0712	130.983	662.418	811.573	634.41	245.734	401.557	484.919	1103.87	1065.64	1053.92	0.847987	3.29862	3.08141	3.85467	PF07887	PTHR31713 PTHR31713:SF14				GO:0005516 GO:0006950	AT5G26920	Cam-binding protein 60-like G
Vigun03g418100.1	788	167	1409	8.46013	3.08068	1.6032e-31	3.50656e-30	236.842	96.0202	176.413	84.8512	97.999	76.0796	157.588	155.901	186.06	109.807	83.6064	72.8273	1866.16	1875.55	1442.82	625.617	721.665	590.34	1101.96	1398.1	1726.19	2428.52	2458.76	2927.24	3.3477	2.90365	3.08068	4.87536	PF00407	PTHR31213 PTHR31213:SF11				GO:0006952 GO:0009607
Vigun03g393300.1	67	14	119	8.44746	3.07852	4.19773e-21	5.5062e-20	6.15175	1.82896	2.15138	4.71395	10.111	6.05179	12.3946	6.41944	23.6117	5.37516	5.7945	20.4272	54.2544	41.4622	54.9931	77.2821	49.1499	52.2697	123.827	127.82	106.743	62.8697	55.0268	90.7348	3.89477	3.09758	3.07852	2.7231	PF00447	PTHR10015 PTHR10015:SF178		KOG0627	K09419	GO:0003700 GO:0005634 GO:0006355 GO:0043565
Vigun07g035700.1	101	21	180	8.44353	3.07785	7.47665e-25	1.19449e-23	34.8599	32.0067	29.4021	20.7414	29.5553	19.0199	18.5919	26.5948	18.8894	21.5006	24.0058	15.9865	252.563	199.994	323.959	152.111	134.263	165.008	186.22	170.803	184.005	178.374	153.001	156.343	3.01188	2.70308	3.07785	2.98756	PF01210 PF07479	PTHR11728 PTHR11728:SF17	EC:1.1.1.8	KOG2711	K00006	GO:0004367 GO:0005975 GO:0006072 GO:0009331 GO:0016491 GO:0016616 GO:0046168 GO:0051287 GO:0055114	AT2G41540	6-phosphogluconate dehydrogenase family protein
Vigun03g130600.1	642	137	1148	8.40495	3.07124	1.53542e-47	6.24111e-46	200.957	58.5266	149.162	334.691	391.996	255.04	54.005	72.448	283.34	54.5195	44.7004	30.1967	1877.39	2001.16	2490.69	3765.97	4272.45	4317.89	1162.44	909.441	1372.41	4459.36	5416.78	5347.77	3.9622	3.65378	3.07124	6.87817	PF00407	PTHR31213 PTHR31213:SF11				GO:0006952 GO:0009607
Vigun03g131200.1	654	140	1169	8.37433	3.06597	1.35876e-37	3.88849e-36	228.64	85.0465	177.847	409.171	475.995	343.223	51.349	99.0428	268.229	52.2159	41.3893	26.6441	1923.22	2038.96	2511.68	4755.92	5575.52	5677.92	1105.8	1050.83	1349.03	3811.66	4963.15	4912.24	3.71927	3.70408	3.06597	6.83064	PF00407	PTHR31213 PTHR31213:SF11				GO:0006952 GO:0009607
Vigun02g038900.1	2879	616	5141	8.35127	3.062	4.76335e-45	1.80073e-43	382.434	572.464	271.073	1182.26	1511.21	716.705	787.941	434.688	624.293	430.013	545.511	849.948	2509.73	1090.21	3097.61	10463.8	10521.7	10666.1	3884.71	5541.48	5997.95	8458.16	7400.43	7610.56	2.44971	3.21436	3.062	3.68442	PF03321	PTHR31901 PTHR31901:SF4			K14487		AT2G14960	Auxin-responsive GH3 family protein
Vigun07g128700.1	1511	324	2699	8.33451	3.0591	1.57796e-109	3.45136e-107	627.479	657.51	684.138	582.645	640.105	605.179	283.305	294.377	393.843	287.187	348.498	367.689	1723.04	1973.11	2121.73	1274.54	1268.31	1153.01	2934.41	2504.36	2658.41	570.213	669.716	657.478	1.56294	1.0157	3.0591	0.91917	PF00295	PTHR31375 PTHR31375:SF43	EC:3.2.1.15			GO:0004650 GO:0005975	AT1G02460	Pectin lyase-like superfamily protein
Vigun02g097733.1	110	24	197	8.3278	3.05794	3.07653e-08	1.69099e-07	12.3035	26.5199	7.88838	19.7986	46.6662	17.2908	32.7571	18.3413	19.8338	15.3576	12.4168	15.9865	148.732	120.728	157.98	170.511	293.701	137.336	131.506	187.77	271.433	257.327	161.054	269.413	3.19386	2.84442	3.05794	3.97426		PTHR34676 PTHR34676:SF2	EC:2.7.7.49
Vigun02g022400.1	198	43	353	8.25566	3.04538	3.45819e-39	1.05192e-37	50.2393	54.8687	56.6529	37.7116	59.1105	32.8526	40.7251	36.6825	51.0013	16.8934	41.3893	25.756	449.002	431.694	472.94	334.889	466.325	309.519	360.922	308.803	390.375	413.77	445.583	357.355	3.06491	3.09854	3.04538	3.85579	PF04043	PTHR31080 PTHR31080:SF10	EC:3.1.1.11			GO:0004857	AT1G14890	Plant invertase/pectin methylesterase inhibitor superfamily protein
Vigun05g067700.2	41	9	73	8.22438	3.03991	1.7682e-19	2.1326e-18	16.4047	2.74344	5.737	4.71395	6.22216	1.72908	7.08262	11.0048	8.50021	1.53576	2.48336	0.888138	147.796	148.776	143.982	40.4811	58.7401	58.4191	67.1929	80.3114	71.1621	125.739	87.2376	107.486	4.14597	3.6377	3.03991	6.0291	PF00228	PTHR33479 PTHR33479:SF1				GO:0004867 GO:0005576
Vigun06g131500.1	311	68	554	8.19295	3.03438	4.19473e-35	1.07537e-33	33.8346	36.5791	51.633	39.5972	39.6663	45.8207	71.7115	66.9456	64.2238	25.3401	12.4168	33.7492	759.561	782.903	716.909	445.292	423.169	538.07	686.328	511.278	464.587	137.436	213.397	210.784	4.21042	3.49117	3.03438	2.97345		PTHR34188 PTHR34188:SF1					AT3G17120	(1 of 3) PTHR34188:SF1 - T6A9.7 PROTEIN
Vigun02g076400.1	740	161	1319	8.17002	3.03034	1.7912e-51	8.31038e-50	136.364	296.291	91.792	151.789	238.775	112.39	258.516	94.4575	131.281	119.021	134.101	316.177	1525.67	1386.54	1498.81	1727.19	1745.42	1531.19	1106.76	1335.88	1513.72	1504.49	1168.98	1377.77	3.07225	3.31453	3.03034	2.8311	PF00514 PF04564	PTHR23315 PTHR23315:SF116	EC:6.3.2.19			GO:0004842 GO:0005488 GO:0005515 GO:0016567	AT1G60190	ARM repeat superfamily protein
Vigun08g166000.1	761	166	1356	8.16175	3.02888	9.40318e-97	1.51545e-94	132.263	112.481	95.3777	161.217	167.221	150.43	167.327	170.574	160.56	206.56	206.119	146.543	1505.09	1504.83	1269.84	972.774	957.824	912.157	1397.61	1426.38	1244.32	2429.99	2284.28	2565.7	3.65341	2.56959	3.02888	3.70244		PTHR31439					AT2G40390
Vigun02g141000.1	1633	356	2909	8.15949	3.02848	9.57526e-44	3.48593e-42	263.5	288.975	220.157	668.439	566.217	447.832	386.888	296.211	386.287	371.654	638.223	399.662	1606.12	935.338	1992.75	3223.77	3662.27	3038.82	2413.19	3326.7	2985.76	4626.04	4257.19	4306.41	2.55299	2.56045	3.02848	3.22611	PF00249	PTHR31003 PTHR31003:SF2				GO:0003677	AT4G37180	Homeodomain-like superfamily protein
Vigun05g146500.1	3998	874	7123	8.14962	3.02673	1.65681e-24	2.58551e-23	1002.74	704.148	849.793	916.393	971.435	802.294	957.039	697.885	967.135	587.428	782.258	478.706	9841.56	11078.9	10611.7	3784.37	4662.05	4217.45	5904.34	8301.48	7162.97	11271.2	7336.01	11929.5	3.62448	2.23497	3.02673	4.0462	PF00197	PTHR33107 PTHR33107:SF5				GO:0004866
Vigun01g193400.1	8092	1769	14414	8.14814	3.02647	1.47455e-35	3.8739e-34	992.482	1171.45	747.962	1751.71	1970.87	1136.01	2128.33	1403.11	1775.6	1085.78	1172.97	1741.64	9094.16	5842.51	10971.6	16133.6	14819.3	17559.5	12939.4	14979.8	15323.2	33198.1	34536.7	27124.1	3.15338	3.31975	3.02647	4.56757	PF01095 PF04043	PTHR31707 PTHR31707:SF38	EC:3.1.1.11		K01051	GO:0004857 GO:0005618 GO:0030599 GO:0042545	AT4G02330	Plant invertase/pectin methylesterase inhibitor superfamily
Vigun09g008000.1	3856	843	6868	8.14372	3.02569	2.25563e-23	3.32777e-22	1452.84	1611.31	1285.81	846.626	800.325	841.199	864.079	856.537	809.409	969.065	981.754	978.728	19502.6	19864	18659.6	2630.05	2736.81	4269.72	6487	7933.86	6182.97	13091.5	7843.33	14474.3	3.73763	1.95345	3.02569	3.59537	PF00933 PF01915 PF14310	PTHR30620 PTHR30620:SF50	EC:3.2.1.37 EC:3.2.1.55			GO:0004553 GO:0005975	AT5G49360	beta-xylosidase 1
Vigun06g173300.1	76	17	136	8.13962	3.02496	3.68931e-26	6.31514e-25	5.12646	2.74344	2.8685	13.1991	13.2221	12.1036	5.31196	16.5071	28.334	6.14304	4.13893	7.1051	79.5107	113.411	107.986	71.1486	91.1072	102.49	141.105	148.18	118.942	78.9526	80.527	93.5266	4.80847	2.78075	3.02496	3.86309		PTHR35726 PTHR35726:SF2
Vigun05g089400.1	1664	364	2964	8.13456	3.02406	7.0741e-112	1.68065e-109	463.432	338.357	309.798	354.489	397.441	336.307	325.8	329.226	438.233	793.988	806.264	756.694	3476.96	3797.45	3825.52	2093.98	2082.28	2342.91	2987.21	2796.19	3109.78	2187.28	1887.02	2180.43	3.31986	2.5827	3.02406	1.40803	PF00141	PTHR31388 PTHR31388:SF29	EC:1.11.1.7		K00430	GO:0004601 GO:0006979 GO:0020037 GO:0055114
Vigun03g412600.1	1942	426	3459	8.12598	3.02254	4.90731e-25	7.95065e-24	263.5	322.811	231.631	321.492	284.664	148.701	621.5	316.387	339.064	446.138	511.572	644.788	965.354	542.667	1178.85	4118.03	2667.28	4683.77	3106.23	3749.75	3520.49	9331.03	7617.85	8965.99	1.71586	3.9254	3.02254	4.01539	PF13202 PF13499	PTHR10891 PTHR10891:SF629		KOG0027	K02183	GO:0005509	AT5G49480	Ca2+-binding protein 1
Vigun02g191900.1	1617	354	2879	8.12388	3.02217	3.10297e-109	6.73344e-107	659.263	502.049	557.206	642.04	485.329	407.199	397.512	358.572	306.952	224.221	283.103	262.889	1691.24	2086.52	2103.73	2476.71	2052.31	2513.04	2923.85	2698.91	3013.21	3177.11	3183.5	2883.97	1.77502	2.19817	3.02217	3.58528	PF14368	PTHR33044 PTHR33044:SF13				GO:0006869 GO:0008289	AT3G22620	Bifunctional inhibitor/lipid-transfer protein/seed storage 2S albumin superfamily protein
Vigun08g149600.1	402	88	716	8.10965	3.01964	1.54644e-49	6.77556e-48	66.644	67.6714	44.4618	218.727	249.664	140.92	154.932	48.6043	61.3904	101.36	69.534	113.682	541.608	476.815	473.94	626.844	696.49	516.547	651.771	745.425	751.268	615.538	514.031	495.552	3.06136	1.59436	3.01964	2.51366		PTHR33142
Vigun11g024600.1	162	36	289	8.10067	3.01804	1.93801e-32	4.4397e-31	37.9358	38.4081	50.9159	32.0549	21.7776	17.2908	37.1837	33.0143	36.8342	27.6437	39.7337	38.1899	83.2524	86.5828	82.9895	98.1361	106.691	137.336	267.812	315.59	283.632	438.626	324.792	422.964	0.990361	2.26629	3.01804	3.49033	PF00083	PTHR23504 PTHR23504:SF29		KOG2615		GO:0016021 GO:0022857 GO:0055085	AT5G13750	zinc induced facilitator-like 1
Vigun08g075000.1	3220	709	5732	8.08271	3.01484	7.53431e-31	1.59476e-29	518.798	532.227	537.127	340.347	447.218	299.131	959.695	557.574	610.126	470.711	541.372	639.459	5495.59	4716.93	6246.21	4309.4	3309.83	5429.9	6415.01	6004.12	4775.99	4164.02	4478.64	4300.83	3.37343	3.58593	3.01484	2.97034	PF01490	PTHR22950 PTHR22950:SF205		KOG1303		GO:0005515
Vigun09g158700.1	133	29	237	8.07474	3.01342	1.75125e-38	5.18395e-37	4.10117	0.914479	5.737	3.77116	5.44439	2.59362	45.1517	21.0925	21.7228	36.8583	31.4559	33.7492	8.41878	3.65843	15.998	177.872	80.3182	215.228	155.504	298.623	256.184	1350.97	1367.62	1333.1	1.3846	5.32513	3.01342	5.31099	PF07645 PF07714 PF13947	PTHR27005 PTHR27005:SF32	EC:2.7.11.1	KOG1187		GO:0004672 GO:0004713 GO:0005509 GO:0005515 GO:0005524 GO:0006468 GO:0030247	AT1G21240	wall associated kinase 3
Vigun02g179100.1	108	24	192	8.07439	3.01335	4.25295e-30	8.68845e-29	8.20233	20.1185	9.32263	16.9702	12.4443	15.5617	18.5919	9.17063	43.4455	6.91092	8.27786	16.8746	100.09	79.2659	115.985	83.4156	65.9328	63.5435	184.301	203.606	187.055	71.6422	57.711	75.3797	2.97191	2.24288	3.01335	2.67474	PF04525	PTHR31087 PTHR31087:SF14					AT5G41590	Protein of unknown function (DUF567)
Vigun04g155900.1	323	71	575	8.05603	3.01007	3.21935e-37	9.11839e-36	75.8716	61.2701	62.3899	49.9679	84.7769	76.0796	54.005	75.1992	85.0021	47.6086	52.1505	41.7425	735.24	682.906	908.885	457.559	439.952	458.128	661.37	571.229	493.052	228.085	260.371	255.453	3.5438	2.68486	3.01007	2.39431	PF05686	PTHR12203 PTHR12203:SF32	EC:2.4.2.26				AT5G23850	Arabidopsis thaliana protein of unknown function (DUF821)
Vigun06g116400.1	97	21	172	8.05057	3.00909	3.00498e-13	2.43787e-12	35.8852	23.7764	47.3303	33.9405	20.9998	32.8526	20.3625	23.8436	19.8338	13.8218	19.0391	10.6577	352.653	353.648	245.969	78.5088	109.089	89.1659	214.057	176.459	125.042	24.8555	26.8423	29.3143	3.15387	1.65648	3.00909	0.896506	PF04852	PTHR31165 PTHR31165:SF16
Vigun01g027900.1	7161	1585	12737	8.03669	3.0066	7.97979e-20	9.79141e-19	731.033	1167.79	377.925	3780.59	4892.95	2306.6	2285.03	765.748	1703.82	770.952	801.297	1723.88	7092.36	3749.89	9309.82	21138.5	26686	18329.2	11177.1	13439.1	13595	12728.9	11844.2	12306.4	3.14588	2.59093	3.0066	3.48398	PF13499 PF13833	PTHR10891 PTHR10891:SF590		KOG0027	K13448	GO:0005509
Vigun04g134051.1	475	106	845	7.99502	2.9991	4.73102e-29	9.20778e-28	59.4669	56.6977	39.4419	64.1098	72.3326	81.2669	153.162	78.8674	85.0021	46.8407	63.7395	51.512	300.27	171.946	298.962	310.355	378.814	429.431	789.037	975.048	770.584	365.521	314.055	355.96	2.30916	2.36122	2.9991	2.67549	PF00560 PF08263 PF13855	PTHR27004 PTHR27004:SF27	EC:2.7.11.1 EC:3.2.1.15	KOG0472		GO:0005515
Vigun06g136300.1	81	18	143	7.99476	2.99905	1.25877e-31	2.77967e-30	34.8599	33.8357	35.1391	30.1693	24.8886	26.8008	23.9038	11.0048	18.8894	19.9649	26.4892	23.0916	213.276	243.895	227.971	152.111	116.282	167.058	157.423	162.885	109.793	131.588	130.185	143.78	2.72211	2.4113	2.99905	2.54386	PF01055 PF13802 PF16863	PTHR22762 PTHR22762:SF82	EC:3.2.1.20		K01187	GO:0003824 GO:0004553 GO:0005975 GO:0030246	AT5G11720	Glycosyl hydrolases family 31 protein
Vigun01g028000.1	7340	1633	13048	7.99018	2.99823	3.91279e-19	4.64396e-18	737.185	1206.2	394.419	4050.23	5135.62	2425.04	2348.77	786.84	1763.32	787.077	819.508	1751.41	7251.38	3857.2	9623.78	21907.6	27932.7	19107.1	11428.6	13745.7	13969.1	13107.6	12100.5	12732.2	3.14866	2.57002	2.99823	3.49806	PF13499 PF13833	PTHR10891 PTHR10891:SF590		KOG0027	K13448	GO:0005509
Vigun03g096800.1	1516	339	2694	7.95806	2.99242	1.98995e-24	3.08789e-23	95.3521	126.198	50.9159	100.879	125.999	64.8406	482.503	234.768	298.452	323.278	338.565	645.676	1244.11	708.515	1672.79	1917.33	2178.18	1982.15	2253.84	2922.88	2906.46	3435.9	2685.58	3537.26	3.734	4.38087	2.99242	2.885	PF07939	PTHR31865 PTHR31865:SF7
Vigun01g011400.1	157	35	279	7.95543	2.99194	1.38507e-05	5.75042e-05	36.9105	45.7239	38.7248	16.0274	18.6665	13.8327	36.2984	33.0143	35.8898	12.2861	24.8336	31.0848	574.348	460.962	573.928	163.151	201.395	284.921	210.218	426.442	200.27	1503.02	731.454	1295.41	3.72902	3.74241	2.99194	5.69361	PF00954 PF01453 PF07714 PF08276	PTHR27002 PTHR27002:SF129	EC:2.7.11.1	KOG1187		GO:0004672 GO:0004674 GO:0004713 GO:0005515 GO:0005524 GO:0006468 GO:0048544	AT4G27290	S-locus lectin protein kinase family protein
Vigun04g162700.1	325	73	577	7.95041	2.99103	5.27015e-30	1.07188e-28	223.514	183.81	171.393	69.7665	60.6661	74.3506	68.1702	80.7016	68.9461	65.2698	74.5007	71.9392	900.81	1163.38	905.886	329.982	326.068	394.585	623.934	599.507	508.301	615.538	454.978	689.584	2.35957	2.35909	2.99103	3.0555	PF01476	PTHR33648 PTHR33648:SF1					AT5G62150	peptidoglycan-binding LysM domain-containing protein
Vigun04g038600.1	120	27	213	7.9385	2.98887	1.30743e-17	1.41967e-16	37.9358	22.862	20.7966	31.1121	36.5552	28.5299	30.1011	21.0925	29.2785	15.3576	13.2446	17.7628	533.19	647.542	451.943	120.217	104.294	129.137	242.854	205.869	190.104	128.664	128.843	150.759	4.32262	1.87824	2.98887	3.1384	PF00249	PTHR10641 PTHR10641:SF665		KOG0048	K09422	GO:0003677	AT1G17950	myb domain protein 52
Vigun08g111300.1	1040	233	1848	7.93807	2.98879	8.09353e-101	1.43903e-98	229.665	191.126	205.098	334.691	357.774	348.41	238.153	242.105	218.172	244.186	180.457	240.685	2402.16	2327.98	2109.73	1183.77	1428.94	1429.73	1831.49	1898.06	1814.63	1948.96	1970.23	1894.26	3.44999	1.95743	2.98879	3.12726	PF00300	PTHR23029 PTHR23029:SF40		KOG4754			AT5G64460	Phosphoglycerate mutase family protein
Vigun07g143500.1	54	12	97	7.9329	2.98785	1.69481e-20	2.15439e-19	15.3794	9.14479	12.9083	4.71395	2.33331	0.864541	12.3946	11.9218	12.2781	10.7503	7.45007	7.99324	99.1545	108.533	118.985	28.2141	28.7707	23.5726	90.2305	98.4097	101.66	137.436	114.08	78.1715	3.12549	3.34794	2.98785	3.65381	PF00561	PTHR10992 PTHR10992:SF907	EC:3.3.2.10	KOG4178		GO:0003824	AT3G05600	alpha/beta-Hydrolases superfamily protein
Vigun02g107400.2	147	33	261	7.92376	2.98618	1.07358e-26	1.88331e-25	46.1381	30.1778	32.9878	25.4554	24.1109	25.0717	25.6745	23.8436	49.1123	29.9473	40.5615	40.8543	498.579	463.401	504.936	207.312	202.594	233.676	338.844	245.459	197.221	74.5664	92.6061	157.739	3.74637	3.10814	2.98618	1.54477	PF03350	PTHR31721 PTHR31721:SF4					AT4G19390	Uncharacterised protein family (UPF0114)
Vigun03g373900.1	401	90	711	7.90517	2.9828	2.32054e-17	2.4855e-16	38.9611	37.4936	43.0275	96.1647	94.888	78.6733	102.698	90.7893	76.5019	93.6814	94.3676	90.5901	1356.36	1497.52	1175.85	679.592	551.438	885.51	759.28	738.638	636.392	3396.42	2368.84	2839.3	5.07581	2.97214	2.9828	4.94863	PF00069 PF00560 PF08263	PTHR27000 PTHR27000:SF192	EC:2.7.11.1	KOG1187		GO:0004672 GO:0004713 GO:0005515 GO:0005524 GO:0006468	AT2G24130	Leucine-rich receptor-like protein kinase family protein
Vigun03g224700.1	128	29	226	7.89568	2.98106	8.00227e-26	1.34883e-24	21.5311	18.2896	25.8165	30.1693	34.2219	27.6653	27.4451	31.1801	27.3896	16.8934	18.2113	20.4272	420.939	406.085	308.961	142.297	142.655	127.087	263.972	204.737	210.436	84.801	67.1058	87.943	4.11329	2.16219	2.98106	2.11074	PF13639	PTHR14155 PTHR14155:SF94			K19041	GO:0005515 GO:0008270	AT5G17600	RING/U-box superfamily protein
Vigun05g259900.1	52	12	93	7.86482	2.97541	2.18033e-07	1.10802e-06	19.4805	13.7172	10.0398	10.3707	6.99993	6.91633	14.1652	12.8389	8.50021	19.9649	31.4559	15.0983	106.638	137.801	111.986	20.8539	27.5719	19.473	143.025	70.1311	66.0791	19.0071	8.0527	11.1674	3.04324	1.4832	2.97541	-0.79917		PTHR33142 PTHR33142:SF7
Vigun11g148900.1	34	8	60	7.83834	2.97055	1.70653e-14	1.52497e-13	16.4047	6.40135	3.58563	34.8833	24.1109	9.50996	9.7386	2.75119	10.3891	14.5897	10.7612	12.4339	24.3209	26.8285	26.9966	94.456	63.5353	99.4149	65.2731	62.213	51.8467	77.4905	53.6847	73.9838	1.56609	1.90978	2.97055	2.44086
Vigun08g143900.1	691	156	1225	7.83223	2.96942	8.41877e-34	2.04237e-32	138.414	106.08	86.7722	112.192	88.6658	96.8286	143.423	187.081	138.837	202.72	174.663	206.048	999.029	998.751	967.878	863.597	776.808	851.688	1514.72	1184.31	976.954	504.419	505.978	555.576	3.16229	3.06549	2.96942	1.42443	PF00011	PTHR11527 PTHR11527:SF142		KOG3591	K13993		AT5G37670	HSP20-like chaperones superfamily protein
Vigun06g210600.1	229	52	406	7.82615	2.9683	3.90838e-56	2.11198e-54	21.5311	21.033	23.6651	64.1098	44.3329	38.9044	62.8582	55.0238	37.7787	62.1983	44.7004	64.8341	453.679	435.353	454.943	501.721	493.897	414.058	374.361	382.327	461.537	891.872	1037.46	864.074	4.34289	3.25807	2.9683	4.02379	PF00954 PF01453 PF07714 PF08276 PF11883	PTHR27002 PTHR27002:SF93	EC:2.7.11.1	KOG1187		GO:0004672 GO:0004674 GO:0004713 GO:0005524 GO:0006468 GO:0048544	AT4G21380	receptor kinase 3
Vigun01g031300.1	182	41	323	7.8135	2.96597	2.92046e-32	6.62973e-31	56.391	42.9805	24.3823	32.9977	13.9999	16.4263	38.9544	55.9409	29.2785	30.7152	21.5224	19.539	146.861	181.702	187.976	170.511	123.474	161.934	325.406	294.098	350.727	160.829	236.213	156.343	2.0614	2.84568	2.96597	2.9467	PF00191	PTHR10502 PTHR10502:SF113		KOG0819	K17095	GO:0005509 GO:0005544
Vigun09g276200.1	123	28	217	7.79043	2.9617	1.33354e-07	6.9185e-07	25.6323	15.5461	22.2309	20.7414	18.6665	8.64541	22.1332	26.5948	34.9453	22.2685	17.3835	21.3153	175.859	129.264	179.977	226.94	219.376	249.05	160.303	216.049	275.499	1013.23	609.321	996.687	2.93552	3.85506	2.9617	5.42496	PF05278	PTHR21704 PTHR21704:SF19				GO:0006355 GO:0043401	AT4G35110	Arabidopsis phospholipase-like protein (PEARLI 4) family
Vigun08g110100.1	180	41	318	7.78658	2.96099	1.62074e-35	4.23775e-34	77.9222	74.9872	54.5015	47.1395	42.7774	48.4143	39.8397	43.102	39.6676	46.0728	47.1838	39.9662	685.663	689.004	745.906	414.625	387.205	447.879	296.609	334.819	323.279	880.175	620.058	836.156	3.35389	3.17539	2.96099	4.13237							AT2G38465
Vigun04g196800.1	743	169	1316	7.78132	2.96002	1.96898e-50	8.85207e-49	165.072	182.896	161.353	139.533	120.554	115.849	198.313	151.315	157.726	111.343	129.135	145.655	2810	2570.65	2825.64	1046.38	993.787	1343.64	1592.47	1254.44	1100.98	763.209	897.876	952.017	4.01009	3.17009	2.96002	2.7586	PF05691	PTHR31268 PTHR31268:SF2	EC:2.4.1.82		K06617	GO:0003824	AT5G40390	Raffinose synthase family protein
Vigun09g075300.1	37	8	65	7.76246	2.95651	2.80102e-16	2.78576e-15	15.3794	12.8027	17.211	29.2265	21.7776	26.8008	4.42664	6.41944	14.167	11.5182	16.5557	10.6577	54.2544	73.1685	47.9939	94.456	80.3182	98.39	59.5137	84.836	49.8135	38.0142	34.895	61.4205	1.95024	1.81184	2.95651	1.7942	PF01357 PF03330	PTHR31867				GO:0005576 GO:0009664
Vigun07g009800.1	373	85	661	7.75398	2.95494	1.65604e-17	1.78836e-16	71.7704	60.3556	53.7844	75.4233	92.5546	62.247	100.042	63.2774	92.5578	96.7529	114.234	110.129	670.696	799.976	616.922	666.098	557.432	723.576	564.421	657.196	762.451	2377.35	1654.83	2253.01	3.48916	3.08022	2.95494	4.29079		PTHR33912 PTHR33912:SF2					AT4G14450
Vigun03g426200.1	2802	641	4963	7.74631	2.95351	3.66945e-14	3.20731e-13	842.79	707.806	667.644	576.988	440.996	485.008	752.528	556.657	612.96	571.303	821.164	716.727	8078.29	8532.67	7311.08	3043.44	3106.03	4585.38	4819.65	5947.57	4122.32	16625.4	10753	16403.5	3.43085	2.8364	2.95351	4.37557	PF04535	PTHR11615 PTHR11615:SF113					AT4G15610	Uncharacterised protein family (UPF0497)
Vigun01g244600.1	177	41	314	7.74498	2.95326	7.07071e-18	7.81009e-17	30.7588	39.3226	44.4618	48.0823	42.7774	31.1235	43.381	33.0143	45.3344	33.0189	27.3169	28.4204	199.245	178.043	216.973	582.683	527.463	632.361	272.611	253.377	416.807	2016.22	2295.02	1739.32	2.37521	3.83641	2.95326	6.09107	PF06522	PTHR33417 PTHR33417:SF3					AT3G48140	B12D protein
Vigun01g231400.1	425	97	752	7.72413	2.94937	2.65885e-43	9.55348e-42	57.4163	31.0923	55.9358	114.078	91.7769	76.0796	68.1702	94.4575	129.392	33.0189	36.4226	42.6306	525.706	499.985	507.936	495.587	397.994	491.95	850.471	774.835	630.293	478.102	437.53	570.931	3.40836	2.29701	2.94937	3.72948	PF00394 PF07731 PF07732	PTHR11709 PTHR11709:SF22	EC:1.10.3.2		K05909	GO:0005507 GO:0016491 GO:0046274 GO:0048046 GO:0052716 GO:0055114	AT2G40370	laccase 5
Vigun05g234200.1	269	62	476	7.66852	2.93895	4.68635e-56	2.51267e-54	43.0623	46.6384	43.0275	45.254	19.4443	32.8526	52.2343	73.3651	60.4459	78.3238	92.712	62.1697	290.916	343.892	317.96	342.249	362.031	438.655	386.839	550.868	488.985	878.713	885.797	963.185	2.84365	3.55045	2.93895	3.54801	PF02365	PTHR31989				GO:0003677 GO:0006355	AT2G27300	NTM1-like 8
Vigun01g127400.1	254	59	450	7.66252	2.93782	6.20321e-58	3.60663e-56	92.2763	74.9872	82.4694	73.5377	69.2215	69.1633	51.349	62.3603	62.3349	54.5195	48.0116	54.1764	444.325	415.841	418.947	355.743	287.707	386.386	454.992	415.131	478.819	276.334	221.449	227.535	2.35669	2.28081	2.93782	2.21054	PF03018	PTHR21495 PTHR21495:SF71					AT1G65870	Disease resistance-responsive (dirigent-like protein) family protein
Vigun07g246800.1	172	40	304	7.66075	2.93749	3.39373e-11	2.3654e-10	12.3035	6.40135	16.4939	75.4233	65.3327	54.4661	69.0555	27.5119	22.6672	30.7152	23.178	13.3221	401.295	348.77	454.943	777.728	725.261	871.161	199.659	322.377	391.391	2089.32	1445.46	2163.68	5.09738	3.60422	2.93749	6.40564	PF01657 PF07714	PTHR27002	EC:2.7.11.1	KOG1187		GO:0004672 GO:0004713 GO:0005524 GO:0006468
Vigun09g006000.1	594	137	1051	7.6495	2.93536	2.03777e-86	2.56433e-84	197.881	195.698	186.453	122.563	130.665	130.546	148.735	130.223	133.17	145.129	140.724	119.899	1626.7	1599.95	1608.8	1036.56	789.995	1049.49	1165.32	981.835	1005.42	1146.27	1060.27	1126.51	3.05944	2.90576	2.93536	3.03818	PF08392 PF08541	PTHR31561 PTHR31561:SF1	EC:2.3.1.119 EC:2.3.1.199		K15397	GO:0003824 GO:0006633 GO:0008152 GO:0008610 GO:0016020 GO:0016747	AT1G01120	3-ketoacyl-CoA synthase 1
Vigun04g034200.1	3936	911	6961	7.64429	2.93438	1.29805e-116	3.34327e-114	833.562	861.439	877.761	769.317	738.104	885.29	842.831	918.897	969.968	827.007	962.715	867.711	15130.4	14881.3	15966	4686	4335.98	4836.48	7588	7085.5	6208.38	5770.85	6106.63	6355.62	4.15954	2.53405	2.93438	2.77846	PF00120 PF03951	PTHR20852 PTHR20852:SF59	EC:6.3.1.2		K01915	GO:0003824 GO:0004356 GO:0006542 GO:0006807
Vigun11g047300.1	378	88	668	7.62678	2.93107	3.03654e-07	1.52014e-06	51.2646	28.3488	48.7645	33.9405	34.2219	23.3426	94.73	66.0285	102.003	98.2887	84.4342	138.55	110.38	67.0712	204.974	1773.81	1829.34	1648.03	290.849	865.327	847.845	893.334	1709.86	785.903	1.57478	5.84265	2.93107	3.39903
Vigun01g161700.1	65	15	114	7.61912	2.92962	2.17806e-22	3.05161e-21	26.6576	21.033	19.3624	23.5698	18.6665	17.2908	12.3946	17.4242	15.1115	15.3576	14.0724	3.55255	221.695	249.993	171.978	110.403	109.089	126.062	131.506	114.246	96.5771	130.126	100.659	134.008	3.26294	2.53729	2.92962	3.4673	PF02519	PTHR31374 PTHR31374:SF16			K14488	GO:0009733
Vigun05g198300.1	62	14	109	7.60008	2.92601	3.09859e-06	1.39396e-05	17.43	18.2896	38.0076	7.54233	10.111	16.4263	13.2799	18.3413	11.3336	3.8394	4.96672	3.55255	77.6399	47.5596	113.986	17.1738	22.7768	12.2987	123.827	73.5245	129.108	5.84834	12.0791	12.5633	1.69786	0.616504	2.92601	1.30284	PF06830	PTHR31656 PTHR31656:SF3					AT5G54370	Late embryogenesis abundant (LEA) protein-related
Vigun03g397200.1	123	29	218	7.59262	2.9246	2.14898e-17	2.30443e-16	32.8093	33.8357	48.7645	23.5698	26.4442	30.259	29.2158	27.5119	29.2785	71.4129	85.262	81.7087	62.6732	59.7543	66.9915	778.955	468.722	826.066	138.225	194.557	320.229	3475.38	3441.19	2893.74	0.714818	4.69118	2.9246	5.36294	PF00724	PTHR22893 PTHR22893:SF67	EC:1.3.1.42	KOG0134	K05894	GO:0003824 GO:0010181 GO:0016491 GO:0055114	AT2G06050	oxophytodienoate-reductase 3
Vigun08g053200.1	37	9	65	7.588	2.92372	5.20249e-15	4.8032e-14	135.339	149.974	207.966	7.54233	2.33331	2.59362	7.96794	13.7559	3.77787	184.291	149.001	192.726	103.832	93.8996	149.981	58.8816	55.1438	38.946	64.3132	61.0819	68.1123	80.4147	106.027	75.3797	-0.504511	3.61681	2.92372	-1.00653		PTHR27009 PTHR27009:SF19
Vigun03g027200.1	186	44	328	7.52157	2.91103	5.29317e-50	2.34903e-48	44.0875	32.0067	45.896	60.3386	30.333	57.0597	33.6424	39.4337	57.6125	42.2334	32.2837	39.0781	512.61	484.132	403.949	288.275	250.545	294.145	341.724	329.164	312.097	188.609	191.923	249.87	3.5213	2.49528	2.91103	2.47237	PF02365	PTHR31079 PTHR31079:SF3				GO:0003677 GO:0006355	AT4G29230	NAC domain containing protein 75
Vigun03g018900.1	34	8	59	7.51306	2.9094	5.72454e-18	6.3691e-17	18.4553	16.4606	21.5138	12.2563	13.9999	17.2908	6.19729	13.7559	3.77787	5.37516	10.7612	14.2102	191.761	203.652	183.977	80.9622	83.9145	77.8921	74.8721	47.5081	55.9131	93.5735	110.054	72.5878	3.36001	2.47894	2.9094	3.18618	PF04083	PTHR11005 PTHR11005:SF17	EC:3.1.1.3	KOG2624		GO:0006629
Vigun08g103700.1	152	36	267	7.46756	2.90064	1.96098e-21	2.62215e-20	39.9864	40.2371	32.2706	58.453	55.9994	44.9562	46.037	31.1801	30.223	23.8043	28.1447	47.9595	213.276	142.679	195.975	337.343	305.689	319.767	268.772	279.393	254.15	602.379	472.425	390.858	2.29464	2.5945	2.90064	3.8748	PF05340	PTHR34046 PTHR34046:SF3					AT1G35210
Vigun07g127500.1	178	42	314	7.42989	2.89334	4.75295e-20	5.93505e-19	23.5817	19.204	10.0398	96.1647	104.221	39.7689	54.8903	25.6778	46.2789	62.9662	57.1172	111.017	230.113	109.753	427.946	1261.05	1271.9	1101.76	215.017	326.901	400.541	1491.33	1206.56	1187.93	3.86145	3.91981	2.89334	4.07162	PF01553	PTHR15486 PTHR15486:SF18	EC:2.3.1.15		K13508	GO:0008152 GO:0016746	AT1G02390	glycerol-3-phosphate acyltransferase 2
Vigun05g234000.1	89	21	156	7.42148	2.89171	6.38872e-07	3.08271e-06	26.6576	44.8094	35.1391	28.2837	61.4438	26.8008	26.5598	11.0048	25.5006	8.44668	15.7279	14.2102	68.2857	95.1191	134.983	300.542	465.126	195.755	95.9899	140.262	231.785	380.142	323.45	329.437	1.4849	3.04449	2.89171	4.7502		PTHR33177
Vigun05g294800.1	303	72	534	7.39486	2.88652	1.61447e-17	1.74551e-16	68.6945	59.4411	88.2064	63.167	69.2215	70.0279	59.3169	77.0333	80.2798	54.5195	58.7728	62.1697	423.745	334.136	476.94	278.461	419.572	247	483.789	651.54	466.62	175.45	255.002	180.074	2.51292	2.22304	2.88652	1.79889	PF14559	PTHR26312 PTHR26312:SF75				GO:0005515	AT1G80130	Tetratricopeptide repeat (TPR)-like superfamily protein
Vigun04g132900.1	551	131	970	7.39037	2.88565	8.08704e-13	6.3514e-12	82.0233	101.507	56.6529	103.707	120.554	102.88	172.639	120.135	101.058	68.3414	80.2952	99.4715	773.593	298.772	883.888	549.562	558.631	660.033	860.07	1134.54	915.958	578.986	526.11	573.723	3.02588	2.43431	2.88565	2.75841	PF00560 PF08263 PF13855	PTHR27004 PTHR27004:SF27	EC:2.7.11.1	KOG0472		GO:0005515
Vigun03g438000.1	137	33	241	7.3875	2.88509	1.78765e-44	6.68464e-43	24.607	21.9475	22.948	49.9679	46.6662	54.4661	44.2664	35.7655	17.9449	49.9122	62.9117	51.512	211.405	217.067	200.975	320.169	383.609	355.639	237.095	228.492	258.217	505.882	505.978	531.845	3.17895	2.80969	2.88509	3.23168	PF00168	PTHR23180 PTHR23180:SF249		KOG1030		GO:0005515	AT5G47710	Calcium-dependent lipid-binding (CaLB domain) family protein
Vigun03g095900.1	172	41	302	7.37641	2.88292	6.39414e-11	4.37369e-10	46.1381	59.4411	44.4618	65.9954	52.8884	70.8924	34.5278	46.7702	41.5566	39.1619	182.113	95.0308	619.248	670.712	395.95	112.856	79.1194	117.863	368.601	289.573	248.051	519.04	354.319	365.731	3.4901	0.70722	2.88292	1.96989
Vigun02g155000.1	1196	286	2107	7.37554	2.88275	4.6071e-26	7.84232e-25	120.984	137.172	73.1468	46.1967	31.8886	44.0916	423.186	208.173	225.728	192.738	245.852	325.058	683.792	247.554	825.896	101.816	67.1316	162.958	1634.71	2261.16	2425.61	4561.71	4071.98	4369.23	2.40709	1.4418	2.88275	4.08978	PF00010	PTHR23042 PTHR23042:SF25				GO:0046983
Vigun06g097500.1	37	9	65	7.37013	2.88169	2.59536e-07	1.30999e-06	86.1245	58.5266	76.0153	10.3707	116.666	54.4661	7.08262	9.17063	10.3891	19.197	32.2837	34.6374	84.1878	81.7049	85.9891	53.9748	58.7401	62.5186	90.2305	44.1147	62.0127	40.9384	89.9218	86.547	0.19088	-0.0507085	2.88169	1.33601	PF00646 PF14299	PTHR32278 PTHR32278:SF11				GO:0005515
Vigun05g294900.1	103	25	182	7.36313	2.88032	9.17969e-31	1.94005e-29	7.17704	9.14479	15.0596	11.3135	17.1109	24.2072	27.4451	22.9266	23.6117	9.98244	9.10565	7.99324	244.145	210.969	222.972	110.403	111.486	84.0415	207.338	169.672	167.739	30.7038	53.6847	68.4001	4.43348	2.5392	2.88032	2.49617	PF00069 PF01453	PTHR27002 PTHR27002:SF31	EC:2.7.11.1	KOG1187		GO:0004672 GO:0004674 GO:0004713 GO:0005524 GO:0006468
Vigun02g186300.3	1165	279	2051	7.34907	2.87756	5.92769e-98	9.78211e-96	176.35	164.606	134.82	388.43	395.885	258.498	318.718	221.929	296.563	223.453	243.369	296.638	1808.17	1331.67	1619.8	2726.96	2766.78	2867.66	1856.44	2249.85	2046.42	4107	3843.82	3742.46	3.3225	3.00326	2.87756	3.93698	PF00034	PTHR11961 PTHR11961:SF8		KOG3453	K08738	GO:0009055 GO:0020037	AT4G10040	cytochrome c-2
Vigun02g092500.1	33	8	58	7.33605	2.875	1.24221e-12	9.65697e-12	8.20233	5.48687	2.8685	5.65674	4.66662	0.864541	10.6239	5.50238	7.55574	3.8394	8.27786	5.32883	64.544	34.1453	39.9949	31.8942	17.9817	29.722	62.3934	55.4262	55.9131	42.4005	48.3162	51.649	3.06623	2.83079	2.875	3.02863	PF05770	PTHR14217 PTHR14217:SF5	EC:2.7.1.158 EC:2.7.1.159		K00913	GO:0000287 GO:0005524 GO:0005622 GO:0032957 GO:0047325 GO:0052725 GO:0052726	AT5G16760	Inositol 1,3,4-trisphosphate 5/6-kinase family protein
Vigun07g200700.2	1178	283	2073	7.32415	2.87266	1.02311e-27	1.87848e-26	824.335	756.274	932.98	294.151	258.997	288.757	239.038	285.207	324.897	694.164	694.513	645.676	3575.18	3407.22	4550.43	1411.93	1306.67	1637.78	2470.78	2030.41	1718.06	793.912	798.559	886.409	2.19792	2.3714	2.87266	0.285119	PF00221	PTHR10362 PTHR10362:SF19	EC:4.3.1.24		K10775	GO:0003824 GO:0005737 GO:0006559 GO:0016841
Vigun07g177600.1	7532	1812	13252	7.31175	2.87022	1.50188e-12	1.16037e-11	1546.14	551.431	913.618	3147.04	2472.53	1908.91	1775.08	1600.28	2061.77	625.822	467.699	645.676	15424.1	16692.2	19690.5	16794.8	14898.4	15563	18294.7	14042	7418.14	875.789	1558.2	2414.94	4.10474	2.65007	2.87022	1.47924
Vigun05g156600.4	35	9	62	7.2894	2.8658	5.43179e-08	2.91745e-07	1.02529	3.65791	4.30275	0.942791	0.77777	0.864541	7.96794	7.33651	10.3891	0.76788	0.827786	0.888138	4.6771	1.21948	0.999874	2.4534	2.39756	2.04979	60.4736	57.6885	69.1289	1.46209	1.34212	1.39592	-0.381818	1.41653	2.8658	0.75788	PF02721	PTHR23273 PTHR23273:SF8
Vigun05g023800.1	482	116	847	7.27143	2.86224	6.1244e-21	7.97271e-20	244.019	172.836	186.453	235.698	226.331	234.291	116.863	122.886	109.558	462.264	544.683	461.832	859.651	802.415	518.934	682.046	901.481	889.61	1010.77	885.687	643.509	989.832	934.113	1377.77	1.85402	1.82852	2.86224	1.1686	PF01536	PTHR11570 PTHR11570:SF4	EC:4.1.1.50	KOG0788	K01611	GO:0004014 GO:0006597 GO:0008295
Vigun11g123200.1	30	7	53	7.26798	2.86155	1.64848e-07	8.47742e-07	6.15175	6.40135	7.17125	15.0847	17.1109	11.239	6.19729	12.8389	2.8334	5.37516	9.93343	4.44069	118.798	35.3648	233.97	536.068	551.438	577.016	23.9975	57.6885	77.2617	328.969	171.791	321.062	4.2985	5.26012	2.86155	5.37895	PF04844	PTHR33057 PTHR33057:SF17
Vigun06g101700.1	31	8	55	7.25969	2.85991	1.47783e-06	6.85994e-06	23.5817	12.8027	32.2706	18.8558	12.4443	16.4263	9.7386	4.58532	8.50021	6.14304	7.45007	3.55255	74.8336	79.2659	119.985	33.1209	22.7768	36.8962	55.6741	82.5737	27.4482	57.0213	34.895	75.3797	1.99718	0.959243	2.85991	3.28649	PF00305 PF01477	PTHR11771 PTHR11771:SF48	EC:1.13.11.58		K15718	GO:0005515 GO:0016491 GO:0016702 GO:0046872 GO:0055114	AT1G55020	lipoxygenase 1
Vigun01g217000.1	72	17	126	7.25547	2.85907	3.35086e-24	5.15039e-23	18.4553	30.1778	23.6651	20.7414	13.2221	19.0199	16.8212	13.7559	21.7228	13.054	24.8336	18.6509	87.9295	101.216	88.9888	83.4156	92.3059	112.739	138.225	133.475	107.76	77.4905	88.5797	87.943	1.94375	2.44476	2.85907	2.1676		PTHR35094 PTHR35094:SF2
Vigun09g264600.1	815	198	1433	7.248	2.85758	3.85944e-68	2.97102e-66	148.667	159.119	152.748	173.473	198.331	170.315	178.836	203.588	210.616	140.522	157.279	127.892	1820.33	2023.11	1817.77	1375.13	1594.38	1166.33	1251.71	1454.65	1592	2386.12	2304.41	2648.06	3.61973	2.9315	2.85758	4.10762	PF10950	PTHR33731 PTHR33731:SF3					AT1G49310	(1 of 1) PF10950 - Protein of unknown function (DUF2775) (DUF2775)
Vigun01g228150.1	215	52	377	7.24617	2.85722	8.60028e-15	7.84558e-14	198.907	422.489	127.648	115.02	131.443	51.8725	70.8262	22.9266	62.3349	28.4116	23.178	77.268	1211.37	1051.19	1393.82	495.587	625.762	342.315	320.606	383.459	426.973	359.673	488.53	353.168	2.28729	2.29457	2.85722	3.22083
Vigun07g200900.1	136	33	239	7.24192	2.85637	6.30257e-34	1.53574e-32	47.1634	24.6909	48.0474	40.54	17.8887	19.0199	29.2158	37.5996	32.1119	24.5722	32.2837	24.8679	604.281	514.619	662.916	165.605	163.034	180.382	251.494	244.328	220.602	460.557	375.793	469.029	3.89342	2.71641	2.85637	3.99757	PF00168 PF17047	PTHR10774 PTHR10774:SF62		KOG1011		GO:0005515	AT5G04220	Calcium-dependent lipid-binding (CaLB domain) family protein
Vigun01g191900.1	664	161	1166	7.23816	2.85562	4.7365e-85	5.62644e-83	229.665	263.37	230.914	148.018	167.998	155.617	177.951	146.73	158.671	134.379	190.391	166.082	1691.24	1656.05	1624.79	970.32	804.38	1044.37	1264.19	1133.41	1100.98	1407.99	1292.46	1370.79	2.77989	2.57948	2.85562	3.05211	PF01073	PTHR10366 PTHR10366:SF465	EC:4.1.1.35		K08678	GO:0003854 GO:0006694 GO:0016616 GO:0055114	AT3G62830	NAD(P)-binding Rossmann-fold superfamily protein
Vigun05g288200.1	289	70	507	7.22862	2.85372	4.64413e-49	1.99669e-47	68.6945	61.2701	59.5214	71.6521	60.6661	70.8924	70.8262	70.6139	68.9461	69.8771	62.084	79.0443	275.949	232.92	306.961	408.491	462.728	393.56	427.155	489.786	603.861	1049.78	905.929	954.809	2.10618	2.63784	2.85372	3.78592	PF02309	PTHR31734 PTHR31734:SF34			K14484	GO:0005634 GO:0006355
Vigun01g113800.1	2018	490	3545	7.2276	2.85352	7.9401e-23	1.14088e-21	256.323	295.377	180.716	446.883	475.995	397.689	546.247	392.503	532.68	317.135	320.353	459.167	2113.11	1143.87	3009.62	4517.94	5195.51	3719.35	3039.04	3732.78	3863.08	4735.69	4461.2	4263.14	3.09695	3.34653	2.85352	3.6175	PF04577	PTHR20961 PTHR20961:SF12	EC:2.4.1.255	KOG4698		GO:0016757	AT3G57380	Glycosyltransferase family 61 protein
Vigun10g090400.1	1198	293	2104	7.17968	2.84392	4.17354e-77	3.88577e-75	220.438	178.323	218.006	330.92	258.22	326.797	293.929	269.617	315.452	214.239	236.747	202.495	1900.77	1742.63	1903.76	1562.82	1330.64	1720.8	2344.07	2058.69	1908.16	1399.22	1551.49	1668.12	3.16895	2.33278	2.84392	2.82131	PF03018	PTHR21495 PTHR21495:SF77					AT1G55210	Disease resistance-responsive (dirigent-like protein) family protein
Vigun11g021200.1	943	231	1655	7.17217	2.84241	1.2917e-23	1.92943e-22	174.3	187.468	157.05	147.075	150.11	134.868	265.598	232.017	194.56	331.724	484.255	498.245	1366.65	1179.23	1731.78	3707.09	3319.42	3774.69	1222.91	1730.65	2010.84	7934.74	6140.18	7907.89	3.04352	4.64384	2.84241	4.06409	PF01657 PF07714 PF11883	PTHR27002 PTHR27002:SF95	EC:2.7.11.1	KOG1187		GO:0004672 GO:0004674 GO:0004713 GO:0005524 GO:0006468
Vigun07g103000.1	102	25	180	7.13247	2.8344	2.47254e-09	1.49891e-08	25.6323	18.2896	14.3425	8.48512	15.5554	5.18725	15.9359	29.346	30.223	26.8758	16.5557	27.5323	272.207	267.065	219.972	76.0554	77.9206	86.0912	161.263	242.065	135.208	495.647	280.502	428.547	3.70388	3.03803	2.8344	4.08544
Vigun11g055000.6	313	77	549	7.08802	2.82538	2.98701e-61	1.92784e-59	82.0233	82.3031	77.4495	62.2242	43.5551	57.0597	73.4822	85.2869	73.6685	94.4493	91.0565	92.3663	883.037	867.047	736.907	217.126	198.997	195.755	576.899	583.671	486.952	375.756	408.003	407.609	3.36266	1.9098	2.82538	2.10013	PF00069 PF00560 PF08263 PF13855	PTHR27000 PTHR27000:SF24	EC:2.7.11.1	KOG1187		GO:0004672 GO:0004713 GO:0005515 GO:0005524 GO:0006468	AT5G53890	phytosylfokine-alpha receptor 2
Vigun07g178500.1	911	226	1597	7.05432	2.81851	1.51596e-70	1.24711e-68	254.272	308.179	213.703	279.066	307.219	191.064	262.057	176.076	240.839	197.345	212.741	333.052	1332.97	936.557	1373.83	1138.38	1223.95	1261.65	1534.88	1602.83	1651.98	1510.33	1630.67	1622.06	2.23085	2.22094	2.81851	2.68019	PF13639	PTHR14155 PTHR14155:SF178				GO:0005515 GO:0008270	AT5G43420	RING/U-box superfamily protein
Vigun05g201400.1	91	23	160	7.0371	2.81498	9.00914e-20	1.10201e-18	35.8852	19.204	39.4419	25.4554	31.1108	19.8845	15.0506	23.8436	29.2785	13.8218	22.3502	10.6577	364.814	248.773	377.952	261.287	236.159	290.045	173.742	160.623	145.374	140.36	155.686	182.866	3.39081	3.36467	2.81498	3.35426	PF00954 PF01453 PF07714 PF08276 PF11883	PTHR27002 PTHR27002:SF101	EC:2.7.11.1	KOG1187		GO:0004672 GO:0004674 GO:0004713 GO:0005515 GO:0005524 GO:0006468 GO:0048544	AT4G27290	S-locus lectin protein kinase family protein
Vigun09g035700.1	536	133	938	7.03563	2.81468	3.05565e-76	2.78844e-74	128.161	111.566	133.385	111.249	135.332	114.984	147.85	125.638	126.559	121.325	148.174	119.899	1303.04	1288.99	1222.85	658.738	649.738	691.805	1028.05	896.999	889.526	701.801	573.084	776.131	3.35395	2.46787	2.81468	2.39702	PF13869	PTHR13047 PTHR13047:SF1		KOG1689	K14397	GO:0003729 GO:0005849 GO:0006378 GO:0016787	AT4G29820	homolog of CFIM-25
Vigun09g190000.1	125	31	219	7.03313	2.81417	1.11197e-14	1.00805e-13	14.3541	24.6909	25.0994	39.5972	45.8884	38.9044	26.5598	33.9313	33.0564	41.4655	38.9059	47.0713	239.468	180.482	273.965	262.514	298.496	388.435	273.571	221.705	162.656	81.8768	122.133	127.029	3.43536	2.93221	2.81417	1.37715	PF01490	PTHR22950 PTHR22950:SF208		KOG1303
Vigun03g064200.1	171	43	299	7.01251	2.80993	1.95553e-16	1.96187e-15	22.5564	20.1185	17.211	29.2265	18.6665	18.1554	36.2984	36.6825	54.7791	27.6437	20.6947	24.8679	363.878	342.673	296.963	190.139	176.22	269.548	301.408	259.032	335.478	805.609	692.532	538.825	4.0667	3.26722	2.80993	4.79831	PF04043	PTHR31080 PTHR31080:SF1				GO:0004857	AT5G64620	cell wall / vacuolar inhibitor of fructosidase 2
Vigun11g121700.1	138	35	242	7.00154	2.80767	9.55767e-21	1.23257e-19	23.5817	14.6317	25.8165	33.9405	35.7774	31.988	33.6424	31.1801	38.7232	11.5182	20.6947	10.6577	356.395	349.99	323.959	111.63	109.089	98.39	288.93	270.344	165.706	118.429	80.527	136.8	4.00824	1.64964	2.80767	2.96936	PF05920 PF07526	PTHR11850 PTHR11850:SF79		KOG0773		GO:0003677 GO:0006355
Vigun01g179050.1	1557	390	2725	6.99373	2.80606	1.5426e-30	3.22064e-29	222.488	262.455	192.907	495.908	532.773	240.343	553.329	261.363	354.175	190.434	243.369	331.275	2185.14	1417.03	2972.62	4167.1	3942.78	3735.74	2106.02	2867.46	3201.28	7639.4	6489.13	7099.65	3.27791	3.22256	2.80606	4.79423		PTHR31415 PTHR31415:SF4
Vigun06g068900.1	32	8	57	6.98142	2.80352	7.18248e-14	6.13964e-13	14.3541	15.5461	11.474	13.1991	19.4443	9.50996	12.3946	9.17063	2.8334	16.1255	14.0724	10.6577	60.8023	54.8764	41.9947	51.5214	45.5536	67.6431	58.5538	49.7704	62.0127	76.0284	45.632	72.5878	1.93014	1.96628	2.80352	2.2493	PF00249	PTHR10641 PTHR10641:SF653			K09422	GO:0003677	AT5G56110	myb domain protein 103
Vigun11g021700.1	40	10	70	6.98093	2.80342	6.41303e-09	3.75237e-08	15.3794	10.0593	8.6055	5.65674	16.3332	9.50996	12.3946	10.0877	7.55574	13.8218	22.3502	13.3221	81.3816	75.6075	90.9885	210.993	185.811	229.577	50.8746	82.5737	76.2451	362.597	248.292	415.984	2.86473	4.31362	2.80342	4.37486	PF01657 PF07714 PF11883	PTHR27002 PTHR27002:SF95	EC:2.7.11.1	KOG1187		GO:0004672 GO:0004674 GO:0004713 GO:0005524 GO:0006468
Vigun11g108500.1	46	12	81	6.97558	2.80231	9.68915e-10	6.03598e-09	12.3035	12.8027	3.58563	7.54233	17.8887	12.1036	10.6239	9.17063	15.1115	14.5897	10.7612	10.6577	101.025	125.606	118.985	49.068	29.9695	60.4688	83.5112	104.065	55.9131	201.768	136.896	228.931	3.59046	1.89404	2.80231	3.97845	PF03321	PTHR31901 PTHR31901:SF10			K14487		AT4G03400	Auxin-responsive GH3 family protein
Vigun11g017700.1	341	86	597	6.97094	2.80135	1.82418e-46	7.20555e-45	5.12646	2.74344	2.15138	0.942791	0.77777	0.864541	66.3995	101.794	88.78	58.3589	84.4342	52.4001	1.87084	1.21948	0.999874	1.2267	1.19878	1.0249	597.057	570.098	624.193	146.209	214.739	198.221	-1.29283	0.416532	2.80135	1.51838
Vigun05g247400.1	171	43	299	6.95802	2.79868	1.45735e-32	3.35813e-31	30.7588	23.7764	26.5336	26.3981	18.6665	24.2072	45.1517	40.3508	43.4455	33.0189	30.6281	31.973	499.514	587.787	457.942	176.645	121.077	159.884	326.366	306.541	264.316	251.479	241.581	307.102	4.25254	2.72376	2.79868	3.06491	PF03641	PTHR31223 PTHR31223:SF23			K06966
Vigun10g065200.1	47	12	82	6.95776	2.79862	2.54913e-12	1.93317e-11	1.02529	1.82896	2.15138	1.88558	3.11108	0.864541	7.08262	8.25357	19.8338	1.53576	1.65557	1.77628	14.0313	12.1948	17.9977	22.0806	22.7768	12.2987	79.6716	83.7048	81.3281	26.3175	32.2108	33.5021	3.1432	3.28564	2.79862	4.21149	PF13676	PTHR11017 PTHR11017:SF163				GO:0005515 GO:0007165
Vigun01g140200.1	35	9	61	6.94135	2.79522	2.18688e-13	1.79263e-12	9.22763	5.48687	6.45413	5.65674	2.33331	5.18725	13.2799	7.33651	5.66681	8.44668	6.62229	15.0983	34.6105	21.9506	39.9949	106.723	58.7401	76.8672	43.1955	59.9507	79.2949	131.588	139.58	135.404	2.18944	4.20085	2.79522	3.75245	PF00067	PTHR24296 PTHR24296:SF11		KOG0157	K13407	GO:0004497 GO:0005506 GO:0016705 GO:0020037 GO:0055114
Vigun04g025032.1	34	8	59	6.93735	2.79438	8.8924e-17	9.16476e-16	39.9864	21.9475	42.3104	11.3135	12.4443	3.45817	11.5093	7.33651	6.61127	9.21456	3.31114	7.1051	138.442	158.532	152.981	131.257	154.642	114.788	51.8345	47.5081	77.2617	58.4834	69.7901	75.3797	2.10981	3.87995	2.79438	3.37492	PF00069	PTHR27009 PTHR27009:SF21	EC:3.1.4.46	KOG1187	K04730	GO:0004672 GO:0004713 GO:0005524 GO:0006468	AT1G70250	receptor serine/threonine kinase, putative
Vigun07g140100.1	229	58	400	6.92732	2.7923	3.20987e-24	4.93918e-23	49.214	34.7502	26.5336	132.933	73.8882	89.0478	76.1381	38.5167	58.557	63.7341	93.5398	79.9324	406.908	575.593	460.942	534.841	475.915	395.61	342.684	393.639	463.57	587.758	424.109	570.931	3.70742	2.24894	2.7923	2.73826		PTHR33494 PTHR33494:SF2					AT3G05770	(1 of 2) PTHR33494:SF2 - F10A16.6 PROTEIN
Vigun03g070700.1	679	172	1186	6.90272	2.78716	4.84512e-41	1.58771e-39	227.615	217.646	205.098	196.1	179.665	188.47	168.212	171.491	175.671	222.685	266.547	206.936	2068.21	1929.21	1655.79	787.542	775.61	846.564	1219.07	1206.93	1131.48	2008.91	1493.78	2019.9	3.11976	2.09449	2.78716	2.98783	PF00504	PTHR36490					AT2G21970	stress enhanced protein 2
Vigun05g023700.1	59	15	103	6.87582	2.78153	9.49001e-17	9.75877e-16	54.3405	32.0067	38.0076	39.5972	48.9995	38.0398	15.9359	15.5901	13.2225	90.6099	76.1563	69.2748	134.701	103.655	86.989	112.856	135.462	127.087	138.225	97.2786	72.1787	131.588	102.001	164.719	1.38751	1.56776	2.78153	0.754844	PF08132	PTHR35727 PTHR35727:SF1
Vigun02g177900.1	78	20	136	6.87303	2.78095	1.96006e-23	2.89948e-22	27.6829	23.7764	17.9281	17.913	20.9998	23.3426	22.1332	22.9266	14.167	17.6612	19.0391	18.6509	90.7358	110.972	110.986	92.0025	83.9145	97.3651	164.143	130.082	112.843	33.628	49.6583	41.8776	2.17201	2.13412	2.78095	1.17713
Vigun08g098400.1	1982	504	3459	6.85713	2.7776	2.87141e-08	1.58234e-07	215.311	181.067	146.294	202.7	433.996	336.307	514.375	452.112	546.847	175.845	178.802	186.509	1632.31	1709.7	1708.78	3720.58	5249.45	2729.3	3526.67	2595.98	4254.48	7820.69	11209.4	7159.67	3.21836	3.58784	2.7776	5.59681	PF05742	PTHR17985 PTHR17985:SF13		KOG2342			AT4G38260	Protein of unknown function (DUF833)
Vigun09g125900.1	1191	303	2078	6.85287	2.77671	4.97783e-86	6.15175e-84	211.21	143.573	198.644	400.686	390.441	394.231	272.681	272.368	364.565	934.51	774.808	1002.71	2670.62	2936.5	2561.68	4121.71	3528	4756.54	2129.06	2041.72	2062.68	12177.7	11692.5	11083.6	3.88366	3.38767	2.77671	3.68801	PF13837	PTHR21654 PTHR21654:SF14		KOG4282		GO:0003677
Vigun03g252000.1	1968	502	3435	6.84751	2.77558	2.35378e-11	1.66584e-10	500.342	370.364	403.024	204.586	290.886	169.45	417.874	418.181	668.683	76.0202	209.43	107.465	2180.46	2273.1	2830.64	1345.69	1300.67	1807.92	3622.66	4386.58	2294.47	1456.24	1422.64	1701.63	2.51571	2.74394	2.77558	3.54322	PF00182 PF00187	PTHR22595 PTHR22595:SF34	EC:3.2.1.14	KOG4742	K01183	GO:0004568 GO:0005975 GO:0006032 GO:0008061 GO:0016998
Vigun08g034250.1	1420	362	2477	6.84592	2.77525	3.22625e-95	4.96716e-93	355.776	335.614	325.575	375.231	440.218	408.928	401.053	321.889	362.676	377.029	378.298	345.486	2811.87	2957.23	2534.68	2684.02	2646.9	2939.4	2679.08	2513.41	2239.57	2900.78	2947.29	3260.87	3.0295	2.7559	2.77525	3.04871	PF02714	PTHR13018 PTHR13018:SF31				GO:0016020
Vigun06g212700.1	43	11	75	6.83718	2.7734	3.35996e-17	3.55733e-16	30.7588	12.8027	35.1391	25.4554	17.1109	19.8845	12.3946	10.0877	10.3891	21.5006	9.10565	5.32883	134.701	154.873	136.983	62.5617	62.3365	52.2697	84.4711	70.1311	70.1455	11.6967	18.7896	34.898	2.43829	1.50433	2.7734	0.86355	PF01925	PTHR14255 PTHR14255:SF3				GO:0016021	AT1G61740	Sulfite exporter TauE/SafE family protein
Vigun01g117700.1	1066	272	1861	6.83621	2.7732	9.00157e-57	5.02175e-55	231.716	161.863	202.946	192.329	195.998	178.096	272.681	257.695	286.174	165.862	203.635	193.614	2187.95	2307.25	2281.71	1738.23	1860.5	1563.99	2203.93	1777.03	1601.15	701.801	864.323	723.086	3.50597	3.18818	2.7732	2.02336	PF03763	PTHR31471 PTHR31471:SF14					AT2G41870	Remorin family protein
Vigun10g173400.1	1188	303	2073	6.83538	2.77302	2.99449e-35	7.75612e-34	282.981	242.337	226.612	205.528	185.109	211.813	297.47	331.977	280.507	239.579	240.886	235.357	2142.11	2165.79	1814.77	1099.12	1045.33	1281.12	2431.42	2114.11	1674.34	903.569	1045.51	991.103	3.02549	2.50743	2.77302	2.03823	PF00732 PF05199	PTHR11552 PTHR11552:SF69			K15403	GO:0010430 GO:0016614 GO:0050660 GO:0055114	AT1G72970	Glucose-methanol-choline (GMC) oxidoreductase family protein
Vigun03g094800.1	94	24	164	6.82306	2.77042	1.58201e-23	2.35033e-22	46.1381	19.204	46.6131	38.6544	18.6665	14.6972	8.85327	31.1801	32.1119	39.9298	62.9117	31.0848	384.458	397.549	456.942	237.98	267.328	357.689	147.824	178.721	165.706	364.059	433.504	480.196	3.46812	3.58292	2.77042	3.2541	PF00230	PTHR19139 PTHR19139:SF144		KOG0223	K09874	GO:0005215 GO:0006810 GO:0016020	AT4G18910	NOD26-like intrinsic protein 1;2
Vigun04g126400.1	182	47	318	6.81577	2.76888	2.74336e-05	0.00011013	140.465	28.3488	117.609	58.453	52.8884	25.9362	61.0876	45.8532	33.0564	49.1443	50.495	28.4204	628.602	581.69	747.906	491.907	563.426	683.605	266.852	402.688	284.648	1929.95	879.086	1797.94	2.77331	3.66304	2.76888	5.16893	PF04863 PF04864	PTHR11751 PTHR11751:SF126	EC:4.4.1.4			GO:0003824 GO:0016846	AT1G34060	Pyridoxal phosphate (PLP)-dependent transferases superfamily protein
Vigun02g099000.1	1094	280	1909	6.80725	2.76707	3.68766e-90	5.00632e-88	429.597	412.43	367.885	355.432	311.886	294.809	268.254	266.865	306.008	356.296	434.588	386.34	2395.61	2388.95	2467.69	1348.14	1223.95	1269.85	2079.14	1898.06	1748.55	1726.72	1607.86	2029.67	2.58353	1.99754	2.76707	2.18799	PF01370	PTHR10366 PTHR10366:SF397	EC:1.23.1.1 EC:1.23.1.4			GO:0003824 GO:0050662	AT1G32100	pinoresinol reductase 1
Vigun05g302000.1	147	38	256	6.80366	2.76631	1.10292e-36	3.0487e-35	49.214	33.8357	48.7645	45.254	43.5551	45.8207	33.6424	40.3508	38.7232	23.0364	29.8003	34.6374	278.755	249.993	301.962	298.088	245.75	335.141	279.331	266.95	220.602	118.429	144.949	168.906	2.65584	2.70683	2.76631	2.30505	PF00004	PTHR32429 PTHR32429:SF11		KOG0651		GO:0005524	AT1G73110	P-loop containing nucleoside triphosphate hydrolases superfamily protein
Vigun03g391800.1	41	11	72	6.79753	2.76501	7.31291e-11	4.9836e-10	29.7335	18.2896	25.0994	8.48512	10.8888	13.8327	12.3946	10.0877	9.44468	13.8218	15.7279	8.88138	173.053	209.75	182.977	22.0806	34.7646	17.4232	98.8696	82.5737	35.581	13.1588	12.0791	5.58368	2.95185	1.16128	2.76501	-0.31834	PF13450	PTHR10742 PTHR10742:SF300	EC:1.5.3.17	KOG0685	K12259		AT4G29720	polyamine oxidase 5
Vigun03g156400.1	581	149	1013	6.78904	2.76321	2.41335e-10	1.58026e-09	45.1128	32.9212	39.4419	99.9358	139.999	106.339	183.263	128.389	136.003	74.4844	105.957	118.122	201.115	93.8996	268.966	2101.34	2838.71	1823.29	648.892	1046.31	1343.95	2073.24	2737.92	2089.69	2.26328	4.28775	2.76321	4.53066	PF00282	PTHR11999 PTHR11999:SF105	EC:4.1.1.15		K01580	GO:0003824 GO:0004351 GO:0006536 GO:0016831 GO:0019752 GO:0030170
Vigun03g228000.1	7900	2030	13771	6.78492	2.76233	4.26978e-15	3.95798e-14	2428.92	2239.56	2123.41	1844.1	1782.65	1853.58	2193.84	2022.12	1872.88	1915.86	2369.95	1849.99	31507.8	33129.5	32123.9	10704.2	9710.11	13454.8	13322.4	14986.6	13003.3	38410.4	24602.3	43058.5	3.83255	2.62764	2.76233	4.11164	PF00107 PF08240	PTHR11695 PTHR11695:SF497	EC:1.1.1.195	KOG0023		GO:0008270 GO:0016491 GO:0055114	AT4G37990	elicitor-activated gene 3-2
Vigun07g101100.1	6590	1693	11487	6.78333	2.76199	5.84556e-69	4.58968e-67	517.772	716.037	315.535	1699.85	1781.87	1215.55	2049.53	1227.95	1802.99	1691.64	1841.82	1956.57	8102.61	6024.21	9025.86	14622.3	16751.7	17298.2	10219.1	12092	12151.4	21092	18930.6	20690.3	3.90145	3.3732	2.76199	3.46712	PF12734	PTHR31568 PTHR31568:SF17					AT3G22240	(1 of 3) PTHR31568:SF16 - GENOMIC DNA, CHROMOSOME 3, P1 CLONE: MMP21
Vigun03g102300.1	432	111	753	6.77772	2.7608	1.65275e-10	1.09754e-09	13.3288	16.4606	12.1911	16.0274	23.3331	12.9681	166.442	76.1162	90.6689	89.0741	117.546	208.712	64.544	21.9506	140.982	763.008	502.288	625.186	485.709	861.933	910.875	700.339	861.639	917.119	2.43793	5.17501	2.7608	2.57748	PF05553	PTHR33098 PTHR33098:SF14					AT1G15385	(1 of 28) PF05553 - Cotton fibre expressed protein (DUF761)
Vigun04g102800.1	298	77	520	6.77403	2.76001	1.0186e-14	9.2554e-14	680.794	648.365	796.009	182.901	248.886	281.841	57.5463	66.9456	105.78	55.2874	51.3227	42.6306	580.896	914.607	576.927	219.579	286.508	107.614	464.591	445.672	649.608	163.754	157.028	122.841	-0.0362536	-0.217636	2.76001	1.57169	PF03195	PTHR31304 PTHR31304:SF8					AT3G02550	LOB domain-containing protein 41
Vigun01g179100.1	1536	397	2676	6.74555	2.75394	2.22135e-22	3.1091e-21	240.944	263.37	182.15	526.077	573.217	238.613	576.348	256.778	357.009	162.023	264.064	311.736	2095.34	1465.81	3156.6	4264.01	3556.78	3433.4	1991.79	2868.59	3167.73	6567.69	5631.52	6234.18	3.29072	3.07241	2.75394	4.6429		PTHR31415 PTHR31415:SF4
Vigun08g102700.1	6662	1721	11603	6.74349	2.7535	4.42039e-38	1.29048e-36	834.587	823.031	575.852	1535.81	1554.76	1073.76	1848.56	1443.46	1870.05	3462.37	2230.88	5126.33	3773.49	2396.27	5266.34	17051.1	13859.1	16598.2	10130.8	12373.6	12306	39233.6	39678.3	33556.5	2.35624	3.51203	2.7535	3.3778	PF04674	PTHR31279 PTHR31279:SF3
Vigun08g139300.1	1326	342	2309	6.74305	2.7534	2.9931e-18	3.382e-17	57.4163	77.7307	55.9358	5.65674	6.99993	4.32271	441.778	289.792	295.618	335.564	460.249	494.693	782.947	289.016	1344.83	1.2267	8.39145	4.09958	1488.8	2658.19	2779.39	12285.9	13552.7	11337.7	3.66082	-0.307742	2.7534	4.84837	PF13087 PF13245	PTHR10887 PTHR10887:SF358		KOG1801	K10706
Vigun03g105300.1	354	92	616	6.7205	2.74857	5.24986e-09	3.09809e-08	64.5934	45.7239	48.0474	57.5102	36.5552	49.2789	111.551	94.4575	68.9461	82.1632	61.2562	108.353	255.37	225.603	258.967	429.345	672.515	431.481	671.929	669.639	506.267	777.829	726.085	339.209	2.22416	3.41912	2.74857	2.87196	PF00011	PTHR11527 PTHR11527:SF158		KOG0710	K13993		AT3G46230	heat shock protein 17.4
Vigun02g143400.1	6332	1640	11023	6.71968	2.74839	5.12023e-39	1.54385e-37	489.064	644.707	403.024	1167.17	1332.32	919.872	2100.88	1319.65	1500.76	1073.5	1507.4	1798.48	5081.2	4526.69	6017.24	23279.1	18739.3	25198.1	8729.32	11773	12567.2	35701.2	31558.5	34099.5	3.34587	4.29701	2.74839	4.53261	PF00447	PTHR10015 PTHR10015:SF166			K09419	GO:0003677 GO:0003700 GO:0005634 GO:0006302 GO:0006310 GO:0006355 GO:0043565	AT4G36990	heat shock factor 4
Vigun03g299800.1	839	218	1460	6.70168	2.74452	1.21299e-16	1.23536e-15	275.803	280.745	242.388	131.991	118.999	105.474	269.139	194.417	189.838	202.72	160.59	242.462	1465.8	1387.76	1422.82	2450.95	1723.84	2908.65	1206.59	1610.75	1561.5	6016.48	4513.54	5908.93	2.42024	4.31262	2.74452	4.7622	PF00847	PTHR31190 PTHR31190:SF30			K09286	GO:0003677 GO:0003700 GO:0006355	AT4G17500	ethylene responsive element binding factor 1
Vigun08g072800.1	32	8	55	6.68292	2.74048	9.02275e-09	5.20859e-08	6.15175	2.74344	5.737	5.65674	3.11108	7.78087	7.96794	9.17063	7.55574	4.60728	3.31114	2.66441	24.3209	40.2427	30.9961	7.3602	14.3853	9.22406	43.1955	48.6393	73.1953	13.1588	13.4212	19.5429	2.70726	0.904135	2.74048	2.12375	PF07714	PTHR27009	EC:3.1.4.46	KOG1187		GO:0004672 GO:0004713 GO:0005524 GO:0006468
Vigun09g086300.1	137	36	238	6.65757	2.735	0.000223682	0.000791736	94.3268	97.8492	136.971	66.9381	154.776	161.669	24.7892	29.346	52.8902	11.5182	16.5557	13.3221	16.8376	14.6337	29.9962	337.343	463.927	151.685	202.539	157.229	352.761	108.194	209.37	99.1103	-2.42084	1.31362	2.735	3.33136	PF12174	PTHR32263 PTHR32263:SF6				GO:0003950
Vigun03g070600.1	522	136	907	6.6535	2.73411	4.1358e-40	1.31463e-38	198.907	164.606	159.202	152.732	150.887	134.004	138.996	124.721	145.448	177.38	177.146	158.089	1625.76	1542.64	1276.84	608.444	604.184	625.186	950.3	904.917	867.161	1479.63	1139.46	1528.53	3.08816	2.07023	2.73411	3.01634		PTHR33471 PTHR33471:SF5					AT2G21960
Vigun05g076800.1	174	46	303	6.62806	2.72859	1.34871e-40	4.36257e-39	48.1887	53.9542	30.8364	39.5972	38.8885	42.3625	46.037	47.6873	43.4455	17.6612	18.2113	10.6577	214.211	182.921	225.971	408.491	396.796	420.207	311.007	285.049	313.113	19.0071	12.0791	15.3551	2.22827	3.3421	2.72859	-0.00275957
Vigun03g130900.1	332	87	576	6.60102	2.72269	1.07389e-27	1.96515e-26	78.9475	55.7832	76.7324	265.867	310.33	218.729	27.4451	61.4432	172.838	26.1079	23.178	12.4339	854.039	742.661	1086.86	2419.05	2838.71	2879.96	521.225	529.376	677.056	1865.62	2456.07	2392.61	3.66567	3.35573	2.72269	6.76536	PF00407	PTHR31213 PTHR31213:SF11				GO:0006952 GO:0009607
Vigun05g269100.1	43	11	74	6.56158	2.71404	1.3991e-16	1.4186e-15	18.4553	7.31583	5.737	8.48512	10.8888	8.64541	8.85327	10.0877	15.1115	3.07152	8.27786	2.66441	270.336	225.603	288.964	190.139	163.034	206.004	96.9498	64.4753	62.0127	87.7251	112.738	145.176	4.63872	4.31881	2.71404	4.62434	PF03088	PTHR10426 PTHR10426:SF21	EC:4.3.3.2	KOG1520		GO:0009058 GO:0016844	AT3G59530	Calcium-dependent phosphotriesterase superfamily protein
Vigun03g105200.1	132	35	229	6.5097	2.70259	0.00027444	0.000959078	42.037	24.6909	25.0994	22.627	20.9998	19.0199	42.4957	38.5167	24.5562	30.7152	17.3835	32.8611	85.1232	101.216	128.984	187.685	231.364	140.411	260.133	242.065	185.021	434.239	416.056	107.486	1.77984	3.15873	2.70259	3.56442	PF00011	PTHR11527 PTHR11527:SF158		KOG0710	K13993		AT3G46230	heat shock protein 17.4
Vigun05g035400.1	42	11	73	6.50896	2.70243	1.00468e-07	5.2659e-07	27.6829	21.9475	14.3425	18.8558	31.1108	14.6972	10.6239	12.8389	10.3891	12.2861	9.93343	7.99324	108.509	139.02	114.985	82.1889	68.3304	97.3651	66.233	106.328	47.7803	207.616	103.343	143.78	2.50251	1.93864	2.70243	3.91181	PF00201	PTHR11926 PTHR11926:SF265	EC:2.4.1.324			GO:0005509 GO:0008152 GO:0016758
Vigun07g213900.1	1159	309	2009	6.50601	2.70177	4.79982e-12	3.5693e-11	234.792	201.185	219.44	189.501	214.665	199.709	376.264	273.285	276.729	136.683	115.89	99.4715	3320.74	3647.45	3274.59	1317.48	1412.16	1288.29	1677.9	2022.49	2325.98	3438.82	2078.94	4292.45	3.96605	2.73413	2.70177	4.80046	PF00141	PTHR31235 PTHR31235:SF12	EC:1.11.1.7		K00430	GO:0004601 GO:0006979 GO:0020037 GO:0055114	AT1G71695	Peroxidase superfamily protein
Vigun08g043000.1	96	26	167	6.49935	2.7003	4.1809e-11	2.89719e-10	36.9105	15.5461	43.7446	50.9107	59.8883	39.7689	22.1332	26.5948	28.334	17.6612	24.8336	16.8746	454.614	721.93	812.897	1129.79	1196.38	1001.32	142.065	109.721	249.067	143.284	367.74	214.972	4.37016	4.46595	2.7003	3.61217	PF00069 PF00139	PTHR27007 PTHR27007:SF24	EC:2.7.11.1	KOG1187		GO:0004672 GO:0004713 GO:0005524 GO:0006468 GO:0030246
Vigun08g061800.1	145	39	252	6.49498	2.69933	8.82857e-34	2.1399e-32	33.8346	32.0067	27.9679	35.826	34.9997	45.8207	35.4131	40.3508	40.6121	26.8758	31.4559	37.3018	225.436	196.336	205.974	121.443	125.872	105.564	282.21	260.164	213.486	59.9455	73.8164	50.2531	2.74238	1.59703	2.69933	0.944236	PF04570	PTHR33059 PTHR33059:SF15
Vigun05g223000.1	218	58	378	6.49489	2.69931	3.35744e-29	6.59029e-28	24.607	53.0398	25.0994	244.183	194.443	119.307	64.6289	54.1067	55.7236	23.0364	33.9392	42.6306	74.8336	34.1453	102.987	3049.58	2705.64	3198.7	263.012	390.245	479.836	836.313	959.613	912.932	1.04475	4.00436	2.69931	4.7653	PF13833	PTHR23050 PTHR23050:SF170				GO:0005509
Vigun05g007800.1	770	206	1335	6.49146	2.69854	3.45801e-50	1.53957e-48	56.391	23.7764	40.8761	84.8512	73.1104	100.287	177.951	224.68	214.394	83.699	158.935	96.807	1627.63	1820.68	1847.77	821.889	724.062	835.29	1523.36	1169.61	1312.43	157.905	216.081	168.906	5.45132	3.20488	2.69854	0.677506	PF03083	PTHR10791 PTHR10791:SF52		KOG1623	K15382		AT2G39060	Nodulin MtN3 family protein
Vigun08g093900.1	294	79	509	6.48787	2.69774	2.26392e-48	9.55457e-47	83.0486	71.3293	87.4893	81.08	44.3329	63.1115	75.2528	72.448	87.8355	57.591	68.7062	62.1697	1353.55	1432.88	1210.85	424.438	348.845	425.332	587.458	464.901	475.769	399.149	371.766	450.882	4.04673	2.66854	2.69774	2.69662	PF01762 PF13334	PTHR11214 PTHR11214:SF74	EC:2.4.1.134	KOG2288		GO:0006486 GO:0008378 GO:0016020	AT1G77810	Galactosyltransferase family protein
Vigun06g064500.1	34	9	59	6.48688	2.69752	1.89346e-10	1.25077e-09	11.2782	3.65791	7.17125	5.65674	7.7777	8.64541	12.3946	4.58532	10.3891	3.8394	12.4168	7.1051	152.473	158.532	167.979	45.3879	29.9695	57.3942	59.5137	71.2622	46.7637	213.464	144.949	234.515	4.43738	2.58793	2.69752	4.66566	PF03552	PTHR13301 PTHR13301:SF54	EC:2.4.1.12			GO:0016020 GO:0016760 GO:0030244	AT1G55850	cellulose synthase like E1
Vigun04g021900.1	224	60	388	6.48523	2.69716	3.70234e-08	2.02085e-07	44.0875	34.7502	38.7248	170.645	122.888	103.745	48.693	79.7845	51.0013	27.6437	27.3169	24.8679	85.1232	91.4607	47.9939	231.846	169.028	206.004	524.105	375.541	264.316	134.512	91.2639	114.465	0.933788	0.611259	2.69716	2.09158	PF03195	PTHR31304 PTHR31304:SF3
Vigun01g127600.1	185	49	320	6.46796	2.69331	2.30724e-38	6.80057e-37	114.833	121.626	106.135	56.5674	43.5551	35.4462	67.2849	34.8484	46.2789	71.4129	98.5065	87.0375	404.102	460.962	406.949	343.476	308.086	365.888	281.25	347.262	331.412	948.893	744.875	885.013	1.89255	2.90786	2.69331	3.32709	PF03018	PTHR21495 PTHR21495:SF71
Vigun01g007900.1	1077	288	1865	6.46427	2.69249	3.11381e-20	3.9238e-19	282.981	257.883	228.763	274.352	242.664	252.446	293.929	313.636	257.84	310.992	348.498	337.492	3081.27	3232.83	3022.62	878.318	780.405	1018.75	2106.02	2170.67	1317.52	3093.77	2235.97	3471.65	3.60069	1.79895	2.69249	3.14209	PF00560 PF08263 PF13855	PTHR27000 PTHR27000:SF52	EC:3.5.1.98			GO:0005515	AT1G33590	Leucine-rich repeat (LRR) family protein
Vigun01g153100.1	1255	336	2174	6.46384	2.69239	6.31955e-11	4.32375e-10	72.7957	96.9347	35.8563	162.16	214.665	93.3705	472.765	232.017	304.119	209.631	291.381	546.205	1034.57	753.636	1566.8	1133.47	1253.92	995.174	1624.15	2191.03	2706.19	2989.96	2292.34	3495.38	4.0285	2.84679	2.69239	3.06728	PF13912	PTHR26374 PTHR26374:SF198				GO:0003676 GO:0003735 GO:0005622 GO:0005840 GO:0006412 GO:0046872	AT2G37430	C2H2 and C2HC zinc fingers superfamily protein
Vigun03g449200.1	2090	560	3620	6.46379	2.69238	1.47301e-31	3.23464e-30	540.329	511.194	568.68	325.263	364.774	381.263	576.348	478.707	625.238	368.583	370.02	352.591	1372.26	1523.13	1468.81	1566.5	1403.77	1674.68	3600.58	3472.62	3787.86	5573.47	5675.81	4162.63	1.42954	2.1163	2.69238	3.82007	PF00854	PTHR11654 PTHR11654:SF177				GO:0005215 GO:0006810 GO:0016020	AT1G59740	Major facilitator superfamily protein
Vigun08g071600.1	90	24	156	6.45535	2.69049	3.9809e-10	2.56091e-09	62.5428	75.9017	39.4419	19.7986	24.8886	20.749	24.7892	17.4242	30.223	45.3049	33.1114	48.8476	549.092	703.637	486.939	105.496	110.288	137.336	206.378	130.082	131.142	45.3246	49.6583	54.4409	3.28978	2.432	2.69049	0.231586	PF03514	PTHR31636 PTHR31636:SF42				GO:0009401 GO:0016021
Vigun06g128400.1	363	98	629	6.44635	2.68848	8.66618e-20	1.061e-18	27.6829	14.6317	27.2508	99.9358	77.777	95.0996	106.239	88.0381	98.2246	72.1808	130.79	96.807	300.27	354.867	277.965	483.32	399.193	566.767	729.523	604.032	552.014	561.441	585.163	823.593	3.7456	2.40936	2.68848	2.71637
Vigun10g163800.1	282	76	488	6.44375	2.6879	1.38499e-12	1.07428e-11	56.391	42.9805	55.9358	36.7688	59.8883	60.5179	69.0555	77.0333	81.2242	56.8231	51.3227	46.1832	140.313	118.289	117.985	1359.18	1207.17	2026.22	406.037	466.032	592.679	2767.73	2982.18	2412.15	1.27786	4.86886	2.6879	5.72485		PTHR35758 PTHR35758:SF1
Vigun05g017900.1	51	14	88	6.43886	2.6868	0.000695064	0.00227686	26.6576	15.5461	12.9083	21.6842	10.8888	10.3745	15.0506	16.5071	9.44468	9.98244	5.7945	8.88138	89.8003	98.7775	92.9883	45.3879	68.3304	29.722	108.469	80.3114	75.2285	244.168	199.975	64.2123	2.35304	1.73981	2.6868	4.36569	PF00612 PF02179	PTHR33322 PTHR33322:SF6				GO:0005515 GO:0051087
Vigun06g160400.1	63	17	108	6.43263	2.68541	1.3113e-06	6.12613e-06	224.539	405.114	123.346	11.3135	11.6666	8.64541	30.9865	7.33651	12.2781	421.566	394.854	826.856	2512.54	1719.46	3150.6	73.602	97.1011	45.0954	95.03	107.459	123.009	1837.84	1848.09	1892.87	3.29341	2.77053	2.68541	1.76338	PF14476	PTHR33358 PTHR33358:SF2					AT4G04480	(1 of 2) PF14476 - Petal formation-expressed (Chloroplast_duf)
Vigun11g110500.1	60	16	104	6.42471	2.68363	2.06667e-05	8.40423e-05	1090.91	1139.44	1268.59	83.9084	77.777	114.119	15.0506	13.7559	19.8338	3.8394	3.31114	12.4339	847.491	1480.44	737.907	29.4408	32.367	27.6722	100.789	102.934	108.776	7.31043	13.4212	23.7306	-0.190637	-1.62401	2.68363	1.18287	PF12609	PTHR33090
Vigun07g002900.1	857	231	1482	6.41471	2.68138	6.46588e-40	2.03185e-38	237.868	235.021	193.624	238.526	312.664	217.864	248.777	207.256	237.061	218.846	298.831	303.743	1320.81	1051.19	1734.78	3087.61	2927.42	3125.93	1120.2	1641.29	1684.51	7618.93	6444.84	7314.62	2.6233	3.57119	2.68138	4.70189	PF13499	PTHR23050		KOG0027	K13448	GO:0005509	AT3G22930	calmodulin-like 11
Vigun03g267400.1	157	43	272	6.39653	2.67729	3.06875e-23	4.50089e-22	26.6576	20.1185	24.3823	52.7963	37.333	40.6334	52.2343	33.0143	42.501	18.4291	12.4168	14.2102	415.327	298.772	409.948	187.685	219.376	249.05	278.371	311.065	227.719	181.299	202.66	228.931	3.98152	2.32699	2.67729	3.76583	PF00890 PF02910	PTHR11632 PTHR11632:SF54	EC:1.3.5.1		K00234	GO:0006099 GO:0016491 GO:0016627 GO:0022900 GO:0050660 GO:0055114	AT5G66760	succinate dehydrogenase 1-1
Vigun05g279850.1	41	11	71	6.39544	2.67704	1.47711e-13	1.22724e-12	12.3035	15.5461	7.88838	14.1419	19.4443	12.9681	5.31196	15.5901	12.2781	10.7503	8.27786	6.21697	46.771	35.3648	40.9948	55.2015	43.156	48.1701	78.7117	63.3442	70.1455	32.1659	24.1581	39.0858	1.78466	1.65419	2.67704	1.91813
Vigun04g039300.1	255	69	441	6.38667	2.67506	4.82754e-13	3.85406e-12	67.6693	60.3556	63.8241	257.382	262.886	249.852	69.9408	59.6091	77.4464	59.8947	60.4284	62.1697	203.922	180.482	212.973	2068.22	1751.42	2516.12	373.401	493.18	455.437	712.036	744.875	623.976	1.63867	3.04036	2.67506	3.51129	PF00520	PTHR10217 PTHR10217:SF475			K05391	GO:0005216 GO:0006811 GO:0016020 GO:0055085	AT3G17700	cyclic nucleotide-binding transporter 1
Vigun05g177100.1	165	45	285	6.37345	2.67208	3.40128e-21	4.48282e-20	15.3794	13.7172	15.7768	23.5698	22.5553	16.4263	52.2343	37.5996	44.39	10.7503	6.62229	7.99324	302.141	236.578	307.961	145.977	169.028	207.029	325.406	295.229	234.835	510.268	534.162	665.854	4.23789	3.06103	2.67208	6.0752	PF03171 PF14226	PTHR10209 PTHR10209:SF168	EC:1.14.11.32	KOG0143		GO:0016491 GO:0055114	AT1G17020	senescence-related gene 1
Vigun06g116100.1	175	48	303	6.3662	2.67043	3.20965e-36	8.67204e-35	28.7082	19.204	30.1193	23.5698	29.5553	28.5299	47.8077	42.1849	52.8902	19.197	21.5224	37.3018	153.409	147.557	121.985	126.35	127.071	135.286	298.529	322.377	288.715	188.609	165.08	152.155	2.43836	2.25107	2.67043	2.69676	PF00249	PTHR10641 PTHR10641:SF497			K09422	GO:0003677
Vigun06g185100.1	323	88	558	6.365	2.67016	2.91872e-63	2.00092e-61	99.4533	113.395	139.839	24.5126	38.8885	42.3625	82.3354	91.7063	88.78	109.039	105.129	107.465	893.326	853.633	915.884	117.763	157.04	110.689	469.391	510.147	693.322	2375.89	2195.7	2227.89	2.9165	1.86586	2.67016	4.40194	PF07714 PF11721	PTHR27006 PTHR27006:SF3	EC:2.7.11.1	KOG1187		GO:0004672 GO:0004713 GO:0005524 GO:0006468	AT1G29750	receptor-like kinase in flowers 1
Vigun01g248400.1	70	19	120	6.34865	2.66645	4.53628e-13	3.63311e-12	26.6576	12.8027	27.2508	23.5698	22.5553	25.9362	19.4772	15.5901	21.7228	21.5006	32.2837	19.539	296.528	342.673	273.965	58.8816	71.9267	68.668	176.621	99.5409	84.3779	36.5521	38.9214	44.6694	3.77488	1.46892	2.66645	0.712408		PTHR35280					AT1G27300
Vigun11g111800.1	10492	2857	18127	6.34394	2.66538	3.70037e-17	3.89975e-16	425.496	761.761	235.217	974.846	1257.65	508.35	3946.79	2365.11	2260.11	2148.53	2651.4	4455.79	5001.69	1762.14	7301.08	13209.1	13880.7	14115.9	14045.2	19720.4	20614.6	17194.1	14168.7	18703.9	3.30563	3.91015	2.66538	2.43544	PF00249	PTHR10641 PTHR10641:SF584		KOG0048	K09422	GO:0003677
Vigun08g031900.1	1111	303	1919	6.3409	2.66469	4.83051e-10	3.07944e-09	443.951	536.799	487.645	775.917	909.991	787.597	321.374	248.524	338.119	191.202	221.847	212.265	930.743	1271.91	1387.82	1852.32	2262.09	848.614	1414.89	1735.18	2607.58	1717.95	1827.96	1598.33	1.28994	1.00466	2.66469	3.04031		PTHR33526 PTHR33526:SF2
Vigun09g154400.1	35	10	61	6.3268	2.66148	1.25144e-12	9.72604e-12	20.5058	4.57239	10.7569	6.59954	13.9999	9.50996	16.8212	6.41944	5.66681	12.2861	12.4168	25.756	26.1918	35.3648	34.9956	65.0151	68.3304	84.0415	54.7142	61.0819	67.0957	35.0901	32.2108	30.7102	1.42993	2.85198	2.66148	0.957837	PF02701	PTHR31992 PTHR31992:SF8				GO:0003677 GO:0006355
Vigun07g285300.1	1369	374	2364	6.32023	2.65998	4.58892e-40	1.45698e-38	228.64	257.883	278.962	345.061	349.997	306.048	344.392	393.42	384.398	270.294	443.693	360.584	1805.36	1741.41	2046.74	1712.47	1548.82	1885.81	2702.12	2437.62	1952.89	839.237	983.772	893.389	2.86931	2.36217	2.65998	1.33793	PF00676 PF02779 PF16078 PF16870	PTHR23152 PTHR23152:SF8	EC:1.2.4.2		K00164	GO:0004591 GO:0006099 GO:0008152 GO:0016624 GO:0030976 GO:0055114	AT5G65750	2-oxoglutarate dehydrogenase, E1 component
Vigun10g184100.1	267	73	460	6.29859	2.65503	3.08735e-14	2.70797e-13	41.0117	29.2633	35.8563	61.2814	45.8884	44.0916	71.7115	90.7893	56.6681	79.0917	60.4284	63.0578	750.207	808.512	606.923	231.846	238.557	263.398	404.117	525.983	450.354	910.879	531.478	805.446	4.35087	2.27835	2.65503	3.47197	PF00153	PTHR24089 PTHR24089:SF270		KOG0762	K15109	GO:0055085
Vigun03g104500.1	1003	275	1730	6.29227	2.65358	1.30708e-21	1.76059e-20	147.642	112.481	129.083	195.158	123.665	156.482	252.318	303.548	269.173	397.762	251.647	320.618	959.741	993.873	1019.87	1469.59	1359.41	1335.44	2074.34	1858.47	1258.55	1207.68	1166.3	872.45	2.93355	3.1312	2.65358	1.74276	PF00011	PTHR11527 PTHR11527:SF158		KOG0710	K13993		AT3G46230	heat shock protein 17.4
Vigun05g174900.1	116	32	200	6.29129	2.65336	5.72843e-13	4.54171e-12	7.17704	7.31583	14.3425	32.0549	22.5553	25.9362	30.1011	30.2631	34.9453	13.8218	22.3502	31.973	18.7084	8.53633	30.9961	325.076	333.26	485.801	140.145	220.573	238.901	932.811	909.955	731.462	1.01419	3.82829	2.65336	5.23939
Vigun11g220500.2	141	39	244	6.2803	2.65083	2.72367e-09	1.64393e-08	32.8093	37.4936	40.8761	31.1121	29.5553	30.259	35.4131	38.5167	42.501	33.0189	43.8727	31.0848	239.468	239.017	237.97	52.7481	101.896	38.946	261.093	325.77	144.357	108.194	132.87	167.51	2.68799	1.09024	2.65083	1.91988	PF00251 PF08244 PF11837	PTHR31953 PTHR31953:SF6	EC:3.2.1.26		K01193	GO:0004553 GO:0004564 GO:0004575 GO:0005975
Vigun07g102900.1	77	21	132	6.26692	2.64776	5.52062e-08	2.96286e-07	20.5058	13.7172	11.474	8.48512	17.8887	4.32271	17.7065	21.0925	24.5562	22.2685	14.0724	15.0983	216.082	165.849	183.977	52.7481	38.3609	58.4191	111.348	180.983	104.71	359.673	217.423	367.127	3.63039	2.28427	2.64776	4.19819
Vigun01g165400.1	1257	346	2167	6.26636	2.64763	9.89449e-33	2.29145e-31	112.782	61.2701	101.832	342.233	231.775	178.96	324.915	389.752	323.008	704.146	447.004	466.272	1731.46	1918.24	1944.75	1176.41	915.867	1067.94	1940.92	2279.26	2282.27	2995.81	2539.28	3513.53	4.34186	2.06936	2.64763	2.484	PF00201	PTHR11926 PTHR11926:SF248	EC:2.4.1.203	KOG1192	K13496	GO:0008152 GO:0016758	AT2G36800	don-glucosyltransferase 1
Vigun04g015400.2	148	41	255	6.25974	2.6461	1.43668e-13	1.19617e-12	46.1381	23.7764	42.3104	37.7116	39.6663	34.5817	46.9223	39.4337	35.8898	20.7328	21.5224	13.3221	354.524	410.963	416.947	188.912	187.009	157.834	358.042	226.229	180.955	42.4005	44.2899	57.2327	3.3973	2.2532	2.6461	1.37273	PF00447	PTHR10015 PTHR10015:SF187			K09419	GO:0003700 GO:0005634 GO:0006355 GO:0043565	AT3G24520	heat shock transcription factor C1
Vigun05g091300.1	31	9	54	6.25807	2.64572	8.21758e-11	5.58078e-10	10.2529	7.31583	7.88838	16.9702	11.6666	8.64541	5.31196	14.673	5.66681	5.37516	4.13893	8.88138	71.0919	60.9738	74.9905	123.897	127.071	153.734	37.4361	61.0819	62.0127	228.085	154.343	226.139	3.02388	3.4403	2.64572	5.048	PF04525	PTHR31087 PTHR31087:SF11
Vigun03g131000.1	150	41	258	6.24125	2.64184	4.65099e-34	1.14239e-32	51.2646	5.48687	61.6728	328.091	358.552	240.343	21.2479	35.7655	67.0572	16.1255	7.45007	8.88138	489.225	501.205	569.928	3242.17	3613.12	3606.61	251.494	234.147	288.715	897.72	1269.64	1239.58	3.71984	3.49645	2.64184	6.71381	PF00407	PTHR31213 PTHR31213:SF11				GO:0006952 GO:0009607
Vigun07g059800.1	73	20	126	6.23284	2.63989	1.84813e-20	2.34713e-19	30.7588	44.8094	27.9679	29.2265	26.4442	26.8008	14.1652	23.8436	22.6672	11.5182	22.3502	16.8746	99.1545	130.484	114.985	110.403	117.48	147.585	159.343	113.115	105.727	58.4834	61.7374	78.1715	1.73489	2.18672	2.63989	1.96707							AT2G36295
Vigun08g128200.1	233	64	402	6.22921	2.63905	5.22781e-48	2.16978e-46	89.2004	65.8425	88.9235	84.8512	87.1103	67.4342	57.5463	68.7797	67.0572	66.8056	56.2895	47.0713	510.739	579.251	530.933	251.474	270.924	265.448	450.193	402.688	351.744	232.472	212.054	263.829	2.73206	1.71852	2.63905	2.05753	PF00847	PTHR32467 PTHR32467:SF17			K09285	GO:0003677 GO:0003700 GO:0006355 GO:0007275	AT1G16060	ARIA-interacting double AP2 domain protein
Vigun02g114200.1	433	120	746	6.21925	2.63674	1.55068e-08	8.77699e-08	33.8346	80.4741	45.896	131.991	194.443	94.235	179.721	98.1258	82.1687	96.7529	108.44	155.424	331.139	230.481	416.947	883.224	1511.66	1097.66	510.666	744.294	984.07	1038.08	700.585	770.548	2.61075	3.05352	2.63674	2.7987	PF03018	PTHR21495 PTHR21495:SF60
Vigun11g133700.2	61	17	104	6.20163	2.63265	4.40729e-20	5.51342e-19	13.3288	10.0593	12.9083	12.2563	14.7776	11.239	15.0506	16.5071	18.8894	12.2861	14.0724	8.88138	159.021	162.19	147.981	60.1083	64.734	92.2406	118.068	116.508	78.2783	92.1114	81.8691	86.547	3.69229	2.50385	2.63265	2.88616	PF13639	PTHR14155		KOG2930		GO:0005515 GO:0008270
Vigun10g072800.1	620	172	1068	6.19109	2.63019	2.54122e-14	2.24322e-13	217.362	103.336	173.544	144.247	159.443	83.8605	198.313	166.905	152.059	33.7867	49.6672	28.4204	1220.72	1182.89	1349.83	877.091	893.09	891.659	933.022	1279.33	990.17	1511.8	700.585	1231.2	2.92492	2.77997	2.63019	4.94396	PF00394 PF07731 PF07732	PTHR11709 PTHR11709:SF9	EC:1.10.3.2		K05909	GO:0005507 GO:0016491 GO:0046274 GO:0048046 GO:0052716 GO:0055114	AT3G09220	laccase 7
Vigun11g043100.2	77	21	132	6.1756	2.62658	2.16633e-12	1.65242e-11	30.7588	6.40135	12.9083	37.7116	40.444	37.1753	21.2479	23.8436	18.8894	7.6788	10.7612	8.88138	355.46	476.815	345.956	529.935	421.97	637.485	106.549	139.131	149.44	369.908	281.845	385.274	4.55658	3.78462	2.62658	5.24628	PF07714 PF11721	PTHR27006 PTHR27006:SF44	EC:2.7.11.1	KOG1187		GO:0004672 GO:0004713 GO:0005515 GO:0005524 GO:0006468	AT1G56140	Leucine-rich repeat transmembrane protein kinase
Vigun02g203500.2	405	113	697	6.16917	2.62508	4.64702e-26	7.90051e-25	96.3774	94.1913	95.3777	76.3661	70.7771	62.247	121.29	107.296	110.503	97.5208	106.784	81.7087	531.319	389.013	608.923	122.67	117.48	145.535	679.609	725.065	687.222	538.047	748.901	568.139	2.41901	0.881232	2.62508	2.69733	PF01636	PTHR34273 PTHR34273:SF1	EC:2.7.1.100			GO:0009086 GO:0046522
Vigun03g402800.1	2737	764	4710	6.16304	2.62364	8.6754e-30	1.75154e-28	394.737	292.633	351.391	363.917	346.885	382.127	717.115	846.449	729.129	420.798	592.695	390.781	8417.85	8633.89	9668.78	3173.47	2994.55	3835.16	4189	5357.11	4583.85	12721.6	9773.29	12739.2	4.68501	3.19419	2.62364	4.64907	PF03435 PF04455 PF05222 PF16653	PTHR11133 PTHR11133:SF14	EC:1.5.1.8 EC:1.5.1.9	KOG0172	K14157	GO:0016491 GO:0055114	AT4G33150	lysine-ketoglutarate reductase/saccharopine dehydrogenase bifunctional enzyme
Vigun11g171300.1	2575	721	4430	6.14431	2.61925	3.98758e-28	7.46053e-27	506.494	681.287	291.153	833.427	832.214	406.334	1168.63	421.849	572.347	522.927	462.732	1106.62	3481.63	2274.32	3975.5	4867.55	5081.62	5030.19	3809.84	4833.39	4645.87	7073.57	5804.65	7352.31	2.7181	2.8539	2.61925	3.27339	PF14009	PTHR33052 PTHR33052:SF21
Vigun06g167200.1	427	120	734	6.1332	2.61664	1.3531e-63	9.39295e-62	247.095	220.389	208.683	74.4805	72.3326	65.7051	122.175	132.057	104.836	119.021	139.896	125.227	653.859	724.369	612.923	599.857	478.313	579.066	639.293	706.966	855.978	1207.68	1147.51	1158.61	1.55815	2.96312	2.61664	3.19331	PF04819	PTHR16007 PTHR16007:SF29					AT1G55230	Family of unknown function (DUF716)
Vigun05g062500.1	945	265	1625	6.1304	2.61598	5.11057e-74	4.36044e-72	221.463	218.56	194.341	322.434	336.774	197.98	315.176	215.51	264.451	158.183	182.113	246.014	1134.66	938.996	1288.84	1351.82	1252.72	1386.68	1720.14	1584.74	1569.63	1636.07	1607.86	1397.32	2.40615	2.21915	2.61598	2.98478	PF13639	PTHR14155				GO:0005515 GO:0008270
Vigun05g097300.1	2084	585	3584	6.12681	2.61514	3.38379e-49	1.46625e-47	519.823	523.082	516.33	336.576	310.33	297.402	621.5	574.082	559.125	441.531	579.45	460.055	2940.96	2293.83	3280.59	2287.8	2684.06	2614.51	2867.22	3792.73	4090.8	7655.48	7030.01	7251.8	2.44923	3.00608	2.61514	3.88871	PF00909	PTHR11730 PTHR11730:SF38		KOG0682	K03320	GO:0008519 GO:0015696 GO:0016020 GO:0072488	AT2G38290	ammonium transporter 2
Vigun07g236800.1	1239	348	2131	6.12432	2.61455	1.98684e-82	2.14726e-80	134.313	129.856	113.306	379.002	492.328	459.071	339.08	343.899	360.787	48.3765	42.2171	33.7492	2765.1	2997.47	3027.62	1724.74	1778.99	1815.09	2217.37	2196.69	1978.31	603.841	590.531	745.421	4.54144	1.99924	2.61455	3.96351	PF02574	PTHR21091 PTHR21091:SF114	EC:2.1.1.10	KOG1579	K00547		AT3G22740	homocysteine S-methyltransferase 3
Vigun02g191800.1	4805	1349	8260	6.12395	2.61446	3.16423e-96	4.98303e-94	1412.85	1213.51	1297.28	1614.06	1295.76	1193.93	1335.96	1421.45	1289.2	1250.11	1204.43	969.847	6197.16	6897.35	7274.08	6481.89	6090.99	6907.8	8563.26	7630.71	8587.23	7933.28	8421.78	6923.76	2.37608	2.24703	2.61446	2.7651	PF14368	PTHR33044 PTHR33044:SF23				GO:0006869 GO:0008289	AT3G22600	Bifunctional inhibitor/lipid-transfer protein/seed storage 2S albumin superfamily protein
Vigun05g106200.1	3475	977	5974	6.11336	2.61196	6.64312e-35	1.6936e-33	457.28	487.417	514.179	1051.21	1334.65	975.203	1004.85	887.717	1038.91	594.339	841.031	744.26	2047.63	1103.63	2526.68	11389.9	12385.8	13699.8	4703.51	6864.93	6352.74	15590.2	16161.8	13438.5	1.96051	3.47896	2.61196	4.37386	PF00560 PF13855	PTHR27004 PTHR27004:SF11	EC:2.7.11.1	KOG0472		GO:0005515
Vigun08g055000.1	156	44	268	6.11094	2.6114	1.72542e-10	1.14332e-09	8.20233	4.57239	4.30275	5.65674	3.11108	0.864541	66.3995	33.9313	31.1674	68.3414	124.168	145.655	6.54794	2.43895	10.9986	745.834	489.102	932.655	106.549	307.672	389.358	1403.6	1394.46	1284.25	0.226859	7.81399	2.6114	3.59359		PTHR31182 PTHR31182:SF5
Vigun05g249400.1	5508	1550	9466	6.1063	2.6103	1.31098e-35	3.44746e-34	1214.97	1202.54	1163.89	1426.44	1457.54	1353.01	1679.47	1592.02	1378.92	1470.49	1715.17	1535.59	13158.6	14276.4	11936.5	7960.06	7187.88	8647.05	8616.05	9855.68	9925.08	26088	20534.4	26013	3.45855	2.48955	2.6103	3.94343	PF01344	PTHR24413 PTHR24413:SF123				GO:0005515	AT5G60570	Galactose oxidase/kelch repeat superfamily protein
Vigun09g069700.1	1270	358	2182	6.09919	2.60862	2.92138e-31	6.30959e-30	254.272	213.988	232.349	344.119	246.553	255.904	335.539	411.761	325.841	439.228	326.975	409.432	2083.18	2141.4	2500.68	1602.07	1583.59	1650.08	2636.84	2144.65	1763.8	1128.73	1057.59	834.76	3.26291	2.51403	2.60862	1.36162	PF00004 PF02861 PF07728 PF10431	PTHR11638 PTHR11638:SF116			K03695	GO:0005524 GO:0016887 GO:0019538	AT1G74310	heat shock protein 101
Vigun09g141900.1	423	120	727	6.08199	2.60454	1.05329e-18	1.22324e-17	117.909	118.882	149.879	167.817	153.221	165.992	131.914	97.2087	129.392	103.664	100.99	80.8206	578.09	636.566	416.947	271.101	258.936	304.394	892.706	619.868	667.907	248.555	244.265	194.033	2.07712	0.776784	2.60454	1.26664	PF14009	PTHR33148 PTHR33148:SF11
Vigun06g226900.1	434	123	746	6.08194	2.60453	5.13435e-19	6.05726e-18	120.984	115.224	132.668	129.162	132.221	125.359	129.258	105.462	133.17	45.3049	52.1505	65.7222	1734.27	1474.35	2056.74	1203.39	1023.76	1381.56	801.516	778.229	657.741	853.858	905.929	1266.1	3.83532	3.22204	2.60453	4.21284	PF00141	PTHR31235 PTHR31235:SF16	EC:1.11.1.7		K00430	GO:0004601 GO:0006979 GO:0020037 GO:0055114	AT4G25980	Peroxidase superfamily protein
Vigun03g272700.1	551	156	947	6.07347	2.60252	6.72476e-39	2.01882e-37	251.196	160.948	162.07	141.419	124.443	134.868	177.951	135.725	153.948	243.418	269.03	244.238	558.446	540.228	580.927	605.99	484.306	743.049	1069.33	942.245	828.53	874.327	813.323	711.919	1.54845	2.19378	2.60252	1.66501	PF12697	PTHR10992 PTHR10992:SF820	EC:3.1.1.78	KOG4178			AT2G23620	methyl esterase 1
Vigun01g055500.1	164	46	282	6.06882	2.60142	3.04116e-16	3.01263e-15	193.78	158.205	220.875	60.3386	139.221	117.578	43.381	45.8532	50.0568	66.8056	64.5673	56.8408	327.397	396.33	400.949	145.977	125.872	131.187	373.401	243.196	228.735	116.967	143.606	233.119	0.973256	0.345801	2.60142	1.39124	PF02535	PTHR11040 PTHR11040:SF59		KOG1558	K14709	GO:0005385 GO:0016020 GO:0016021 GO:0030001 GO:0046873 GO:0055085 GO:0071577	AT3G12750	zinc transporter 1 precursor
Vigun09g148400.5	499	142	856	6.03412	2.59314	2.59815e-30	5.3675e-29	110.732	124.369	100.398	213.071	200.665	157.347	131.028	132.057	162.448	107.503	153.968	129.668	1056.09	806.073	825.896	531.161	563.426	508.348	996.375	820.081	751.268	210.54	228.16	177.282	3.00219	1.48895	2.59314	0.655205		PTHR34371 PTHR34371:SF1					AT4G27810	(1 of 14) PF05097 - Protein of unknown function (DUF688) (DUF688)
Vigun06g162600.1	111	32	190	6.02977	2.5921	6.92724e-30	1.40064e-28	41.0117	32.9212	50.1988	26.3981	26.4442	14.6972	25.6745	33.0143	35.8898	15.3576	15.7279	14.2102	191.761	204.872	224.972	50.2947	68.3304	62.5186	148.784	207	214.503	258.789	284.529	295.935	2.32413	1.42333	2.5921	4.21166	PF01554	PTHR11206 PTHR11206:SF140		KOG1347	K03327	GO:0006855 GO:0015238 GO:0015297 GO:0016020 GO:0055085
Vigun08g165400.1	244	69	418	6.02178	2.59019	8.2823e-47	3.30321e-45	32.8093	35.6647	21.5138	47.1395	86.3325	70.0279	77.9088	63.2774	67.0572	66.8056	69.534	45.295	434.035	417.061	439.944	463.693	537.053	407.909	404.117	481.868	368.01	545.358	512.689	464.841	3.84266	2.79122	2.59019	3.0677	PF00847	PTHR31241 PTHR31241:SF2				GO:0003677 GO:0003700 GO:0006355	AT2G40340	Integrase-type DNA-binding superfamily protein
Vigun03g095600.1	379	108	650	6.01829	2.58935	4.78275e-08	2.57991e-07	67.6693	91.4479	25.0994	154.618	196.776	114.119	162.015	55.0238	106.725	39.9298	45.5282	102.136	618.313	295.113	629.92	666.098	1087.29	598.539	519.305	781.622	647.575	396.225	408.003	428.547	3.06659	2.33695	2.58935	2.71623	PF00931	PTHR23155 PTHR23155:SF554				GO:0043531
Vigun10g056800.4	30	9	51	6.00482	2.58612	2.17096e-10	1.42859e-09	24.607	16.4606	24.3823	5.65674	7.7777	10.3745	7.08262	9.17063	9.44468	3.8394	8.27786	5.32883	250.693	221.945	252.968	28.2141	38.3609	31.7718	52.7944	58.8196	42.6973	137.436	80.527	167.51	3.47072	2.04637	2.58612	4.46566	PF00005 PF00664	PTHR24221 PTHR24221:SF205	EC:3.6.3.44		K05658	GO:0005524 GO:0006810 GO:0016021 GO:0016887 GO:0042626 GO:0055085	AT3G62150	P-glycoprotein 21
Vigun08g151200.1	2595	741	4448	6.00299	2.58568	2.59566e-39	7.93938e-38	908.408	1013.24	938	902.251	975.324	887.884	708.262	698.802	816.02	952.172	996.654	931.657	7836.95	8730.23	6708.15	3892.32	3320.62	3455.95	5133.54	3990.68	4220.93	6458.03	5265.12	5339.39	3.02489	1.94782	2.58568	2.56645	PF00481	PTHR13832 PTHR13832:SF219	EC:3.1.3.16	KOG0698	K14497	GO:0003824 GO:0004722 GO:0006470	AT3G11410	protein phosphatase 2CA
Vigun04g138400.1	121	35	208	5.99957	2.58486	8.93041e-25	1.42098e-23	42.037	32.0067	37.2905	9.42791	8.55547	9.50996	30.1011	29.346	44.39	0.76788	0.827786	3.55255	135.636	151.215	187.976	45.3879	37.1621	26.6473	220.777	217.18	185.021	13.1588	2.68423	9.77144	2.09251	1.98978	2.58486	2.31481	PF00560 PF08263 PF13855	PTHR27004 PTHR27004:SF13		KOG0472		GO:0005515
Vigun03g047900.3	46	13	80	5.9947	2.58369	2.44268e-15	2.29911e-14	9.22763	17.3751	14.3425	8.48512	13.2221	18.1554	20.3625	11.9218	7.55574	9.98244	9.93343	11.5458	65.4794	90.2412	71.9909	89.5491	47.9511	77.8921	71.9924	81.4425	85.3945	73.1043	49.6583	60.0246	2.47544	2.43386	2.58369	2.5385	PF00564 PF00571	PTHR13780 PTHR13780:SF45				GO:0005515	AT5G50640	CBS / octicosapeptide/Phox/Bemp1 (PB1) domains-containing protein
Vigun10g061100.1	1434	411	2457	5.98076	2.58033	1.09986e-27	2.01135e-26	153.794	162.777	124.78	383.716	355.441	262.821	386.003	400.757	445.789	267.222	290.553	305.519	1944.74	1834.09	1794.77	4077.55	3969.16	4567.96	2207.77	2514.54	2649.26	7499.04	7440.7	5702.33	3.65861	3.65418	2.58033	4.57959	PF10250	PTHR31741 PTHR31741:SF4					AT2G37980	O-fucosyltransferase family protein
Vigun02g065500.1	1613	463	2763	5.96344	2.57615	5.4415e-44	1.99418e-42	318.866	307.265	336.332	321.492	437.885	280.111	476.306	486.961	426.899	505.265	528.955	554.198	2129.95	1960.92	2134.73	2274.3	1556.01	2920.95	2761.63	2924.01	2604.53	11243.4	10358.5	9878.92	2.69341	2.69929	2.57615	4.30881	PF00854	PTHR11654 PTHR11654:SF98		KOG1237	K14638	GO:0005215 GO:0006810 GO:0016020	AT1G69850	nitrate transporter 1:2
Vigun05g229400.1	452	130	774	5.96159	2.5757	4.972e-20	6.18896e-19	160.971	108.823	122.628	158.389	147.776	149.566	109.781	145.813	134.114	116.718	106.784	116.346	1521.93	1862.14	1203.85	461.239	522.667	483.751	798.636	700.179	824.464	1000.07	1066.98	996.687	3.54736	1.68726	2.5757	3.17233	PF06364	PTHR32254					AT1G05070	Protein of unknown function (DUF1068)
Vigun03g357100.1	255	73	437	5.95976	2.57526	1.47356e-06	6.84474e-06	90.2257	87.7899	108.286	54.6819	48.9995	52.737	66.3995	69.6968	84.0576	58.3589	46.356	46.1832	1314.27	1499.96	928.883	138.617	129.468	152.709	612.416	403.819	295.831	115.505	148.975	113.07	3.70863	1.42771	2.57526	1.32309	PF01733	PTHR10332 PTHR10332:SF35		KOG1479	K15014	GO:0005337 GO:0006810 GO:0016021	AT1G02630	Nucleoside transporter family protein
Vigun06g119000.1	2344	674	4013	5.95431	2.57393	8.48852e-84	9.7473e-82	353.726	359.39	290.436	518.535	528.884	417.574	720.656	634.608	666.794	613.536	725.141	779.785	3716.42	3681.6	3777.52	4378.09	3929.6	4963.57	3691.77	4245.19	4103	6939.06	6140.18	6098.77	3.47716	3.17934	2.57393	3.17836		PTHR33699 PTHR33699:SF3					AT5G18310
Vigun01g146900.2	127	37	218	5.94496	2.57167	2.79547e-35	7.24745e-34	59.4669	35.6647	48.0474	45.254	33.4441	31.988	36.2984	31.1801	42.501	56.8231	37.2504	46.1832	244.145	263.407	233.97	223.26	177.419	257.249	227.496	184.377	241.951	397.687	379.819	367.127	2.37267	2.57145	2.57167	3.02874	PF01535 PF13041 PF14432	PTHR24015 PTHR24015:SF151				GO:0005515	AT5G50390	Pentatricopeptide repeat (PPR-like) superfamily protein
Vigun03g067300.1	841	242	1439	5.94436	2.57152	4.70212e-22	6.44705e-21	101.504	199.356	84.6208	180.073	173.443	88.1832	328.456	180.661	217.228	201.953	202.808	365.913	603.346	339.014	867.89	1110.16	1281.49	975.701	1053.97	1570.03	1693.66	2530.87	2548.68	2495.9	2.23146	2.93048	2.57152	3.29714
Vigun06g210800.1	158	45	270	5.94095	2.57069	2.00365e-38	5.91205e-37	37.9358	42.066	48.7645	61.2814	56.7772	40.6334	44.2664	48.6043	43.4455	53.7516	50.495	30.1967	417.197	430.475	419.947	332.436	270.924	336.166	295.649	259.032	255.167	112.581	157.028	145.176	3.29929	2.5657	2.57069	1.62536	PF00954 PF01453 PF07714 PF08276	PTHR27002 PTHR27002:SF51	EC:2.7.11.1	KOG1187		GO:0004672 GO:0004674 GO:0004713 GO:0005515 GO:0005524 GO:0006468 GO:0048544
Vigun03g426900.1	197	57	337	5.92452	2.5667	1.10649e-36	3.05549e-35	77.9222	85.0465	81.7523	49.0251	27.9997	45.8207	53.1196	53.1897	64.2238	52.9837	69.534	63.9459	572.477	554.861	654.917	440.386	318.875	401.759	381.08	300.885	328.362	307.038	275.134	362.939	2.86449	3.24048	2.5667	2.34159	PF00550	PTHR20863 PTHR20863:SF29		KOG1748		GO:0006633 GO:0031177	AT1G54580	acyl carrier protein 2
Vigun04g062100.1	87	25	149	5.90724	2.56249	3.31129e-22	4.59727e-21	12.3035	14.6317	9.32263	45.254	28.7775	22.4781	25.6745	27.5119	22.6672	6.91092	10.7612	6.21697	97.2837	62.1933	110.986	104.27	105.493	111.714	134.386	176.459	137.241	86.263	73.8164	78.1715	2.89907	1.73597	2.56249	3.31806	PF07714 PF12819	PTHR27003 PTHR27003:SF7	EC:2.7.11.1	KOG1187		GO:0004672 GO:0004713 GO:0005524 GO:0006468
Vigun11g111700.1	4234	1228	7239	5.89576	2.55968	2.50111e-13	2.0399e-12	177.375	298.12	111.154	448.768	558.439	236.02	1718.42	1019.77	945.412	971.369	1163.87	2015.19	2197.3	701.199	3374.57	6413.19	6619.65	5987.44	5172.9	8227.96	8316.81	6884.96	5991.21	7645.45	3.4186	3.93538	2.55968	2.30582	PF00249	PTHR10641 PTHR10641:SF584		KOG0048	K09422	GO:0003677
Vigun08g139900.1	1149	333	1965	5.89541	2.55959	1.82631e-64	1.28396e-62	292.208	263.37	278.245	343.176	305.664	323.338	363.869	371.411	264.451	295.634	254.13	243.35	2488.22	2638.95	2574.67	1099.12	1023.76	1054.62	2271.12	1922.95	1699.76	738.353	740.848	905.952	3.20739	1.7086	2.55959	1.58848	PF00494	PTHR31480 PTHR31480:SF2	EC:2.5.1.32	KOG1459	K02291	GO:0009058 GO:0016740	AT5G17230	PHYTOENE SYNTHASE
Vigun04g201600.1	108	31	184	5.895	2.55949	2.37413e-27	4.2904e-26	29.7335	32.9212	20.0795	43.3684	41.2218	33.7171	31.8718	19.2583	42.501	30.7152	43.0449	39.0781	367.62	278.04	330.958	368.01	393.199	443.78	166.063	186.639	199.254	347.976	373.108	460.654	3.56124	3.34841	2.55949	3.38858	PF14368	PTHR33214 PTHR33214:SF9					AT1G48750	Bifunctional inhibitor/lipid-transfer protein/seed storage 2S albumin superfamily protein
Vigun09g159000.2	76	22	130	5.88172	2.55624	6.36706e-21	8.28469e-20	1.02529	0.914479	0.717125	2.82837	1.55554	2.59362	30.9865	17.4242	17.9449	23.0364	19.8669	25.756	0.93542	1.21948	0.999874	83.4156	45.5536	115.813	89.2706	151.574	149.44	763.209	755.612	681.209	0.247793	5.13264	2.55624	5.00192	PF00069 PF07645 PF13947	PTHR27005 PTHR27005:SF32	EC:2.7.11.1	KOG1187		GO:0004672 GO:0004713 GO:0005509 GO:0005515 GO:0005524 GO:0006468 GO:0030247	AT1G21240	wall associated kinase 3
Vigun06g139000.1	64	19	109	5.87986	2.55578	2.78845e-07	1.40181e-06	11.2782	7.31583	10.0398	27.3409	14.7776	13.8327	22.1332	11.0048	22.6672	19.9649	11.589	14.2102	35.546	18.2921	35.9955	89.5491	86.312	79.9419	133.426	135.738	58.9629	64.3318	42.9477	68.4001	1.64954	2.19279	2.55578	1.94066		PTHR14950 PTHR14950:SF19	EC:3.1.26.3			GO:0003723 GO:0004525 GO:0006396
Vigun02g046100.1	146	42	249	5.87018	2.5534	2.38463e-39	7.31011e-38	80.998	64.928	111.154	129.162	125.999	127.952	46.9223	33.0143	47.2234	75.2523	62.084	55.0646	651.052	545.106	584.926	363.103	376.416	362.813	280.291	236.41	229.752	125.739	123.475	163.323	2.79246	1.52472	2.5534	1.10041	PF03492	PTHR31009 PTHR31009:SF9	EC:2.1.1.159			GO:0008168	AT4G36470	S-adenosyl-L-methionine-dependent methyltransferases superfamily protein
Vigun07g198200.1	43	13	74	5.86839	2.55296	5.3696e-14	4.63744e-13	11.2782	21.9475	12.9083	19.7986	11.6666	19.0199	9.7386	15.5901	12.2781	9.21456	4.13893	8.88138	68.2857	49.9985	60.9923	69.9219	52.7463	80.9668	76.7919	75.7868	68.1123	43.8626	37.5793	40.4817	1.95829	2.01206	2.55296	2.45508	PF00890 PF16901	PTHR11985 PTHR11985:SF15	EC:1.1.5.3 EC:1.1.99.5		K00111	GO:0004368 GO:0006072 GO:0009331 GO:0055114
Vigun08g041000.1	206	60	352	5.86005	2.55091	3.65111e-43	1.30338e-41	60.4922	63.099	60.9556	81.08	69.9993	62.247	56.6609	64.1944	59.5015	129.004	74.5007	79.9324	322.72	396.33	399.949	295.635	278.117	311.568	349.403	360.836	346.661	358.211	300.634	286.164	2.60015	2.05314	2.55091	1.7373	PF01565 PF09265	PTHR11748 PTHR11748:SF17	EC:1.5.99.12	KOG1231	K00279	GO:0003824 GO:0009690 GO:0016491 GO:0016614 GO:0019139 GO:0050660 GO:0055114	AT5G21482	cytokinin oxidase 7
Vigun10g122400.1	30	9	51	5.85637	2.55001	1.12015e-11	8.12377e-11	9.22763	5.48687	6.45413	25.4554	18.6665	4.32271	11.5093	9.17063	5.66681	5.37516	6.62229	3.55255	42.0939	25.609	26.9966	74.8287	70.7279	81.9917	50.8746	47.5081	55.9131	57.0213	71.1322	92.1307	2.16143	2.23177	2.55001	3.82438		PTHR32246 PTHR32246:SF20				GO:0005515
Vigun02g025600.1	536	157	916	5.85449	2.54954	8.2456e-61	5.21194e-59	183.527	162.777	198.644	257.382	223.998	209.219	160.244	143.062	166.226	227.293	208.602	202.495	1108.47	1064.6	1303.84	1256.14	1252.72	1453.3	743.922	1036.13	968.821	2415.37	2147.39	2346.54	2.67362	2.52037	2.54954	3.43603	PF12710 PF16209 PF16212	PTHR24092 PTHR24092:SF41	EC:3.6.3.1		K01530	GO:0000166 GO:0000287 GO:0004012 GO:0005524 GO:0015914 GO:0016021 GO:0046872	AT1G68710	ATPase E1-E2 type family protein / haloacid dehalogenase-like hydrolase family protein
Vigun03g012700.1	67	20	115	5.84629	2.54752	1.32195e-10	8.82974e-10	5.12646	8.23031	4.30275	14.1419	21.7776	5.18725	35.4131	8.25357	15.1115	7.6788	12.4168	27.5323	40.2231	19.5116	52.9933	125.123	82.7157	98.39	86.3909	110.852	146.391	100.884	116.764	124.237	2.67433	2.89717	2.54752	2.84363	PF00122 PF00689 PF00690 PF00702	PTHR24093 PTHR24093:SF304	EC:3.6.3.8		K01537	GO:0000166 GO:0005388 GO:0005524 GO:0016020 GO:0016021 GO:0046872 GO:0070588
Vigun11g131700.1	296	87	505	5.83614	2.54501	1.23032e-25	2.04378e-24	132.263	121.626	127.648	112.192	121.332	122.765	84.1061	68.7797	106.725	79.8596	88.5731	89.7019	579.025	554.861	623.921	419.532	415.976	520.647	437.714	590.458	486.952	1321.73	1009.27	1331.71	2.20388	1.9284	2.54501	3.82671	PF01490	PTHR22950 PTHR22950:SF319		KOG1303			AT1G08230	Transmembrane amino acid transporter family protein
Vigun03g012600.1	6658	1949	11367	5.83223	2.54405	4.79184e-28	8.92286e-27	1113.47	1639.66	755.85	2525.74	3087.75	1822.45	2357.63	1428.78	2060.83	1914.33	1909.7	2891.78	7198.99	4902.29	9479.8	11342.1	13310	10135.2	10097.2	11527.5	12477.8	13856.2	12187.8	13028.1	2.62065	2.22597	2.54405	2.54051	PF00293	PTHR12629 PTHR12629:SF4	EC:3.6.1.13 EC:3.6.1.22	KOG2839	K07766	GO:0016787	AT1G14860	nudix hydrolase homolog 18
Vigun05g185900.1	1014	297	1731	5.83182	2.54395	9.67604e-19	1.12753e-17	234.792	271.6	175.696	349.775	456.551	285.299	371.837	210.007	308.841	191.202	194.53	295.75	1966.25	1152.4	2270.71	1716.15	1974.39	1812.02	1696.14	1887.88	1610.3	1254.47	1272.33	1321.94	2.98209	2.33362	2.54395	2.49764	PF00004 PF14363	PTHR23070 PTHR23070:SF21		KOG0743	K08900	GO:0005524
Vigun02g195900.1	226	66	386	5.83038	2.54359	4.30259e-28	8.03354e-27	59.4669	37.4936	51.633	51.8535	56.7772	57.0597	67.2849	66.0285	65.1683	56.0553	62.084	63.9459	264.724	242.676	272.966	371.69	407.585	440.705	462.671	393.639	300.914	116.967	134.212	103.298	2.39278	2.8803	2.54359	0.961077	PF00012	PTHR19375 PTHR19375:SF101		KOG0101	K09489		AT2G32120	heat-shock protein 70T-2
Vigun10g197400.1	68	20	116	5.82995	2.54348	3.22475e-16	3.18991e-15	24.607	21.033	15.0596	15.0847	13.2221	15.5617	20.3625	18.3413	20.7783	9.98244	22.3502	15.9865	68.2857	46.3401	84.9893	131.257	119.878	98.39	99.8295	99.5409	147.407	77.4905	93.9482	80.9634	1.71746	2.99414	2.54348	2.38506	PF00732 PF05199	PTHR11552 PTHR11552:SF82	EC:4.1.2.10	KOG1238	K08248	GO:0016614 GO:0050660 GO:0055114	AT1G73050	Glucose-methanol-choline (GMC) oxidoreductase family protein
Vigun03g400500.1	135	40	231	5.82942	2.54335	2.18951e-06	1.00267e-05	76.8969	58.5266	55.9358	38.6544	26.4442	44.0916	43.381	40.3508	34.9453	19.9649	20.6947	28.4204	65.4794	67.0712	107.986	184.005	171.425	159.884	120.947	316.721	254.15	59.9455	84.5534	53.045	0.329975	2.23861	2.54335	1.51583	PF13738	PTHR23023 PTHR23023:SF143	EC:1.14.13.8	KOG1399	K00485	GO:0004499 GO:0050660 GO:0050661 GO:0055114	AT1G19250	flavin-dependent monooxygenase 1
Vigun09g234400.1	79	23	135	5.81945	2.54088	0.00346194	0.0099321	14.3541	16.4606	4.30275	20.7414	13.9999	6.05179	25.6745	15.5901	28.334	14.5897	7.45007	21.3153	38.3522	31.7064	35.9955	184.005	215.78	193.705	125.747	117.639	161.64	612.614	926.061	417.38	1.59454	3.86283	2.54088	5.4956							AT5G43066
Vigun05g270400.1	623	183	1063	5.79858	2.5357	3.94505e-34	9.72466e-33	116.883	123.455	136.971	203.643	204.554	220.458	200.084	173.325	176.615	150.505	150.657	153.648	1013.06	756.075	919.884	634.204	667.72	632.361	1079.89	1064.41	1045.07	817.306	1119.33	731.462	2.83326	1.62146	2.5357	2.55247		PTHR31414 PTHR31414:SF4				GO:0016021 GO:0016192
Vigun10g065300.1	163	48	278	5.79749	2.53543	0.00130819	0.00407096	12.3035	6.40135	14.3425	13.1991	8.55547	3.45817	74.3675	48.6043	20.7783	66.8056	34.767	31.0848	123.475	134.142	142.982	80.9622	101.896	120.938	154.544	308.803	370.043	2155.11	1228.04	2068.75	3.59955	3.59088	2.53543	5.36098	PF01040	PTHR11048 PTHR11048:SF26	EC:2.5.1.36		K09833	GO:0004659 GO:0016021
Vigun05g099500.1	2054	605	3504	5.79099	2.53381	4.32761e-85	5.16297e-83	767.943	675.8	793.858	640.155	593.439	670.02	585.201	562.16	667.739	771.72	706.102	716.727	3477.89	3302.34	3818.52	2680.34	2500.65	2815.39	3363.49	3543.88	3603.85	3582.11	3897.51	3873.68	2.24387	2.07061	2.53381	2.37111	PF00232	PTHR10353 PTHR10353:SF29	EC:3.2.1.21		K01188	GO:0004553 GO:0005975
Vigun05g170600.1	215	64	367	5.77131	2.5289	7.69116e-16	7.45553e-15	52.2899	62.1845	48.0474	48.0823	68.4438	76.0796	59.3169	66.0285	65.1683	61.4304	72.8452	53.2883	680.05	808.512	825.896	224.486	299.695	186.531	257.253	366.491	475.769	1027.85	722.059	946.434	3.83197	1.88361	2.5289	3.84555	PF03171 PF14226	PTHR10209 PTHR10209:SF91	EC:1.14.11.13	KOG0143	K04125	GO:0016491 GO:0055114	AT1G78440	Arabidopsis thaliana gibberellin 2-oxidase 1
Vigun02g136900.1	87	26	148	5.74442	2.52216	1.88467e-15	1.78609e-14	69.7198	14.6317	35.8563	32.9977	44.3329	39.7689	22.1332	25.6778	29.2785	20.7328	19.8669	12.4339	196.438	230.481	215.973	393.771	424.368	331.041	163.183	141.393	138.258	119.891	153.001	244.286	2.41905	3.2948	2.52216	3.28568	PF00067	PTHR24298 PTHR24298:SF178	EC:1.14.13.121	KOG0156		GO:0004497 GO:0005506 GO:0016705 GO:0020037 GO:0055114
Vigun08g220300.1	1637	486	2789	5.74198	2.52155	2.80695e-83	3.14458e-81	586.467	549.602	583.023	748.576	615.994	578.378	524.114	514.472	418.399	414.655	514.055	452.95	2268.39	2164.57	2509.68	4142.57	3729.4	4031.94	2655.08	2636.7	3074.2	6227.02	5670.44	5585.08	2.01384	2.61512	2.52155	3.66144	PF00293	PTHR13994 PTHR13994:SF15	EC:3.6.1.13 EC:3.6.1.22 EC:3.6.1.53	KOG0648		GO:0016787
Vigun03g060200.1	556	165	948	5.73851	2.52068	9.25706e-62	6.08867e-60	148.667	142.659	145.576	128.22	122.11	134.868	180.607	144.896	170.004	122.861	171.352	124.339	1723.98	1837.75	1607.8	753.194	761.224	795.319	933.022	986.359	924.091	1181.37	982.429	1333.1	3.56465	2.58406	2.52068	3.0626	PF00171	PTHR11699 PTHR11699:SF171	EC:1.2.1.3		K00128	GO:0008152 GO:0016491 GO:0016620 GO:0055114	AT4G34240	aldehyde dehydrogenase 3I1
Vigun03g423200.1	512	152	872	5.72537	2.51737	9.37479e-34	2.2683e-32	108.681	74.9872	100.398	255.496	209.22	239.478	163.786	151.315	141.67	116.718	140.724	105.688	1012.12	1073.14	882.889	582.683	528.661	679.506	1034.77	839.31	741.102	469.329	475.109	593.266	3.38527	1.3466	2.51737	2.08222		PTHR33433
Vigun10g057900.1	635	189	1081	5.72509	2.5173	2.04483e-21	2.73295e-20	1588.18	1991.73	2044.52	1394.39	1509.65	1611.51	202.74	151.315	212.505	784.774	950.298	735.378	583.702	534.13	442.944	598.63	485.505	551.394	1464.81	1031.61	747.202	812.919	777.086	1298.21	-1.84944	-1.46514	2.5173	0.225402	PF01439	PTHR33543				GO:0046872	AT3G09390	metallothionein 2A
Vigun06g098500.1	294	88	500	5.70409	2.512	2.47916e-12	1.88115e-11	86.1245	80.4741	79.6009	67.8809	95.6657	83.8605	85.8767	86.2039	90.6689	79.8596	79.4675	103.024	771.722	639.005	733.907	296.862	371.621	537.045	444.433	553.13	501.184	2095.17	1449.49	1631.83	3.12283	2.28471	2.512	4.3024	PF00561	PTHR10992 PTHR10992:SF907	EC:3.3.2.10	KOG4178		GO:0003824	AT3G05600	alpha/beta-Hydrolases superfamily protein
Vigun09g224000.1	1573	470	2676	5.69374	2.50938	1.18551e-30	2.4921e-29	412.167	438.035	412.347	435.569	413.774	388.179	549.788	451.195	408.955	508.337	510.744	444.957	4200.97	4265.73	3846.51	1885.44	1705.86	2133.83	2786.59	2797.32	2443.91	4979.86	3457.29	4785.21	3.2858	2.20986	2.50938	3.17496	PF03641	PTHR31223 PTHR31223:SF4			K06966		AT5G11950	Putative lysine decarboxylase family protein
Vigun09g140900.1	6487	1938	11035	5.693	2.50919	3.341e-24	5.13809e-23	1235.48	2031.97	747.245	2513.48	3293.08	1449.84	3116.35	964.75	1734.04	727.951	756.596	1563.12	9169.92	7349.78	9980.74	8017.72	9568.65	6159.62	11171.3	10954	10980.3	5272.28	4630.3	5421.75	2.72266	1.71036	2.50919	2.33005		PTHR33641 PTHR33641:SF4					AT5G54165
Vigun08g072900.1	50	15	84	5.67429	2.50444	8.94436e-14	7.58921e-13	8.20233	12.8027	13.6254	11.3135	11.6666	8.64541	20.3625	12.8389	11.3336	8.44668	4.13893	9.76952	56.1252	53.6569	49.9937	31.8942	28.7707	31.7718	96.9498	72.3934	83.3613	51.173	48.3162	69.796	2.20594	1.54738	2.50444	2.92078	PF07714 PF13947	PTHR27009 PTHR27009:SF19	EC:3.1.4.46	KOG1187		GO:0004672 GO:0004713 GO:0005524 GO:0006468 GO:0030247
Vigun03g078800.1	374	113	636	5.65493	2.49951	7.90135e-07	3.77389e-06	99.4533	108.823	68.1269	128.22	115.888	80.4024	139.882	87.121	110.503	59.8947	91.8843	99.4715	570.606	414.622	684.914	1084.4	1164.01	1271.9	448.273	647.016	813.281	3487.07	2187.65	3600.08	2.59512	3.43937	2.49951	5.20612		PTHR34046 PTHR34046:SF1				GO:0006952
Vigun02g181400.1	230	69	390	5.6524	2.49886	1.86748e-20	2.36843e-19	68.6945	67.6714	73.8639	100.879	59.1105	64.8406	74.3675	75.1992	57.6125	52.2159	67.0507	38.1899	905.487	958.508	888.888	325.076	281.713	350.514	348.443	453.59	369.026	804.147	534.162	864.074	3.7109	2.09014	2.49886	3.80604	PF00153	PTHR24089 PTHR24089:SF267		KOG0752	K14684	GO:0055085
Vigun04g147500.1	3430	1031	5828	5.65089	2.49848	2.9952e-33	7.08538e-32	375.257	746.215	310.515	833.427	1049.99	565.41	1331.53	753.826	1008.69	658.073	701.963	900.572	2332.94	1220.7	2802.65	5688.21	6475.8	5675.87	4926.2	6252.98	6304.96	5683.13	6329.42	6267.68	2.15016	2.86494	2.49848	3.0155	PF00403	PTHR22814 PTHR22814:SF129		KOG1603		GO:0030001 GO:0046872
Vigun10g050500.1	11148	3357	18938	5.64068	2.49587	1.48029e-29	2.9519e-28	2735.48	2998.58	2470.5	6139.45	4927.95	5201.95	3387.26	3324.35	3360.42	3486.18	3968.41	3013.45	29811.8	29072.3	30473.2	14794	14779.7	17697.9	17614.1	21100.4	18098.6	43858.2	31836.4	43743.9	3.44509	1.53882	2.49587	3.5122	PF00248	PTHR11732 PTHR11732:SF223		KOG1577		GO:0016491 GO:0055114
Vigun10g138600.1	177	53	300	5.63881	2.49539	3.74511e-38	1.09683e-36	72.7957	87.7899	85.3379	112.192	127.554	89.0478	61.0876	49.5214	49.1123	58.3589	66.2229	55.9527	360.137	389.013	367.954	306.675	297.297	271.597	338.844	287.311	274.482	90.6493	99.3166	82.3593	2.18348	1.41304	2.49539	0.593056	PF03168	PTHR31852 PTHR31852:SF6					AT2G46150	Late embryogenesis abundant (LEA) hydroxyproline-rich glycoprotein family
Vigun11g067300.1	753	227	1279	5.63277	2.49384	5.51813e-33	1.28986e-31	237.868	265.199	301.193	271.524	292.442	269.737	227.529	245.773	207.783	293.33	390.715	355.255	663.213	706.076	727.908	582.683	505.884	433.531	1489.76	1268.01	1078.61	269.024	328.819	297.331	1.38273	0.868457	2.49384	-0.215374		PTHR16223 PTHR16223:SF46				GO:0046983	AT3G20640	basic helix-loop-helix (bHLH) DNA-binding superfamily protein
Vigun06g207300.1	461	139	783	5.6242	2.49165	5.71827e-61	3.63949e-59	114.833	148.146	88.2064	206.471	221.664	167.721	205.396	98.1258	114.281	131.308	196.185	213.153	997.158	856.072	951.88	923.706	963.818	954.178	714.165	912.835	722.803	1407.99	1209.25	1294.02	2.99776	2.25372	2.49165	2.85487	PF05553 PF14364	PTHR33098 PTHR33098:SF10
Vigun03g438400.1	941	285	1597	5.6038	2.48641	2.54731e-37	7.22237e-36	292.208	264.284	281.83	250.782	186.665	207.49	317.832	261.363	275.785	262.615	321.181	230.916	2690.27	2992.59	2335.71	915.119	901.481	984.925	1778.69	1628.85	1383.59	1486.94	1213.27	1425.23	3.25777	2.11898	2.48641	2.34019	PF00808	PTHR11064 PTHR11064:SF45		KOG0869		GO:0046982
Vigun09g119800.1	9291	2815	15767	5.60138	2.48578	6.41125e-21	8.33433e-20	986.331	994.038	645.413	2450.31	2247.76	1640.04	3479.34	2394.45	2570.84	2328.98	2525.58	3228.38	6695.74	4599.86	8717.9	15084.7	11582.6	13943.7	12561.2	16725.1	18015.2	30373.4	24438.6	31108.1	2.93015	2.67975	2.48578	3.41004	PF02365	PTHR31719 PTHR31719:SF16				GO:0003677 GO:0006355
Vigun11g141100.1	141	43	238	5.59833	2.485	7.50346e-19	8.77708e-18	30.7588	32.0067	25.8165	43.3684	28.7775	40.6334	33.6424	42.1849	51.9457	39.9298	33.1114	27.5323	202.986	220.725	181.977	96.9094	124.673	158.859	266.852	262.426	186.038	112.581	175.817	139.592	2.77349	1.75417	2.485	2.08933	PF03641	PTHR31223 PTHR31223:SF17			K06966		AT2G28305	Putative lysine decarboxylase family protein
Vigun09g089600.1	63	19	108	5.59777	2.48485	1.60325e-19	1.9413e-18	24.607	19.204	27.9679	24.5126	20.9998	20.749	21.2479	12.8389	23.6117	16.8934	23.178	9.76952	213.276	179.263	196.975	120.217	116.282	86.0912	103.669	127.82	91.4941	42.4005	42.9477	43.2735	3.03789	2.28346	2.48485	1.36773	PF02359 PF02933 PF05496 PF07724	PTHR23077 PTHR23077:SF82	EC:3.6.4.6		K13525	GO:0005524 GO:0006281 GO:0006310 GO:0009378 GO:0016787
Vigun03g339000.1	3563	1080	6045	5.59501	2.48414	1.36251e-29	2.72295e-28	450.103	525.825	351.391	1050.27	1221.1	652.729	1371.37	918.897	951.079	796.292	884.903	1221.19	3618.21	1988.96	4749.4	8205.4	8998.03	7766.66	4960.76	6620.6	6554.03	10639.6	10233.6	9462.94	2.96396	3.09414	2.48414	3.38573	PF00069 PF00560 PF08263	PTHR27000 PTHR27000:SF54	EC:2.7.11.1	KOG1187		GO:0004672 GO:0004713 GO:0005515 GO:0005524 GO:0006468	AT1G74360	Leucine-rich repeat protein kinase family protein
Vigun11g021400.2	320	97	543	5.59483	2.48409	5.46105e-32	1.22658e-30	79.9728	97.8492	76.0153	62.2242	62.2216	64.8406	101.813	104.545	85.0021	145.129	207.774	204.272	483.612	413.402	544.931	1364.09	1161.62	1336.46	452.112	549.737	628.26	2234.07	1861.52	2269.77	2.50604	4.35077	2.48409	3.51404	PF01657 PF07714	PTHR27002	EC:2.7.11.1			GO:0004672 GO:0004713 GO:0005524 GO:0006468
Vigun01g142500.1	255	77	433	5.59113	2.48314	5.42335e-11	3.72816e-10	220.438	274.344	184.301	71.6521	46.6662	73.486	100.042	59.6091	72.724	78.3238	129.962	55.9527	564.994	570.715	538.932	171.738	158.239	252.124	375.321	520.327	403.591	1140.43	701.927	1134.88	1.30219	1.60163	2.48314	3.49406	PF00847	PTHR31190 PTHR31190:SF3			K14516	GO:0003677 GO:0003700 GO:0006355	AT2G31230	ethylene-responsive element binding factor 15
Vigun03g192500.1	202	61	342	5.56779	2.4771	5.1042e-13	4.06082e-12	39.9864	39.3226	56.6529	80.1372	74.6659	63.1115	77.0235	39.4337	68.0017	69.8771	71.1896	79.0443	245.08	224.384	300.962	561.829	640.148	420.207	318.686	318.983	389.358	726.656	912.639	597.454	2.50245	2.8961	2.4771	3.3451	PF00046 PF02183	PTHR24326 PTHR24326:SF114		KOG0483	K09338	GO:0003677 GO:0003700 GO:0006355 GO:0043565	AT2G01430	homeobox-leucine zipper protein 17
Vigun08g103300.1	31	9	52	5.56091	2.47532	4.78808e-11	3.30217e-10	8.20233	13.7172	7.88838	6.59954	4.66662	6.91633	11.5093	11.0048	5.66681	15.3576	18.2113	16.8746	65.4794	92.6802	63.9919	41.7078	35.9634	38.946	67.1929	40.7213	48.7969	65.7938	37.5793	50.2531	2.89778	2.68116	2.47532	1.60668	PF05678	PTHR33783 PTHR33783:SF1
Vigun03g137700.1	42	13	71	5.55537	2.47388	4.5406e-10	2.90133e-09	10.2529	21.9475	12.1911	16.9702	12.4443	12.1036	13.2799	16.5071	8.50021	19.197	18.2113	12.4339	109.444	104.875	53.9932	35.5743	33.5658	36.8962	73.9122	55.4262	83.3613	116.967	91.2639	124.237	2.59556	1.35275	2.47388	2.73777		PTHR35167
Vigun03g105000.1	172	53	292	5.5549	2.47376	1.46192e-13	1.21536e-12	38.9611	32.0067	37.2905	35.826	21.7776	27.6653	59.3169	51.3555	47.2234	46.0728	41.3893	54.1764	129.088	158.532	156.98	322.622	296.098	269.548	359.002	297.491	220.602	277.796	306.003	161.927	2.03803	3.3809	2.47376	2.39643	PF00011	PTHR11527 PTHR11527:SF158			K13993		AT3G46230	heat shock protein 17.4
Vigun09g075000.1	425	130	720	5.55364	2.47343	2.11359e-27	3.8271e-26	185.578	111.566	182.867	98.0502	152.443	88.1832	115.978	122.886	150.17	66.0377	97.6788	85.2612	1803.49	1875.55	1744.78	462.466	513.077	510.398	881.187	587.065	692.305	412.308	742.191	415.984	3.49817	2.1334	2.47343	2.65712		PTHR33474 PTHR33474:SF6
Vigun06g233600.1	442	135	748	5.55125	2.47281	8.66115e-60	5.30428e-58	115.858	104.251	103.983	155.56	162.554	155.617	135.455	132.057	136.948	137.451	142.379	144.766	1220.72	1220.7	1050.87	512.761	451.939	556.518	822.633	766.917	655.708	1166.74	1256.22	1104.17	3.4297	1.68308	2.47281	3.05433	PF00027 PF07885 PF11834 PF12796	PTHR10217 PTHR10217:SF493				GO:0005249 GO:0005515 GO:0006813 GO:0016020	AT4G22200	potassium transport 2/3
Vigun02g067900.1	1021	312	1729	5.54448	2.47105	0.000395923	0.00134973	197.881	266.113	327.726	353.547	727.993	476.362	290.387	214.593	430.677	112.878	159.763	165.194	463.033	608.518	1347.83	4335.16	5911.18	2317.29	954.14	1139.06	3094.53	3171.26	4030.38	3523.3	1.61157	3.01158	2.47105	4.61444	PF00043 PF02798	PTHR11260 PTHR11260:SF193	EC:2.5.1.18	KOG0406	K00799	GO:0005515
Vigun03g357900.1	15318	4685	25951	5.53928	2.4697	1.1568e-48	4.91981e-47	2946.69	3164.1	2273.29	5332.42	5588.28	3326.76	5876.8	3995.64	4182.1	3615.18	3927.02	4805.71	20460.4	16692.2	22755.1	34612.6	31609.4	36794.8	24885.4	25647.6	27319.1	61058.1	56767.5	49879	2.83702	2.8541	2.4697	3.76358	PF02298	PTHR33021 PTHR33021:SF55				GO:0009055	AT1G45063	copper ion binding;electron carriers
Vigun05g034400.1	85	26	144	5.5305	2.46741	6.62177e-19	7.76521e-18	34.8599	37.4936	29.4021	25.4554	39.6663	26.8008	22.1332	26.5948	29.2785	13.054	19.8669	13.3221	285.303	237.798	315.96	144.751	127.071	158.859	151.664	132.344	147.407	134.512	124.817	202.408	3.04367	2.22813	2.46741	3.31977	PF00450	PTHR11802 PTHR11802:SF43	EC:3.4.16.6		K16297	GO:0004185 GO:0006508	AT3G02110	serine carboxypeptidase-like 25
Vigun06g211800.1	212	65	359	5.52457	2.46586	2.92011e-27	5.24953e-26	1.02529	5.48687	5.737	16.9702	23.3331	6.05179	106.239	43.102	45.3344	41.4655	72.8452	147.431	39.2876	18.2921	80.9898	837.837	661.726	879.361	230.376	394.77	450.354	1641.92	1676.3	1605.31	3.49986	5.68144	2.46586	4.23348	PF01397 PF03936	PTHR31225 PTHR31225:SF0	EC:4.2.3.48		K15086	GO:0000287 GO:0008152 GO:0010333 GO:0016829
Vigun11g128200.1	365	112	617	5.5232	2.4655	2.32478e-29	4.60262e-28	72.7957	31.0923	83.9037	148.018	129.888	144.378	105.354	109.131	120.892	16.8934	21.5224	36.4137	1164.6	1202.4	1353.83	751.968	656.931	800.444	704.566	673.032	474.753	330.431	295.266	470.425	4.30842	2.38733	2.4655	3.87266	PF03015 PF07993	PTHR11011 PTHR11011:SF25	EC:1.2.1.50 EC:1.2.1.84	KOG1221	K13356	GO:0080019	AT4G33790	Jojoba acyl CoA reductase-related male sterility protein
Vigun02g031300.1	196	60	332	5.51664	2.46379	3.71699e-39	1.12816e-37	71.7704	57.6121	78.1667	51.8535	62.9994	43.2271	54.005	61.4432	65.1683	45.3049	68.7062	64.8341	464.904	443.889	499.937	244.113	238.557	282.871	381.08	354.049	261.267	247.092	271.108	307.102	2.76287	2.27583	2.46379	2.20621	PF03547	PTHR31752 PTHR31752:SF12			K13947	GO:0016021 GO:0055085	AT1G70940	Auxin efflux carrier family protein
Vigun08g097900.1	399	123	676	5.51014	2.46209	8.8315e-58	5.10246e-56	153.794	145.402	170.676	108.421	129.11	145.243	133.684	91.7063	142.615	122.861	133.274	104.8	868.07	849.975	1013.87	408.491	369.224	522.697	599.937	687.737	740.086	1488.4	1446.8	1615.08	2.53957	1.7644	2.46209	3.65615	PF00150	PTHR10551 PTHR10551:SF12	EC:3.2.1.58			GO:0004553 GO:0005975 GO:0007015 GO:0051015
Vigun03g295000.1	98	30	166	5.50226	2.46002	1.65548e-05	6.80843e-05	29.7335	21.9475	34.422	21.6842	24.8886	25.0717	27.4451	40.3508	22.6672	28.4116	21.5224	23.9797	464.904	478.034	426.946	76.0554	82.7157	76.8672	102.709	106.328	288.715	776.367	440.214	816.613	3.99185	1.71765	2.46002	4.78176	PF01357 PF03330	PTHR31692 PTHR31692:SF2				GO:0005576
Vigun04g133700.1	287	88	486	5.50216	2.46	1.32067e-18	1.51968e-17	2.05058	1.82896	1.43425	46.1967	55.2217	49.2789	118.634	69.6968	76.5019	39.9298	41.3893	50.6239	4.6771	3.65843	3.99949	177.872	193.003	228.552	441.554	572.36	443.238	163.754	161.054	173.094	1.21495	1.99193	2.46	1.91595	PF00560 PF08263 PF13855	PTHR27004 PTHR27004:SF27	EC:2.7.11.1	KOG0472		GO:0005515
Vigun01g107600.1	66	20	112	5.49622	2.45844	3.79669e-12	2.84251e-11	4.10117	14.6317	13.6254	18.8558	13.9999	21.6135	17.7065	23.8436	19.8338	17.6612	25.6614	22.2034	70.1565	62.1933	62.992	87.0957	59.9389	64.5684	116.148	126.688	94.5439	27.7796	85.8955	50.2531	2.5938	1.95785	2.45844	1.32292	PF12734	PTHR31568
Vigun05g131200.1	43	13	73	5.49583	2.45834	1.4685e-10	9.78729e-10	58.4416	48.4674	50.1988	8.48512	11.6666	8.64541	15.0506	15.5901	9.44468	21.5006	24.0058	16.8746	752.078	828.024	814.897	99.3628	122.275	107.614	48.9549	75.7868	95.5605	372.832	191.923	420.172	3.9302	3.5152	2.45834	3.98084	PF03171 PF14226	PTHR10209 PTHR10209:SF123	EC:1.14.11.20	KOG0143		GO:0016491 GO:0055114
Vigun03g311100.1	284	87	480	5.49051	2.45694	3.65814e-20	4.59712e-19	22.5564	34.7502	14.3425	84.8512	119.777	34.5817	136.34	56.8579	68.9461	56.0553	94.3676	119.899	242.274	112.192	231.971	231.846	267.328	247	458.832	496.573	483.902	311.424	236.213	242.89	3.03295	1.64124	2.45694	1.54814	PF00847	PTHR31839 PTHR31839:SF0				GO:0003677 GO:0003700 GO:0006355	AT1G63030	Integrase-type DNA-binding superfamily protein
Vigun09g035500.5	992	306	1678	5.48577	2.45569	2.08271e-46	8.19963e-45	378.333	405.114	387.248	305.464	293.219	309.506	328.456	291.626	297.507	264.151	375.815	280.652	3070.98	3285.27	3092.61	2092.75	2196.16	2365.46	1580.95	1780.42	1672.31	4399.42	3337.84	4081.67	3.01278	2.87324	2.45569	3.68235	PF00481	PTHR13832 PTHR13832:SF303	EC:3.1.3.16	KOG0698	K14497	GO:0003824 GO:0004722 GO:0006470
Vigun07g248000.1	107	33	180	5.48121	2.45449	1.0229e-07	5.35528e-07	18.4553	12.8027	15.7768	62.2242	59.1105	43.2271	23.0185	28.429	47.2234	42.2334	50.495	41.7425	144.99	87.8023	147.981	93.2293	77.9206	66.6182	126.707	184.377	229.752	634.545	426.793	650.499	3.01714	0.530926	2.45449	3.67018	PF01657 PF07714	PTHR27002 PTHR27002:SF122	EC:2.7.11.1	KOG1187		GO:0004672 GO:0004713 GO:0005524 GO:0006468	AT4G38830	cysteine-rich RLK (RECEPTOR-like protein kinase) 26
Vigun05g116200.1	476	147	805	5.47073	2.45173	4.40406e-27	7.84561e-26	127.136	129.856	109.003	171.588	192.109	118.442	172.639	112.799	155.837	76.788	76.1563	108.353	640.763	375.599	737.907	1057.42	1111.27	990.049	742.002	891.343	780.75	470.792	536.847	498.343	2.26097	2.71182	2.45173	2.52694	PF00069 PF00139	PTHR27007 PTHR27007:SF13	EC:2.7.11.1	KOG1187		GO:0004672 GO:0004713 GO:0005524 GO:0006468 GO:0030246	AT2G37710	receptor lectin kinase
Vigun08g114900.1	552	171	934	5.46147	2.44929	8.98481e-67	6.76536e-65	185.578	178.323	176.413	255.496	235.664	222.187	154.047	187.998	170.949	194.274	252.475	214.929	1734.27	1835.31	1659.79	1323.61	1064.52	1485.07	824.553	942.245	1034.9	4240.05	4108.22	3951.85	3.27477	2.44085	2.44929	4.2164	PF04654	PTHR31168 PTHR31168:SF3					AT5G24600	Protein of unknown function, DUF599
Vigun05g106300.1	547	169	925	5.45916	2.44868	1.59223e-12	1.22759e-11	75.8716	74.0728	109.003	179.13	227.887	183.283	149.62	158.652	200.227	109.807	109.268	119.01	229.178	137.801	366.954	2158.99	1843.72	2590.94	674.809	1102.87	998.302	2332.03	2783.55	1971.04	1.50299	3.48156	2.44868	4.38964	PF00560 PF08263	PTHR27004 PTHR27004:SF11	EC:2.7.11.1			GO:0005515
Vigun01g020300.1	6005	1860	10150	5.45754	2.44825	5.10656e-43	1.80657e-41	2078.27	2545.91	1685.96	2113.74	2655.31	1708.33	2161.97	1605.78	1811.49	1800.68	1547.96	2240.77	7995.97	6655.9	8728.9	15839.2	18804	18954.4	9136.32	10586.4	10726.2	21600.9	20228.4	17390.4	1.88958	3.04869	2.44825	3.40531		PTHR33659
Vigun07g129000.1	118	37	199	5.4332	2.4418	4.12984e-11	2.86325e-10	47.1634	53.9542	35.1391	101.821	129.888	57.9243	40.7251	24.7607	44.39	53.7516	59.6006	86.1494	196.438	52.4375	283.964	1879.31	1486.49	1831.49	125.747	226.229	245.001	2212.14	1712.54	2399.59	1.96737	4.16546	2.4418	4.98642	PF00141	PTHR31235 PTHR31235:SF68	EC:1.11.1.7		K00430	GO:0004601 GO:0006979 GO:0020037 GO:0055114
Vigun06g095000.1	57	18	96	5.42907	2.44071	2.91588e-16	2.89581e-15	24.607	18.2896	20.0795	14.1419	24.1109	19.8845	15.9359	16.5071	20.7783	16.1255	10.7612	18.6509	44.9002	47.5596	63.9919	130.03	155.841	129.137	94.0701	97.2786	97.5937	122.815	139.58	76.7756	1.31284	2.83561	2.44071	2.89688	PF13087 PF13245	PTHR10887 PTHR10887:SF358		KOG1801	K10706
Vigun07g028300.1	104	32	176	5.42522	2.43968	2.18903e-10	1.44014e-09	29.7335	11.8882	20.7966	34.8833	41.9996	40.6334	29.2158	25.6778	42.501	7.6788	14.9001	8.88138	319.914	306.088	417.947	201.179	177.419	197.805	189.1	218.311	120.976	32.1659	45.632	121.445	4.06394	2.29422	2.43968	2.66292	PF00067	PTHR24298 PTHR24298:SF129	EC:1.14.13.28	KOG0156		GO:0004497 GO:0005506 GO:0016705 GO:0020037 GO:0055114
Vigun10g057400.1	115	36	195	5.42234	2.43892	4.48816e-24	6.82988e-23	84.0739	72.2438	108.286	58.453	28.7775	49.2789	37.1837	35.7655	34.9453	34.5546	33.1114	45.295	57.9961	47.5596	56.9928	101.816	110.288	94.2904	206.378	185.508	193.154	10.2346	41.6056	16.751	-0.702963	1.16639	2.43892	-0.719729	PF00481	PTHR13832 PTHR13832:SF228	EC:3.1.3.16	KOG0700	K01102	GO:0003824 GO:0004722 GO:0006470
Vigun09g200600.1	538	169	908	5.38462	2.42884	1.65894e-60	1.04381e-58	108.681	132.599	67.4098	157.446	192.109	130.546	202.74	134.808	168.115	185.059	191.219	158.089	685.663	634.127	719.909	1169.05	1286.29	1250.37	848.551	950.163	924.091	1194.52	1042.82	1094.4	2.72413	2.94834	2.42884	2.64038		PTHR33320 PTHR33320:SF9	EC:6.1.1.10			GO:0005622 GO:0006355 GO:0008270
Vigun10g027000.1	39	12	66	5.38315	2.42845	8.74641e-10	5.47326e-09	25.6323	15.5461	12.1911	11.3135	8.55547	9.50996	11.5093	11.9218	13.2225	8.44668	18.2113	9.76952	112.25	82.9243	71.9909	30.6675	40.7585	68.668	57.5939	74.6556	65.0625	67.2559	75.1585	48.8572	2.32365	2.25354	2.42845	2.39252
Vigun07g142700.1	56	17	94	5.37847	2.4272	7.23459e-16	7.02283e-15	29.7335	10.0593	25.8165	4.71395	6.22216	9.50996	15.9359	14.673	21.7228	23.8043	27.3169	15.0983	39.2876	52.4375	52.9933	73.602	41.9572	48.1701	111.348	83.7048	86.4111	106.732	118.106	90.7348	1.14128	3.00142	2.4272	2.25265	PF00481	PTHR13832 PTHR13832:SF276	EC:3.1.3.16	KOG0698		GO:0003824 GO:0004722 GO:0006470	AT5G27930	Protein phosphatase 2C family protein
Vigun04g092700.1	5388	1689	9086	5.37814	2.42711	1.59905e-30	3.33597e-29	881.751	755.359	643.261	1164.35	1280.99	832.553	2068.12	1432.45	1567.82	2109.37	1954.4	2872.24	2443.32	1464.59	3178.6	9412.47	8508.93	10309.4	7067.74	9929.2	10261.6	12499.4	12104.6	11466.1	1.63581	3.10643	2.42711	2.37862	PF06351	PTHR31843 PTHR31843:SF2	EC:5.3.99.6		K10525	GO:0009507 GO:0016853	AT3G25780	allene oxide cyclase 3
Vigun02g143500.1	541	170	913	5.37342	2.42584	5.14017e-19	6.06153e-18	35.8852	40.2371	36.5734	98.993	145.443	98.5577	195.657	148.564	165.282	122.093	161.418	145.655	449.002	335.356	625.921	1584.9	1427.75	2015.97	722.804	1014.64	1000.34	2839.37	2388.97	2382.84	3.64548	3.87391	2.42584	4.14851							AT4G36988	conserved peptide upstream open reading frame 49
Vigun04g055700.2	420	132	708	5.36819	2.42444	2.66701e-40	8.5366e-39	176.35	198.442	165.656	122.563	141.554	100.287	137.226	129.306	129.392	173.541	141.551	161.641	955.999	949.972	1029.87	566.736	596.992	696.929	835.112	714.884	575.396	355.287	453.635	342	2.44155	2.3522	2.42444	1.27154	PF02714 PF13967 PF14703	PTHR13018 PTHR13018:SF32				GO:0016020 GO:0019825 GO:0020037	AT3G01100	hypothetical protein 1
Vigun07g213700.1	170	53	287	5.36739	2.42422	2.74103e-34	6.81155e-33	62.5428	54.8687	72.4297	51.8535	57.555	64.8406	48.693	57.775	53.8347	50.6801	53.8061	43.5188	325.526	264.626	274.965	219.579	169.028	195.755	321.566	271.475	267.366	154.981	110.054	175.886	2.1881	1.74571	2.42422	1.57487	PF00069	PTHR24056 PTHR24056:SF221	EC:2.7.11.22 EC:2.7.11.23	KOG0659	K08819	GO:0004672 GO:0004713 GO:0005524 GO:0006468
Vigun02g143200.1	1908	600	3215	5.3569	2.4214	7.19604e-78	6.83847e-76	281.955	274.344	308.364	831.541	878.88	897.394	631.238	596.091	573.292	430.013	474.321	461.832	2546.21	2592.61	2464.69	3759.84	3342.19	3607.63	3138.87	3178.52	3328.35	3292.62	3392.87	3560.99	3.13646	2.038	2.4214	2.90692	PF13499	PTHR10891 PTHR10891:SF573		KOG0027	K13448	GO:0005509
Vigun01g082300.1	510	161	860	5.35027	2.41961	2.15342e-16	2.15725e-15	106.63	139.915	68.1269	175.359	177.332	76.0796	236.382	93.5404	152.059	97.5208	90.2287	235.357	725.886	532.911	781.901	727.433	971.011	697.954	854.31	916.228	808.198	998.604	657.637	707.731	2.69714	2.48259	2.41961	2.48212	PF00168	PTHR32246 PTHR32246:SF28				GO:0005515
Vigun09g149800.1	59	19	100	5.34214	2.41742	1.11994e-16	1.14482e-15	10.2529	10.9737	15.0596	70.7093	72.3326	44.0916	17.7065	15.5901	22.6672	16.1255	12.4168	15.9865	241.338	278.04	233.97	130.03	110.288	132.212	96.9498	117.639	84.3779	168.14	100.659	174.49	4.37582	0.993286	2.41742	3.31544	PF03171 PF14226	PTHR10209 PTHR10209:SF167	EC:1.14.11.9	KOG0143		GO:0016491 GO:0055114
Vigun01g225300.1	183	58	309	5.34143	2.41723	1.26976e-35	3.34225e-34	34.8599	41.1515	26.5336	27.3409	39.6663	37.1753	67.2849	53.1897	52.8902	39.9298	53.8061	53.2883	195.503	179.263	210.973	331.209	306.887	276.722	275.491	330.295	320.229	305.576	346.266	245.682	2.514	3.13437	2.41723	2.6099	PF00046	PTHR24326 PTHR24326:SF295				GO:0003677	AT3G11260	WUSCHEL related homeobox 5
Vigun01g140500.1	1016	320	1711	5.33983	2.41679	3.30949e-17	3.50658e-16	137.389	193.869	78.8838	311.121	344.552	161.669	444.434	240.271	276.729	225.757	233.436	311.736	1805.36	1363.37	1898.76	1024.3	1335.44	1034.12	1470.57	1812.1	1851.23	2060.08	1299.17	1892.87	3.62708	2.05391	2.41679	2.76823
Vigun02g153800.1	182	58	307	5.33079	2.41435	8.52243e-37	2.37242e-35	79.9728	68.5859	89.6407	55.6247	55.9994	72.6215	63.7436	48.6043	60.4459	69.8771	57.1172	43.5188	541.608	591.446	511.935	188.912	193.003	231.626	362.842	282.787	275.499	194.457	132.87	188.449	2.78784	1.73553	2.41435	1.59686	PF00249	PTHR10641 PTHR10641:SF654		KOG0048	K09422	GO:0003677	AT5G65790	myb domain protein 68
Vigun06g229000.1	144	46	243	5.32961	2.41403	7.10663e-21	9.20788e-20	37.9358	17.3751	35.8563	99.9358	79.3325	78.6733	45.1517	34.8484	56.6681	39.9298	48.8394	55.0646	460.227	537.789	378.952	320.169	327.267	295.17	289.89	244.328	194.171	194.457	154.343	194.033	3.91684	1.86961	2.41403	1.91611	PF02458	PTHR31623 PTHR31623:SF15	EC:2.3.1.160			GO:0016747
Vigun01g235700.1	158	50	265	5.32738	2.41343	1.97626e-29	3.92108e-28	107.656	122.54	135.537	48.0823	69.9993	82.1314	47.8077	44.9361	56.6681	44.5371	77.8119	47.9595	244.145	278.04	215.973	103.043	111.486	111.714	295.649	272.606	227.719	127.201	132.87	79.5674	1.01314	0.70441	2.41343	0.99585	PF04782 PF04783	PTHR21450 PTHR21450:SF4					AT4G39790	Protein of unknown function (DUF630 and DUF632)
Vigun03g176300.2	275	87	463	5.30887	2.40841	9.11916e-30	1.83844e-28	95.3521	111.566	105.417	106.535	114.332	91.6414	87.6474	81.6186	92.5578	88.3062	110.096	90.5901	610.829	553.642	676.915	867.277	701.285	1031.05	474.19	450.196	465.603	795.374	744.875	823.593	2.55962	3.05632	2.40841	3.03203	PF00501	PTHR24096 PTHR24096:SF199	EC:6.2.1.20 EC:6.2.1.3		K01897	GO:0003824 GO:0008152	AT3G23790	AMP-dependent synthetase and ligase family protein
Vigun11g005400.1	236	75	397	5.30673	2.40782	1.42012e-30	2.9762e-29	100.479	136.257	118.326	105.593	97.2213	94.235	73.4822	72.448	78.3908	84.4668	76.1563	83.485	1086.96	1024.36	931.882	544.655	469.921	591.365	503.947	343.868	342.595	166.678	265.739	217.764	3.09945	2.43465	2.40782	1.41332	PF02045	PTHR12632 PTHR12632:SF15			K08064	GO:0003700 GO:0006355
Vigun02g125300.1	297	94	500	5.30605	2.40764	2.56324e-19	3.05802e-18	48.1887	34.7502	65.2584	91.4507	82.4436	47.5498	68.1702	55.0238	159.615	32.251	41.3893	31.973	411.585	502.424	474.94	369.237	328.465	422.257	474.19	548.606	477.803	1315.88	1079.06	970.164	3.2284	2.33843	2.40764	4.99379	PF00067	PTHR24298 PTHR24298:SF73		KOG0156	K09755	GO:0004497 GO:0005506 GO:0016705 GO:0020037 GO:0055114	AT4G36220	ferulic acid 5-hydroxylase 1
Vigun04g088700.1	142	45	239	5.3058	2.40757	6.77656e-33	1.57732e-31	37.9358	44.8094	30.8364	45.254	68.4438	32.8526	52.2343	40.3508	42.501	64.5019	90.2287	81.7087	210.47	262.187	265.966	258.834	279.315	187.556	205.418	220.573	290.748	561.441	539.531	527.658	2.70111	2.30799	2.40757	2.78412		PTHR34130 PTHR34130:SF1
Vigun03g190600.1	470	149	791	5.30557	2.40751	4.96022e-58	2.90848e-56	308.613	274.344	294.021	99.9358	108.11	93.3705	191.231	117.384	138.837	119.789	97.6788	133.221	962.547	1071.92	1109.86	478.413	456.735	534.996	756.4	844.966	772.617	1639	1492.43	1345.67	1.84214	2.28613	2.40751	3.6743		PTHR27000 PTHR27000:SF167
Vigun10g082600.1	89	28	149	5.28468	2.40182	2.42739e-21	3.23327e-20	9.22763	6.40135	8.6055	22.627	20.9998	24.2072	34.5278	32.0972	17.9449	14.5897	8.27786	13.3221	148.732	137.801	162.979	90.7758	77.9206	97.3651	155.504	157.229	134.191	80.4147	111.396	138.196	4.21323	1.97168	2.40182	3.18884	PF00560 PF08263 PF13855	PTHR27004 PTHR27004:SF37		KOG0472		GO:0005515	AT1G45616	receptor like protein 6
Vigun08g190900.1	86	28	145	5.28454	2.40178	1.644e-19	1.98802e-18	19.4805	21.033	27.2508	24.5126	29.5553	2.59362	41.6104	22.0095	18.8894	35.3225	30.6281	47.9595	184.278	137.801	182.977	309.129	279.315	299.27	123.827	151.574	160.623	323.121	378.477	262.433	2.89784	3.96965	2.40178	3.08118	PF02365	PTHR31719 PTHR31719:SF5				GO:0003677 GO:0006355	AT2G43000	NAC domain containing protein 42
Vigun01g127500.1	265	84	445	5.27796	2.39998	1.04979e-29	2.11022e-28	170.198	181.067	157.05	82.0228	99.5546	57.9243	95.6153	73.3651	84.0576	102.128	137.412	135.885	578.09	751.197	625.921	613.35	467.524	555.493	405.077	504.491	425.956	1022	797.217	949.226	1.94353	2.77239	2.39998	2.88247	PF03018	PTHR21495 PTHR21495:SF71
Vigun03g079600.3	780	248	1311	5.27511	2.3992	5.61047e-69	4.41768e-67	343.473	378.594	324.858	255.496	256.664	241.207	243.465	235.685	266.34	291.027	336.081	311.736	2484.48	2475.54	2526.68	1541.96	1227.55	1648.03	1297.78	1252.18	1382.58	3732.7	3618.35	3668.48	2.83817	2.55182	2.3992	3.55303	PF05212	PTHR31210 PTHR31210:SF10
Vigun03g004400.1	179	57	300	5.26806	2.39727	1.55445e-31	3.40533e-30	31.784	34.7502	39.4419	46.1967	48.2217	44.0916	57.5463	57.775	55.7236	43.7692	30.6281	31.973	361.072	430.475	333.958	165.605	140.257	138.361	326.366	314.459	260.25	108.194	92.6061	117.257	3.40876	1.68129	2.39727	1.58019	PF00025	PTHR24073 PTHR24073:SF486		KOG0087	K07904 K07905	GO:0003924 GO:0005525 GO:0005622 GO:0006886 GO:0006913 GO:0007165 GO:0007264 GO:0015031 GO:0016020	AT1G18200	RAB GTPase homolog A6B
Vigun04g059500.1	43	14	72	5.26615	2.39675	1.16457e-08	6.6558e-08	46.1381	12.8027	23.6651	19.7986	2.33331	2.59362	15.0506	11.9218	14.167	2.30364	8.27786	3.55255	434.035	399.988	362.954	31.8942	27.5719	23.5726	65.2731	89.3605	62.0127	366.983	453.635	279.184	3.85701	1.74778	2.39675	6.28193	PF00201	PTHR11926 PTHR11926:SF289	EC:2.4.1.203			GO:0005509 GO:0008152 GO:0016758
Vigun06g137500.1	14119	4515	23723	5.2544	2.39353	1.79917e-25	2.96907e-24	2379.7	3556.41	1594.89	4984.53	6914.38	2964.51	6324.78	3118.93	4100.88	3513.82	3091.78	5853.72	16666.4	10836.3	21044.3	20640.5	22080.3	20564.5	20932.5	24854.7	25381.5	23646.3	25002.3	25578.8	2.68847	2.0901	2.39353	2.57473	PF01565 PF08031	PTHR32448 PTHR32448:SF34	EC:1.3.3.8			GO:0003824 GO:0016491 GO:0016614 GO:0050660 GO:0055114	AT4G20840	FAD-binding Berberine family protein
Vigun02g040200.2	5060	1624	8496	5.23208	2.38739	4.01553e-34	9.88953e-33	696.173	860.524	649.715	1776.22	1938.2	1385	1683.89	1461.8	1725.54	1367.59	1410.55	1513.39	4436.7	2519.44	5865.26	13097.5	13805.1	13194.5	7057.18	9251.64	9177.88	11711.3	13792.9	11880.7	2.53878	2.97509	2.38739	3.12289	PF03398	PTHR12161 PTHR12161:SF23					AT1G13340	Regulator of Vps4 activity in the MVB pathway protein
Vigun08g197100.1	39	12	65	5.22893	2.38652	4.14153e-13	3.32469e-12	6.15175	4.57239	4.30275	4.71395	7.7777	8.64541	13.2799	12.8389	11.3336	64.5019	69.534	76.3799	21.5147	10.9753	23.997	51.5214	43.156	45.0954	55.6741	68.9999	71.1621	125.739	140.922	136.8	1.91037	2.72524	2.38652	0.939189	PF13676	PTHR11017 PTHR11017:SF155				GO:0005515 GO:0007165	AT5G45000	Disease resistance protein (TIR-NBS-LRR class) family
Vigun07g129200.1	107	34	180	5.22861	2.38643	1.68553e-10	1.1177e-09	61.5175	63.099	48.0474	125.391	172.665	77.8087	39.8397	21.0925	42.501	76.0202	90.2287	108.353	248.822	71.9491	364.954	2530.68	2148.21	2640.13	112.308	205.869	222.636	3291.15	2392.99	3301.35	1.98966	4.28337	2.38643	5.03219	PF00141	PTHR31235 PTHR31235:SF68	EC:1.11.1.7		K00430	GO:0004601 GO:0006979 GO:0020037 GO:0055114
Vigun04g162000.1	4204	1354	7053	5.20948	2.38114	4.57557e-14	3.9691e-13	514.696	716.951	347.806	1941.21	2127.2	1160.21	1683.89	1083.05	1294.87	1005.92	829.442	1813.58	4106.49	2359.69	5009.37	4931.34	6135.35	4100.61	7169.49	7619.4	6371.04	1565.89	2058.81	1448.96	2.86107	1.53646	2.38114	0.47555	PF00847	PTHR31839 PTHR31839:SF8				GO:0003677 GO:0003700 GO:0006355	AT5G51990	C-repeat-binding factor 4
Vigun04g049200.1	1299	419	2179	5.20358	2.3795	2.16464e-24	3.3533e-23	253.247	260.626	157.05	699.551	647.105	312.964	579.889	271.451	405.177	241.882	192.874	387.228	1133.73	709.735	1378.83	3066.75	3507.63	2950.67	2173.21	2167.28	2197.89	1637.54	2231.94	1584.37	2.26387	2.52087	2.3795	2.73009
Vigun05g224900.1	47	15	79	5.19813	2.37799	6.17472e-06	2.67772e-05	12.3035	8.23031	11.474	5.65674	2.33331	5.18725	16.8212	10.0877	18.8894	6.14304	8.27786	9.76952	219.824	256.09	163.979	15.9471	14.3853	23.5726	111.348	66.7376	59.9795	23.3934	21.4739	37.6898	4.32133	2.03237	2.37799	1.77096		PTHR31717 PTHR31717:SF11				GO:0005622 GO:0008270	AT4G15248	B-box type zinc finger family protein
Vigun08g081300.1	4190	1353	7028	5.19416	2.37689	4.43666e-21	5.80855e-20	738.21	1099.2	443.901	1716.82	2166.87	1018.43	1981.36	924.4	1153.2	698.003	672.162	1350.86	8875.27	6096.16	9690.78	6095.48	7216.65	5932.1	6491.8	7567.37	7023.7	6763.61	5920.08	6682.27	3.43436	1.97295	2.37689	2.8313	PF07714	PTHR27009	EC:3.1.4.46	KOG1187		GO:0004672 GO:0004713 GO:0005524 GO:0006468
Vigun10g175700.1	149	48	250	5.17455	2.37143	1.79366e-27	3.25422e-26	38.9611	54.8687	58.8043	65.0526	49.7773	46.6852	54.8903	50.4385	39.6676	51.448	50.495	47.0713	325.526	292.674	292.963	230.62	230.165	232.651	260.133	272.606	217.553	289.493	312.713	191.241	2.57763	2.10209	2.37143	2.41268	PF02701	PTHR31992 PTHR31992:SF23				GO:0003677 GO:0006355	AT3G21270	DOF zinc finger protein 2
Vigun08g095600.1	115	37	193	5.17323	2.37106	2.23317e-24	3.45752e-23	35.8852	29.2633	25.8165	60.3386	33.4441	45.8207	46.9223	34.8484	30.223	36.8583	50.495	41.7425	101.961	84.1438	90.9885	99.3628	106.691	84.0415	203.499	208.131	167.739	150.595	169.107	113.07	1.60699	1.05519	2.37106	1.74516		PTHR34950 PTHR34950:SF1
Vigun09g141000.1	3788	1229	6347	5.16465	2.36867	5.4425e-23	7.8942e-22	668.49	1078.17	397.287	1394.39	1745.32	833.418	1874.24	788.674	1023.8	463.032	434.588	916.558	4589.17	3090.15	5561.3	5554.5	6298.38	5005.59	5879.38	6397.76	6763.45	4899.45	4784.65	5061.61	2.62663	2.08513	2.36867	3.02291		PTHR33641 PTHR33641:SF4					AT5G54165
Vigun11g021100.1	92	30	155	5.16116	2.3677	2.22923e-26	3.84933e-25	88.1751	96.9347	83.1865	126.334	89.4436	94.235	26.5598	29.346	34.0008	31.4831	45.5282	33.7492	108.509	121.948	160.98	302.995	255.34	228.552	135.346	143.656	185.021	252.941	245.607	274.996	0.544949	1.34383	2.3677	2.80404	PF07714	PTHR27002 PTHR27002:SF95	EC:2.7.11.1	KOG1187		GO:0004672 GO:0004713 GO:0005524 GO:0006468
Vigun01g249000.1	153	50	257	5.15119	2.36491	4.80078e-19	5.67588e-18	17.43	10.9737	9.32263	159.332	156.332	165.127	34.5278	66.0285	49.1123	25.3401	42.2171	37.3018	521.029	424.378	360.954	566.736	587.401	521.672	338.844	211.524	220.602	87.7251	155.686	149.363	5.11384	1.80138	2.36491	1.90525	PF03222	PTHR22950 PTHR22950:SF219		KOG1303	K15015	GO:0003333	AT5G16740	Transmembrane amino acid transporter family protein
Vigun05g285400.1	271	88	455	5.15017	2.36462	6.80636e-42	2.29311e-40	51.2646	64.928	73.1468	86.7367	87.1103	82.996	85.8767	81.6186	97.2802	93.6814	83.6064	92.3663	773.593	826.805	735.907	257.607	268.526	274.672	488.589	469.426	405.624	403.536	284.529	448.09	3.62518	1.64057	2.36462	2.07498	PF00153	PTHR24089 PTHR24089:SF270		KOG0762	K15109	GO:0055085	AT1G79900	Mitochondrial substrate carrier family protein
Vigun03g152600.1	5400	1760	9040	5.1377	2.36112	4.70622e-81	4.87589e-79	1490.77	1557.36	1404.13	1792.25	1627.87	1562.23	1906.99	1613.11	1758.6	1453.6	1755.73	1584.44	9306.5	9883.85	11125.6	12035.2	11616.2	11578.2	8416.39	9111.38	9592.65	19011.5	16802	16614.2	2.76747	2.82189	2.36112	3.4511	PF01476	PTHR33734 PTHR33734:SF5					AT2G17120	lysm domain GPI-anchored protein 2 precursor
Vigun08g101100.1	223	73	374	5.13609	2.36067	7.94038e-27	1.39827e-25	47.1634	36.5791	46.6131	3.77116	7.7777	4.32271	83.2208	63.2774	71.7795	86.0026	126.651	98.5833	339.558	386.574	378.952	20.8539	29.9695	26.6473	334.045	383.459	403.591	289.493	390.556	421.568	3.08363	2.28721	2.36067	1.82354	PF00201	PTHR11926 PTHR11926:SF286	EC:2.4.1.324	KOG1192		GO:0008152 GO:0016758	AT1G22380	UDP-glucosyl transferase 85A3
Vigun06g122900.4	83	27	138	5.13212	2.35956	1.0648e-24	1.68745e-23	101.504	113.395	112.589	88.6223	59.1105	81.2669	23.0185	26.5948	31.1674	57.591	68.7062	55.9527	344.235	351.209	317.96	152.111	134.263	117.863	151.664	126.688	136.225	95.0356	84.5534	103.298	1.6297	0.819856	2.35956	0.634307	PF01764	PTHR21493 PTHR21493:SF124				GO:0006629	AT3G61680	alpha/beta-Hydrolases superfamily protein
Vigun10g051500.1	1024	334	1714	5.12702	2.35812	3.56539e-22	4.94259e-21	159.946	265.199	103.983	286.608	217.776	125.359	456.829	215.51	330.564	198.881	182.113	278.875	2207.59	1475.57	2677.66	2883.97	2580.97	3095.19	1546.4	1935.39	1660.11	2949.03	2932.53	2751.36	3.58753	3.7648	2.35812	3.70959	PF05003 PF11961	PTHR31371 PTHR31371:SF3
Vigun06g122600.1	6796	2218	11373	5.12701	2.35812	4.58535e-09	2.71934e-08	1918.32	2646.5	1260.71	5316.4	6003.61	3246.35	2969.39	1857.05	1828.49	1536.53	1688.68	3110.26	11921.9	5819.34	13530.3	5931.1	8033.01	5083.48	11636.9	11905.3	10577.7	2979.73	2858.71	3061.25	2.42439	0.386969	2.35812	0.490303	PF03106	PTHR31282 PTHR31282:SF26				GO:0003700 GO:0006355 GO:0043565	AT5G24110	WRKY DNA-binding protein 30
Vigun11g209200.1	928	303	1553	5.11997	2.35613	1.45622e-22	2.06547e-21	340.397	275.258	261.034	287.551	258.22	261.956	282.419	361.323	266.34	239.579	216.88	207.824	1110.34	1226.79	1179.85	1207.07	1517.65	1120.21	1868.92	1436.56	1354.11	1051.24	1105.9	714.711	2.0042	2.25102	2.35613	2.11211	PF00011	PTHR11527 PTHR11527:SF95		KOG0710	K13993		AT4G25200	mitochondrion-localized small heat shock protein 23.6
Vigun10g126400.1	425	139	712	5.11623	2.35508	1.6522e-16	1.66544e-15	200.957	257.883	215.855	126.334	164.887	144.378	122.175	142.145	153.004	143.594	182.941	172.299	676.309	649.981	651.918	532.388	499.891	445.83	660.411	699.048	775.667	375.756	677.769	238.702	1.55189	1.76268	2.35508	1.37323	PF05686	PTHR12203 PTHR12203:SF28	EC:2.4.2.26				AT2G45830	downstream target of AGL15 2
Vigun09g056300.1	491	161	821	5.11065	2.35351	1.03305e-17	1.12751e-16	331.169	359.39	313.384	162.16	130.665	139.191	150.506	168.74	162.448	78.3238	81.9508	65.7222	1032.7	1115.82	669.915	355.743	266.129	428.406	781.358	782.753	897.659	1405.06	1280.38	1053.92	1.48922	1.28161	2.35351	4.04842	PF12937 PF13516	PTHR24006 PTHR24006:SF501		KOG1947	K14515	GO:0005515
Vigun07g225700.1	119	39	199	5.10629	2.35227	2.15126e-14	1.91062e-13	44.0875	64.0135	47.3303	48.0823	45.8884	40.6334	45.1517	33.9313	37.7787	56.8231	71.1896	52.4001	419.068	473.157	403.949	180.325	122.275	196.78	287.01	157.229	152.49	152.057	163.738	213.576	3.05991	1.89142	2.35227	1.55298	PF00501 PF13193	PTHR24095 PTHR24095:SF171	EC:6.2.1.8	KOG1176		GO:0003824 GO:0008152	AT3G48990	AMP-dependent synthetase and ligase family protein
Vigun10g050400.1	62	20	104	5.1002	2.35055	6.27449e-19	7.36451e-18	18.4553	17.3751	17.211	36.7688	29.5553	25.9362	16.8212	29.346	15.1115	18.4291	25.6614	23.9797	126.282	141.459	143.982	134.937	100.697	99.4149	85.431	124.426	102.677	219.313	167.765	223.347	2.95648	1.86059	2.35055	3.16472	PF00248	PTHR11732 PTHR11732:SF223		KOG1577		GO:0016491 GO:0055114
Vigun02g058000.1	1584	520	2649	5.0941	2.34883	3.91139e-20	4.90196e-19	665.414	767.248	664.058	418.599	398.996	440.052	524.999	542.901	492.068	477.622	593.523	516.008	1376	1503.61	1409.82	1691.62	1914.45	1730.02	2743.39	2372.01	2831.23	1577.59	2572.84	1335.9	1.03265	2.08506	2.34883	1.7894	PF05757	PTHR33399 PTHR33399:SF5			K08901	GO:0005509 GO:0009523 GO:0009654 GO:0015979 GO:0019898	AT1G14150	PsbQ-like 2
Vigun01g220700.1	1096	360	1833	5.08824	2.34717	6.3106e-68	4.83094e-66	297.335	309.094	296.173	404.457	366.33	339.765	375.379	327.392	377.787	548.267	629.945	524.89	1946.61	1753.61	2028.74	1879.31	2093.07	1922.7	1925.56	1859.6	1712.97	1198.91	1531.36	1129.3	2.66611	2.40823	2.34717	1.18027	PF00481	PTHR13832 PTHR13832:SF219	EC:3.1.3.16	KOG0698	K14497	GO:0003824 GO:0004722 GO:0006470	AT3G11410	protein phosphatase 2CA
Vigun08g091000.1	820	269	1370	5.08739	2.34693	1.70955e-26	2.97809e-25	193.78	224.047	110.437	389.373	416.885	234.291	336.424	184.33	287.118	148.201	130.79	282.428	183.342	74.388	306.961	3015.23	2988.55	3137.21	971.418	1498.77	1639.78	3596.73	3612.98	2966.33	0.0962023	3.13501	2.34693	4.17995	PF00847	PTHR31985 PTHR31985:SF37				GO:0003677 GO:0003700 GO:0006355	AT1G44830	Integrase-type DNA-binding superfamily protein
Vigun09g109100.2	58	19	97	5.08439	2.34608	2.5718e-16	2.56426e-15	28.7082	20.1185	30.8364	25.4554	24.1109	23.3426	19.4772	8.25357	29.2785	21.5006	26.4892	26.6441	127.217	121.948	102.987	65.0151	55.1438	85.0663	92.1503	105.197	92.5107	77.4905	63.0795	73.9838	2.14421	1.49304	2.34608	1.52344		PTHR31945 PTHR31945:SF13				GO:0046983
Vigun09g248400.1	205	67	342	5.07947	2.34468	5.43668e-25	8.7825e-24	97.4027	95.1058	94.6605	64.1098	62.2216	79.5378	61.0876	79.7845	61.3904	72.1808	58.7728	71.051	463.033	515.838	372.953	383.957	304.49	380.236	415.636	308.803	302.947	280.72	252.318	295.935	2.23494	2.37603	2.34468	2.03694	PF00170	PTHR22952 PTHR22952:SF182				GO:0003700 GO:0006355 GO:0043565
Vigun06g197000.1	2694	887	4502	5.0762	2.34375	1.7954e-53	8.83561e-52	930.965	1247.35	638.959	1193.57	1445.1	857.625	1198.73	634.608	827.354	575.91	589.384	1082.64	2368.48	1829.21	2308.71	3941.39	4212.51	4361.96	4277.31	4639.96	4588.94	4933.08	4246.46	5012.75	1.20756	1.83986	2.34375	2.65843	PF00462	PTHR10168 PTHR10168:SF69	EC:1.8.1.9	KOG1752		GO:0009055 GO:0015035 GO:0045454	AT1G28480	Thioredoxin superfamily protein
Vigun08g074400.1	192	63	320	5.06555	2.34072	2.00905e-06	9.22792e-06	56.391	54.8687	48.7645	21.6842	34.9997	27.6653	78.7941	57.775	52.8902	35.3225	45.5282	40.8543	304.947	282.918	564.929	304.222	167.829	350.514	338.844	368.754	252.117	236.858	271.108	231.723	2.84877	3.28568	2.34072	2.60353	PF01490	PTHR22950 PTHR22950:SF205		KOG1303
Vigun03g364600.1	143	47	238	5.03997	2.33342	1.57912e-18	1.80651e-17	70.7451	74.9872	51.633	192.329	174.998	178.96	55.7756	33.0143	52.8902	208.863	235.919	190.062	405.037	392.671	392.95	218.353	167.829	222.402	231.336	209.262	273.466	343.59	246.949	466.237	2.59282	0.155796	2.33342	0.735197		PTHR33132 PTHR33132:SF5
Vigun11g024300.1	710	236	1184	5.02417	2.32888	4.96293e-46	1.9428e-44	273.753	271.6	311.949	439.34	360.885	352.733	258.516	187.998	260.673	322.51	293.864	287.757	712.79	664.614	887.888	1252.46	1460.11	1078.19	1040.53	1299.69	1212.81	1995.75	2073.57	2243.24	1.40182	1.71715	2.32888	2.80362	PF07690	PTHR23504 PTHR23504:SF29		KOG2615		GO:0016021 GO:0055085	AT5G13750	zinc induced facilitator-like 1
Vigun01g209400.1	241	80	403	5.02309	2.32858	9.08257e-21	1.1735e-19	98.428	76.8162	107.569	62.2242	68.4438	59.6534	66.3995	83.4527	90.6689	76.788	93.5398	90.5901	505.127	417.061	477.94	165.605	185.811	237.776	447.313	466.032	294.814	201.768	208.028	206.596	2.30764	1.6303	2.32858	1.24025	PF03789 PF03790 PF03791 PF05920	PTHR11850 PTHR11850:SF102		KOG0773		GO:0003677 GO:0005634 GO:0006355
Vigun09g189800.1	89	30	148	5.01898	2.3274	2.41812e-21	3.22249e-20	42.037	45.7239	54.5015	34.8833	33.4441	38.0398	35.4131	24.7607	28.334	42.2334	36.4226	37.3018	345.17	376.818	276.965	121.443	137.86	125.037	157.423	161.754	125.042	128.664	107.369	115.861	2.81186	1.85333	2.3274	1.60154	PF00069 PF00560 PF08263 PF13855	PTHR27000 PTHR27000:SF78	EC:2.7.11.1	KOG1187		GO:0004672 GO:0004713 GO:0005515 GO:0005524 GO:0006468	AT5G25930	Protein kinase family protein with leucine-rich repeat domain
Vigun07g253600.1	62	20	103	5.01857	2.32728	3.49519e-17	3.69482e-16	28.7082	34.7502	34.422	32.9977	38.8885	35.4462	18.5919	20.1754	22.6672	45.3049	42.2171	38.1899	241.338	243.895	325.959	134.937	135.462	138.361	91.1904	96.1474	120.976	146.209	151.659	189.845	3.05095	1.92917	2.32728	1.95591	PF04117	PTHR11266 PTHR11266:SF18		KOG1944	K13348	GO:0016021	AT4G33905	Peroxisomal membrane 22 kDa (Mpv17/PMP22) family protein
Vigun07g164000.1	998	332	1664	5.01584	2.32649	1.02639e-14	9.32002e-14	261.449	162.777	207.966	143.304	125.221	132.275	308.094	330.143	357.009	162.023	264.064	217.594	3089.69	3136.49	3007.62	810.849	770.815	1027.97	1771.01	1800.78	1420.19	2937.33	1821.25	3199.45	3.86849	2.70289	2.32649	3.628	PF00155	PTHR11808 PTHR11808:SF55	EC:4.4.1.11	KOG0053	K01761	GO:0003824 GO:0009058 GO:0030170	AT1G64660	methionine gamma-lyase
Vigun03g037200.1	16211	5395	27027	5.00987	2.32477	2.89198e-16	2.87311e-15	2244.36	3566.47	1586.28	6331.78	8200.81	5054.97	6994.08	4431.25	4759.17	3328.76	4076.85	6125.49	16606.5	8126.59	21154.3	20065.1	23383.4	17009.2	24563.8	27954	28564.5	19194.3	19742.5	20120.8	2.63307	1.62599	2.32477	2.12584	PF03106	PTHR32096 PTHR32096:SF20				GO:0003700 GO:0006355 GO:0043565	AT4G23810	WRKY family transcription factor
Vigun04g148000.1	4065	1360	6770	4.97927	2.31593	1.46466e-20	1.86787e-19	844.84	518.509	558.641	969.189	716.326	903.446	1248.31	1667.22	1163.58	1670.14	1293.83	1683.02	2798.78	2620.65	3354.58	2665.62	2896.25	2522.27	8015.16	6646.61	5649.25	2639.06	2676.18	2058.98	2.19063	1.64272	2.31593	0.666195	PF00183 PF02518	PTHR11528 PTHR11528:SF47			K04079	GO:0005524 GO:0006457 GO:0006950 GO:0051082	AT5G52640	heat shock protein 90.1
Vigun07g116500.1	102	34	169	4.97776	2.3155	1.61984e-23	2.40395e-22	19.4805	38.4081	17.211	17.913	24.1109	25.0717	41.6104	33.9313	26.4451	36.8583	31.4559	28.4204	292.787	312.186	297.962	99.3628	111.486	105.564	184.301	141.393	181.972	328.969	236.213	328.041	3.58774	2.23752	2.3155	3.20692	PF06203	PTHR31717 PTHR31717:SF16				GO:0005515 GO:0005622 GO:0008270	AT2G47890	B-box type zinc finger protein with CCT domain
Vigun05g048800.1	64	21	106	4.97731	2.31537	2.53082e-16	2.52431e-15	29.7335	16.4606	40.8761	21.6842	13.9999	14.6972	13.2799	16.5071	34.0008	10.7503	11.589	14.2102	143.119	145.118	154.98	55.2015	34.7646	44.0705	116.148	121.033	80.3115	35.0901	56.3689	58.6286	2.34776	1.41167	2.31537	2.03788	PF00069 PF08263 PF13855	PTHR27000 PTHR27000:SF194	EC:2.7.11.1	KOG1187		GO:0004672 GO:0004713 GO:0005515 GO:0005524 GO:0006468	AT1G35710	Protein kinase family protein with leucine-rich repeat domain
Vigun03g368900.1	46	16	77	4.97702	2.31528	1.17472e-11	8.5061e-11	9.22763	20.1185	13.6254	16.0274	15.5554	19.8845	15.0506	16.5071	15.1115	15.3576	9.10565	15.0983	102.896	91.4607	105.987	50.2947	47.9511	62.5186	98.8696	82.5737	50.8301	100.884	72.4743	60.0246	2.80516	1.64322	2.31528	2.56053	PF00704 PF07714	PTHR27002 PTHR27002:SF1	EC:2.7.11.1	KOG1187		GO:0004553 GO:0004568 GO:0004672 GO:0004713 GO:0005524 GO:0005975 GO:0006032 GO:0006468
[truncated: 3,991 more rows]

## Sheet: GO_Up
								Up regulation
[truncated: 126 more rows]

## Sheet: GO_Down
								Down regulation
[truncated: 53 more rows]

## Sheet: KEGG
						Up regulation			Down regulation
[truncated: 147 more rows]
