# Supplementary material for: Transcriptome Analysis of Differentially Expressed Genes Associated with Salt Stress in Cowpea (Vigna unguiculata L.) during the Early Vegetative Stage
Source: Int J Mol Sci. 2023 Mar 1;24(5):4762. doi: 10.3390/ijms24054762 (PMC10002509; doi:10.3390/ijms24054762)
Supplement: Supplementary file 1 [file ijms-24-04762-s001.zip › Table S5. DEGs for Vu_396.xlsx]

## Sheet: DEGs
	DEGs info.							Normalization																								Log2FoldChange				Annotation
Gene id	평균발현값	C396	S396	foldChange	log2FoldChange	pval	padj	C191_1	C191_2	C191_3	C328_1	C328_2	C328_3	C393_1	C393_2	C393_3	C396_1	C396_2	C396_3	S191_1	S191_2	S191_3	S328_1	S328_2	S328_3	S393_1	S393_2	S393_3	S396_1	S396_2	S396_3	Vu_191	Vu_328	Vu_393	Vu_396	Pfam	Panther	ec	KOG	KO	GO	Best-hit-arabi-name	Best-hit-arabi-defline
Vigun07g121400.1	749	1	1496	1807.13	10.8195	3.68218e-30	4.28717e-29	2.05058	0.914479	2.15138	1.88558	1.55554	1.72908	2.65598	4.58532	1.88894	0.76788	0.827786	0.888138	1107.54	1138.99	1003.87	341.023	481.909	390.485	915.744	866.458	1017.62	1441.62	2167.52	879.43	9.31126	7.87464	8.26047	10.8195	PF01095 PF04043	PTHR31707 PTHR31707:SF38	EC:3.1.1.11		K01051	GO:0004857 GO:0005618 GO:0030599 GO:0042545	AT4G02330	Plant invertase/pectin methylesterase inhibitor superfamily
Vigun07g196700.1	583	1	1165	1406.71	10.4581	2.79657e-80	1.45692e-78	1.02529	0.914479	0.717125	2.82837	0.77777	0.864541	0.885327	0.917063	0.944468	0.76788	0.827786	0.888138	663.213	824.366	737.907	586.363	643.744	541.145	398.358	395.901	323.279	1108.26	1425.33	960.393	9.71016	8.63006	8.66833	10.4581	PF05512	PTHR33294 PTHR33294:SF5					AT1G04560	AWPM-19-like family protein
Vigun06g159100.1	1985	3	3966	1332.93	10.3804	1.36411e-126	1.98907e-124	3.07588	3.65791	3.58563	3.77116	3.88885	0.864541	7.08262	5.50238	4.72234	3.8394	3.31114	1.77628	932.614	779.245	944.881	374.144	594.594	471.452	862.949	1141.33	1430.36	4371.64	3925.69	3601.47	8.00815	7.40042	7.63263	10.3804	PF04885	PTHR33227 PTHR33227:SF4					AT1G11925	Stigma-specific Stig1 family protein
Vigun02g016800.1	1003	2	2004	1195.52	10.2234	2.49873e-09	1.00602e-08	1.02529	0.914479	0.717125	4.71395	0.77777	0.864541	0.885327	0.917063	0.944468	0.76788	2.48336	1.77628	249.757	286.577	288.964	412.171	508.282	401.759	133.426	152.705	105.727	1603.91	3072.11	1334.5	8.27903	7.70056	7.1564	10.2234	PF01095	PTHR31321 PTHR31321:SF11	EC:3.1.1.11		K01051	GO:0005618 GO:0030599 GO:0042545	AT3G24130	Pectin lyase-like superfamily protein
Vigun10g052600.2	4209	7	8410	1188.78	10.2153	2.11927e-232	2.43354e-229	10.2529	14.6317	13.6254	9.42791	13.9999	7.78087	11.5093	8.25357	7.55574	6.91092	10.7612	3.55255	14074.3	13836.2	16204	7008.14	6462.61	8605.02	5983.05	6129.68	4321.57	8094.1	8193.62	8943.66	10.1618	9.4663	9.23261	10.2153	PF00171 PF00696	PTHR11063 PTHR11063:SF13	EC:1.2.1.41 EC:2.7.2.11		K12657	GO:0003824 GO:0004350 GO:0005737 GO:0006561 GO:0008152 GO:0016491 GO:0055114
Vigun03g306400.1	1304	2	2605	1179.96	10.2045	6.59083e-45	1.28365e-43	5.12646	0.914479	2.15138	0.942791	1.55554	0.864541	2.65598	4.58532	29.2785	1.53576	3.31114	1.77628	1978.41	1779.22	1954.75	233.073	538.252	426.357	1416.81	1575.69	1716.02	2497.24	3497.56	1820.28	9.44561	8.47633	7.01045	10.2045	PF04043	PTHR31080 PTHR31080:SF2	EC:3.1.1.11			GO:0004857
Vigun07g175100.1	3078	5	6151	1139.32	10.154	4.79619e-25	4.47455e-24	6.15175	1.82896	3.58563	33.9405	6.99993	0.864541	3.54131	3.66825	4.72234	6.14304	8.27786	1.77628	4432.02	3597.45	3838.52	628.071	1369	1372.34	2229.85	3472.62	2026.09	8332.42	3494.87	6626.43	10.0029	6.33268	9.33923	10.154	PF00280	PTHR33091 PTHR33091:SF14				GO:0004867 GO:0009611	AT2G38870	Serine protease inhibitor, potato inhibitor I-type family protein
Vigun05g176900.2	1746	4	3488	977.643	9.93316	1.84622e-92	1.2594e-90	4.10117	1.82896	3.58563	8.48512	1.55554	2.59362	2.65598	1.83413	3.77787	2.30364	6.62229	1.77628	4913.76	4641.32	4169.47	831.703	801.983	1144.81	1803.65	1650.34	1106.06	3048.45	3045.26	4369.23	10.4942	7.78082	9.1073	9.93316	PF03171 PF14226	PTHR10209 PTHR10209:SF130	EC:1.14.11.31	KOG0143		GO:0016491 GO:0055114	AT1G17020	senescence-related gene 1
Vigun06g127300.1	375	1	748	903.69	9.81968	5.64323e-107	5.30791e-105	1.02529	1.82896	0.717125	3.77116	0.77777	0.864541	0.885327	0.917063	0.944468	0.76788	0.827786	0.888138	1776.36	1960.92	1595.8	525.028	427.964	530.896	763.12	686.606	618.094	723.732	609.321	911.536	10.5443	8.09861	9.55611	9.81968	PF00046 PF02183	PTHR24326 PTHR24326:SF122			K09338	GO:0003677 GO:0003700 GO:0006355 GO:0043565	AT3G61890	homeobox 12
Vigun07g239100.1	725	2	1449	896.642	9.80839	1.13428e-103	9.98714e-102	6.15175	0.914479	1.43425	5.65674	0.77777	0.864541	2.65598	0.917063	0.944468	2.30364	1.65557	0.888138	1491.06	1764.58	1271.84	93.2293	94.7035	114.788	352.283	321.246	247.034	1527.88	1390.43	1428.03	9.05695	5.37414	7.67084	9.80839	PF04927	PTHR31174 PTHR31174:SF7					AT3G22490	Seed maturation protein
Vigun09g093800.1	1333	3	2664	895.177	9.80603	0	0	1.02529	0.914479	2.8685	1.88558	4.66662	2.59362	0.885327	1.83413	2.8334	3.8394	3.31114	1.77628	1442.42	1269.47	1236.84	537.295	683.304	640.56	1304.5	1299.69	1505.59	2541.1	2673.5	2776.48	9.68166	7.66887	9.53161	9.80603
Vigun07g238500.1	1021	2	2040	841.84	9.7174	1.84973e-204	1.24333e-201	25.6323	7.31583	17.211	16.0274	10.8888	4.32271	7.96794	2.75119	4.72234	3.07152	3.31114	0.888138	1266.56	1196.31	1275.84	1262.27	939.842	1344.66	1301.62	1229.56	1058.28	2204.82	2042.7	1873.32	6.21988	6.82702	7.86081	9.7174	PF14368	PTHR33044 PTHR33044:SF23				GO:0006869 GO:0008289	AT3G22600	Bifunctional inhibitor/lipid-transfer protein/seed storage 2S albumin superfamily protein
Vigun11g140800.1	400	1	799	737.263	9.52603	3.37881e-24	3.02917e-23	1.02529	0.914479	0.717125	1.88558	0.77777	0.864541	0.885327	0.917063	0.944468	1.53576	0.827786	0.888138	1631.37	1429.23	1634.79	65.0151	59.9389	120.938	553.862	1031.61	361.91	660.863	488.53	1247.95	10.7873	6.12307	9.46953	9.52603	PF00112 PF08246	PTHR12411 PTHR12411:SF376	EC:3.4.22.33	KOG1543		GO:0006508 GO:0008234	AT5G45890	senescence-associated gene 12
Vigun09g240800.1	1661	5	3317	709.956	9.47158	0	0	10.2529	2.74344	7.88838	10.3707	3.11108	4.32271	5.31196	4.58532	33.0564	4.60728	4.96672	4.44069	2884.84	2863.33	2771.65	1161.69	1051.33	1566.04	1682.7	1533.83	1637.74	3269.22	3419.71	3260.87	8.67223	7.72964	6.82033	9.47158	PF02298	PTHR34052				GO:0009055
Vigun06g204500.1	3886	12	7759	644.322	9.33164	5.97698e-39	9.53238e-38	15.3794	8.23031	11.474	14.1419	14.7776	2.59362	40.7251	12.8389	11.3336	11.5182	15.7279	8.88138	6563.84	6719.31	5975.25	970.32	1161.62	1616.26	4356.02	5204.4	3801.07	9417.29	4587.35	9273.1	9.10047	6.8941	7.6857	9.33164	PF00264 PF12142 PF12143	PTHR11474 PTHR11474:SF33	EC:1.10.3.1		K00422	GO:0004097 GO:0008152 GO:0016491 GO:0046148 GO:0055114
Vigun07g107500.1	5130	18	10243	581.746	9.18425	1.54463e-131	2.53384e-129	19.4805	8.23031	15.7768	20.7414	17.8887	13.8327	38.9544	26.5948	37.7787	9.98244	21.5224	21.3153	3596.69	3046.25	4117.48	3153.85	2699.65	3649.65	4355.06	5053.96	4608.25	11455.4	8659.34	10613.2	7.95091	7.50097	7.08383	9.18425	PF00916 PF01740	PTHR11814 PTHR11814:SF60			K17471	GO:0008271 GO:0008272 GO:0009507 GO:0015116 GO:0016020 GO:0016021 GO:0055085	AT3G51895	sulfate transporter 3;1
Vigun07g175000.1	11157	39	22274	564.772	9.14152	2.4393e-26	2.38724e-25	118.934	41.1515	98.2462	0.942791	0.77777	0.864541	67.2849	65.1115	53.8347	33.7867	58.7728	25.756	17449.3	15121.5	16777.9	1.2267	1.19878	3.07469	9712.26	13059.1	8136.88	28823.6	12968.9	25028.8	7.57764	1.08925	7.37475	9.14152	PF00280	PTHR33091 PTHR33091:SF14				GO:0004867 GO:0009611	AT2G38870	Serine protease inhibitor, potato inhibitor I-type family protein
Vigun11g124000.1	221	1	440	531.899	9.05501	3.13734e-28	3.34994e-27	1.02529	0.914479	0.717125	0.942791	0.77777	0.864541	0.885327	0.917063	0.944468	0.76788	0.827786	0.888138	595.863	681.687	428.946	11.0403	52.7463	28.6971	463.631	605.163	255.167	463.481	403.977	453.674	9.32708	5.1609	8.91286	9.05501	PF13561	PTHR24322 PTHR24322:SF600	EC:1.1.1.198	KOG0725		GO:0008152 GO:0008667 GO:0016491 GO:0019290 GO:0055114
Vigun01g148200.1	359	1	716	526.344	9.03986	1.86701e-41	3.2442e-40	2.05058	0.914479	0.717125	1.88558	0.77777	1.72908	6.19729	1.83413	0.944468	1.53576	1.65557	0.888138	216.082	217.067	194.975	228.166	203.792	231.626	121.907	141.393	127.075	761.747	539.531	845.927	7.41434	7.23912	5.44266	9.03986	PF00072	PTHR24423	EC:2.7.13.3			GO:0000160	AT5G26594	response regulator 24
Vigun09g110200.1	1432	5	2858	523.583	9.03227	1.71853e-81	9.26829e-80	12.3035	1.82896	10.7569	16.0274	13.2221	6.05179	7.08262	10.0877	17.9449	6.14304	5.7945	4.44069	883.037	771.928	818.897	1119.98	1240.74	1044.37	1171.08	1231.82	1283.97	2985.58	3329.79	2259.99	6.63509	6.59182	6.71415	9.03227	PF00847	PTHR31190				GO:0003677 GO:0003700 GO:0006355	AT5G61890	Integrase-type DNA-binding superfamily protein
Vigun05g100700.1	9370	36	18704	522.21	9.02849	9.45336e-45	1.82953e-43	14.3541	7.31583	13.6254	6.59954	8.55547	9.50996	15.9359	16.5071	14.167	30.7152	43.8727	32.8611	1146.83	1253.62	1221.85	5710.29	3367.37	7435.62	1549.28	2174.06	2342.25	22064.3	16223.5	17823.1	6.68128	9.38695	7.02386	9.02849	PF03171 PF14226	PTHR10209 PTHR10209:SF134	EC:1.14.11.19	KOG0143		GO:0016491 GO:0055114
Vigun07g025700.1	2951	11	5891	516.741	9.0133	6.48252e-67	2.42733e-65	3.07588	8.23031	2.15138	5.65674	4.66662	4.32271	12.3946	7.33651	8.50021	3.8394	9.93343	20.4272	1395.65	1162.16	1598.8	1614.34	1305.47	2158.43	1818.05	2335.82	1892.91	6798.7	4779.28	6094.59	8.27085	8.43767	7.74273	9.0133	PF00487 PF11960	PTHR32100 PTHR32100:SF13	EC:1.14.19.6 EC:1.3.1.35		K10256	GO:0006629 GO:0016717 GO:0055114
Vigun07g175400.1	1343	5	2681	491.019	8.93964	5.53467e-11	2.49191e-10	8.20233	10.0593	7.17125	16.9702	28.7775	19.8845	12.3946	6.41944	8.50021	5.37516	7.45007	3.55255	213.276	247.554	164.979	56.4282	153.444	63.5435	263.972	419.655	179.938	3460.76	1680.33	2900.72	4.62096	2.05862	4.98258	8.93964	PF00280	PTHR33091 PTHR33091:SF14				GO:0004867 GO:0009611	AT2G38870	Serine protease inhibitor, potato inhibitor I-type family protein
Vigun06g033600.1	935	4	1866	490.692	8.93867	1.6709e-40	2.82159e-39	7.17704	4.57239	5.01988	8.48512	5.44439	2.59362	6.19729	7.33651	6.61127	3.07152	7.45007	0.888138	563.123	578.031	485.939	241.66	204.991	261.348	528.904	613.081	595.728	2210.67	1390.43	1997.56	6.60033	5.42119	6.43062	8.93867	PF00249	PTHR31314				GO:0003677
Vigun06g159000.1	1753	8	3498	443.689	8.7934	2.16941e-35	3.06441e-34	1.02529	0.914479	0.717125	0.942791	3.11108	0.864541	18.5919	9.17063	0.944468	10.7503	5.7945	7.1051	1770.75	1553.61	1514.81	198.726	359.634	224.452	1197.95	1660.52	1711.96	3875.99	4199.48	2417.73	10.8308	7.31433	7.31479	8.7934	PF04885	PTHR33227 PTHR33227:SF4					AT1G11925	Stigma-specific Stig1 family protein
Vigun07g226900.1	152	1	303	366.153	8.5163	3.35256e-56	9.36101e-55	1.02529	0.914479	0.717125	1.88558	0.77777	0.864541	0.885327	0.917063	0.944468	0.76788	0.827786	0.888138	1753.91	1981.65	2023.74	579.003	475.915	741	582.659	373.278	305.997	173.988	283.187	452.278	11.0819	8.9917	8.84364	8.5163		PTHR33836 PTHR33836:SF1
Vigun11g025000.1	3151	17	6285	364.783	8.5109	1.90874e-31	2.33479e-30	16.4047	9.14479	7.88838	2.82837	5.44439	2.59362	7.96794	2.75119	4.72234	8.44668	28.1447	15.0983	287.174	230.481	293.963	316.489	257.737	328.992	651.771	1131.15	824.464	6651.03	4979.25	7225.28	4.60125	6.37713	7.39965	8.5109	PF00724	PTHR22893 PTHR22893:SF44	EC:1.3.1.42	KOG0134	K05894	GO:0003824 GO:0010181 GO:0016491 GO:0055114
Vigun08g132400.1	4807	27	9586	356.565	8.47802	3.81945e-189	1.98604e-186	113.807	25.6054	72.4297	66.9381	84.7769	60.5179	82.3354	49.5214	157.726	25.3401	33.1114	22.2034	9909.84	10364.3	11355.6	6284.39	5836.85	8070.03	8707.24	6991.61	7788.18	10782.9	8272.81	9703.04	7.22215	6.57194	6.34174	8.47802	PF00141	PTHR31388 PTHR31388:SF20	EC:1.11.1.7		K00430	GO:0004601 GO:0006979 GO:0020037 GO:0055114
Vigun06g200800.1	225	1	449	335.463	8.39001	1.0358e-31	1.27778e-30	2.05058	0.914479	3.58563	3.77116	0.77777	0.864541	4.42664	3.66825	3.77787	2.30364	0.827786	0.888138	96.3483	121.948	91.9884	83.4156	106.691	72.7676	197.739	208.131	330.395	546.82	444.241	357.355	5.5658	5.60168	5.9545	8.39001	PF08392 PF08541	PTHR31561 PTHR31561:SF21	EC:2.3.1.199		K15397	GO:0003824 GO:0006633 GO:0008152 GO:0008610 GO:0016020 GO:0016747
Vigun02g158300.1	181	1	362	327.792	8.35664	1.08125e-07	3.81245e-07	3.07588	0.914479	0.717125	1.88558	1.55554	0.864541	0.885327	0.917063	12.2781	0.76788	1.65557	0.888138	30.8689	47.5596	79.9899	116.537	127.071	84.0415	110.388	102.934	142.324	342.128	573.084	170.302	5.07264	6.24977	4.65868	8.35664	PF01357 PF03330	PTHR31692 PTHR31692:SF2				GO:0005576
Vigun01g079400.1	909	6	1812	320.372	8.3236	1.90193e-106	1.77679e-104	4.10117	3.65791	6.45413	3.77116	3.11108	4.32271	8.85327	10.0877	10.3891	8.44668	4.96672	3.55255	1328.3	1356.06	1074.86	230.62	172.624	325.917	1177.8	1154.9	823.447	2026.45	1668.25	1740.71	8.04706	6.02403	6.74964	8.3236	PF00847	PTHR31190 PTHR31190:SF1				GO:0003677 GO:0003700 GO:0006355
Vigun11g123900.1	211	1	420	313.265	8.29124	3.7895e-32	4.74919e-31	1.02529	0.914479	0.717125	0.942791	1.55554	0.864541	2.65598	0.917063	0.944468	2.30364	0.827786	0.888138	919.518	898.754	772.902	9.81361	39.5597	36.8962	285.09	641.36	371.059	476.64	292.581	489.968	9.92965	4.68109	8.166	8.29124	PF13561	PTHR24322 PTHR24322:SF600	EC:1.1.1.331	KOG0725		GO:0008152 GO:0008667 GO:0016491 GO:0019290 GO:0055114
Vigun03g064000.1	130	1	259	312.639	8.28836	0.00148721	0.00336917	1.02529	2.74344	5.01988	3.77116	32.6663	30.259	4.42664	8.25357	13.2225	0.76788	0.827786	0.888138	0.93542	1.21948	4.99937	149.657	352.441	79.9419	335.965	58.8196	176.889	128.664	587.847	60.0246	-0.296831	3.12544	4.46401	8.28836	PF00266	PTHR11601 PTHR11601:SF24	EC:2.8.1.7			GO:0003824
Vigun07g175500.1	2203	15	4391	288.623	8.17304	1.18302e-22	9.87069e-22	24.607	18.2896	17.9281	11.3135	22.5553	18.1554	24.7892	23.8436	17.9449	18.4291	16.5557	10.6577	2470.44	2125.55	1951.75	558.149	824.76	1022.85	1322.74	1582.47	1452.72	5488.67	2639.94	5044.85	6.7502	5.53116	6.03246	8.17304	PF00280	PTHR33091 PTHR33091:SF14				GO:0004867 GO:0009611	AT5G43580	Serine protease inhibitor, potato inhibitor I-type family protein
Vigun02g013000.1	1525	11	3038	279.284	8.12559	9.39019e-102	7.88977e-100	25.6323	21.033	20.7966	4.71395	17.8887	23.3426	17.7065	13.7559	26.4451	11.5182	14.9001	6.21697	1891.42	1708.49	2005.75	359.423	665.322	637.485	1425.45	1596.05	1810.57	2962.19	3539.16	2613.16	6.37666	5.17706	6.38274	8.12559	PF02298	PTHR34052				GO:0009055	AT2G15780	Cupredoxin superfamily protein
Vigun03g141300.1	921	7	1835	278.732	8.12274	2.57486e-69	1.04662e-67	88.1751	32.9212	65.2584	16.0274	7.7777	6.91633	26.5598	30.2631	34.9453	4.60728	11.589	3.55255	5801.48	6722.97	7565.04	533.615	469.921	770.722	2633.96	3200.01	1995.59	1745.73	1678.99	2079.92	6.75225	5.85182	6.41479	8.12274	PF01565 PF08031	PTHR32448	EC:1.3.3.8			GO:0003824 GO:0016491 GO:0016614 GO:0050660 GO:0055114	AT4G20820	FAD-binding Berberine family protein
Vigun10g134600.1	234	2	466	277.938	8.11862	9.82628e-23	8.23358e-22	1.02529	0.914479	0.717125	0.942791	0.77777	0.864541	0.885327	0.917063	0.944468	1.53576	0.827786	2.66441	57.9961	43.9011	50.9936	35.5743	35.9634	53.2946	66.233	130.082	108.776	473.716	357.003	566.743	5.84662	5.59363	6.79531	8.11862	PF00155	PTHR11751 PTHR11751:SF284	EC:4.4.1.14		K01762	GO:0003824 GO:0009058 GO:0030170	AT3G61510	ACC synthase 1
Vigun11g044000.1	10579	78	21079	268.826	8.07053	3.81042e-23	3.24209e-22	335.27	69.5004	269.639	99.9358	66.1105	31.988	138.111	138.477	39.6676	105.2	80.2952	49.7357	17975	18655.5	20272.4	1995.84	2292.06	2707.77	5775.71	7565.11	5923.74	25166.9	11324.8	26744.4	6.39874	5.14264	5.92872	8.07053	PF00197	PTHR33107 PTHR33107:SF4				GO:0004866
Vigun07g064700.1	111	1	220	266.317	8.057	4.57753e-34	6.12686e-33	1.02529	0.914479	0.717125	1.88558	0.77777	0.864541	0.885327	0.917063	0.944468	0.76788	0.827786	0.888138	1248.79	1060.94	1396.82	431.799	251.743	472.477	559.621	490.917	275.499	156.443	216.081	288.955	10.4461	8.35614	8.91512	8.057	PF02987	PTHR23241 PTHR23241:SF11		KOG4744			AT3G53040	late embryogenesis abundant protein, putative / LEA protein, putative
Vigun07g248100.1	490	4	977	263.407	8.04115	1.14818e-69	4.70172e-68	2.05058	0.914479	2.8685	11.3135	6.22216	5.18725	3.54131	2.75119	4.72234	1.53576	2.48336	7.1051	101.961	109.753	102.987	210.993	182.214	234.701	131.506	185.508	223.652	1090.72	844.191	995.291	5.75346	4.78833	5.61722	8.04115	PF01657 PF07714	PTHR27002 PTHR27002:SF122	EC:2.7.11.1	KOG1187		GO:0004672 GO:0004713 GO:0005524 GO:0006468	AT4G38830	cysteine-rich RLK (RECEPTOR-like protein kinase) 26
Vigun01g200400.1	616	5	1226	258.087	8.01171	8.29665e-08	2.95601e-07	19.4805	17.3751	31.5535	34.8833	76.2215	17.2908	10.6239	11.0048	33.0564	3.8394	3.31114	7.1051	41.1585	42.6817	85.9891	841.517	1257.52	522.697	852.39	308.803	890.543	855.32	2125.91	697.96	1.31182	4.35185	5.22955	8.01171	PF13561	PTHR24322 PTHR24322:SF498	EC:1.1.1.145 EC:1.1.1.51	KOG0725		GO:0008152 GO:0008667 GO:0016491 GO:0019290 GO:0055114	AT2G47140	NAD(P)-binding Rossmann-fold superfamily protein
Vigun05g274500.1	1859	15	3703	253.79	7.98749	1.617e-58	4.7917e-57	26.6576	19.204	27.9679	18.8558	22.5553	17.2908	43.381	39.4337	35.8898	9.98244	11.589	22.2034	3446.09	3134.05	3197.6	831.703	775.61	1274.97	1608.79	1812.1	1413.08	4108.46	2630.55	4370.63	7.04916	5.61766	5.34776	7.98749	PF00251 PF08244	PTHR31953 PTHR31953:SF16	EC:3.2.1.26		K01193	GO:0004553 GO:0005975	AT3G13790	Glycosyl hydrolases family 32 protein
Vigun11g052100.1	6809	53	13564	253.747	7.98725	4.02958e-43	7.37882e-42	245.045	59.4411	70.9954	56.5674	82.4436	38.9044	123.06	120.135	56.6681	51.448	65.3951	43.5188	16493.3	16904.4	17026.9	2346.68	1723.84	3146.43	3810.8	5449.86	4814.62	14964.4	8423.12	17303.8	7.06924	5.34213	5.55271	7.98725	PF00155	PTHR11751 PTHR11751:SF387			K00815	GO:0003824 GO:0006520 GO:0008483 GO:0009058 GO:0030170	AT5G53970	Tyrosine transaminase family protein
Vigun03g016800.1	588	5	1171	252.844	7.98211	1.03339e-83	5.83588e-82	10.2529	5.48687	2.15138	9.42791	3.11108	6.05179	7.08262	9.17063	6.61127	6.91092	1.65557	5.32883	278.755	185.36	320.959	439.159	420.771	599.564	378.2	502.229	349.711	1216.46	1029.4	1267.5	5.45551	6.29474	5.74957	7.98211	PF00249	PTHR10641 PTHR10641:SF510		KOG0048	K09422	GO:0003677
Vigun03g298100.1	649	5	1292	235.732	7.88101	2.18322e-17	1.41871e-16	7.17704	2.74344	1.43425	5.65674	14.7776	9.50996	13.2799	8.25357	5.66681	6.14304	4.96672	5.32883	1009.32	698.76	1055.87	617.03	604.184	730.751	1140.36	869.851	843.779	1125.81	2070.89	678.417	7.92729	6.0265	6.71322	7.88101	PF01357 PF03330	PTHR31692 PTHR31692:SF10				GO:0005576	AT4G17030	expansin-like B1
Vigun01g089400.3	2815	24	5606	232.514	7.86118	1.0737e-25	1.02247e-24	31.784	25.6054	27.9679	16.0274	54.4439	15.5617	91.1887	52.2726	22.6672	16.8934	31.4559	23.9797	8510.45	6747.36	8822.89	353.29	623.365	747.149	2023.47	3558.59	2042.35	7178.84	2928.5	6710.19	8.14015	4.32456	5.52025	7.86118	PF00933 PF01915	PTHR30620 PTHR30620:SF58	EC:3.2.1.58		K05349	GO:0004553 GO:0005975
Vigun07g175200.1	3293	28	6557	231.913	7.85744	8.03203e-11	3.58237e-10	9.22763	2.74344	13.6254	4.71395	13.9999	3.45817	23.9038	25.6778	1.88894	36.8583	36.4226	11.5458	3063.5	2641.38	2370.7	398.678	624.564	772.771	1001.17	1547.41	956.622	8548.81	3320.4	7803.19	8.30148	6.33992	6.08961	7.85744	PF00280	PTHR33091 PTHR33091:SF14				GO:0004867 GO:0009611	AT2G38870	Serine protease inhibitor, potato inhibitor I-type family protein
Vigun11g032900.1	521	4	1037	231.61	7.85556	4.35686e-70	1.80016e-68	12.3035	5.48687	6.45413	0.942791	4.66662	5.18725	4.42664	4.58532	15.1115	4.60728	0.827786	7.99324	156.215	203.652	218.972	35.5743	59.9389	66.6182	154.544	156.098	141.308	894.796	1079.06	1136.28	4.57744	3.90851	4.22765	7.85556	PF03181	PTHR31236 PTHR31236:SF2
Vigun04g083700.1	3384	29	6738	228.807	7.83799	1.61927e-226	1.6528e-223	87.1498	57.6121	73.8639	84.8512	87.1103	63.1115	46.9223	44.9361	51.0013	23.0364	42.2171	23.0916	5434.79	5509.59	6323.2	2560.12	2871.07	3178.2	3410.52	4048.37	3867.15	7025.32	5918.73	7269.95	6.30346	5.19473	6.3089	7.83799	PF01490	PTHR22950 PTHR22950:SF298		KOG1303			AT5G40780	lysine histidine transporter 1
Vigun02g013100.1	1359	12	2706	226.959	7.82629	2.15425e-103	1.89073e-101	25.6323	21.033	23.6651	7.54233	19.4443	28.5299	19.4772	13.7559	24.5562	13.8218	15.7279	6.21697	1687.5	1492.64	1519.81	307.902	535.854	532.946	1312.18	1442.21	1636.73	2589.35	3159.34	2368.88	6.06235	4.63216	6.24764	7.82629	PF02298	PTHR34052				GO:0009055	AT2G15780	Cupredoxin superfamily protein
Vigun01g140100.1	1161	10	2311	224.569	7.81102	4.36607e-26	4.22636e-25	9.22763	4.57239	10.0398	13.1991	5.44439	1.72908	20.3625	12.8389	10.3891	9.98244	5.7945	15.0983	626.732	415.841	770.903	246.567	236.159	280.821	411.797	588.196	801.082	2634.68	1683.01	2615.95	6.24924	5.22802	5.3687	7.81102	PF00067	PTHR24296 PTHR24296:SF11		KOG0157	K13407	GO:0004497 GO:0005506 GO:0016705 GO:0020037 GO:0055114
Vigun02g162700.1	126	1	251	223.377	7.80334	9.5744e-73	4.18163e-71	2.05058	0.914479	2.8685	1.88558	3.88885	0.864541	3.54131	1.83413	0.944468	0.76788	0.827786	1.77628	64.544	53.6569	49.9937	45.3879	41.9572	62.5186	53.7543	72.3934	55.9131	267.562	246.949	238.702	4.84961	4.49655	4.84837	7.80334	PF00069 PF01453	PTHR27002 PTHR27002:SF34	EC:2.7.11.1	KOG0984		GO:0004672 GO:0004674 GO:0004713 GO:0005524 GO:0006468
Vigun02g178700.1	90	1	180	217.451	7.76455	1.26224e-13	6.69866e-13	1.02529	0.914479	0.717125	2.82837	0.77777	0.864541	0.885327	0.917063	0.944468	0.76788	0.827786	0.888138	199.245	182.921	232.971	100.589	166.63	243.925	123.827	356.311	137.241	220.775	147.633	171.698	7.85502	6.83709	7.81223	7.76455	PF00759	PTHR22298 PTHR22298:SF22	EC:3.2.1.4			GO:0003824 GO:0004553 GO:0005975	AT4G23560	glycosyl hydrolase 9B15
Vigun09g039700.6	118	1	236	213.374	7.73724	9.44806e-18	6.2516e-17	2.05058	1.82896	5.737	2.82837	1.55554	0.864541	0.885327	2.75119	3.77787	0.76788	1.65557	0.888138	105.702	74.388	92.9883	42.9345	32.367	61.4937	32.6366	38.459	27.4482	266.1	154.343	286.164	4.82765	4.70398	3.73237	7.73724	PF03619	PTHR23423 PTHR23423:SF23				GO:0009626	AT1G23070	Protein of unknown function (DUF300)
Vigun11g114500.1	599	6	1191	208.47	7.70369	2.97e-234	3.5587e-231	3.07588	2.74344	3.58563	9.42791	11.6666	3.45817	4.42664	8.25357	14.167	6.91092	5.7945	4.44069	943.839	887.778	933.882	686.952	623.365	788.145	710.325	699.048	707.554	1273.48	1136.77	1164.2	8.19991	6.41731	6.30106	7.70369	PF02434	PTHR10811 PTHR10811:SF19	EC:2.4.1.222	KOG2246		GO:0003824 GO:0016020 GO:0016757	AT1G05280	Protein of unknown function (DUF604)
Vigun10g189100.2	332	3	660	203.015	7.66544	2.27553e-139	4.38542e-137	3.07588	0.914479	1.43425	5.65674	1.55554	1.72908	2.65598	1.83413	0.944468	5.37516	0.827786	3.55255	287.174	306.088	227.971	269.874	244.551	271.597	236.135	279.393	266.35	669.635	589.189	721.691	7.24213	6.45793	7.16863	7.66544	PF05553	PTHR33098 PTHR33098:SF6					AT1G15385	(1 of 28) PF05553 - Cotton fibre expressed protein (DUF761)
Vigun05g176100.1	138	1	276	202.615	7.6626	4.14541e-82	2.24889e-80	1.02529	1.82896	2.15138	2.82837	0.77777	0.864541	1.77065	0.917063	0.944468	1.53576	1.65557	0.888138	165.569	153.654	146.981	20.8539	19.1805	25.6224	92.1503	100.672	44.7305	293.879	257.686	274.996	6.54127	3.87638	6.03127	7.6626	PF03171 PF14226	PTHR10209 PTHR10209:SF130	EC:1.14.11.32	KOG0143		GO:0016491 GO:0055114	AT1G17020	senescence-related gene 1
Vigun01g043000.1	248	2	493	201.854	7.65717	4.5174e-49	1.00561e-47	4.10117	2.74344	2.15138	2.82837	5.44439	1.72908	5.31196	3.66825	1.88894	3.07152	2.48336	1.77628	967.224	929.24	1024.87	116.537	142.655	211.129	291.809	490.917	250.084	580.448	338.213	561.16	8.34313	5.5553	6.57019	7.65717	PF00232	PTHR10353 PTHR10353:SF44	EC:3.2.1.119		K01188	GO:0004553 GO:0005975
Vigun08g102200.1	1315	13	2617	199.576	7.6408	5.27681e-56	1.46154e-54	4.10117	3.65791	2.15138	11.3135	5.44439	4.32271	6.19729	10.0877	4.72234	11.5182	8.27786	19.539	790.43	813.39	798.899	298.088	322.471	399.709	936.861	1532.7	1019.65	3045.52	2261.47	2543.37	7.9215	5.59689	7.37587	7.6408	PF00201	PTHR11926 PTHR11926:SF286	EC:2.4.1.324	KOG1192		GO:0008152 GO:0016758	AT1G22380	UDP-glucosyl transferase 85A3
Vigun08g052100.1	82	1	163	196.975	7.62187	4.24088e-11	1.92513e-10	7.17704	9.14479	17.211	503.45	1014.99	709.789	446.205	320.972	700.795	0.76788	0.827786	0.888138	2.80626	4.8779	85.9891	446.519	715.671	230.602	112.308	119.901	359.877	64.3318	403.977	20.9388	1.48206	-0.677918	-1.30994	7.62187	PF01357 PF03330	PTHR31692 PTHR31692:SF10				GO:0005576
Vigun09g038800.1	132	1	262	192.68	7.59007	5.85529e-39	9.34912e-38	3.07588	8.23031	1.43425	1.88558	0.77777	4.32271	6.19729	2.75119	3.77787	1.53576	1.65557	0.888138	173.988	175.605	145.982	57.6549	59.9389	81.9917	111.348	134.606	100.644	269.024	195.949	321.062	5.28161	4.83638	4.76737	7.59007	PF04525	PTHR31087 PTHR31087:SF3					AT2G05910	Protein of unknown function (DUF567)
Vigun07g108300.1	900	9	1791	192.514	7.58882	1.12626e-108	1.12868e-106	31.784	25.6054	23.6651	29.2265	24.1109	19.0199	21.2479	31.1801	25.5006	12.2861	4.96672	10.6577	4653.72	3997.44	4198.47	1279.45	1269.51	1658.28	2748.19	1950.1	1901.04	1812.99	1517.93	2042.23	7.30862	5.86159	6.40402	7.58882	PF14368	PTHR33044 PTHR33044:SF23				GO:0006869 GO:0008289	AT2G48130	Bifunctional inhibitor/lipid-transfer protein/seed storage 2S albumin superfamily protein
Vigun02g178400.1	670	7	1333	191.673	7.5825	4.57839e-167	1.66021e-164	2.05058	1.82896	2.8685	7.54233	6.22216	2.59362	8.85327	8.25357	5.66681	12.2861	4.13893	4.44069	47.7064	40.2427	30.9961	256.38	219.376	337.191	103.669	213.787	251.101	1337.81	1299.17	1362.42	4.13968	5.63508	4.64187	7.5825	PF00155	PTHR11751 PTHR11751:SF380	EC:4.4.1.14		K01762	GO:0003824 GO:0009058 GO:0030170	AT4G11280	1-aminocyclopropane-1-carboxylic acid (acc) synthase 6
Vigun11g110800.2	230	2	458	190.738	7.57545	5.58342e-76	2.64843e-74	1.02529	0.914479	1.43425	8.48512	8.55547	6.91633	4.42664	5.50238	5.66681	4.60728	0.827786	1.77628	193.632	165.849	206.974	214.673	185.811	226.502	320.606	254.508	284.648	527.813	374.451	473.217	7.39135	4.70992	5.78471	7.57545	PF00249	PTHR10641 PTHR10641:SF567		KOG0048	K09422	GO:0003677
Vigun09g088600.1	3036	32	6039	187.373	7.54977	8.18039e-71	3.42619e-69	21.5311	18.2896	22.948	15.0847	20.9998	12.9681	18.5919	11.0048	33.0564	29.1795	36.4226	31.0848	392.876	421.939	285.964	711.486	590.998	1085.36	737.202	857.409	721.787	6626.17	6219.37	5270.99	4.13234	5.60524	5.20836	7.54977	PF00560	PTHR27000 PTHR27000:SF187	EC:2.7.11.1	KOG0472		GO:0005515
Vigun05g045980.1	427	5	850	183.6	7.52042	9.06353e-22	7.23376e-21	12.3035	5.48687	17.211	52.7963	41.9996	6.91633	7.08262	5.50238	3.77787	5.37516	4.96672	3.55255	10.2896	4.8779	10.9986	978.907	1570.4	1092.54	76.7919	104.065	182.988	865.555	646.9	1038.56	-0.419711	5.16211	4.47483	7.52042	PF00069	PTHR27000 PTHR27000:SF64	EC:2.7.11.1	KOG1187		GO:0004672 GO:0004713 GO:0005524 GO:0006468
Vigun08g102066.1	281	3	559	179.458	7.48751	4.25969e-102	3.62324e-100	3.07588	2.74344	2.15138	4.71395	4.66662	2.59362	1.77065	0.917063	3.77787	1.53576	2.48336	5.32883	481.741	563.398	447.943	195.045	173.823	258.274	144.945	243.196	155.54	583.372	527.452	566.743	7.54937	5.71079	6.39384	7.48751	PF00201	PTHR11926 PTHR11926:SF286	EC:2.4.1.85	KOG1192		GO:0008152 GO:0016758
Vigun07g247000.1	513	6	1021	178.613	7.48069	2.27725e-52	5.62858e-51	3.07588	0.914479	4.30275	11.3135	12.4443	8.64541	9.7386	5.50238	5.66681	5.37516	9.10565	2.66441	463.968	454.864	409.948	824.343	738.448	928.556	235.175	226.229	210.436	1068.78	760.98	1232.6	7.32398	6.26464	5.00601	7.48069	PF01657 PF07714	PTHR27002 PTHR27002:SF122	EC:2.7.11.1	KOG1187		GO:0004672 GO:0004713 GO:0005524 GO:0006468	AT4G38830	cysteine-rich RLK (RECEPTOR-like protein kinase) 26
Vigun07g064600.1	74	1	146	176.784	7.46584	5.17532e-70	2.13194e-68	1.02529	0.914479	0.717125	0.942791	0.77777	0.864541	0.885327	0.917063	0.944468	0.76788	0.827786	0.888138	298.399	248.773	260.967	218.353	179.817	217.278	297.569	304.278	287.698	130.126	127.501	181.47	8.24872	7.89527	8.33914	7.46584	PF03016	PTHR11062 PTHR11062:SF66	EC:2.4.2.41	KOG1021
Vigun05g179400.1	1724	19	3429	176.395	7.46267	1.09647e-08	4.18991e-08	59.4669	72.2438	48.0474	44.3112	24.1109	33.7171	40.7251	25.6778	40.6121	17.6612	14.9001	25.756	420.939	413.402	449.943	201.179	139.058	255.199	1030.93	1355.11	768.551	3291.15	2034.65	4961.1	2.83684	2.54341	4.88157	7.46267	PF13839 PF14416	PTHR32285 PTHR32285:SF58					AT3G14850	TRICHOME BIREFRINGENCE-LIKE 41
Vigun05g290300.1	174	2	347	175.97	7.45919	1.37538e-46	2.82234e-45	1.02529	1.82896	0.717125	4.71395	1.55554	1.72908	1.77065	2.75119	2.8334	0.76788	2.48336	2.66441	1148.7	1173.14	1033.87	244.113	215.78	299.27	737.202	643.622	402.574	347.976	228.16	464.841	9.87592	6.56852	7.92164	7.45919		PTHR23241					AT1G52690	Late embryogenesis abundant protein (LEA) family protein
Vigun07g043900.1	241	3	479	174.968	7.45095	4.35e-55	1.17072e-53	3.07588	1.82896	2.15138	3.77116	3.11108	1.72908	5.31196	3.66825	6.61127	2.30364	4.13893	1.77628	196.438	217.067	156.98	186.459	124.673	260.324	133.426	142.524	138.258	548.282	438.872	450.882	6.33715	6.05226	4.73153	7.45095	PF00010	PTHR12565 PTHR12565:SF158				GO:0046983	AT2G41130	basic helix-loop-helix (bHLH) DNA-binding superfamily protein
Vigun11g119100.1	1911	22	3800	174.317	7.44557	6.84184e-50	1.56477e-48	11.2782	10.9737	12.1911	18.8558	20.9998	19.8845	34.5278	17.4242	17.0004	18.4291	25.6614	21.3153	306.818	219.506	279.965	1535.83	1251.52	2001.62	387.799	512.409	602.845	4395.03	3721.69	3284.6	4.54901	6.32487	4.44615	7.44557	PF03106	PTHR31429 PTHR31429:SF10				GO:0003700 GO:0006355 GO:0043565
Vigun05g246600.1	145	2	288	169.838	7.40801	5.30678e-51	1.25644e-49	4.10117	1.82896	1.43425	2.82837	4.66662	2.59362	4.42664	2.75119	10.3891	0.76788	1.65557	2.66441	382.587	398.769	479.939	138.617	129.468	168.083	237.095	196.819	168.756	308.5	208.028	347.584	7.42013	5.43408	5.10043	7.40801	PF00194	PTHR18952 PTHR18952:SF111	EC:4.2.1.1	KOG0382	K01674		AT1G08080	alpha carbonic anhydrase 7
Vigun04g158500.1	92	1	183	168.399	7.39574	1.31724e-24	1.20045e-23	8.20233	10.0593	17.211	7.54233	8.55547	6.91633	6.19729	11.9218	8.50021	1.53576	0.827786	0.888138	64.544	57.3154	53.9932	14.7204	4.79511	13.3236	23.0376	36.1967	26.4316	222.237	136.896	188.449	2.30959	0.512898	1.68625	7.39574	PF00067	PTHR24298 PTHR24298:SF117				GO:0004497 GO:0005506 GO:0016705 GO:0020037 GO:0055114	AT3G48270	cytochrome P450, family 71, subfamily A, polypeptide 26
Vigun02g182100.1	113	1	224	164.638	7.36315	1.25066e-85	7.28687e-84	11.2782	13.7172	10.7569	12.2563	3.11108	6.91633	3.54131	5.50238	7.55574	1.53576	1.65557	0.888138	260.047	278.04	287.964	177.872	167.829	173.207	195.819	143.656	127.075	226.623	216.081	228.931	4.53012	4.54142	4.81283	7.36315	PF00481	PTHR13832 PTHR13832:SF294	EC:3.1.3.16	KOG0698	K14497	GO:0003824 GO:0004722 GO:0006470
Vigun03g269400.1	822	10	1633	164.081	7.35826	1.57723e-87	9.63791e-86	8.20233	9.14479	5.737	3.77116	7.7777	8.64541	8.85327	2.75119	4.72234	6.91092	14.0724	8.88138	725.886	809.732	684.914	334.889	309.285	444.805	470.351	365.36	402.574	1884.63	1556.86	1458.74	6.58786	5.75289	6.24496	7.35826	PF01501	PTHR13778 PTHR13778:SF12	EC:2.4.1.43			GO:0016757
Vigun06g219800.1	4735	58	9411	161.206	7.33276	9.12506e-246	1.32357e-242	352.7	125.284	280.396	212.128	192.109	126.223	203.625	249.441	188.894	56.8231	70.3618	47.9595	7783.63	7940.01	9473.8	7734.35	6960.11	8893.02	10925.6	9933.73	10542.2	10413	8471.44	9349.87	5.05421	5.47463	5.6122	7.33276		PTHR33088
Vigun09g052500.1	82233	1052	163415	155.374	7.2796	1.12134e-162	3.67892e-160	3481.89	697.747	1569.79	1389.67	2106.2	1374.62	2623.22	3372.04	4349.27	820.096	1239.2	1095.96	331680	353196	359214	54135.5	50879.8	58096.2	217953	221777	163171	174762	129852	185629	7.50461	5.06565	5.86498	7.2796	PF02095	PTHR21523 PTHR21523:SF16				GO:0005199 GO:0005576
Vigun09g103200.1	64	1	128	154.593	7.27233	2.87414e-28	3.07844e-27	1.02529	0.914479	0.717125	0.942791	0.77777	0.864541	0.885327	0.917063	0.944468	0.76788	0.827786	0.888138	1026.16	1245.08	944.881	203.632	123.474	231.626	236.135	127.82	151.474	95.0356	139.58	149.363	10.2414	7.75579	7.55185	7.27233	PF03083	PTHR10791 PTHR10791:SF22		KOG1623	K15382	GO:0016021
Vigun03g431900.1	1301	17	2586	154.188	7.26855	9.41289e-46	1.88251e-44	63.5681	63.099	40.159	28.2837	24.1109	22.4781	28.3305	33.0143	16.056	23.0364	15.7279	11.5458	1174.89	1146.31	1187.85	397.451	363.23	525.772	562.501	993.146	750.252	2937.33	1990.36	2829.53	4.39466	4.10282	4.89684	7.26855	PF04819	PTHR16007 PTHR16007:SF29					AT1G55230	Family of unknown function (DUF716)
Vigun07g238300.1	877	12	1743	151.411	7.24232	1.01904e-147	2.34031e-145	59.4669	24.6909	40.8761	36.7688	24.1109	17.2908	15.0506	29.346	19.8338	11.5182	13.2446	9.76952	1142.15	1220.7	1323.83	1296.62	1072.91	1492.25	1490.72	1389.05	1484.24	1982.59	1520.62	1725.36	4.88193	5.6265	6.08625	7.24232	PF14368	PTHR33044 PTHR33044:SF13					AT3G22620	Bifunctional inhibitor/lipid-transfer protein/seed storage 2S albumin superfamily protein
Vigun04g106900.1	327	4	650	149.965	7.22848	1.68404e-115	1.94186e-113	16.4047	3.65791	15.0596	12.2563	17.8887	6.91633	8.85327	13.7559	7.55574	6.14304	3.31114	3.55255	516.352	548.764	521.934	397.451	347.646	378.187	508.746	485.262	453.404	662.325	527.452	760.776	5.49782	4.92166	5.58446	7.22848	PF14368	PTHR33044 PTHR33044:SF29				GO:0006869 GO:0008289	AT5G13900	Bifunctional inhibitor/lipid-transfer protein/seed storage 2S albumin superfamily protein
Vigun06g084300.1	7432	99	14765	149.801	7.2269	0	0	188.654	68.5859	169.242	147.075	110.443	78.6733	84.9914	69.6968	89.7244	116.718	103.473	75.4917	9705.92	9918	9220.84	3692.37	3875.65	4547.46	7678.23	6961.07	8023.02	14929.4	14145.9	15218.3	6.07968	5.17142	6.53483	7.2269	PF00141	PTHR31388 PTHR31388:SF20	EC:1.11.1.7		K00430	GO:0004601 GO:0006979 GO:0020037 GO:0055114
Vigun10g092800.1	62	1	123	148.497	7.21429	3.80876e-09	1.50965e-08	1.02529	0.914479	0.717125	0.942791	0.77777	0.864541	0.885327	0.917063	0.944468	0.76788	0.827786	0.888138	95.4129	75.6075	65.9917	9.81361	4.79511	10.249	25.9173	28.2787	14.2324	150.595	57.711	160.531	6.47907	3.2654	4.63874	7.21429	PF03492	PTHR31009 PTHR31009:SF6	EC:2.1.1.158		K08241	GO:0008168
Vigun06g187700.2	1667	23	3312	146.599	7.19574	8.18827e-93	5.742e-91	26.6576	14.6317	15.0596	49.0251	63.7771	31.1235	37.1837	24.7607	31.1674	16.8934	20.6947	30.1967	292.787	131.703	361.954	1738.23	1552.42	1695.18	781.358	1133.41	1415.11	3441.75	3580.77	2914.68	3.80289	5.11444	5.16036	7.19574		PTHR37180 PTHR37180:SF1					AT1G29290
Vigun02g140100.1	176	2	350	144.55	7.17543	1.26734e-19	9.2082e-19	1.02529	4.57239	1.43425	4.71395	3.11108	4.32271	3.54131	2.75119	1.88894	3.07152	3.31114	0.888138	375.104	432.914	356.955	74.8287	47.9511	100.44	104.629	121.033	87.4277	407.922	185.212	457.862	7.37216	4.1997	5.25808	7.17543	PF00561	PTHR10992 PTHR10992:SF56
Vigun07g182700.1	349	5	694	140.781	7.13731	1.26098e-39	2.07719e-38	3.07588	3.65791	0.717125	0.942791	2.33331	0.864541	1.77065	3.66825	1.88894	5.37516	4.96672	4.44069	1388.16	1537.76	1044.87	433.025	345.248	471.452	826.473	675.294	464.587	584.834	630.795	865.47	9.05779	8.23754	8.06792	7.13731	PF00249	PTHR10641 PTHR10641:SF574		KOG0048	K09422	GO:0003677	AT3G24310	myb domain protein 305
Vigun11g044200.1	20501	291	40712	139.939	7.12866	1.25645e-59	3.8177e-58	1123.72	363.048	801.746	396.915	496.217	270.601	654.257	539.233	369.287	300.241	357.604	214.929	46735.5	51574.1	56407.9	10251.5	10123.7	11123.2	15992.9	19445.5	16113.1	42992.6	28944.1	50198.7	6.07908	4.75845	5.04383	7.12866	PF00197	PTHR33107 PTHR33107:SF4				GO:0004866
Vigun09g130300.1	6279	89	12468	139.529	7.12442	1.65449e-295	5.69952e-292	408.066	237.764	357.846	234.755	273.775	186.741	238.153	191.666	204.005	80.6274	96.851	90.5901	10367.3	10488.7	10290.7	7827.58	7424.03	9417.77	12661.1	11582.9	12238.9	13451.2	10808.1	13144	4.95571	5.149	5.84699	7.12442	PF00141	PTHR31388 PTHR31388:SF24	EC:1.11.1.7		K00430	GO:0004601 GO:0006979 GO:0020037 GO:0055114	AT5G05340	Peroxidase superfamily protein
Vigun09g008200.1	806	11	1600	139.507	7.12419	2.08662e-193	1.10587e-190	39.9864	30.1778	27.2508	40.54	47.444	36.3107	27.4451	35.7655	40.6121	12.2861	13.2446	8.88138	2303	2269.44	2820.64	1730.87	1593.18	1710.55	1415.85	1450.13	1558.45	1618.53	1474.99	1707.21	6.24589	5.34004	5.4133	7.12419		PTHR34366 PTHR34366:SF2					AT5G49350	Glycine-rich protein family
Vigun08g195600.1	1243	18	2469	139.198	7.12099	2.8888e-80	1.50212e-78	23.5817	10.0593	11.474	10.3707	24.8886	11.239	20.3625	29.346	17.0004	16.8934	25.6614	10.6577	2160.82	2095.06	2057.74	471.053	511.878	650.809	873.508	1104	928.157	2697.55	1923.25	2786.26	7.12872	5.13485	5.44484	7.12099	PF00285	PTHR11739 PTHR11739:SF4	EC:2.3.3.1 EC:2.3.3.16	KOG2617	K01647	GO:0046912	AT3G58750	citrate synthase 2
Vigun06g103200.1	1074	15	2133	138.034	7.10888	4.79518e-80	2.45633e-78	23.5817	16.4606	20.0795	18.8558	17.1109	21.6135	15.0506	20.1754	12.2781	13.8218	16.5557	15.9865	1376.94	1267.04	1439.82	483.32	329.664	563.693	332.125	323.508	210.436	2332.03	1774.28	2293.5	6.08588	4.57947	4.18836	7.10888	PF08659	PTHR24322 PTHR24322:SF566		KOG0725		GO:0004022 GO:0008152 GO:0016491 GO:0055114	AT1G54870	NAD(P)-binding Rossmann-fold superfamily protein
Vigun01g024100.1	279	4	554	135.127	7.07817	3.88645e-95	2.8186e-93	8.20233	10.9737	7.88838	13.1991	15.5554	16.4263	4.42664	4.58532	6.61127	3.8394	5.7945	2.66441	766.109	752.417	695.912	112.856	198.997	117.863	396.438	387.983	431.039	489.799	675.085	496.947	6.3544	3.24961	6.28167	7.07817	PF00295	PTHR31375 PTHR31375:SF28	EC:3.2.1.15			GO:0004650 GO:0005975	AT3G07970	Pectin lyase-like superfamily protein
Vigun03g130800.1	1519	22	3015	134.311	7.06944	5.98655e-78	2.97267e-76	164.047	60.3556	138.405	102.764	104.221	75.2151	46.037	74.2821	73.6685	27.6437	28.1447	11.5458	1253.46	1379.23	1681.79	717.62	915.867	964.427	688.248	622.13	965.771	2526.48	3280.13	3237.14	3.57191	3.20256	3.55256	7.06944	PF00407	PTHR31213 PTHR31213:SF11				GO:0006952 GO:0009607
Vigun08g125100.1	837	12	1662	133.615	7.06193	6.35092e-24	5.61518e-23	1.02529	0.914479	0.717125	0.942791	0.77777	0.864541	15.9359	12.8389	20.7783	12.2861	9.93343	15.0983	0.93542	1.21948	0.999874	1.2267	1.19878	1.0249	538.503	806.507	869.194	1810.06	1277.7	1898.45	0.247793	0.416532	5.48167	7.06193		PTHR12542 PTHR12542:SF29				GO:0000145 GO:0006887
Vigun06g193500.1	870	13	1727	131.604	7.04006	1.00555e-249	1.732e-246	12.3035	12.8027	12.9083	27.3409	6.99993	16.4263	7.96794	14.673	10.3891	12.2861	18.2113	8.88138	751.142	670.712	812.897	511.534	516.674	567.792	693.047	734.114	728.903	1826.14	1625.3	1730.94	5.87742	4.97442	6.02847	7.04006		PTHR33834
Vigun01g167600.1	55	1	108	130.993	7.03334	5.7783e-50	1.32703e-48	1.02529	1.82896	2.15138	1.88558	3.11108	2.59362	2.65598	0.917063	0.944468	0.76788	0.827786	0.888138	144.99	165.849	146.981	138.617	127.071	157.834	95.03	122.164	104.71	108.194	84.5534	132.612	6.51509	5.80214	6.15496	7.03334	PF02987	PTHR23241 PTHR23241:SF11
Vigun03g273500.1	2193	34	4352	127.908	6.99896	9.22284e-143	1.94025e-140	64.5934	37.4936	56.6529	62.2242	33.4441	31.1235	65.5142	30.2631	26.4451	30.7152	32.2837	39.0781	2828.71	2864.55	2627.67	1034.11	1619.55	1117.14	1513.76	1684.28	1619.45	4643.58	4639.7	3773.17	5.71201	4.89434	5.3007	6.99896	PF00931	PTHR23155 PTHR23155:SF543				GO:0043531	AT5G66900	Disease resistance protein (CC-NBS-LRR class) family
Vigun03g315300.2	86	1	171	127.888	6.99874	1.44542e-07	5.03657e-07	1.02529	0.914479	0.717125	0.942791	0.77777	0.864541	0.885327	0.917063	1.88894	2.30364	0.827786	0.888138	1888.61	2818.21	1384.83	169.285	81.5169	173.207	535.624	268.082	252.117	181.299	126.159	206.596	11.1629	7.35773	8.16001	6.99874		PTHR33595 PTHR33595:SF3					AT5G63350	(1 of 6) PTHR33595:SF3 - EMB
Vigun11g066500.1	2193	34	4351	127.279	6.99185	7.30109e-53	1.8409e-51	31.784	32.0067	41.5933	15.0847	18.6665	21.6135	28.3305	31.1801	32.1119	26.1079	35.5948	40.8543	2572.41	2604.8	2163.73	997.308	710.876	1252.42	1648.15	2016.83	1846.15	5191.87	3386.16	4475.32	6.12223	5.74078	5.9105	6.99185	PF02365	PTHR31719 PTHR31719:SF34				GO:0003677 GO:0006355	AT3G15500	NAC domain containing protein 3
Vigun07g248600.1	534	8	1059	126.962	6.98825	2.68577e-20	2.01188e-19	18.4553	10.0593	14.3425	6.59954	10.111	7.78087	6.19729	4.58532	2.8334	6.14304	9.10565	9.76952	323.655	325.6	331.958	325.076	249.346	356.664	132.466	131.213	107.76	1169.67	712.664	1294.02	4.51696	5.24857	4.76975	6.98825	PF01657 PF07714	PTHR27002 PTHR27002:SF122	EC:2.7.11.1	KOG1187		GO:0004672 GO:0004713 GO:0005524 GO:0006468	AT4G38830	cysteine-rich RLK (RECEPTOR-like protein kinase) 26
Vigun06g219400.1	4934	77	9791	126.68	6.98504	4.33046e-295	1.32603e-291	354.751	142.659	248.125	205.528	215.442	147.837	211.593	243.022	226.672	72.1808	87.7453	71.9392	13841.4	14154.5	15377.1	7596.96	7439.62	8859.2	10930.4	10124.9	9941.34	11094.3	8492.91	9785.4	5.86237	5.39267	5.5077	6.98504		PTHR33088
Vigun09g256500.1	615	10	1220	125.798	6.97497	2.21286e-91	1.45895e-89	14.3541	13.7172	24.3823	22.627	11.6666	14.6972	10.6239	10.0877	9.44468	8.44668	9.10565	11.5458	3840.84	3882.81	4182.47	2112.38	1859.31	2468.97	2742.43	2235.14	1703.82	934.273	1462.91	1263.31	7.82645	7.03856	7.79155	6.97497	PF13905	PTHR13871 PTHR13871:SF48	EC:1.8.1.8	KOG2501	K17609	GO:0035556
Vigun05g273800.2	69	1	136	123.333	6.94641	5.38194e-11	2.42434e-10	1.02529	0.914479	2.15138	0.942791	1.55554	0.864541	0.885327	4.58532	0.944468	0.76788	1.65557	0.888138	31.8043	52.4375	21.9972	24.534	32.367	31.7718	9.59899	24.8852	35.581	153.519	83.2112	171.698	4.69866	4.72073	3.44915	6.94641		PTHR31250 PTHR31250:SF13
Vigun02g153700.1	276	4	547	122.141	6.9324	8.34648e-36	1.19678e-34	2.05058	1.82896	2.15138	6.59954	6.99993	3.45817	7.96794	6.41944	9.44468	3.07152	4.13893	6.21697	14.9667	15.8532	29.9962	278.461	339.254	327.967	101.749	144.787	187.055	621.386	601.268	417.38	3.334	5.79287	4.18536	6.9324	PF00155	PTHR11751 PTHR11751:SF431	EC:4.4.1.14		K01762	GO:0003824 GO:0009058 GO:0030170	AT4G37770	1-amino-cyclopropane-1-carboxylate synthase 8
Vigun11g024700.1	2433	40	4827	121.944	6.93007	2.25547e-56	6.32978e-55	7.17704	5.48687	5.737	13.1991	17.8887	4.32271	21.2479	21.0925	22.6672	29.1795	50.495	39.0781	124.411	69.5101	149.981	448.972	346.447	472.477	395.478	808.769	785.833	4919.92	4234.38	5326.83	4.22415	5.16212	4.93608	6.93007	PF00724	PTHR22893 PTHR22893:SF44	EC:1.3.1.42	KOG0134	K05894	GO:0003824 GO:0010181 GO:0016491 GO:0055114
Vigun04g136700.1	66	1	131	121.191	6.92113	6.68585e-32	8.32228e-31	1.02529	0.914479	0.717125	0.942791	0.77777	2.59362	1.77065	0.917063	0.944468	1.53576	0.827786	0.888138	2.80626	2.43895	3.99949	3.6801	3.59634	5.12448	0.959899	1.13115	1.0166	138.898	111.396	143.78	1.79889	1.52329	-0.225015	6.92113	PF00560 PF08263	PTHR27004 PTHR27004:SF27	EC:2.7.11.1	KOG0472		GO:0005515
Vigun07g269100.1	50	1	100	120.742	6.91579	8.38591e-23	7.0481e-22	1.02529	1.82896	0.717125	0.942791	1.55554	0.864541	0.885327	0.917063	0.944468	0.76788	0.827786	0.888138	21.5147	18.2921	23.997	20.8539	26.3731	34.8465	34.5564	33.9344	66.0791	81.8768	97.9745	120.049	4.15909	4.60915	5.61443	6.91579	PF00249	PTHR10641 PTHR10641:SF581		KOG0048	K09422	GO:0003677	AT1G68320	myb domain protein 62
Vigun07g219900.1	164	3	326	118.919	6.89383	4.78809e-63	1.60334e-61	2.05058	4.57239	1.43425	1.88558	6.22216	1.72908	4.42664	0.917063	1.88894	3.07152	2.48336	2.66441	1520.06	1292.64	1398.82	675.912	780.405	707.178	1191.23	848.36	793.966	295.341	395.924	286.164	9.02984	7.78096	8.61388	6.89383	PF00069 PF00954 PF01453	PTHR27002 PTHR27002:SF50	EC:2.7.11.1	KOG1187		GO:0004672 GO:0004674 GO:0004713 GO:0005524 GO:0006468 GO:0048544	AT5G24080	Protein kinase superfamily protein
Vigun03g017300.1	293	5	581	117.916	6.88162	1.69144e-121	2.20922e-119	12.3035	7.31583	10.0398	16.9702	13.2221	12.1036	8.85327	11.0048	10.3891	5.37516	4.96672	4.44069	708.113	670.712	667.916	311.582	225.37	291.07	375.321	360.836	304.98	631.621	479.136	632.352	6.10871	4.29108	5.10522	6.88162	PF02365	PTHR31744 PTHR31744:SF3				GO:0003677 GO:0006355	AT3G18400	NAC domain containing protein 58
Vigun06g228500.2	5349	90	10607	117.725	6.87928	1.19028e-19	8.6643e-19	73.821	43.895	62.3899	84.8512	97.2213	79.5378	151.391	131.14	116.17	79.0917	105.957	85.2612	6295.38	5977.87	5706.28	1846.18	1601.57	2473.07	3374.05	4126.42	3277.52	11758.1	6356.26	13707.9	6.64137	4.50031	4.75664	6.87928		PTHR37183 PTHR37183:SF1					AT1G25275
Vigun06g141200.1	246	4	487	117.698	6.87894	7.26276e-72	3.09837e-70	52.2899	25.6054	39.4419	8.48512	7.7777	11.239	7.08262	11.0048	21.7228	3.07152	5.7945	3.55255	3041.05	2846.26	3266.59	223.26	368.025	250.075	631.614	639.098	406.64	500.033	283.187	678.417	6.28565	4.93512	5.39691	6.87894	PF00141	PTHR31388 PTHR31388:SF22	EC:1.11.1.7		K00430	GO:0004601 GO:0006979 GO:0020037 GO:0055114
Vigun03g130600.1	2559	43	5075	117.635	6.87817	5.96314e-155	1.61116e-152	200.957	58.5266	149.162	334.691	391.996	255.04	54.005	72.448	283.34	54.5195	44.7004	30.1967	1877.39	2001.16	2490.69	3765.97	4272.45	4317.89	1162.44	909.441	1372.41	4459.36	5416.78	5347.77	3.9622	3.65378	3.07124	6.87817	PF00407	PTHR31213 PTHR31213:SF11				GO:0006952 GO:0009607
Vigun07g189000.3	83	1	164	117.386	6.87512	2.08904e-26	2.05247e-25	1.02529	2.74344	1.43425	1.88558	0.77777	1.72908	0.885327	3.66825	2.8334	0.76788	1.65557	1.77628	246.016	241.456	243.969	20.8539	27.5719	50.2199	108.469	145.918	54.8965	191.533	106.027	195.429	7.13526	4.48916	5.3878	6.87512	PF00394 PF07731 PF07732	PTHR11709 PTHR11709:SF125	EC:1.10.3.2			GO:0005507 GO:0016491 GO:0055114
Vigun05g220800.1	271	5	537	117.374	6.87497	8.50546e-120	1.07524e-117	3.07588	0.914479	2.15138	1.88558	3.11108	1.72908	9.7386	1.83413	0.944468	1.53576	3.31114	8.88138	277.82	215.847	313.96	350.836	279.315	436.606	627.774	611.95	599.795	574.6	532.82	503.927	7.0389	7.30932	7.19927	6.87497	PF00249	PTHR10641 PTHR10641:SF567		KOG0048	K09422	GO:0003677
Vigun08g081100.1	1164	20	2309	117.216	6.87303	6.78605e-172	2.52725e-169	44.0875	29.2633	34.422	27.3409	20.9998	25.0717	20.3625	29.346	18.8894	17.6612	16.5557	24.8679	5112.07	5487.64	4681.41	1974.99	1831.73	2107.19	2954.57	2504.36	2117.58	2337.87	2137.99	2449.84	7.14761	6.33194	6.78722	6.87303	PF13672	PTHR13832 PTHR13832:SF326	EC:3.1.3.16	KOG0698	K14497	GO:0003824 GO:0004722 GO:0006470
Vigun06g013300.1	256	4	508	117.107	6.87168	1.06605e-60	3.331e-59	23.5817	6.40135	15.0596	16.0274	16.3332	16.4263	16.8212	5.50238	6.61127	4.60728	6.62229	1.77628	1224.47	1010.95	1170.85	421.985	424.368	465.303	187.18	239.803	226.702	571.675	328.819	622.58	6.24075	4.74875	4.49772	6.87168	PF00305	PTHR11771 PTHR11771:SF42	EC:1.13.11.12		K00454	GO:0005515 GO:0016491 GO:0016702 GO:0046872 GO:0055114
Vigun06g195300.1	911	15	1807	116.775	6.86759	7.02931e-81	3.7254e-79	36.9105	28.3488	31.5535	17.913	17.8887	15.5617	27.4451	19.2583	20.7783	16.1255	10.7612	19.539	680.986	654.858	683.914	668.552	582.606	757.398	339.804	527.114	298.881	1997.21	1532.7	1891.47	4.38284	5.28927	4.11068	6.86759	PF00847	PTHR31677 PTHR31677:SF16				GO:0003677 GO:0003700 GO:0006355	AT4G18450	Integrase-type DNA-binding superfamily protein
Vigun07g157900.1	81	1	161	116.344	6.86225	8.76545e-75	4.07365e-73	11.2782	1.82896	3.58563	10.3707	6.99993	3.45817	2.65598	9.17063	10.3891	1.53576	0.827786	1.77628	496.708	503.643	566.928	192.592	124.673	168.083	305.248	264.688	246.017	171.064	157.028	153.551	6.55289	4.54237	5.19883	6.86225	PF01657	PTHR32080 PTHR32080:SF6
Vigun04g136300.1	49	1	96	116.344	6.86225	6.61194e-24	5.83659e-23	1.02529	0.914479	0.717125	0.942791	0.77777	2.59362	0.885327	0.917063	0.944468	0.76788	0.827786	0.888138	0.93542	1.21948	0.999874	2.4534	1.19878	1.0249	0.959899	2.26229	1.0166	103.808	81.8691	103.298	0.247793	0.116519	0.625871	6.86225	PF00560 PF08263 PF13855	PTHR27004 PTHR27004:SF27	EC:2.7.11.1 EC:3.2.1.15	KOG0472		GO:0005515
Vigun09g018000.1	144	2	285	114.879	6.84398	5.01353e-31	6.04409e-30	19.4805	6.40135	7.17125	9.42791	8.55547	11.239	12.3946	9.17063	5.66681	1.53576	4.13893	1.77628	532.254	442.67	751.905	266.194	244.551	281.846	220.777	236.41	222.636	285.107	245.607	325.249	5.70719	4.76143	4.64178	6.84398	PF00069 PF00560 PF08263 PF13855	PTHR27000 PTHR27000:SF86	EC:2.7.11.1	KOG1187		GO:0004672 GO:0004713 GO:0005515 GO:0005524 GO:0006468	AT4G20140	Leucine-rich repeat transmembrane protein kinase
Vigun01g029000.1	437	8	867	114.552	6.83986	3.67666e-07	1.23703e-06	6.15175	2.74344	0.717125	1.88558	0.77777	1.72908	6.19729	13.7559	10.3891	2.30364	12.4168	7.99324	88.8649	93.8996	69.9912	14.7204	11.9878	24.5975	37.4361	40.7213	33.5478	956.204	524.768	1120.92	4.71672	3.54603	1.88029	6.83986
Vigun08g018800.1	63	1	124	114.45	6.83858	8.22303e-54	2.13388e-52	3.07588	1.82896	3.58563	2.82837	0.77777	1.72908	3.54131	1.83413	0.944468	1.53576	0.827786	0.888138	260.047	220.725	225.971	111.63	98.2998	119.913	249.574	193.426	182.988	137.436	99.3166	135.404	6.3792	5.95008	6.63009	6.83858	PF03372	PTHR11200	EC:3.1.3.56	KOG0565	K01106	GO:0046856	AT1G47510	inositol polyphosphate 5-phosphatase 11
Vigun03g131200.1	2301	40	4562	113.822	6.83064	1.21486e-120	1.57184e-118	228.64	85.0465	177.847	409.171	475.995	343.223	51.349	99.0428	268.229	52.2159	41.3893	26.6441	1923.22	2038.96	2511.68	4755.92	5575.52	5677.92	1105.8	1050.83	1349.03	3811.66	4963.15	4912.24	3.71927	3.70408	3.06597	6.83064	PF00407	PTHR31213 PTHR31213:SF11				GO:0006952 GO:0009607
Vigun03g141800.1	219	4	435	113.205	6.8228	1.42796e-82	7.8237e-81	12.3035	7.31583	5.737	2.82837	2.33331	5.18725	11.5093	11.9218	4.72234	3.8394	4.13893	3.55255	2155.21	2227.98	2193.72	96.9094	155.841	117.863	223.656	359.704	167.739	450.322	260.371	594.662	8.01892	5.16236	4.73762	6.8228	PF01565 PF08031	PTHR32448	EC:1.3.3.8			GO:0003824 GO:0016491 GO:0016614 GO:0050660 GO:0055114	AT4G20820	FAD-binding Berberine family protein
Vigun03g444200.1	47	1	93	112.637	6.81553	3.21503e-05	8.95884e-05	1.02529	0.914479	0.717125	1.88558	0.77777	0.864541	0.885327	0.917063	1.88894	0.76788	0.827786	0.888138	74.8336	43.9011	93.9881	96.9094	112.685	53.2946	63.3533	62.213	67.0957	45.3246	210.712	23.7306	6.32309	6.2195	5.70579	6.81553	PF04885	PTHR33227 PTHR33227:SF4					AT1G11925	Stigma-specific Stig1 family protein
Vigun08g033600.1	2271	41	4502	109.962	6.78086	2.94614e-107	2.81919e-105	270.677	117.053	187.17	101.821	97.999	99.4223	115.093	129.306	91.6134	36.0904	52.9783	33.7492	3981.15	4009.64	5722.28	3076.57	2769.18	3552.29	5350.48	4745.16	4584.87	4900.91	4180.69	4423.67	4.5761	4.97297	5.44925	6.78086		PTHR33088 PTHR33088:SF9		KOG4462			AT5G09530	hydroxyproline-rich glycoprotein family protein
Vigun03g268100.1	2552	46	5058	108.954	6.76757	1.52713e-55	4.1835e-54	4.10117	6.40135	7.17125	13.1991	11.6666	4.32271	27.4451	18.3413	12.2781	46.0728	49.6672	43.5188	458.356	430.475	648.918	1746.82	1122.06	2137.93	918.623	1091.56	1177.22	5693.36	4463.88	5015.54	6.44307	7.42236	5.77858	6.76757	PF00083	PTHR23500 PTHR23500:SF154		KOG0254		GO:0016020 GO:0016021 GO:0022857 GO:0022891 GO:0055085	AT2G18480	Major facilitator superfamily protein
Vigun03g130900.1	1129	21	2238	108.787	6.76536	4.29444e-105	3.93191e-103	78.9475	55.7832	76.7324	265.867	310.33	218.729	27.4451	61.4432	172.838	26.1079	23.178	12.4339	854.039	742.661	1086.86	2419.05	2838.71	2879.96	521.225	529.376	677.056	1865.62	2456.07	2392.61	3.66567	3.35573	2.72269	6.76536	PF00407	PTHR31213 PTHR31213:SF11				GO:0006952 GO:0009607
Vigun03g325300.1	62	1	122	108.586	6.76269	8.25731e-30	9.4739e-29	1.02529	0.914479	0.717125	0.942791	0.77777	0.864541	1.77065	0.917063	1.88894	0.76788	0.827786	1.77628	2.80626	3.65843	1.99975	42.9345	31.1682	39.9709	18.2381	19.2295	21.3486	131.588	138.238	96.3185	1.67167	5.4636	3.68385	6.76269	PF00010	PTHR13935 PTHR13935:SF59				GO:0003677 GO:0006629 GO:0008081 GO:0046983
Vigun01g190500.1	122	2	242	108.473	6.7612	6.49789e-23	5.4847e-22	3.07588	2.74344	0.717125	1.88558	2.33331	1.72908	3.54131	2.75119	0.944468	0.76788	4.13893	1.77628	1081.35	1491.42	961.879	321.396	354.838	380.236	672.889	458.114	388.342	269.024	187.896	268.017	9.07884	7.47264	7.71385	6.7612	PF03073	PTHR10057 PTHR10057:SF0				GO:0016021	AT2G47770	TSPO(outer membrane tryptophan-rich sensory protein)-related
Vigun02g063800.1	473	9	938	107.571	6.74915	1.23185e-22	1.02719e-21	8.20233	9.14479	2.8685	16.9702	12.4443	8.64541	13.2799	9.17063	12.2781	2.30364	14.0724	9.76952	1143.08	726.808	1319.83	171.738	234.961	229.577	436.754	701.311	495.085	1106.8	629.453	1076.25	7.30182	4.0633	5.55539	6.74915	PF03106	PTHR31429 PTHR31429:SF5				GO:0003700 GO:0006355 GO:0043565
Vigun08g193700.1	209	4	414	107.262	6.74499	3.24815e-101	2.7044e-99	18.4553	3.65791	7.17125	8.48512	2.33331	7.78087	7.96794	3.66825	7.55574	3.8394	3.31114	4.44069	40.2231	26.8285	23.997	197.499	146.251	160.909	74.8721	80.3114	104.71	426.929	389.214	427.151	1.6365	4.76199	3.75935	6.74499	PF01553	PTHR15486 PTHR15486:SF0	EC:2.3.1.15		K13508	GO:0008152 GO:0016746	AT1G06520	glycerol-3-phosphate acyltransferase 1
Vigun05g201100.1	707	13	1400	106.845	6.73937	7.11512e-109	7.18262e-107	21.5311	15.5461	8.6055	17.913	18.6665	12.1036	15.9359	13.7559	19.8338	15.3576	12.4168	11.5458	829.718	671.931	929.883	1015.71	1162.82	1061.79	770.799	804.245	758.385	1618.53	1179.72	1402.9	5.73407	6.05657	5.55813	6.73937	PF00954 PF01453 PF07714 PF08276	PTHR27002 PTHR27002:SF101	EC:2.7.11.1	KOG1187		GO:0004672 GO:0004674 GO:0004713 GO:0005515 GO:0005524 GO:0006468 GO:0048544	AT4G27290	S-locus lectin protein kinase family protein
Vigun05g201200.1	60	1	119	106.133	6.72973	9.21936e-05	0.000244023	1.02529	0.914479	0.717125	0.942791	0.77777	0.864541	0.885327	0.917063	0.944468	0.76788	0.827786	1.77628	1.87084	3.65843	5.99924	40.4811	40.7585	24.5975	6.71929	15.836	28.4648	187.147	59.0531	111.674	2.11739	5.35548	4.21521	6.72973	PF03181	PTHR31236 PTHR31236:SF2
Vigun03g131000.1	573	11	1136	104.968	6.71381	1.50481e-142	3.14175e-140	51.2646	5.48687	61.6728	328.091	358.552	240.343	21.2479	35.7655	67.0572	16.1255	7.45007	8.88138	489.225	501.205	569.928	3242.17	3613.12	3606.61	251.494	234.147	288.715	897.72	1269.64	1239.58	3.71984	3.49645	2.64184	6.71381	PF00407	PTHR31213 PTHR31213:SF11				GO:0006952 GO:0009607
Vigun01g176000.1	825	16	1634	104.511	6.70751	1.14213e-87	7.01026e-86	8.20233	9.14479	13.6254	15.0847	9.33324	9.50996	24.7892	5.50238	9.44468	12.2861	12.4168	22.2034	779.205	453.645	949.88	1224.25	1006.97	1242.17	1114.44	1338.15	1078.61	1644.85	1480.35	1777.01	6.139	6.67773	6.47356	6.70751	PF02365	PTHR31989 PTHR31989:SF33				GO:0003677 GO:0006355
Vigun05g041600.1	2966	56	5875	104.033	6.7009	6.66004e-62	2.14421e-60	17.43	6.40135	11.474	92.3935	78.5548	53.6016	103.583	70.6139	75.5574	62.1983	39.7337	67.4985	2791.29	2676.75	2424.69	1794.66	1275.5	2350.09	1509.92	2082.44	1475.09	6183.16	4854.44	6588.74	7.8045	4.59325	4.34268	6.7009	PF00854	PTHR11654 PTHR11654:SF90				GO:0005215 GO:0006810 GO:0016020
Vigun05g043700.2	448	9	886	103.611	6.69504	2.19981e-142	4.55824e-140	45.1128	19.204	19.3624	40.54	32.6663	22.4781	19.4772	31.1801	27.3896	9.98244	4.13893	11.5458	2882.97	2547.48	2934.63	1066	1011.77	1172.48	1285.3	999.933	992.203	897.72	765.007	996.687	6.64337	5.08612	5.39208	6.69504	PF03007 PF06974	PTHR31650 PTHR31650:SF7				GO:0004144 GO:0045017
Vigun11g164500.1	4036	77	7994	103.575	6.69453	1.25978e-13	6.68687e-13	52.2899	33.8357	32.2706	27.3409	94.1102	38.9044	188.575	174.242	24.5562	110.575	82.7786	38.1899	6896.85	5673	7846.01	480.867	744.441	955.203	2093.54	3429.64	3046.75	10898.4	3976.69	9106.98	7.42992	3.76532	4.46749	6.69453	PF00232	PTHR10353 PTHR10353:SF81	EC:3.2.1.21		K01188	GO:0004553 GO:0005975	AT2G44480	beta glucosidase 17
Vigun01g073200.1	2400	46	4754	103.073	6.68752	0	0	313.739	115.224	221.592	176.302	180.443	111.526	154.047	144.896	150.17	43.7692	54.6339	39.9662	8757.4	8180.24	9297.83	4392.82	3905.62	4709.4	6056	5447.6	5369.69	4691.83	4426.3	5143.96	5.3337	4.79589	5.23152	6.68752	PF02458	PTHR31642 PTHR31642:SF10	EC:2.3.1.188		K15400	GO:0016747	AT5G41040	HXXXD-type acyl-transferase family protein
Vigun06g113300.1	403	8	797	102.135	6.67434	3.36892e-65	1.21048e-63	72.7957	14.6317	44.4618	8.48512	7.7777	2.59362	87.6474	69.6968	68.9461	3.07152	13.2446	7.1051	1191.73	1195.09	1131.86	141.071	128.269	150.66	1402.41	1334.75	1100.98	887.486	526.11	978.54	4.73763	4.47726	4.08416	6.67434	PF00967	PTHR22595 PTHR22595:SF62				GO:0042742 GO:0050832
Vigun03g418300.1	8946	174	17718	102.052	6.67316	5.97309e-141	1.19284e-138	554.683	222.218	435.295	181.016	244.998	141.785	144.308	188.915	187.949	205.024	199.496	116.346	9721.82	9227.77	9899.75	3670.29	4666.84	4290.21	5066.35	5762.06	8099.26	19536.4	16549.6	17069.3	4.57284	4.47503	5.18259	6.67316	PF00407	PTHR31213 PTHR31213:SF11				GO:0006952 GO:0009607
Vigun05g113600.1	711	14	1408	101.626	6.66712	7.1463e-15	4.06276e-14	22.5564	24.6909	17.211	27.3409	30.333	16.4263	22.1332	22.0095	28.334	9.21456	19.0391	13.3221	478.935	341.453	506.936	267.421	346.447	356.664	225.576	377.803	329.379	1674.09	852.244	1698.83	4.36401	3.71122	3.68591	6.66712
Vigun04g075300.1	42	1	84	101.395	6.66384	4.20711e-20	3.12264e-19	1.02529	0.914479	0.717125	0.942791	0.77777	0.864541	0.885327	0.917063	0.944468	0.76788	0.827786	0.888138	128.153	97.5581	88.9888	15.9471	15.5841	15.3734	46.0752	64.4753	32.5312	93.5735	56.3689	101.902	6.88809	4.18144	5.70291	6.66384	PF04515	PTHR12385 PTHR12385:SF51					AT3G04440	Plasma-membrane choline transporter family protein
Vigun01g052600.1	1126	22	2230	101.212	6.66124	1.85583e-40	3.13195e-39	38.9611	45.7239	21.5138	29.2265	23.3331	19.0199	37.1837	15.5901	18.8894	18.4291	28.1447	19.539	3432.06	4175.48	2237.72	1556.68	1093.29	1720.8	3016.96	2619.73	2513.04	2481.16	1911.17	2299.08	6.53459	5.9322	6.82938	6.66124	PF03055	PTHR10543 PTHR10543:SF42	EC:1.13.11.51		K09840		AT3G14440	nine-cis-epoxycarotenoid dioxygenase 3
Vigun10g015400.1	137	3	272	100.791	6.65523	1.00935e-73	4.60539e-72	14.3541	1.82896	8.6055	12.2563	12.4443	12.1036	14.1652	5.50238	7.55574	3.07152	4.13893	0.888138	486.419	459.742	529.933	152.111	153.444	190.631	176.621	197.951	132.158	276.334	216.081	323.853	5.89597	3.75294	4.2183	6.65523	PF03407	PTHR24015 PTHR24015:SF817					AT1G28710	Nucleotide-diphospho-sugar transferase family protein
Vigun07g246900.1	514	10	1018	100.12	6.64559	1.98302e-173	7.80713e-171	23.5817	6.40135	9.32263	47.1395	43.5551	48.4143	13.2799	26.5948	30.223	8.44668	14.0724	7.99324	251.628	230.481	350.956	671.005	713.273	732.8	396.438	462.639	473.736	1020.54	927.403	1106.96	4.40562	3.92779	4.24896	6.64559	PF01657 PF07714	PTHR27002 PTHR27002:SF122	EC:2.7.11.1	KOG1187		GO:0004672 GO:0004713 GO:0005524 GO:0006468	AT4G38830	cysteine-rich RLK (RECEPTOR-like protein kinase) 26
Vigun11g074400.1	5033	101	9966	98.8356	6.62696	1.12151e-126	1.64402e-124	19.4805	12.8027	20.7966	62.2242	101.888	55.3307	87.6474	71.5309	73.6685	77.5559	118.373	106.577	722.144	542.667	900.886	4133.98	4400.72	4809.84	1774.85	2279.26	3038.62	10497.8	10409.5	8991.12	5.35052	5.92626	4.92889	6.62696	PF03514	PTHR31636 PTHR31636:SF18
Vigun04g153900.1	151	3	300	98.7459	6.62565	5.51515e-103	4.77962e-101	2.05058	2.74344	2.8685	0.942791	6.99993	2.59362	1.77065	0.917063	4.72234	2.30364	4.13893	2.66441	533.19	548.764	514.935	331.209	280.514	337.191	215.017	194.557	143.341	346.514	244.265	308.498	7.70323	6.49283	6.22143	6.62565	PF06521	PTHR33649 PTHR33649:SF2					AT5G52390	PAR1 protein
Vigun03g407900.2	1387	28	2745	97.1315	6.60187	2.17842e-216	1.71529e-213	108.681	55.7832	92.5092	61.2814	52.1106	44.9562	69.0555	66.9456	62.3349	34.5546	29.8003	20.4272	2158.95	2248.71	2119.73	1798.34	1497.27	1923.73	2657.96	2358.44	2250.76	2842.29	2430.57	2962.14	4.66682	5.0427	5.19537	6.60187	PF04398	PTHR31676 PTHR31676:SF20					AT4G24130	Protein of unknown function, DUF538
Vigun05g241500.1	619	13	1225	96.769	6.59647	6.50064e-40	1.07987e-38	33.8346	15.5461	18.6453	54.6819	38.1107	42.3625	33.6424	35.7655	46.2789	12.2861	13.2446	12.4339	4616.3	4307.19	6050.24	2401.88	1819.75	2393.13	2016.75	1876.57	1499.49	953.28	908.613	1811.9	7.78213	5.613	5.54274	6.59647	PF00657	PTHR22835 PTHR22835:SF191	EC:3.1.1.3			GO:0016788	AT5G22810	GDSL-like Lipase/Acylhydrolase superfamily protein
Vigun01g039600.1	651	13	1288	96.0436	6.58562	1.15597e-223	1.09853e-220	13.3288	11.8882	10.0398	16.9702	18.6665	6.05179	12.3946	4.58532	3.77787	9.21456	13.2446	17.7628	1219.79	1084.11	1163.85	893.038	1072.91	1017.72	794.796	824.606	663.841	1302.72	1178.38	1381.96	6.61996	6.16129	6.78129	6.58562		PTHR33659
Vigun06g088400.1	550	11	1089	95.6984	6.58042	6.3439e-179	2.7751e-176	8.20233	6.40135	11.474	17.913	12.4443	7.78087	12.3946	10.0877	7.55574	8.44668	13.2446	12.4339	791.365	770.709	756.904	279.688	353.64	279.797	364.762	547.475	359.877	1121.42	1109.93	1034.38	6.47453	4.5815	5.40429	6.58042	PF02798 PF13410	PTHR11260 PTHR11260:SF16	EC:2.5.1.18	KOG0406	K00799	GO:0005515
Vigun11g164300.1	17552	365	34740	95.2942	6.57432	1.70177e-14	9.46501e-14	463.432	271.6	319.121	389.373	644.771	327.661	923.396	688.714	254.062	367.047	461.077	265.553	19796.3	16644.6	22193.2	3146.49	3471.66	5575.43	5300.56	8854.61	8343.25	43568.7	20100.9	40551.5	5.79758	3.16253	3.59167	6.57432	PF00232	PTHR10353 PTHR10353:SF81	EC:3.2.1.21		K01188	GO:0004553 GO:0005975	AT2G44480	beta glucosidase 17
Vigun03g116300.1	827	17	1637	94.9748	6.56947	1.92216e-187	9.45943e-185	20.5058	10.0593	14.3425	27.3409	38.1107	12.1036	35.4131	11.0048	19.8338	16.1255	11.589	23.9797	2741.72	2599.92	2354.7	911.439	1003.38	845.539	2396.87	2227.23	2161.29	1833.46	1716.57	1359.63	7.42107	5.15349	6.67833	6.56947	PF00249	PTHR10641 PTHR10641:SF586		KOG0048	K09422	GO:0003677	AT4G21440	MYB-like 102
Vigun09g127300.1	304	6	602	94.7871	6.56662	4.84833e-25	4.52014e-24	9.22763	11.8882	5.737	3.77116	6.22216	6.05179	9.7386	5.50238	1.88894	5.37516	7.45007	6.21697	118.798	173.166	122.984	55.2015	44.3548	57.3942	139.185	238.672	97.5937	726.656	575.768	502.531	3.94978	3.2901	4.79471	6.56662	PF00847	PTHR31190				GO:0003677 GO:0003700 GO:0005542 GO:0006355 GO:0008152 GO:0016740	AT5G64750	Integrase-type DNA-binding superfamily protein
Vigun05g009700.1	156	3	308	91.7906	6.52027	9.93372e-93	6.87847e-91	3.07588	1.82896	2.15138	2.82837	2.33331	6.91633	0.885327	1.83413	0.944468	1.53576	4.96672	3.55255	339.558	328.039	283.964	49.068	47.9511	65.5933	139.185	150.442	128.092	334.818	301.976	286.164	7.07526	3.75098	6.833	6.52027	PF01554	PTHR11206 PTHR11206:SF87		KOG1347	K03327	GO:0006855 GO:0015238 GO:0015297 GO:0016020 GO:0055085	AT1G66760	MATE efflux family protein
Vigun03g083700.1	1092	24	2161	91.6886	6.51867	9.20379e-115	1.03109e-112	101.504	51.2108	89.6407	70.7093	67.666	40.6334	58.4316	73.3651	76.5019	23.0364	28.1447	19.539	2877.35	3130.39	3922.5	1981.12	1669.9	1826.36	1806.53	1876.57	2091.15	2063	2184.97	2236.26	5.35663	4.93539	4.79291	6.51867	PF04535	PTHR11615 PTHR11615:SF120					AT5G44550	Uncharacterised protein family (UPF0497)
Vigun01g142900.1	1720	37	3402	91.0784	6.50904	4.67343e-57	1.33882e-55	4.10117	4.57239	10.0398	5.65674	7.7777	10.3745	13.2799	26.5948	29.2785	39.1619	35.5948	37.3018	215.147	302.43	188.976	804.716	522.667	1059.74	143.985	228.492	256.184	3729.78	3047.95	3428.38	5.23866	6.64763	3.18441	6.50904	PF00249	PTHR10641 PTHR10641:SF523		KOG0048	K09422	GO:0003677
Vigun03g063600.1	488	11	966	91.0503	6.50859	8.26778e-127	1.22501e-124	6.15175	10.0593	4.30275	9.42791	3.11108	7.78087	11.5093	8.25357	2.8334	6.91092	11.589	13.3221	1525.67	1790.19	1632.79	566.736	587.401	631.336	1220.99	899.261	931.207	1010.3	875.06	1012.04	7.9143	6.45727	7.07727	6.50859		PTHR34808 PTHR34808:SF2					AT4G33467
Vigun07g250800.1	637	14	1260	90.8927	6.50609	3.7094e-106	3.45363e-104	104.58	38.4081	53.7844	47.1395	51.3328	29.3944	47.8077	58.692	26.4451	9.98244	17.3835	14.2102	2803.45	2575.53	3336.58	1388.63	1221.56	1444.08	1475.36	1355.11	1298.2	1263.24	1107.25	1408.48	5.469	4.98672	4.95678	6.50609	PF00860	PTHR11119 PTHR11119:SF51			K14611	GO:0005215 GO:0006810 GO:0016020 GO:0055085	AT1G49960	Xanthine/uracil permease family protein
Vigun08g160300.1	168	4	332	89.6073	6.48554	1.08393e-68	4.34186e-67	8.20233	0.914479	5.737	15.0847	6.22216	3.45817	12.3946	5.50238	3.77787	0.76788	4.13893	6.21697	229.178	199.994	262.967	203.632	226.569	307.469	181.421	174.197	209.42	327.507	297.95	371.315	5.54216	4.8966	4.70425	6.48554		PTHR34953 PTHR34953:SF1
Vigun06g081800.2	144	3	284	89.0711	6.47689	5.62361e-60	1.72585e-58	1.02529	1.82896	3.58563	0.942791	2.33331	2.59362	6.19729	5.50238	2.8334	5.37516	3.31114	0.888138	43.0293	75.6075	26.9966	39.2544	56.3426	81.9917	66.233	95.0163	93.5273	305.576	277.818	269.413	4.49916	4.9191	4.13182	6.47689
Vigun04g137351.1	36	1	72	87.1304	6.4451	2.30445e-18	1.57902e-17	1.02529	0.914479	0.717125	0.942791	0.77777	0.864541	0.885327	0.917063	0.944468	0.76788	0.827786	0.888138	2.80626	1.21948	1.99975	2.4534	2.39756	1.0249	0.959899	5.65573	2.0332	62.8697	69.7901	83.7552	1.18134	1.18458	1.65472	6.4451	PF00560 PF08263 PF13855	PTHR27004 PTHR27004:SF27	EC:2.7.11.1	KOG0472		GO:0005515
Vigun05g249350.1	36	1	72	86.7675	6.43908	5.16558e-21	3.98762e-20	1.02529	0.914479	0.717125	0.942791	0.77777	0.864541	0.885327	0.917063	0.944468	0.76788	0.827786	0.888138	43.9647	31.7064	48.9938	13.4937	17.9817	15.3734	16.3183	22.6229	27.4482	89.1872	52.3426	73.9838	5.55217	4.17972	4.5951	6.43908		PTHR22996
Vigun06g147600.1	673	15	1330	86.7672	6.43908	9.18901e-217	7.44823e-214	1.02529	2.74344	0.717125	129.162	90.9991	69.1633	77.0235	64.1944	88.78	23.8043	12.4168	9.76952	5.61252	12.1948	17.9977	2706.1	3005.34	2872.78	1779.65	2072.26	2015.92	1168.21	1434.72	1387.54	2.99671	4.89093	4.67314	6.43908		PTHR22814 PTHR22814:SF157		KOG1603		GO:0030001 GO:0046872	AT4G05030	Copper transport protein family
Vigun05g043600.1	397	9	784	86.462	6.43399	3.0477e-113	3.34628e-111	50.2393	13.7172	26.5336	25.4554	24.8886	23.3426	18.5919	26.5948	14.167	8.44668	10.7612	7.99324	1188.92	1223.13	1393.82	607.217	555.034	632.361	678.649	606.294	644.525	818.768	617.374	915.723	5.39433	4.60613	5.02272	6.43399	PF03007 PF06974	PTHR31650 PTHR31650:SF7				GO:0004144 GO:0045017
Vigun06g113200.1	8251	189	16312	86.1513	6.4288	9.08558e-51	2.14191e-49	187.628	156.376	129.8	130.105	131.443	74.3506	286.846	174.242	141.67	211.167	209.43	147.431	16422.2	16498.3	14524.2	2432.55	2512.64	3119.78	7737.75	9191.69	6632.31	17243.8	11990.5	19702	6.64581	4.58557	5.28872	6.4288	PF00187 PF00967	PTHR22595 PTHR22595:SF62				GO:0008061 GO:0042742 GO:0050832	AT3G04720	pathogenesis-related 4
Vigun04g158800.2	58	1	115	86.0396	6.42693	2.16161e-53	5.53128e-52	50.2393	107.908	87.4893	85.794	104.221	89.9123	81.4501	79.7845	90.6689	2.30364	0.827786	0.888138	96.3483	114.631	100.987	114.083	100.697	115.813	92.1503	104.065	87.4277	130.126	85.8955	129.821	0.344862	0.240007	0.171207	6.42693	PF00067	PTHR24298 PTHR24298:SF117		KOG0156		GO:0004497 GO:0005506 GO:0016705 GO:0020037 GO:0055114	AT3G48270	cytochrome P450, family 71, subfamily A, polypeptide 26
Vigun03g141600.1	110	3	217	85.8114	6.4231	1.10877e-53	2.86379e-52	9.22763	3.65791	5.01988	1.88558	1.55554	3.45817	9.7386	10.0877	3.77787	0.76788	4.13893	2.66441	1142.15	1165.82	1191.85	47.8413	77.9206	71.7427	213.098	355.18	163.673	203.23	144.949	301.519	7.61074	4.8393	4.95463	6.4231	PF01565 PF08031	PTHR32448	EC:1.3.3.8			GO:0003824 GO:0016491 GO:0016614 GO:0050660 GO:0055114	AT4G20820	FAD-binding Berberine family protein
Vigun09g104200.1	276	6	546	85.4277	6.41663	1.54542e-124	2.16193e-122	35.8852	18.2896	34.422	49.9679	42.7774	30.259	16.8212	26.5948	24.5562	3.8394	9.10565	6.21697	1620.15	1551.17	1879.76	1312.57	1196.38	1398.98	838.952	708.097	739.069	543.896	485.846	607.225	5.83319	4.98963	5.07181	6.41663	PF01643	PTHR31727 PTHR31727:SF4	EC:3.1.2.14		K10781	GO:0006633 GO:0016790
Vigun10g124600.2	361	8	713	85.0498	6.41024	1.33321e-85	7.75146e-84	15.3794	15.5461	15.0596	92.3935	89.4436	82.996	92.074	92.6234	104.836	5.37516	9.10565	10.6577	811.945	726.808	816.897	209.766	188.208	224.452	265.892	365.36	329.379	761.747	559.663	816.613	5.67881	1.23282	1.73025	6.41024	PF13561	PTHR24322 PTHR24322:SF442		KOG1208	K15095	GO:0008152 GO:0008667 GO:0016491 GO:0019290 GO:0055114
Vigun02g113400.1	74	2	146	85.046	6.41017	3.88472e-28	4.13515e-27	5.12646	1.82896	2.8685	3.77116	6.22216	6.05179	2.65598	1.83413	3.77787	0.76788	0.827786	3.55255	337.687	335.356	487.938	210.993	187.009	281.846	186.22	174.197	154.523	121.353	183.87	132.612	6.88483	5.40501	5.96073	6.41017	PF08596	PTHR10241 PTHR10241:SF27		KOG1983		GO:0005515	AT4G35560	Transducin/WD40 repeat-like superfamily protein
Vigun07g246800.1	961	22	1899	84.7792	6.40564	2.78476e-35	3.92559e-34	12.3035	6.40135	16.4939	75.4233	65.3327	54.4661	69.0555	27.5119	22.6672	30.7152	23.178	13.3221	401.295	348.77	454.943	777.728	725.261	871.161	199.659	322.377	391.391	2089.32	1445.46	2163.68	5.09738	3.60422	2.93749	6.40564	PF01657 PF07714	PTHR27002	EC:2.7.11.1	KOG1187		GO:0004672 GO:0004713 GO:0005524 GO:0006468
Vigun10g081800.1	59	1	116	84.2296	6.39626	1.03979e-09	4.29554e-09	1.02529	0.914479	0.717125	0.942791	0.77777	0.864541	0.885327	0.917063	1.88894	1.53576	0.827786	1.77628	41.1585	25.609	47.9939	591.27	382.41	525.772	670.01	732.983	290.748	74.5664	91.2639	182.866	5.43275	9.18	8.84186	6.39626	PF00477	PTHR34671 PTHR34671:SF1					AT2G40170	Stress induced protein
Vigun08g159600.1	46	1	91	83.6879	6.38695	3.26749e-24	2.93127e-23	1.02529	0.914479	2.15138	1.88558	3.11108	1.72908	0.885327	1.83413	0.944468	1.53576	0.827786	0.888138	21.5147	17.0727	22.9971	66.2418	95.9023	109.664	79.6716	124.426	73.1953	86.263	99.3166	86.547	3.91199	5.33675	6.24188	6.38695	PF00069 PF00560 PF08263 PF13855	PTHR27000 PTHR27000:SF153	EC:2.7.11.1	KOG1187		GO:0004672 GO:0004713 GO:0005515 GO:0005524 GO:0006468
Vigun02g139600.1	251	6	496	83.336	6.38087	9.5433e-49	2.10571e-47	18.4553	5.48687	14.3425	18.8558	10.111	12.1036	7.96794	14.673	11.3336	6.91092	8.27786	2.66441	537.867	586.568	773.902	500.494	296.098	471.452	517.386	446.803	446.288	580.448	417.398	489.968	5.63183	4.94836	5.37558	6.38087	PF00657	PTHR22835 PTHR22835:SF147	EC:3.1.1.3			GO:0016788	AT2G23540	GDSL-like Lipase/Acylhydrolase superfamily protein
Vigun11g045900.1	156	4	307	82.4551	6.36554	2.53958e-81	1.359e-79	21.5311	7.31583	12.9083	0.942791	1.55554	1.72908	10.6239	9.17063	16.056	1.53576	1.65557	7.99324	5422.63	4894.98	4880.38	164.378	95.9023	195.755	278.371	427.573	201.287	336.28	217.423	368.523	8.50771	6.75323	4.6614	6.36554	PF00704	PTHR11177 PTHR11177:SF161	EC:3.2.1.14		K01183	GO:0004553 GO:0005975
Vigun11g159900.1	301	7	595	81.3179	6.3455	4.86916e-69	1.96758e-67	10.2529	15.5461	10.0398	5.65674	5.44439	6.91633	11.5093	12.8389	11.3336	4.60728	5.7945	11.5458	1534.09	1321.91	1442.82	250.247	262.532	244.95	642.172	712.622	565.23	576.062	422.767	785.903	6.90627	5.39421	5.74979	6.3455	PF00201	PTHR11926 PTHR11926:SF102		KOG1192		GO:0008152 GO:0016758	AT3G46670	UDP-glucosyl transferase 76E11
Vigun08g150200.1	1419	35	2803	81.0383	6.34053	4.67779e-149	1.13084e-146	186.603	72.2438	116.174	109.364	115.11	63.1115	96.5007	96.2916	97.2802	33.7867	38.9059	31.0848	5129.84	4851.07	5978.25	2460.76	1924.04	2458.72	2923.85	2726.06	2824.12	2896.39	2480.23	3033.33	5.41127	4.57268	4.86856	6.34053	PF01553	PTHR15486 PTHR15486:SF25	EC:2.3.1.15 EC:2.3.1.198		K13508	GO:0008152 GO:0016746	AT3G11430	glycerol-3-phosphate acyltransferase 5
Vigun10g122600.1	4849	119	9579	80.7792	6.33591	4.17951e-30	4.84777e-29	215.311	136.257	175.696	183.844	219.331	228.239	187.689	125.638	119.003	115.95	121.685	118.122	4229.97	4988.88	3877.51	1568.95	1371.4	1916.56	1451.37	1581.34	2181.63	11282.9	7097.11	10357.7	4.6345	2.94338	3.59228	6.33591	PF00168	PTHR32246 PTHR32246:SF20				GO:0005515
Vigun06g073100.1	1740	43	3437	79.3249	6.3097	3.04525e-112	3.24031e-110	183.527	86.8755	140.557	119.734	109.666	63.1115	112.437	129.306	103.891	39.1619	45.5282	45.295	10735.8	10169.2	12791.4	3546.39	3100.04	3730.62	4912.76	4506.49	4353.09	3428.59	3223.76	3658.71	6.35746	5.14876	5.31638	6.3097	PF00067	PTHR24296 PTHR24296:SF26	EC:1.14.14.1 EC:1.14.15.3	KOG0157	K15401	GO:0004497 GO:0005506 GO:0016705 GO:0020037 GO:0055114	AT5G58860	cytochrome P450, family 86, subfamily A, polypeptide 1
Vigun09g153200.1	3886	97	7674	78.8486	6.30101	1.47202e-118	1.83563e-116	26.6576	35.6647	22.2309	139.533	143.887	83.8605	127.487	85.2869	93.5023	77.5559	116.718	97.6952	817.557	273.163	1067.87	4319.21	4361.16	4219.5	1386.09	2243.06	3029.47	8000.53	7538.67	7482.13	4.67408	5.13433	4.44232	6.30101	PF03106	PTHR32096 PTHR32096:SF20				GO:0003700 GO:0006355 GO:0043565	AT5G24110	WRKY DNA-binding protein 30
Vigun02g162600.2	43	1	84	77.9119	6.28377	1.05416e-30	1.25439e-29	7.17704	0.914479	13.6254	3.77116	1.55554	1.72908	0.885327	0.917063	0.944468	1.53576	0.827786	0.888138	55.1898	58.5348	47.9939	33.1209	39.5597	24.5975	31.6767	38.459	25.415	93.5735	88.5797	71.1919	2.8966	3.78524	5.12041	6.28377	PF00069	PTHR27002 PTHR27002:SF34	EC:2.7.11.1	KOG1187		GO:0004672 GO:0004674 GO:0004713 GO:0005524 GO:0006468
Vigun04g059500.1	186	5	367	77.8123	6.28193	4.77026e-38	7.38559e-37	46.1381	12.8027	23.6651	19.7986	2.33331	2.59362	15.0506	11.9218	14.167	2.30364	8.27786	3.55255	434.035	399.988	362.954	31.8942	27.5719	23.5726	65.2731	89.3605	62.0127	366.983	453.635	279.184	3.85701	1.74778	2.39675	6.28193	PF00201	PTHR11926 PTHR11926:SF289	EC:2.4.1.203			GO:0005509 GO:0008152 GO:0016758
Vigun05g186700.2	87	2	173	77.4753	6.27566	8.46761e-73	3.71591e-71	15.3794	4.57239	10.0398	5.65674	6.99993	11.239	5.31196	13.7559	4.72234	1.53576	2.48336	2.66441	433.1	423.158	441.944	201.179	148.649	160.909	243.814	166.278	185.021	162.291	150.317	205.2	5.43582	4.41775	4.64472	6.27566	PF00005 PF01061	PTHR19241 PTHR19241:SF182	EC:3.6.3.19			GO:0005524 GO:0016020 GO:0016887	AT1G53270	ABC-2 type transporter family protein
Vigun09g053200.1	199	5	392	77.2094	6.2707	1.56524e-112	1.68502e-110	9.22763	4.57239	2.15138	10.3707	8.55547	12.9681	8.85327	1.83413	3.77787	9.21456	2.48336	3.55255	535.996	597.543	590.925	77.2821	103.095	87.1161	196.779	273.737	162.656	371.37	401.293	404.817	6.75632	3.06813	5.45193	6.2707	PF13738	PTHR23023 PTHR23023:SF126	EC:1.14.13.8	KOG1399	K00485	GO:0004499 GO:0050660 GO:0050661 GO:0055114
Vigun04g136400.1	63	2	125	77.1767	6.27009	1.21045e-29	1.37505e-28	2.05058	0.914479	0.717125	5.65674	8.55547	1.72908	1.77065	0.917063	0.944468	2.30364	1.65557	0.888138	7.48336	6.09738	2.99962	3.6801	4.79511	3.07469	0.959899	1.13115	2.0332	114.043	128.843	131.216	2.17084	-0.464888	0.183293	6.27009	PF00560 PF08263 PF13855	PTHR27004 PTHR27004:SF27		KOG0472		GO:0005515
Vigun05g237900.1	564	14	1114	76.9201	6.26529	2.3728e-73	1.06675e-71	56.391	22.862	46.6131	92.3935	116.666	98.5577	31.8718	24.7607	40.6121	15.3576	16.5557	11.5458	5680.81	5368.13	6556.17	2041.23	1653.12	1965.75	1097.16	1010.11	756.351	1011.76	837.481	1493.63	7.12796	4.20162	4.88008	6.26529	PF03015 PF07993	PTHR11011 PTHR11011:SF25	EC:1.2.1.50 EC:1.2.1.84	KOG1221	K13356	GO:0080019	AT4G33790	Jojoba acyl CoA reductase-related male sterility protein
Vigun05g029400.1	230	6	454	75.4679	6.23779	6.59148e-69	2.65189e-67	5.12646	2.74344	2.15138	2.82837	2.33331	4.32271	0.885327	0.917063	0.944468	5.37516	9.10565	3.55255	1704.34	1834.09	1608.8	1420.52	1153.22	1339.54	1316.98	934.327	817.347	391.839	514.031	455.07	9.00459	8.68861	10.1256	6.23779	PF00249	PTHR10641 PTHR10641:SF572			K09422	GO:0003677
Vigun04g149200.1	53	1	105	75.1084	6.2309	6.81788e-37	1.01564e-35	14.3541	3.65791	2.8685	7.54233	3.11108	5.18725	9.7386	9.17063	6.61127	0.76788	1.65557	1.77628	514.481	429.255	398.95	242.887	191.805	275.697	327.326	253.377	252.117	71.6422	116.764	127.029	6.00682	5.4869	5.02827	6.2309	PF12708	PTHR31339 PTHR31339:SF17
Vigun06g197400.1	259	7	512	74.3792	6.21683	3.88191e-27	3.93026e-26	14.3541	10.9737	17.9281	7.54233	2.33331	6.05179	6.19729	4.58532	6.61127	4.60728	11.589	4.44069	44.9002	47.5596	43.9944	76.0554	32.367	109.664	31.6767	37.3278	36.5976	595.069	511.346	428.547	1.65745	3.77531	2.60199	6.21683	PF07714	PTHR27001 PTHR27001:SF39	EC:2.7.11.1	KOG1187		GO:0004672 GO:0004713 GO:0005524 GO:0006468	AT5G46080	Protein kinase superfamily protein
Vigun07g289000.1	869	23	1714	73.9461	6.2084	3.60517e-244	4.96774e-241	82.0233	52.1253	62.3899	57.5102	41.9996	31.988	41.6104	74.2821	46.2789	19.197	28.1447	22.2034	2105.63	2136.52	2438.69	1353.05	1235.94	1479.95	1446.57	1305.34	1336.83	1725.26	1738.04	1679.29	5.08715	4.95154	4.65607	6.2084	PF00005 PF01061	PTHR19241 PTHR19241:SF180				GO:0005524 GO:0016020 GO:0016887	AT2G39350	ABC-2 type transporter family protein
Vigun06g097400.1	175	5	346	73.1612	6.19301	1.18858e-30	1.41251e-29	3.07588	7.31583	1.43425	1.88558	20.222	13.8327	8.85327	7.33651	6.61127	9.98244	3.31114	0.888138	48.6419	68.2906	72.9908	150.884	178.618	131.187	72.9523	78.0491	125.042	368.446	267.081	402.025	4.00539	3.68012	3.59772	6.19301	PF00646 PF14299	PTHR32278 PTHR32278:SF2				GO:0005515	AT1G09155	phloem protein 2-B15
Vigun09g193900.1	308	8	608	73.1383	6.19255	1.5073e-31	1.84949e-30	3.07588	3.65791	2.8685	6.59954	10.8888	2.59362	15.9359	11.0048	3.77787	12.2861	9.10565	3.55255	1213.24	1147.53	1049.87	61.335	91.1072	120.938	333.085	495.442	258.217	748.588	359.687	716.107	8.47245	3.76694	5.14476	6.19255	PF01048	PTHR21234 PTHR21234:SF28	EC:3.2.2.9			GO:0003824 GO:0009116
Vigun11g103000.1	194	5	383	72.473	6.17937	5.3182e-92	3.59226e-90	2.05058	1.82896	2.8685	5.65674	7.7777	4.32271	7.08262	3.66825	2.8334	4.60728	4.13893	7.1051	32.7397	21.9506	42.9946	174.191	175.022	209.079	49.9147	85.9671	112.843	381.604	362.372	404.817	3.85559	4.97455	4.19454	6.17937	PF00010	PTHR13935 PTHR13935:SF53				GO:0003677 GO:0046983
Vigun02g042400.1	130	4	256	71.2281	6.15438	7.76642e-102	6.5454e-100	24.607	19.204	15.7768	22.627	15.5554	15.5617	21.2479	16.5071	13.2225	3.07152	4.13893	3.55255	928.872	954.849	907.885	448.972	366.826	417.133	496.268	435.491	412.74	279.258	238.897	248.474	5.54993	4.51984	4.72106	6.15438	PF00249	PTHR10641 PTHR10641:SF480		KOG0048	K09422	GO:0003677 GO:0046872	AT5G10280	myb domain protein 92
Vigun02g196300.1	6227	173	12281	71.0435	6.15063	6.25347e-59	1.87325e-57	122.01	91.4479	79.6009	135.762	137.665	91.6414	107.125	90.7893	107.669	180.452	161.418	176.739	3796.87	3509.65	4272.46	4812.35	4286.83	5759.91	2681	3158.16	3342.58	14356.2	12134.1	10353.5	5.30418	5.34703	4.90913	6.15063	PF07690	PTHR23500 PTHR23500:SF70		KOG0254		GO:0016020 GO:0016021 GO:0022891 GO:0055085	AT5G26340	Major facilitator superfamily protein
Vigun01g218800.1	1956	54	3858	71.0208	6.15017	5.95859e-290	1.49284e-286	56.391	36.5791	40.159	81.08	66.8882	64.8406	62.8582	51.3555	71.7795	52.2159	52.1505	58.6171	1388.16	1295.08	1482.81	1817.97	1689.08	2151.26	1375.54	1445.6	1574.72	3868.68	3873.35	3833.2	4.96778	4.73274	4.56282	6.15017	PF00026	PTHR13683 PTHR13683:SF347	EC:3.4.23.12	KOG1339		GO:0004190 GO:0006508	AT2G39710	Eukaryotic aspartyl protease family protein
Vigun05g143200.1	275	8	542	70.8447	6.14659	3.97943e-62	1.29327e-60	9.22763	4.57239	12.1911	0.942791	3.11108	3.45817	17.7065	7.33651	6.61127	7.6788	9.93343	5.32883	102.896	135.362	159.98	25.7607	44.3548	25.6224	135.346	271.475	179.938	530.737	554.294	540.221	3.93754	3.67181	4.21229	6.14659	PF00197	PTHR33107 PTHR33107:SF5				GO:0004866
Vigun10g027500.1	322	9	634	70.8413	6.14652	6.42147e-129	9.99827e-127	34.8599	10.0593	15.0596	19.7986	8.55547	14.6972	22.1332	26.5948	17.0004	4.60728	11.589	10.6577	1300.23	1223.13	1434.82	498.04	444.747	435.581	580.739	537.294	517.45	571.675	582.479	748.213	6.04424	5.00076	4.63706	6.14652	PF00403	PTHR22814 PTHR22814:SF148		KOG1603		GO:0030001 GO:0046872	AT1G29000	Heavy metal transport/detoxification superfamily protein
Vigun08g169100.2	199	6	392	70.6836	6.1433	0.00360201	0.00770593	13.3288	10.9737	12.1911	14.1419	52.8884	25.9362	12.3946	10.0877	20.7783	5.37516	4.13893	7.1051	2.80626	2.43895	4.99937	229.393	550.239	155.784	190.06	42.9836	172.822	207.616	807.954	159.135	-1.83279	3.33083	3.22988	6.1433		PTHR10891 PTHR10891:SF615				GO:0005509
Vigun11g119000.1	593	17	1169	70.5701	6.14099	8.64494e-69	3.47297e-67	13.3288	10.0593	3.58563	2.82837	4.66662	6.05179	20.3625	10.0877	9.44468	12.2861	23.178	14.2102	274.078	302.43	276.965	169.285	163.034	213.178	333.085	404.95	550.998	1106.8	1309.91	1088.82	4.98372	5.33155	5.01394	6.14099	PF00069	PTHR24361 PTHR24361:SF380	EC:2.7.11.25	KOG0198		GO:0004672 GO:0004713 GO:0005524 GO:0006468	AT1G05100	mitogen-activated protein kinase kinase kinase 18
Vigun03g298200.1	34682	974	68389	70.2036	6.13347	8.84578e-20	6.48009e-19	1559.47	749.872	1271.46	1465.1	1308.21	877.51	1630.77	1106.9	939.745	754.059	1333.56	834.85	42483	46730.3	54967.1	12562.6	12880.9	17050.2	12688.9	16886.9	16048.1	79881	42261.9	83025.1	5.33145	3.54096	3.63303	6.13347	PF01357 PF03330	PTHR31692 PTHR31692:SF10				GO:0005576
Vigun04g168600.1	38	1	76	69.9933	6.12915	7.55808e-09	2.92505e-08	5.12646	0.914479	1.43425	1.88558	1.55554	2.59362	0.885327	4.58532	0.944468	1.53576	0.827786	0.888138	119.734	92.6802	138.982	418.305	327.267	438.655	657.531	501.098	225.685	102.346	79.1849	46.0654	5.55485	7.61644	7.75348	6.12915	PF00011	PTHR11527 PTHR11527:SF135		KOG0710	K13993
Vigun04g135400.1	10520	298	20742	69.5912	6.12083	1.63403e-76	7.85902e-75	759.741	184.725	433.861	402.572	598.105	424.49	881.786	1035.36	1360.98	306.384	367.537	220.258	20554.9	23110.3	23557	15272.4	11969.8	16696.6	14459	16116.6	15364.9	25430.1	15481.3	21315.7	5.60795	4.94629	3.80882	6.12083	PF04554					GO:0005199 GO:0009664
Vigun04g128500.1	5964	169	11758	69.5752	6.1205	2.97451e-141	5.98354e-139	74.8463	54.8687	63.8241	61.2814	98.7768	68.2988	195.657	180.661	149.226	177.38	132.446	197.167	2101.89	2269.44	1919.76	2011.79	1715.45	2582.74	1620.31	1696.72	2032.19	12712.8	11620	10941.2	5.02261	4.78827	3.34744	6.1205	PF00847	PTHR31190				GO:0003677 GO:0003700 GO:0006355	AT5G50080	ethylene response factor 110
Vigun03g298800.1	58	2	114	68.9328	6.10712	3.94874e-52	9.64747e-51	9.22763	3.65791	3.58563	7.54233	5.44439	6.05179	7.96794	10.0877	6.61127	0.76788	3.31114	0.888138	263.788	225.603	283.964	197.499	165.431	201.904	104.629	101.803	120.976	116.967	87.2376	138.196	5.55312	4.89084	3.73044	6.10712	PF02458	PTHR31642 PTHR31642:SF29				GO:0016747	AT5G02890	HXXXD-type acyl-transferase family protein
Vigun08g032000.1	1143	33	2253	68.8312	6.10499	4.60943e-197	2.59248e-194	47.1634	17.3751	34.422	29.2265	33.4441	23.3426	28.3305	33.9313	36.8342	36.8583	35.5948	25.756	1738.95	2249.93	1985.75	890.585	734.851	928.556	1369.78	1372.08	1398.84	2254.54	2142.02	2363.29	5.91585	4.89205	5.3849	6.10499	PF06404	PTHR33285				GO:0005576 GO:0008083 GO:0008283
Vigun05g060300.1	342	10	675	68.7638	6.10358	1.56798e-177	6.54729e-175	71.7704	37.4936	58.8043	23.5698	17.1109	25.9362	21.2479	37.5996	27.3896	9.21456	14.9001	5.32883	3143.01	3202.34	3117.61	820.663	750.435	860.912	1170.12	971.655	1013.55	644.78	609.321	770.548	5.81517	5.19012	5.19334	6.10358	PF03106	PTHR31221 PTHR31221:SF7				GO:0003700 GO:0006355 GO:0043565	AT5G41570	WRKY DNA-binding protein 24
Vigun11g170300.1	2122	61	4184	68.7343	6.10296	3.58519e-60	1.10643e-58	50.2393	42.9805	40.8761	82.9656	112.777	39.7689	177.951	81.6186	91.6134	40.6977	51.3227	90.5901	5241.16	6403.47	4261.46	1983.57	1802.96	2087.71	3279.98	3219.24	3159.6	4990.1	3591.5	3970	6.89017	4.64054	4.78155	6.10296	PF00400	PTHR22844 PTHR22844:SF145	EC:2.7.11.7	KOG0266 KOG0271		GO:0005515	AT4G34380	Transducin/WD40 repeat-like superfamily protein
Vigun05g070600.1	315	9	621	68.472	6.09744	6.36609e-130	9.96836e-128	10.2529	16.4606	4.30275	12.2563	10.8888	8.64541	6.19729	6.41944	10.3891	11.5182	4.13893	11.5458	286.239	241.456	253.968	148.431	166.63	163.983	146.865	162.885	167.739	622.848	656.295	583.495	4.65545	3.91349	4.37539	6.09744	PF13561	PTHR24322 PTHR24322:SF442		KOG1208	K15095	GO:0008152 GO:0008667 GO:0016491 GO:0019290 GO:0055114	AT3G61220	NAD(P)-binding Rossmann-fold superfamily protein
Vigun01g244600.1	1023	30	2017	68.1705	6.09107	1.50404e-54	3.99709e-53	30.7588	39.3226	44.4618	48.0823	42.7774	31.1235	43.381	33.0143	45.3344	33.0189	27.3169	28.4204	199.245	178.043	216.973	582.683	527.463	632.361	272.611	253.377	416.807	2016.22	2295.02	1739.32	2.37521	3.83641	2.95326	6.09107	PF06522	PTHR33417 PTHR33417:SF3					AT3G48140	B12D protein
Vigun03g027400.1	384	11	756	68.1474	6.09059	5.43705e-54	1.41894e-52	20.5058	22.862	18.6453	11.3135	12.4443	9.50996	16.8212	21.0925	21.7228	8.44668	12.4168	12.4339	176.794	163.41	259.967	656.285	553.836	670.282	183.341	244.328	256.184	731.043	632.137	905.952	3.27473	5.82077	3.51942	6.09059	PF00365	PTHR13697 PTHR13697:SF7	EC:2.7.1.11		K00850	GO:0003872 GO:0005524 GO:0006002 GO:0006096
Vigun02g050900.1	1395	40	2750	68.1157	6.08992	3.64301e-186	1.76136e-183	125.086	89.6189	117.609	116.906	115.11	80.4024	102.698	95.3746	127.503	33.7867	44.7004	42.6306	4303.87	4145	4605.42	2252.22	1926.44	2318.31	2555.25	2275.87	2226.36	2908.09	2269.52	3072.42	5.29584	4.37822	4.43809	6.08992	PF00141	PTHR31388 PTHR31388:SF9	EC:1.11.1.7		K00430	GO:0004601 GO:0006979 GO:0020037 GO:0055114	AT1G68850	Peroxidase superfamily protein
Vigun01g049500.1	3286	96	6476	67.5826	6.07858	5.71709e-117	6.85031e-115	452.154	151.803	296.173	663.725	500.106	535.151	507.292	424.6	662.072	63.7341	98.5065	125.227	19394.1	18801.9	18094.7	8350.15	6946.92	9449.54	9138.24	8453.06	7046.06	5914.14	4845.04	8668.66	5.96662	3.86449	3.95016	6.07858	PF00234	PTHR33076 PTHR33076:SF4				GO:0006869 GO:0008289	AT2G18370	Bifunctional inhibitor/lipid-transfer protein/seed storage 2S albumin superfamily protein
Vigun05g177100.1	289	8	570	67.4247	6.0752	1.05484e-66	3.92841e-65	15.3794	13.7172	15.7768	23.5698	22.5553	16.4263	52.2343	37.5996	44.39	10.7503	6.62229	7.99324	302.141	236.578	307.961	145.977	169.028	207.029	325.406	295.229	234.835	510.268	534.162	665.854	4.23789	3.06103	2.67208	6.0752	PF03171 PF14226	PTHR10209 PTHR10209:SF168	EC:1.14.11.32	KOG0143		GO:0016491 GO:0055114	AT1G17020	senescence-related gene 1
Vigun05g029300.3	49	1	96	67.3761	6.07416	8.97678e-15	5.07886e-14	1.02529	0.914479	0.717125	0.942791	0.77777	0.864541	0.885327	1.83413	0.944468	0.76788	0.827786	2.66441	101.025	103.655	81.9896	23.3073	15.5841	31.7718	111.348	175.328	82.3447	108.194	65.7637	113.07	6.75351	4.77267	6.65417	6.07416	PF00319 PF01486	PTHR11945 PTHR11945:SF196		KOG0014	K09264	GO:0003677 GO:0003700 GO:0005634 GO:0006355 GO:0046983	AT5G15800	K-box region and MADS-box transcription factor family protein
Vigun09g052600.1	64439	1904	126974	66.6975	6.05956	2.19647e-135	3.88029e-133	3449.08	2377.64	3121.65	2377.72	2800.75	2329.07	2382.42	2323.84	3518.14	2024.13	2077.74	1609.31	294754	308732	273148	100592	89735.8	105814	182139	166110	134860	140156	98177.2	142589	6.6142	5.3018	5.8763	6.05956	PF02095					GO:0005199
Vigun06g208900.1	99	3	195	66.088	6.04632	9.92053e-37	1.46674e-35	3.07588	3.65791	5.01988	1.88558	3.88885	3.45817	10.6239	6.41944	9.44468	3.8394	4.13893	0.888138	856.845	893.876	744.906	166.831	221.774	199.855	493.388	392.508	238.901	197.382	195.949	192.637	7.73015	5.99406	5.40818	6.04632	PF00249	PTHR10641 PTHR10641:SF586		KOG0048	K09422	GO:0003677	AT4G21440	MYB-like 102
Vigun09g261400.1	747	22	1472	65.9224	6.0427	3.92296e-104	3.4763e-102	102.529	67.6714	94.6605	60.3386	51.3328	44.9562	73.4822	64.1944	82.1687	25.3401	25.6614	15.9865	1253.46	1310.94	1842.77	1351.82	1241.93	1625.48	1781.57	1788.34	1751.6	1437.23	1395.8	1582.97	4.05654	4.75157	4.59728	6.0427		PTHR33088					AT5G09520	hydroxyproline-rich glycoprotein family protein
Vigun07g025800.1	262	8	515	65.8549	6.04122	8.30005e-45	1.61085e-43	6.15175	12.8027	10.7569	16.0274	15.5554	11.239	7.96794	8.25357	4.72234	3.8394	10.7612	8.88138	746.465	882.9	637.919	193.819	143.853	277.747	406.037	387.983	262.283	532.199	433.504	580.703	6.25381	3.84515	5.65635	6.04122	PF03760	PTHR33493 PTHR33493:SF2				GO:0009790
Vigun03g382000.1	1050	32	2068	65.6205	6.03607	2.49895e-132	4.17385e-130	36.9105	46.6384	36.5734	40.54	33.4441	27.6653	18.5919	18.3413	28.334	26.8758	33.9392	33.7492	1525.67	1312.16	1525.81	1296.62	1053.73	1143.78	1011.73	1167.34	985.087	2049.84	2336.63	1818.88	5.18295	5.10326	5.59932	6.03607	PF01762	PTHR11214 PTHR11214:SF141	EC:2.4.1.134	KOG2287		GO:0006486 GO:0008378 GO:0016020	AT5G57500	Galactosyltransferase family protein
Vigun03g127700.1	414	12	816	65.5306	6.0341	2.17787e-97	1.65344e-95	72.7957	21.9475	46.6131	30.1693	33.4441	10.3745	34.5278	49.5214	20.7783	9.21456	15.7279	12.4339	1759.53	1938.97	2311.71	818.209	696.49	846.564	1261.31	1171.87	1220.94	875.789	793.191	780.319	5.41	4.99613	5.12343	6.0341		PTHR33088
Vigun08g171800.1	271	8	533	65.5099	6.03364	1.20388e-49	2.72396e-48	60.4922	57.6121	40.159	31.1121	34.2219	34.5817	21.2479	9.17063	22.6672	11.5182	5.7945	7.1051	3215.97	2749.92	2710.66	230.62	326.068	297.22	318.686	484.131	214.503	549.744	344.924	704.94	5.77672	3.0953	4.26031	6.03364	PF03171 PF14226	PTHR10209 PTHR10209:SF193	EC:1.14.17.4	KOG0143	K05933	GO:0016491 GO:0055114	AT1G05010	ethylene-forming enzyme
Vigun07g185600.1	431	13	850	65.5032	6.03349	1.91258e-99	1.51462e-97	118.934	54.8687	71.7125	29.2265	39.6663	38.9044	48.693	58.692	41.5566	10.7503	15.7279	12.4339	2065.41	2310.91	2692.66	981.361	824.76	1025.92	1431.21	1296.29	1404.94	842.161	813.323	893.389	4.84762	4.71545	4.79418	6.03349	PF02298	PTHR33021 PTHR33021:SF70				GO:0009055	AT5G07475	Cupredoxin superfamily protein
Vigun05g067700.2	54	2	107	65.3038	6.0291	1.48656e-42	2.67765e-41	16.4047	2.74344	5.737	4.71395	6.22216	1.72908	7.08262	11.0048	8.50021	1.53576	2.48336	0.888138	147.796	148.776	143.982	40.4811	58.7401	58.4191	67.1929	80.3114	71.1621	125.739	87.2376	107.486	4.14597	3.6377	3.03991	6.0291	PF00228	PTHR33479 PTHR33479:SF1				GO:0004867 GO:0005576
Vigun04g137800.1	103	3	203	65.1952	6.02669	1.73506e-42	3.11509e-41	1.02529	0.914479	0.717125	1.88558	2.33331	1.72908	0.885327	0.917063	0.944468	1.53576	2.48336	5.32883	2.80626	2.43895	0.999874	2.4534	4.79511	4.09958	0.959899	1.13115	2.0332	198.844	204.002	206.596	1.23298	0.93198	0.586349	6.02669	PF00560 PF08263 PF13855	PTHR27004 PTHR27004:SF27	EC:2.7.11.1 EC:3.2.1.15	KOG0472		GO:0005515
Vigun09g239900.1	92	3	182	64.9506	6.02127	1.01733e-22	8.50624e-22	12.3035	1.82896	4.30275	10.3707	3.88885	5.18725	3.54131	3.66825	5.66681	0.76788	4.96672	2.66441	175.859	173.166	272.966	307.902	213.383	254.174	70.0726	96.1474	67.0957	150.595	142.264	252.661	5.07636	5.31745	4.17949	6.02127	PF01734	PTHR32176		KOG0513		GO:0006629 GO:0008152	AT2G26560	phospholipase A 2A
Vigun10g122500.1	3273	99	6447	64.8463	6.01895	5.91797e-88	3.64862e-86	139.44	90.5334	116.891	144.247	136.11	80.4024	159.359	99.0428	90.6689	76.788	105.129	116.346	3861.41	3709.65	4708.41	2199.47	2801.55	2255.8	1835.33	2507.75	2522.19	6772.38	5501.34	7067.54	5.14573	4.33023	4.29772	6.01895	PF00168	PTHR32246 PTHR32246:SF20				GO:0005515
Vigun07g128000.1	100	3	196	64.6502	6.01458	3.86535e-52	9.45211e-51	8.20233	5.48687	7.88838	0.942791	0.77777	0.864541	7.96794	11.9218	10.3891	3.07152	2.48336	3.55255	1027.09	986.556	840.894	6.1335	1.19878	3.07469	527.944	402.688	442.222	182.761	178.502	227.535	7.04758	2.00926	5.50272	6.01458
Vigun09g160100.1	27	1	53	64.4449	6.00999	7.56542e-06	2.25133e-05	1.02529	0.914479	0.717125	0.942791	0.77777	0.864541	0.885327	0.917063	0.944468	0.76788	0.827786	0.888138	791.365	807.293	984.876	560.602	269.725	639.535	1387.05	1058.75	235.851	46.7867	29.5266	83.7552	9.92539	9.15124	9.93113	6.00999	PF00195 PF08541	PTHR11877 PTHR11877:SF27	EC:2.3.1.74		K00660	GO:0003824 GO:0008152 GO:0008610 GO:0009058 GO:0016747
Vigun03g032100.1	62	2	122	64.3657	6.00822	1.62171e-10	7.08059e-10	1.02529	0.914479	2.15138	0.942791	0.77777	0.864541	0.885327	0.917063	1.88894	2.30364	2.48336	0.888138	4.6771	4.8779	2.99962	17.1738	10.789	17.4232	8.63909	10.1803	7.11621	156.443	118.106	90.7348	1.61764	4.13396	2.81272	6.00822	PF00432	PTHR11764 PTHR11764:SF19	EC:5.4.99.41		K01853	GO:0003824 GO:0016866
Vigun04g137900.1	56	2	109	63.7472	5.99429	7.47215e-25	6.90328e-24	1.02529	0.914479	0.717125	0.942791	1.55554	2.59362	0.885327	0.917063	0.944468	0.76788	0.827786	3.55255	0.93542	1.21948	0.999874	1.2267	1.19878	1.0249	0.959899	3.39344	3.0498	118.429	95.2903	114.465	0.247793	-0.561467	1.43036	5.99429	PF00560 PF08263 PF13855	PTHR27004 PTHR27004:SF27	EC:2.7.11.1	KOG0472		GO:0005515
Vigun02g127400.1	1652	51	3252	63.6707	5.99256	1.01807e-12	5.11803e-12	6.15175	4.57239	7.17125	13.1991	11.6666	7.78087	26.5598	20.1754	27.3896	48.3765	48.0116	56.8408	31.8043	25.609	44.9943	33.1209	45.5536	40.9958	210.218	252.246	334.462	3354.02	3923.01	2479.15	2.51666	1.87407	3.42642	5.99256	PF00004 PF14363	PTHR23070 PTHR23070:SF12		KOG0743	K08900	GO:0005524
Vigun03g350200.1	571	18	1125	63.6239	5.9915	7.77928e-66	2.82835e-64	35.8852	17.3751	24.3823	37.7116	46.6662	41.498	28.3305	35.7655	45.3344	16.1255	17.3835	19.539	2375.03	2142.62	2986.62	1429.11	1158.02	1458.43	1202.75	1173	1129.44	1111.18	981.087	1282.85	6.59472	5.00626	5.00141	5.9915	PF00005 PF01061 PF08370 PF14510	PTHR19241 PTHR19241:SF280	EC:3.6.3.34			GO:0005524 GO:0016020 GO:0016887	AT2G26910	pleiotropic drug resistance 4
Vigun05g033000.1	376	12	741	63.6236	5.99149	5.6486e-83	3.1259e-81	19.4805	13.7172	21.5138	18.8558	13.9999	12.1036	18.5919	10.0877	25.5006	16.1255	9.93343	8.88138	228.243	181.702	220.972	152.111	151.046	245.975	179.501	222.836	249.067	665.249	802.586	755.193	3.52753	3.61046	3.58772	5.99149	PF02458	PTHR31625 PTHR31625:SF5	EC:2.3.1.115			GO:0016747	AT5G39050	HXXXD-type acyl-transferase family protein
Vigun08g006700.1	53	2	105	63.4687	5.98797	3.62126e-45	7.12336e-44	27.6829	21.033	30.8364	12.2563	19.4443	12.9681	32.7571	33.9313	38.7232	1.53576	1.65557	1.77628	137.507	140.24	112.986	142.297	137.86	122.987	335.965	298.623	385.292	111.118	130.185	73.9838	2.29621	3.17396	3.27429	5.98797		PTHR33670 PTHR33670:SF2
Vigun07g180100.1	1134	35	2232	63.104	5.97966	1.04241e-47	2.22696e-46	55.3658	42.9805	53.7844	24.5126	15.5554	10.3745	49.5783	42.1849	22.6672	42.2334	37.2504	26.6441	1964.38	2668.21	2172.73	515.214	424.368	667.207	851.43	1061.02	776.683	2409.52	1758.17	2529.41	5.48328	4.9934	4.5546	5.97966		PTHR33592 PTHR33592:SF1
Vigun05g223600.1	274	9	539	62.6002	5.9681	8.48865e-09	3.26913e-08	27.6829	10.0593	19.3624	5.65674	6.99993	8.64541	9.7386	17.4242	12.2781	12.2861	9.10565	4.44069	121.605	114.631	103.987	65.0151	59.9389	56.3693	71.9924	154.967	150.457	650.628	300.634	665.854	2.5748	3.0895	3.25839	5.9681	PF01397 PF03936	PTHR31225 PTHR31225:SF13	EC:3.1.7.11		K15086	GO:0000287 GO:0008152 GO:0010333 GO:0016829
Vigun11g103800.1	151	5	297	62.5805	5.96764	5.98554e-86	3.52469e-84	19.4805	6.40135	10.0398	17.913	11.6666	3.45817	11.5093	14.673	9.44468	3.07152	4.96672	6.21697	535.06	448.767	449.943	218.353	216.979	261.348	463.631	372.147	374.109	323.121	257.686	311.29	5.31882	4.39831	5.08576	5.96764	PF04535	PTHR11615 PTHR11615:SF159					AT4G03540	Uncharacterised protein family (UPF0497)
Vigun09g046900.2	647	21	1274	61.8299	5.95023	1.43661e-188	7.19848e-186	144.566	54.8687	86.7722	65.9954	82.4436	52.737	63.7436	68.7797	66.1127	13.054	25.6614	23.0916	2406.84	2551.14	2821.64	1663.41	1311.46	1415.38	1625.11	1830.19	1869.53	1298.33	1234.75	1288.43	4.76457	4.44777	4.74454	5.95023	PF04535	PTHR11615 PTHR11615:SF120					AT5G44550	Uncharacterised protein family (UPF0497)
Vigun11g141200.1	2690	86	5294	61.8108	5.94979	7.4794e-293	2.06125e-289	151.743	156.376	122.628	62.2242	65.3327	87.3187	95.6153	109.131	109.558	80.6274	103.473	72.8273	2132.76	2267.01	1744.78	672.232	592.197	734.85	1236.35	1157.16	1049.13	5472.59	5318.81	5089.52	3.83439	3.21791	3.45328	5.94979		PTHR33604 PTHR33604:SF2					AT5G60700	glycosyltransferase family protein 2
Vigun03g418200.1	4877	156	9599	61.6987	5.94717	2.85804e-45	5.65838e-44	293.233	139.915	248.125	104.65	143.11	97.6932	201.855	158.652	229.506	155.112	196.185	115.458	13030.4	11577.7	9173.84	1430.33	1637.53	1583.46	3834.8	4929.53	4986.43	9094.17	8063.44	11640.6	5.63187	3.75108	4.54262	5.94717	PF00407	PTHR31213 PTHR31213:SF11				GO:0006952 GO:0009607
Vigun08g202400.1	34	1	68	61.2909	5.9376	9.76822e-29	1.06784e-27	1.02529	0.914479	0.717125	4.71395	1.55554	0.864541	2.65598	0.917063	1.88894	0.76788	1.65557	0.888138	294.657	253.651	227.971	66.2418	51.5475	80.9668	79.6716	58.8196	51.8467	54.0972	81.8691	67.0042	8.19069	4.80014	5.12299	5.9376	PF04043	PTHR31890 PTHR31890:SF8				GO:0004857	AT4G24640	Plant invertase/pectin methylesterase inhibitor superfamily protein
Vigun05g169700.1	3368	108	6629	61.1631	5.93459	6.47793e-124	8.88185e-122	78.9475	104.251	70.9954	140.476	172.665	92.5059	189.46	88.9551	134.114	92.1456	93.5398	139.438	2689.33	1865.8	2960.63	4683.54	4852.66	6008.96	2631.08	3180.78	3060.99	6978.53	6189.84	6717.17	4.88592	5.2601	4.42683	5.93459	PF12734	PTHR31568 PTHR31568:SF17					AT3G22240	(1 of 3) PTHR31568:SF16 - GENOMIC DNA, CHROMOSOME 3, P1 CLONE: MMP21
Vigun10g052400.1	26	1	50	60.9488	5.92952	3.84123e-09	1.5223e-08	1.02529	0.914479	0.717125	0.942791	0.77777	0.864541	0.885327	0.917063	0.944468	0.76788	0.827786	0.888138	43.0293	49.9985	46.9941	1.2267	1.19878	1.0249	0.959899	1.13115	1.0166	67.2559	25.5002	58.6286	5.71977	0.416532	0.17804	5.92952	PF00134 PF02984	PTHR10177 PTHR10177:SF215			K18813	GO:0005634	AT5G02110	CYCLIN D7;1
Vigun03g131100.1	632	20	1243	60.8784	5.92786	2.85128e-148	6.6592e-146	76.8969	29.2633	72.4297	390.315	419.996	291.35	30.1011	32.0972	43.4455	19.9649	30.6281	10.6577	531.319	387.793	639.919	3978.19	4380.34	4306.61	318.686	300.885	328.362	1002.99	1367.62	1358.23	3.12593	3.52311	3.16558	5.92786	PF00407	PTHR31213 PTHR31213:SF11				GO:0006952 GO:0009607
Vigun06g001300.1	1083	35	2131	60.6818	5.92319	1.30285e-36	1.91392e-35	49.214	21.9475	25.8165	16.0274	19.4443	12.9681	78.7941	66.9456	21.7228	46.0728	27.3169	31.973	984.997	992.653	900.886	295.635	220.575	374.087	492.428	631.18	803.115	2302.78	1652.15	2438.67	4.89153	4.20002	3.52424	5.92319	PF00155	PTHR11808 PTHR11808:SF55	EC:4.4.1.11	KOG0053	K01761	GO:0003824 GO:0009058 GO:0030170	AT1G64660	methionine gamma-lyase
Vigun06g163400.3	1076	35	2117	60.5762	5.92068	3.93864e-116	4.67866e-114	32.8093	31.0923	34.422	30.1693	29.5553	22.4781	34.5278	37.5996	34.9453	27.6437	37.2504	39.9662	2149.6	2188.96	2064.74	640.338	497.493	787.12	992.536	1071.2	923.074	2177.05	1780.99	2394	6.02513	4.54949	4.80194	5.92068	PF00962	PTHR11409 PTHR11409:SF42	EC:3.5.4.4	KOG1097	K01488	GO:0019239	AT4G04880	adenosine/AMP deaminase family protein
Vigun07g163900.1	209	7	411	60.3882	5.9162	1.00499e-128	1.54729e-126	30.7588	16.4606	12.9083	27.3409	38.1107	28.5299	16.8212	17.4242	20.7783	7.6788	8.27786	4.44069	1243.17	1169.48	1224.85	512.761	413.579	432.506	564.421	472.819	499.151	440.088	343.582	448.09	5.91877	3.85386	4.80335	5.9162	PF00561	PTHR10992 PTHR10992:SF881	EC:3.7.1.9	KOG1454			AT4G24140	alpha/beta-Hydrolases superfamily protein
Vigun03g336600.1	1212	40	2383	59.7889	5.90181	1.8521e-111	1.94817e-109	234.792	96.9347	136.971	145.19	132.221	96.8286	148.735	155.901	153.948	38.394	31.4559	49.7357	4461.95	4285.24	5475.31	2084.16	1595.57	1912.46	2968.97	2664.98	2912.56	2410.98	2164.83	2574.08	4.92337	3.90138	4.22008	5.90181	PF00657	PTHR22835 PTHR22835:SF267	EC:3.1.1.3			GO:0016788	AT1G74460	GDSL-like Lipase/Acylhydrolase superfamily protein
Vigun04g045800.1	435	14	856	59.7374	5.90056	9.84184e-20	7.19446e-19	9.22763	3.65791	4.30275	6.59954	6.99993	13.8327	21.2479	11.0048	33.0564	11.5182	19.0391	12.4339	0.93542	2.43895	1.99975	28.2141	35.9634	10.249	49.9147	7.91802	24.3984	1010.3	834.797	723.086	-1.67733	1.43995	0.332405	5.90056	PF00197	PTHR33107 PTHR33107:SF1				GO:0004866
Vigun03g318700.1	290	10	570	59.3823	5.89196	2.1727e-38	3.39826e-37	49.214	19.204	36.5734	28.2837	24.1109	30.259	26.5598	32.0972	27.3896	4.60728	9.10565	15.0983	907.358	931.679	1054.87	253.927	266.129	283.896	709.365	632.311	404.607	516.116	421.425	773.34	4.78467	3.28196	4.34303	5.89196	PF00067	PTHR24298 PTHR24298:SF179	EC:1.14.13.120	KOG0156		GO:0004497 GO:0005506 GO:0016705 GO:0020037 GO:0055114
Vigun08g081400.1	523	18	1029	58.7538	5.87661	1.74887e-91	1.15859e-89	15.3794	9.14479	9.32263	36.7688	27.222	12.9681	37.1837	25.6778	14.167	16.8934	22.3502	13.3221	446.195	274.382	512.935	673.459	668.918	713.327	288.93	441.147	389.358	1061.47	938.14	1088.82	5.18761	4.7394	3.86123	5.87661	PF00069 PF13947	PTHR27009 PTHR27009:SF19	EC:3.1.4.46	KOG1187		GO:0004672 GO:0004713 GO:0005524 GO:0006468 GO:0030247
Vigun06g153900.1	41	1	81	58.7393	5.87625	9.56987e-35	1.31934e-33	8.20233	4.57239	9.32263	7.54233	13.2221	15.5617	2.65598	4.58532	7.55574	0.76788	2.48336	0.888138	30.8689	15.8532	29.9962	179.098	195.401	153.734	31.6767	39.5901	38.6308	74.5664	77.8428	90.7348	1.7957	3.8621	2.89278	5.87625	PF04526	PTHR23130 PTHR23130:SF80
Vigun01g199500.1	91	3	178	58.6666	5.87447	1.19156e-17	7.8485e-17	7.17704	9.14479	6.45413	10.3707	4.66662	6.05179	4.42664	5.50238	1.88894	3.07152	2.48336	3.55255	195.503	221.945	129.984	74.8287	55.1438	60.4688	92.1503	93.8851	52.8633	213.464	110.054	210.784	4.58709	3.17478	4.33735	5.87447	PF00249	PTHR10641 PTHR10641:SF568		KOG0048	K09422	GO:0003677
Vigun11g122000.1	718	24	1413	58.5051	5.87049	2.77406e-40	4.6531e-39	18.4553	18.2896	14.3425	29.2265	30.333	45.8207	7.96794	17.4242	16.056	27.6437	19.0391	25.756	351.718	267.065	347.956	630.524	453.138	860.912	346.524	487.524	333.445	1305.64	1299.17	1633.23	4.24209	4.20578	4.81596	5.87049	PF11744	PTHR31086 PTHR31086:SF22				GO:0015743	AT1G08440	Aluminium activated malate transporter family protein
Vigun03g272000.1	898	30	1765	58.4861	5.87002	5.38563e-139	1.0236e-136	185.578	69.5004	106.852	88.6223	111.999	93.3705	75.2528	107.296	120.892	23.0364	36.4226	31.0848	6404.82	5812.02	6919.13	1900.16	1774.19	1886.83	3350.05	2724.93	2932.89	1723.8	1542.09	2029.67	5.72443	4.24154	4.8917	5.87002	PF00657	PTHR22835 PTHR22835:SF147	EC:3.1.1.3			GO:0016788	AT2G23540	GDSL-like Lipase/Acylhydrolase superfamily protein
Vigun08g113400.1	422	14	831	58.3657	5.86705	1.95232e-07	6.73225e-07	28.7082	50.2963	21.5138	38.6544	25.6664	21.6135	28.3305	10.0877	9.44468	13.054	19.8669	9.76952	91.6712	93.8996	90.9885	104.27	65.9328	147.585	70.0726	79.1802	60.9961	1073.17	481.82	936.662	1.46013	1.88675	2.13512	5.86705	PF07690	PTHR24064 PTHR24064:SF282			K08176	GO:0016021 GO:0055085
Vigun07g256300.1	7295	249	14342	57.6879	5.8502	4.57625e-45	8.95717e-44	401.914	238.679	376.491	311.121	325.108	350.139	252.318	331.06	395.732	253.401	274.825	217.594	14146.4	15731.2	15627	4596.45	4443.87	5984.37	10415.9	11561.4	7520.82	15735	10040.4	17249.4	5.4835	3.92906	4.91301	5.8502	PF04450	PTHR33321					AT2G15220	Plant basic secretory protein (BSP) family protein
Vigun11g212700.1	1113	38	2187	57.1085	5.83563	5.24123e-91	3.43912e-89	51.2646	14.6317	27.9679	36.7688	28.7775	30.259	25.6745	28.429	26.4451	21.5006	34.767	58.6171	2474.19	1849.94	2681.66	1530.92	1468.5	1849.94	1832.45	1672.97	1467.97	2044	2201.07	2315.83	6.22183	5.66155	5.94823	5.83563	PF01565 PF09265	PTHR13878 PTHR13878:SF53	EC:1.5.99.12		K00279	GO:0003824 GO:0009690 GO:0016491 GO:0016614 GO:0019139 GO:0050660 GO:0055114	AT3G63440	cytokinin oxidase/dehydrogenase 6
Vigun07g140600.1	129	4	254	56.9038	5.83045	4.75022e-70	1.95975e-68	18.4553	8.23031	10.0398	20.7414	10.111	5.18725	6.19729	10.0877	12.2781	1.53576	8.27786	3.55255	434.97	492.668	497.937	398.678	280.514	399.709	387.799	350.655	309.047	219.313	252.318	288.955	5.27863	4.90383	5.19666	5.83045		PTHR34366 PTHR34366:SF3					AT1G56320
Vigun04g022300.1	734	26	1443	56.5791	5.8222	5.66193e-211	4.33436e-208	63.5681	28.3488	46.6131	27.3409	29.5553	30.259	41.6104	33.9313	45.3344	22.2685	23.178	31.0848	1516.32	1390.2	1427.82	907.758	762.423	902.933	788.077	637.966	719.754	1522.03	1371.64	1436.4	4.96754	4.88379	4.14991	5.8222	PF02365	PTHR31744 PTHR31744:SF3				GO:0003677 GO:0006355	AT3G18400	NAC domain containing protein 58
Vigun07g131600.1	94	3	185	55.763	5.80124	1.37662e-21	1.0908e-20	2.05058	1.82896	4.30275	5.65674	13.9999	12.1036	19.4772	20.1754	22.6672	3.07152	3.31114	3.55255	31.8043	34.1453	25.9967	50.2947	95.9023	75.8423	242.854	160.623	195.187	178.374	240.239	135.404	3.49021	2.80552	3.26399	5.80124	PF00182	PTHR22595 PTHR22595:SF35	EC:3.2.1.14	KOG4742		GO:0004568 GO:0005975 GO:0006032 GO:0016998	AT1G02360	Chitinase family protein
Vigun01g136100.1	716	25	1408	55.6918	5.79939	3.45397e-124	4.78332e-122	110.732	47.5529	73.1468	51.8535	66.1105	28.5299	70.8262	56.8579	68.9461	21.5006	22.3502	31.973	3230.01	3507.21	4021.49	1323.61	1108.87	1281.12	1754.7	1565.51	1635.71	1372.9	1338.09	1511.78	5.53878	4.66391	4.65559	5.79939	PF14368	PTHR33044 PTHR33044:SF34
Vigun01g010300.1	47	2	91	55.2418	5.78769	6.7494e-15	3.84153e-14	1.02529	0.914479	1.43425	2.82837	0.77777	2.59362	0.885327	1.83413	3.77787	1.53576	1.65557	1.77628	36.4814	60.9738	32.9958	40.4811	34.7646	67.6431	23.9975	31.6721	25.415	109.656	103.343	61.4205	5.2729	4.52654	3.64151	5.78769	PF07690	PTHR23500 PTHR23500:SF115		KOG0254		GO:0016020 GO:0016021 GO:0022891 GO:0055085	AT5G61520	Major facilitator superfamily protein
Vigun08g104500.1	800	29	1572	55.1425	5.78509	1.46308e-10	6.40726e-10	26.6576	17.3751	22.2309	20.7414	31.8886	19.8845	38.0691	31.1801	17.9449	23.0364	32.2837	30.1967	135.636	117.07	140.982	209.766	201.395	299.27	79.6716	123.295	157.573	1889.01	1048.19	1778.4	2.57076	3.29235	2.04786	5.78509		PTHR33735 PTHR33735:SF1				GO:0000166 GO:0004820 GO:0005524 GO:0005737 GO:0006426
Vigun10g108000.1	341	12	670	54.9555	5.78019	0.00121596	0.00278976	13.3288	15.5461	10.0398	1.88558	6.99993	8.64541	1.77065	11.9218	10.3891	12.2861	8.27786	15.9865	76.7045	64.6322	83.9894	25.7607	44.3548	16.3983	161.263	53.1639	251.101	542.434	1101.88	364.335	2.53363	2.30303	4.27286	5.78019	PF01095 PF04043	PTHR31707 PTHR31707:SF11	EC:3.1.1.11		K01051	GO:0004857 GO:0005618 GO:0030599 GO:0042545	AT2G45220	Plant invertase/pectin methylesterase inhibitor superfamily
Vigun01g056600.1	163	6	320	54.8059	5.77626	1.6014e-51	3.85777e-50	13.3288	8.23031	5.737	5.65674	12.4443	19.0199	7.08262	9.17063	6.61127	4.60728	5.7945	7.1051	1022.41	1004.85	867.89	293.181	220.575	270.572	304.288	248.852	214.503	323.121	213.397	422.964	6.7288	4.40115	5.06925	5.77626	PF00249	PTHR10641 PTHR10641:SF487		KOG0048	K09422	GO:0003677	AT3G12720	myb domain protein 67
Vigun09g103800.1	384	14	754	54.7506	5.7748	7.9664e-84	4.53607e-82	63.5681	29.2633	35.1391	45.254	58.3328	43.2271	39.8397	37.5996	59.5015	9.98244	9.10565	22.2034	4471.31	3971.83	4565.42	1300.3	1057.32	1252.42	1679.82	1516.87	1131.48	690.104	551.61	1019.02	6.66751	4.61996	4.98213	5.7748	PF02458	PTHR31642 PTHR31642:SF43	EC:2.3.1.188		K15400	GO:0016747
Vigun08g118300.1	830	30	1631	53.9542	5.75366	5.92634e-211	4.41416e-208	139.44	73.1583	86.7722	98.0502	108.11	67.4342	85.8767	110.048	102.003	24.5722	31.4559	34.6374	4960.53	4757.17	5485.31	1871.95	1672.3	2001.62	2285.52	2161.62	2086.07	1593.67	1543.43	1754.67	5.66628	4.3413	4.45476	5.75366	PF00067	PTHR24296 PTHR24296:SF26	EC:1.14.14.1 EC:1.14.15.3	KOG0157	K15401	GO:0004497 GO:0005506 GO:0016705 GO:0020037 GO:0055114	AT5G58860	cytochrome P450, family 86, subfamily A, polypeptide 1
Vigun08g086800.1	30	1	59	53.7579	5.74841	3.21987e-13	1.66673e-12	3.07588	0.914479	1.43425	4.71395	2.33331	2.59362	4.42664	1.83413	1.88894	0.76788	1.65557	0.888138	48.6419	47.5596	95.9879	52.7481	31.1682	55.3444	60.4736	55.4262	27.4482	68.718	59.0531	50.2531	5.14687	3.85248	4.13663	5.74841	PF01925	PTHR14255 PTHR14255:SF1				GO:0016021
Vigun04g104800.1	1464	53	2874	53.7492	5.74817	3.80471e-38	5.90726e-37	6.15175	4.57239	10.7569	6.59954	7.7777	6.91633	15.9359	20.1754	25.5006	38.394	56.2895	65.7222	272.207	295.113	269.966	686.952	460.331	809.668	241.895	299.754	379.192	3206.35	2423.86	2991.46	5.28459	6.52205	3.90167	5.74817	PF00153	PTHR24089 PTHR24089:SF395			K15102
Vigun03g207600.1	60	2	118	53.6284	5.74493	1.09125e-11	5.1417e-11	8.20233	8.23031	10.0398	4.71395	4.66662	0.864541	4.42664	7.33651	6.61127	2.30364	1.65557	2.66441	43.0293	65.8517	59.9924	41.7078	27.5719	52.2697	46.0752	27.1475	27.4482	159.367	128.843	67.0042	2.67338	3.56853	2.45388	5.74493	PF00445	PTHR11240 PTHR11240:SF19	EC:3.1.27.1	KOG1642	K01166	GO:0003723 GO:0033897	AT2G02990	ribonuclease 1
Vigun05g076400.1	85	3	166	53.3148	5.73646	5.55789e-22	4.4839e-21	4.10117	1.82896	1.43425	1.88558	2.33331	2.59362	1.77065	4.58532	2.8334	1.53576	2.48336	5.32883	521.964	574.373	359.955	78.5088	67.1316	111.714	249.574	262.426	178.922	188.609	142.264	167.51	7.62752	5.23942	6.23241	5.73646	PF00168	PTHR32246 PTHR32246:SF20				GO:0005515
Vigun10g163800.1	1386	51	2721	52.8874	5.72485	3.67024e-39	5.91856e-38	56.391	42.9805	55.9358	36.7688	59.8883	60.5179	69.0555	77.0333	81.2242	56.8231	51.3227	46.1832	140.313	118.289	117.985	1359.18	1207.17	2026.22	406.037	466.032	592.679	2767.73	2982.18	2412.15	1.27786	4.86886	2.6879	5.72485		PTHR35758 PTHR35758:SF1
Vigun03g247100.4	293	11	575	52.4826	5.71377	7.66489e-18	5.09495e-17	11.2782	8.23031	12.1911	3.77116	2.33331	4.32271	0.885327	2.75119	3.77787	12.2861	9.93343	10.6577	88.8649	79.2659	62.992	24.534	41.9572	37.9211	42.2356	102.934	152.49	685.718	457.662	582.099	2.86612	3.32387	5.32719	5.71377	PF03547	PTHR31651 PTHR31651:SF5		KOG2722		GO:0016021 GO:0055085	AT1G76520	Auxin efflux carrier family protein
Vigun02g026100.1	65	2	128	51.8642	5.69667	3.61744e-30	4.21714e-29	10.2529	4.57239	5.737	2.82837	4.66662	4.32271	5.31196	3.66825	4.72234	2.30364	3.31114	1.77628	770.786	742.661	879.889	84.6423	91.1072	120.938	418.516	274.869	215.519	119.891	148.975	114.465	6.86288	4.64992	6.05161	5.69667	PF00005 PF01061	PTHR19241 PTHR19241:SF303				GO:0005524 GO:0016020 GO:0016887	AT3G25620	ABC-2 type transporter family protein
Vigun01g011400.1	600	23	1177	51.7545	5.69361	2.26193e-13	1.18151e-12	36.9105	45.7239	38.7248	16.0274	18.6665	13.8327	36.2984	33.0143	35.8898	12.2861	24.8336	31.0848	574.348	460.962	573.928	163.151	201.395	284.921	210.218	426.442	200.27	1503.02	731.454	1295.41	3.72902	3.74241	2.99194	5.69361	PF00954 PF01453 PF07714 PF08276	PTHR27002 PTHR27002:SF129	EC:2.7.11.1	KOG1187		GO:0004672 GO:0004674 GO:0004713 GO:0005515 GO:0005524 GO:0006468 GO:0048544	AT4G27290	S-locus lectin protein kinase family protein
Vigun09g093700.1	319	12	625	51.2966	5.68079	2.23493e-122	2.97549e-120	12.3035	3.65791	6.45413	3.77116	13.2221	8.64541	12.3946	7.33651	17.0004	9.98244	13.2446	13.3221	1121.57	1137.77	1039.87	350.836	267.328	299.27	742.002	738.638	650.625	517.578	616.032	741.233	7.20148	5.16121	5.85855	5.68079
Vigun08g064833.1	43	2	84	51.2861	5.6805	9.30261e-08	3.29737e-07	7.17704	9.14479	10.7569	246.068	500.106	325.932	200.969	143.062	309.785	1.53576	2.48336	0.888138	3.74168	4.8779	33.9957	197.499	350.043	112.739	40.3158	42.9836	177.905	49.7109	185.212	16.751	0.654212	-0.699297	-1.32371	5.6805	PF01357 PF03330	PTHR31692 PTHR31692:SF10				GO:0005576
Vigun04g104700.1	36	1	71	51.0536	5.67394	6.62864e-09	2.57548e-08	1.02529	0.914479	0.717125	0.942791	0.77777	0.864541	1.77065	2.75119	0.944468	0.76788	1.65557	1.77628	8.41878	2.43895	5.99924	14.7204	9.59023	22.5477	3.8396	4.52458	12.1992	92.1114	48.3162	73.9838	2.66553	4.18001	1.91144	5.67394
Vigun02g174400.1	6667	257	13077	50.9002	5.6696	1.15337e-35	1.64523e-34	522.899	263.37	448.92	490.251	252.775	229.103	276.222	221.012	180.393	274.133	290.553	206.048	15986.3	17326.3	13137.3	1664.63	1759.81	2168.68	6193.27	6636.43	5924.75	14765.6	9052.58	15412.4	5.23287	2.52443	4.7906	5.6696	PF00314	PTHR31048 PTHR31048:SF36					AT4G11650	osmotin 34
Vigun06g064700.1	283	11	555	50.5221	5.65884	5.60792e-67	2.11711e-65	24.607	9.14479	12.9083	25.4554	26.4442	24.2072	13.2799	10.0877	9.44468	8.44668	17.3835	7.1051	478.935	465.84	480.939	142.297	99.4986	166.033	191.02	242.065	137.241	567.289	465.715	630.956	4.93335	2.42187	4.11948	5.65884	PF03552	PTHR13301 PTHR13301:SF54	EC:2.4.1.12			GO:0016020 GO:0016760 GO:0030244	AT1G55850	cellulose synthase like E1
Vigun01g154700.1	766	30	1502	50.4603	5.65708	1.52106e-222	1.3973e-219	134.313	45.7239	103.266	102.764	111.221	90.7769	84.9914	72.448	72.724	23.8043	27.3169	38.1899	3312.32	3385.26	3418.57	2116.06	1738.23	1959.6	2093.54	1948.96	1807.52	1592.21	1328.7	1585.76	5.15817	4.25375	4.66771	5.65708	PF00005 PF01061	PTHR19241 PTHR19241:SF258				GO:0005524 GO:0016020 GO:0016887	AT3G53510	ABC-2 type transporter family protein
Vigun08g138600.1	2145	84	4206	50.3496	5.65391	4.44111e-267	9.41482e-264	58.4416	31.0923	38.0076	83.9084	86.3325	55.3307	74.3675	51.3555	77.4464	88.3062	76.1563	86.1494	1398.45	1229.23	1388.82	1315.02	1439.73	1392.83	1576.15	1932	1927.48	4336.55	4360.54	3921.14	4.9769	4.20062	4.74169	5.65391	PF03168	PTHR31852 PTHR31852:SF1					AT1G65690	Late embryogenesis abundant (LEA) hydroxyproline-rich glycoprotein family
Vigun07g189800.1	2352	92	4613	50.1837	5.64915	2.5407e-108	2.51867e-106	68.6945	68.5859	55.2186	62.2242	71.5548	59.6534	54.8903	22.9266	55.7236	80.6274	113.407	81.7087	4483.47	3641.35	4434.44	3385.69	3700.63	4731.94	5537.66	5240.6	4308.36	4336.55	4685.33	4815.92	6.02776	5.93305	6.81985	5.64915
Vigun04g087600.1	34	1	67	50.0123	5.64421	3.95502e-09	1.56469e-08	1.02529	0.914479	1.43425	7.54233	2.33331	1.72908	5.31196	3.66825	3.77787	2.30364	0.827786	0.888138	349.847	419.5	400.949	1313.8	848.735	1041.29	1814.21	811.032	1199.59	21.9313	128.843	50.2531	8.43819	8.10894	8.22784	5.64421	PF00011	PTHR11527 PTHR11527:SF126			K13993
Vigun07g266900.1	90	4	177	49.4805	5.62879	1.6045e-47	3.41983e-46	1.02529	0.914479	2.15138	4.71395	3.11108	0.864541	5.31196	2.75119	2.8334	3.07152	4.96672	2.66441	27.1272	15.8532	30.9961	73.602	56.3426	64.5684	40.3158	59.9507	74.2119	169.602	178.502	181.47	4.17649	4.48444	4.0011	5.62879	PF07714	PTHR27005 PTHR27005:SF28	EC:2.7.11.1	KOG1187		GO:0004672 GO:0004713 GO:0005524 GO:0006468
Vigun07g170100.1	4710	187	9233	49.4161	5.62691	1.16825e-134	2.0377e-132	163.021	145.402	157.768	459.139	544.439	346.681	472.765	400.757	442.011	132.075	189.563	238.909	3233.75	2470.66	4606.42	7714.72	6595.68	7863	4653.59	5529.04	5752.95	9228.68	8899.58	9571.82	4.46709	4.03752	3.59853	5.62691	PF08392 PF08541	PTHR31561 PTHR31561:SF25	EC:2.3.1.119 EC:2.3.1.199		K15397	GO:0003824 GO:0006633 GO:0008152 GO:0008610 GO:0016020 GO:0016747	AT5G43760	3-ketoacyl-CoA synthase 20
Vigun03g360900.1	576	23	1130	49.3365	5.62458	2.00279e-176	8.11689e-174	69.7198	53.9542	69.5612	59.3958	42.7774	37.1753	34.5278	43.102	38.7232	27.6437	21.5224	19.539	2474.19	2363.34	2694.66	1077.04	921.861	1061.79	1210.43	937.72	955.605	1181.37	1080.4	1127.9	5.28464	4.45709	4.73744	5.62458	PF03006	PTHR20855 PTHR20855:SF32		KOG0748	K07297	GO:0016021	AT5G20270	heptahelical transmembrane protein1
Vigun01g096100.1	802	32	1572	48.9845	5.61425	4.25812e-122	5.6418e-120	14.3541	21.9475	18.6453	41.4828	34.2219	19.8845	27.4451	20.1754	36.8342	39.1619	33.1114	23.9797	898.939	826.805	818.897	592.496	456.735	545.245	386.839	519.196	414.773	1728.18	1406.54	1580.18	5.53328	4.06009	3.9671	5.61425	PF01554	PTHR11206 PTHR11206:SF102		KOG1347	K03327	GO:0006855 GO:0015238 GO:0015297 GO:0016020 GO:0055085	AT1G33110	MATE efflux family protein
Vigun07g160600.1	12135	487	23783	48.7931	5.6086	5.17039e-42	9.13988e-41	558.784	303.607	428.124	902.251	738.104	651.864	294.814	382.415	537.402	489.14	552.133	420.977	6072.75	6097.38	7854.01	4392.82	5027.68	6902.67	9921.52	12415.5	13349	25623	18840.6	26884	3.95572	2.8321	4.87677	5.6086	PF07883	PTHR31238 PTHR31238:SF42				GO:0030145 GO:0045735	AT5G39160	RmlC-like cupins superfamily protein
Vigun03g229500.1	69	3	135	48.528	5.60074	4.46305e-19	3.17576e-18	4.10117	3.65791	5.01988	71.6521	66.8882	66.5697	5.31196	8.25357	2.8334	1.53576	4.13893	2.66441	15.9021	18.2921	43.9944	18.4005	20.3792	28.6971	19.198	23.7541	21.3486	173.988	130.185	100.506	2.61319	-1.60393	1.97123	5.60074	PF00847	PTHR32467 PTHR32467:SF33			K09285	GO:0003677 GO:0003700 GO:0006355 GO:0007275
Vigun08g098400.1	4455	180	8730	48.3959	5.59681	4.9799e-22	4.0223e-21	215.311	181.067	146.294	202.7	433.996	336.307	514.375	452.112	546.847	175.845	178.802	186.509	1632.31	1709.7	1708.78	3720.58	5249.45	2729.3	3526.67	2595.98	4254.48	7820.69	11209.4	7159.67	3.21836	3.58784	2.7776	5.59681	PF05742	PTHR17985 PTHR17985:SF13		KOG2342			AT4G38260	Protein of unknown function (DUF833)
Vigun04g154860.1	48	2	93	48.2476	5.59239	2.72176e-20	2.03829e-19	1.02529	0.914479	0.717125	0.942791	0.77777	0.864541	0.885327	0.917063	0.944468	2.30364	0.827786	2.66441	0.93542	1.21948	0.999874	1.2267	1.19878	1.0249	0.959899	1.13115	1.0166	97.9597	99.3166	82.3593	0.247793	0.416532	0.17804	5.59239	PF00560 PF13855	PTHR27004 PTHR27004:SF44		KOG0472		GO:0005515
Vigun06g064800.1	431	18	843	47.4988	5.56982	2.7765e-159	8.31714e-157	14.3541	21.9475	16.4939	37.7116	66.1105	58.7888	14.1652	19.2583	15.1115	19.197	19.8669	14.2102	289.045	254.87	321.959	1112.62	1069.31	1198.1	183.341	266.95	285.665	817.306	896.534	816.613	4.03567	4.37754	3.92252	5.56982	PF03552	PTHR13301 PTHR13301:SF54	EC:2.4.1.12			GO:0016020 GO:0016760 GO:0030244	AT1G55850	cellulose synthase like E1
Vigun03g156200.1	2552	105	4998	47.4333	5.56783	1.8484e-34	2.50936e-33	34.8599	33.8357	35.1391	143.304	244.22	121.9	186.804	125.638	135.059	77.5559	102.645	135.885	564.058	269.504	870.89	3618.77	5031.27	3057.26	1127.88	1609.62	2264.99	4772.25	5470.47	4750.32	4.03695	4.5224	3.48268	5.56783	PF00282	PTHR11999 PTHR11999:SF105	EC:4.1.1.15		K01580	GO:0003824 GO:0004351 GO:0006536 GO:0016831 GO:0019752 GO:0030170
Vigun08g155000.1	87	4	170	47.3895	5.5665	6.55824e-07	2.1622e-06	2.05058	2.74344	5.01988	4.71395	3.88885	4.32271	6.19729	6.41944	5.66681	3.07152	4.13893	3.55255	92.6066	117.07	78.99	73.602	87.5108	58.4191	142.065	84.836	55.9131	254.403	204.002	51.649	4.87843	4.08614	3.95124	5.5665	PF00011	PTHR11527 PTHR11527:SF158			K13993
Vigun10g197300.1	189	8	370	47.3885	5.56646	7.33741e-32	9.11685e-31	17.43	20.1185	14.3425	1.88558	8.55547	3.45817	7.96794	4.58532	6.61127	4.60728	9.93343	8.88138	371.362	380.476	550.93	679.592	558.631	660.033	196.779	147.049	136.225	478.102	395.924	235.91	4.64995	7.09353	4.64668	5.56646	PF00012	PTHR19375 PTHR19375:SF229			K03283		AT1G16030	heat shock protein 70B
Vigun01g088800.1	894	37	1752	47.3224	5.56445	4.64061e-37	6.93927e-36	35.8852	21.9475	21.5138	19.7986	6.99993	13.8327	23.9038	19.2583	20.7783	36.8583	42.2171	31.973	785.753	846.316	729.908	421.985	397.994	416.108	375.321	550.868	466.62	2067.39	1372.99	1814.7	4.89569	4.92705	4.44512	5.56445	PF02458	PTHR31642 PTHR31642:SF57			K13065	GO:0016747
Vigun01g122000.1	2774	115	5433	47.1293	5.55855	9.41648e-57	2.66848e-55	133.288	102.422	101.115	98.0502	122.888	80.4024	75.2528	60.5262	68.0017	112.878	129.962	103.024	1566.83	1345.08	1517.81	629.297	473.517	830.166	907.105	1084.77	1034.9	5871.74	4603.46	5825.17	3.71715	2.68136	3.89269	5.55855	PF00560 PF08263	PTHR27000 PTHR27000:SF136				GO:0005515	AT5G06860	polygalacturonase inhibiting protein 1
Vigun05g076300.1	60	2	117	46.9167	5.55203	5.77604e-32	7.19955e-31	5.12646	2.74344	4.30275	4.71395	3.88885	1.72908	1.77065	0.917063	1.88894	1.53576	4.13893	1.77628	387.264	448.767	335.958	87.0957	92.3059	91.2157	230.376	210.393	176.889	96.4976	163.738	89.3389	6.58917	4.71108	7.07637	5.55203	PF00168	PTHR32246 PTHR32246:SF20				GO:0005515
Vigun06g222300.1	58	2	113	46.6849	5.54488	1.54158e-20	1.16619e-19	9.22763	6.40135	2.15138	4.71395	5.44439	5.18725	2.65598	4.58532	3.77787	3.8394	1.65557	1.77628	415.327	486.571	416.947	149.657	91.1072	103.514	406.037	297.491	191.121	99.4218	106.027	134.008	6.21285	4.48768	6.34324	5.54488	PF04674	PTHR31279 PTHR31279:SF12
Vigun03g084100.1	39	2	76	46.5208	5.53981	4.20331e-28	4.46738e-27	20.5058	17.3751	10.0398	162.16	183.554	136.598	30.1011	16.5071	40.6121	1.53576	2.48336	0.888138	43.0293	26.8285	46.9941	231.846	292.502	210.104	56.634	80.3114	87.4277	70.1801	60.3953	97.7144	1.28596	0.606704	1.36316	5.53981	PF00069 PF08263 PF13855	PTHR27000 PTHR27000:SF66	EC:2.7.11.1	KOG1187		GO:0004672 GO:0004713 GO:0005515 GO:0005524 GO:0006468
Vigun01g208000.1	170	7	333	45.7924	5.51704	3.24619e-35	4.55739e-34	12.3035	6.40135	15.0596	10.3707	15.5554	9.50996	14.1652	8.25357	18.8894	4.60728	7.45007	9.76952	2714.59	2496.27	2764.65	575.323	484.306	750.224	2321.04	1623.19	1414.09	190.071	457.662	351.772	7.88393	5.67451	7.01921	5.51704	PF01501	PTHR11183 PTHR11183:SF59	EC:2.4.1.123	KOG1950	K18819	GO:0016757	AT2G47180	galactinol synthase 1
Vigun05g264700.1	187	8	366	45.6779	5.51342	3.23543e-109	3.27813e-107	42.037	18.2896	29.4021	28.2837	31.1108	24.2072	20.3625	13.7559	19.8338	8.44668	5.7945	9.76952	702.501	725.588	714.91	328.756	284.11	326.942	365.722	291.836	348.694	336.28	355.661	404.817	4.57792	3.49076	4.22116	5.51342	PF00168 PF06398	PTHR10024 PTHR10024:SF243				GO:0005515	AT5G12970	Calcium-dependent lipid-binding (CaLB domain) plant phosphoribosyltransferase family protein
Vigun07g225200.1	1598	69	3128	45.4391	5.50586	1.24491e-22	1.03745e-21	10.2529	10.0593	3.58563	23.5698	28.7775	12.9681	23.9038	21.0925	28.334	46.0728	65.3951	95.0308	237.597	73.1685	299.962	620.711	715.671	503.224	503.947	693.393	1091.83	3485.61	2478.89	3418.61	4.67558	4.81583	4.96427	5.50586	PF00067	PTHR24282 PTHR24282:SF15		KOG0157		GO:0004497 GO:0005506 GO:0016705 GO:0020037 GO:0055114	AT5G52400	cytochrome P450, family 715, subfamily A, polypeptide 1
Vigun10g130900.1	115	5	225	45.3841	5.50412	3.413e-69	1.38322e-67	20.5058	10.9737	20.0795	15.0847	20.9998	16.4263	20.3625	10.0877	9.44468	4.60728	5.7945	4.44069	406.908	425.597	447.943	239.207	184.612	231.626	358.042	281.655	255.167	200.306	206.686	266.621	4.63428	3.64179	4.48739	5.50412	PF00067	PTHR24296 PTHR24296:SF9	EC:1.14.14.1	KOG0157	K15398	GO:0004497 GO:0005506 GO:0016705 GO:0020037 GO:0055114	AT2G45970	cytochrome P450, family 86, subfamily A, polypeptide 8
Vigun09g158800.1	2273	98	4449	45.3683	5.50361	2.26059e-248	3.46109e-245	7.17704	13.7172	10.0398	7.54233	5.44439	7.78087	100.927	60.5262	62.3349	82.1632	88.5731	123.451	85.1232	25.609	145.982	299.315	191.805	346.415	569.22	824.606	856.995	4462.28	4365.91	4518.59	3.0529	5.33374	3.33024	5.50361	PF07645 PF07714 PF13947	PTHR27005 PTHR27005:SF32	EC:2.7.11.1	KOG1187		GO:0004672 GO:0004713 GO:0005509 GO:0005515 GO:0005524 GO:0006468 GO:0030247	AT1G21240	wall associated kinase 3
Vigun03g052900.1	880	38	1723	45.3376	5.50264	1.81399e-180	8.19537e-178	44.0875	42.066	47.3303	74.4805	69.9993	51.0079	31.8718	45.8532	50.0568	43.0013	37.2504	33.7492	627.667	678.028	763.904	1135.92	1042.94	1161.21	671.929	785.015	709.588	1814.45	1818.57	1535.51	3.95461	4.09473	4.08363	5.50264	PF00847	PTHR31190				GO:0003677 GO:0003700 GO:0006355
Vigun06g178900.1	4111	177	8044	45.3217	5.50213	1.03607e-27	1.07788e-26	7.17704	10.0593	13.6254	53.7391	31.8886	17.2908	99.1566	64.1944	77.4464	119.789	174.663	238.021	175.859	89.0217	271.966	3301.05	2346.01	4492.12	959.899	1427.51	1495.42	9253.54	6930.69	7948.37	4.12062	6.6223	4.01122	5.50213	PF06200 PF09425	PTHR33077 PTHR33077:SF17					AT1G30135	jasmonate-zim-domain protein 8
Vigun04g060500.1	269	12	526	45.1435	5.49645	4.57592e-25	4.2705e-24	19.4805	6.40135	6.45413	15.0847	12.4443	12.9681	7.08262	4.58532	2.8334	16.1255	9.93343	8.88138	165.569	164.629	102.987	130.03	171.425	144.51	142.065	211.524	186.038	562.903	393.24	621.184	3.74377	3.46104	5.21771	5.49645	PF03634	PTHR31072 PTHR31072:SF5					AT3G02150	plastid transcription factor 1
Vigun09g234400.1	333	14	652	45.117	5.4956	3.56873e-08	1.30855e-07	14.3541	16.4606	4.30275	20.7414	13.9999	6.05179	25.6745	15.5901	28.334	14.5897	7.45007	21.3153	38.3522	31.7064	35.9955	184.005	215.78	193.705	125.747	117.639	161.64	612.614	926.061	417.38	1.59454	3.86283	2.54088	5.4956							AT5G43066
Vigun04g059300.1	139	6	272	44.9986	5.49181	5.94351e-36	8.55338e-35	29.7335	13.7172	25.0994	49.9679	27.9997	14.6972	62.8582	32.0972	41.5566	3.8394	10.7612	3.55255	286.239	269.504	304.961	198.726	161.835	204.979	156.464	205.869	161.64	266.1	363.714	187.053	3.65029	2.60953	1.94046	5.49181	PF00201	PTHR11926 PTHR11926:SF289	EC:2.4.1.203			GO:0005509 GO:0008152 GO:0016758
Vigun03g084800.1	7932	345	15518	44.9578	5.4905	6.84518e-122	8.98316e-120	695.148	524.911	666.927	773.088	650.994	663.968	617.958	580.501	862.299	329.421	426.31	279.763	14859.1	13748.4	14067.2	6690.43	8647.99	10132.1	15904.6	16964.9	14083	17404.7	13179.6	15969.3	4.49923	3.6086	4.50995	5.4905	PF02298	PTHR33021 PTHR33021:SF9				GO:0009055	AT2G02850	plantacyanin
Vigun04g020700.1	142	6	278	44.925	5.48945	5.18671e-19	3.67456e-18	3.07588	2.74344	7.88838	3.77116	5.44439	2.59362	1.77065	0.917063	3.77787	8.44668	7.45007	2.66441	1640.73	1646.29	1625.79	195.045	145.052	219.328	1096.2	891.343	351.744	173.988	253.66	406.213	8.48542	5.56597	8.49907	5.48945	PF00257					GO:0006950 GO:0009415
Vigun03g405100.1	549	24	1073	44.6207	5.47964	2.18876e-91	1.44652e-89	5.12646	2.74344	4.30275	24.5126	25.6664	19.0199	11.5093	7.33651	15.1115	20.7328	25.6614	25.756	163.699	124.387	179.977	572.869	570.619	738.95	196.779	334.819	272.449	1081.94	1002.56	1134.88	5.26499	4.76571	4.56549	5.47964	PF03106	PTHR31429 PTHR31429:SF5				GO:0003700 GO:0005524 GO:0006355 GO:0043565
Vigun09g009600.1	94	4	185	43.9299	5.45713	1.00568e-22	8.41646e-22	2.05058	1.82896	0.717125	9.42791	7.7777	4.32271	6.19729	4.58532	3.77787	3.07152	3.31114	6.21697	369.491	471.937	542.931	715.166	579.01	859.888	266.852	134.606	177.905	124.277	261.713	167.51	8.23442	6.64468	5.31434	5.45713	PF00407	PTHR31213 PTHR31213:SF11				GO:0006952 GO:0009607
Vigun05g113700.1	431	19	842	43.6683	5.44851	9.11099e-14	4.86985e-13	28.7082	27.4344	20.7966	17.913	13.9999	13.8327	15.0506	14.673	13.2225	14.5897	28.1447	15.0983	390.07	331.697	403.949	224.486	246.948	295.17	138.225	185.508	154.523	1077.56	514.031	933.87	3.87098	4.06678	3.47719	5.44851
Vigun05g229250.1	43	2	84	43.5674	5.44518	2.13693e-27	2.18765e-26	1.02529	1.82896	0.717125	0.942791	2.33331	2.59362	1.77065	0.917063	0.944468	2.30364	0.827786	2.66441	62.6732	52.4375	78.99	11.0403	15.5841	18.4481	48.9549	66.7376	30.498	77.4905	91.2639	83.7552	5.76418	2.94088	5.33087	5.44518	PF03552	PTHR13301 PTHR13301:SF53	EC:2.4.1.12			GO:0016020 GO:0016760 GO:0030244
Vigun07g002200.1	715	32	1397	43.2482	5.43457	4.36097e-130	6.94705e-128	89.2004	46.6384	71.7125	72.5949	70.7771	57.9243	52.2343	65.1115	63.2793	27.6437	36.4226	32.8611	2477.93	2476.76	2905.63	1199.71	907.475	1199.13	1255.55	1075.72	1032.87	1358.28	1359.56	1474.09	5.24305	4.03783	4.21917	5.43457	PF08392 PF08541	PTHR31561 PTHR31561:SF25	EC:2.3.1.119 EC:2.3.1.199		K15397	GO:0003824 GO:0006633 GO:0008152 GO:0008610 GO:0016020 GO:0016747	AT5G43760	3-ketoacyl-CoA synthase 20
Vigun10g072700.1	20071	912	39230	43.0035	5.42638	1.64428e-92	1.12443e-90	824.335	879.728	700.631	1276.54	1286.43	728.808	1265.13	932.653	1090.86	781.702	1007.42	947.643	9618.93	5677.88	11637.5	18022.7	19371.1	21476.7	11552.4	14544.3	15843.7	43105.2	35736.5	38848.5	3.48552	4.1606	3.67277	5.42638	PF06521	PTHR33649 PTHR33649:SF4					AT3G54040	PAR1 protein
Vigun09g276200.1	447	20	873	42.9612	5.42496	8.84089e-18	5.8611e-17	25.6323	15.5461	22.2309	20.7414	18.6665	8.64541	22.1332	26.5948	34.9453	22.2685	17.3835	21.3153	175.859	129.264	179.977	226.94	219.376	249.05	160.303	216.049	275.499	1013.23	609.321	996.687	2.93552	3.85506	2.9617	5.42496	PF05278	PTHR21704 PTHR21704:SF19				GO:0006355 GO:0043401	AT4G35110	Arabidopsis phospholipase-like protein (PEARLI 4) family
Vigun03g049500.1	227	10	444	42.9058	5.4231	6.75861e-53	1.70568e-51	5.12646	1.82896	2.15138	4.71395	4.66662	7.78087	21.2479	8.25357	13.2225	11.5182	12.4168	7.1051	134.701	92.6802	144.982	171.738	197.798	202.929	271.651	315.59	417.823	456.171	477.794	397.837	5.35362	5.05995	4.5561	5.4231	PF02519	PTHR31374 PTHR31374:SF10			K14488	GO:0009733
Vigun04g083400.1	99	4	193	42.8993	5.42288	3.38866e-44	6.44056e-43	1.02529	1.82896	3.58563	1.88558	2.33331	1.72908	0.885327	0.917063	1.88894	3.07152	3.31114	7.1051	717.467	798.757	631.92	132.484	124.673	128.112	310.047	234.147	223.652	235.396	178.502	164.719	8.38184	6.01732	7.70054	5.42288		PTHR33595 PTHR33595:SF3					AT3G27250	(1 of 6) PTHR33595:SF3 - EMB
Vigun02g026500.1	340	16	664	42.7555	5.41804	8.75992e-101	7.18496e-99	56.391	22.862	37.2905	36.7688	34.9997	33.7171	39.8397	25.6778	31.1674	12.2861	16.5557	17.7628	978.45	1158.5	964.878	609.67	474.716	620.062	887.907	728.458	703.488	690.104	693.874	608.621	4.73418	4.01419	4.5846	5.41804	PF04759	PTHR31696 PTHR31696:SF2					AT3G25640	Protein of unknown function, DUF617
Vigun05g001100.1	30	1	58	42.3756	5.40516	4.9837e-17	3.18594e-16	5.12646	2.74344	2.8685	3.77116	2.33331	2.59362	0.885327	1.83413	0.944468	1.53576	0.827786	1.77628	17.773	18.2921	9.99874	8.5869	13.1866	9.22406	15.3584	27.1475	12.1992	59.9455	44.2899	71.1919	2.10086	1.83338	3.90022	5.40516	PF03083	PTHR10791 PTHR10791:SF34		KOG1623	K15382		AT5G13170	senescence-associated gene 29
Vigun11g084500.1	533	25	1042	42.2579	5.40115	5.9608e-113	6.46747e-111	94.3268	29.2633	96.0948	20.7414	21.7776	27.6653	17.7065	23.8436	21.7228	14.5897	26.4892	32.8611	3372.19	3414.53	3452.56	1040.24	778.007	1075.12	1496.48	1120.97	1106.06	833.389	998.535	1292.62	5.54254	5.36546	5.87893	5.40115	PF00112 PF08246	PTHR12411 PTHR12411:SF339	EC:3.4.22.33	KOG1543		GO:0006508 GO:0008234
Vigun05g060700.1	517	24	1011	42.0642	5.39452	4.78352e-16	2.90436e-15	6.15175	7.31583	10.0398	3.77116	3.88885	2.59362	29.2158	11.0048	5.66681	31.4831	15.7279	24.8679	173.053	184.141	190.976	65.0151	74.3243	73.7925	173.742	236.41	360.893	1121.42	743.533	1166.99	4.54344	4.37754	4.07065	5.39452	PF00155	PTHR11751 PTHR11751:SF284	EC:4.4.1.14		K01762	GO:0003824 GO:0009058 GO:0030170	AT3G61510	ACC synthase 1
Vigun08g121000.1	124	6	242	41.9251	5.38974	2.50687e-47	5.28642e-46	8.20233	12.8027	5.01988	1.88558	3.88885	5.18725	5.31196	3.66825	3.77787	6.91092	3.31114	7.1051	174.924	159.751	146.981	46.6146	47.9511	68.668	126.707	132.344	92.5107	282.182	199.975	244.286	4.21004	3.8964	4.78429	5.38974	PF03171 PF14226	PTHR10209 PTHR10209:SF206		KOG0143		GO:0005506 GO:0016491 GO:0055114	AT5G58660	2-oxoglutarate (2OG) and Fe(II)-dependent oxygenase superfamily protein
Vigun10g195300.2	1199	56	2342	41.8913	5.38858	1.28198e-57	3.71504e-56	29.7335	41.1515	45.1789	28.2837	26.4442	25.9362	44.2664	34.8484	45.3344	31.4831	68.7062	67.4985	1024.29	781.684	1210.85	2604.29	1835.33	2892.26	1514.72	1613.01	1505.59	2172.66	2442.65	2409.36	4.70004	6.50611	5.21842	5.38858	PF01073	PTHR10366 PTHR10366:SF404	EC:1.2.1.44	KOG1502	K09753	GO:0003854 GO:0006694 GO:0016616 GO:0055114	AT1G15950	cinnamoyl coa reductase 1
Vigun10g156400.1	106	5	207	41.8482	5.38709	1.41469e-24	1.28842e-23	9.22763	0.914479	2.15138	2.82837	6.22216	5.18725	11.5093	8.25357	6.61127	4.60728	5.7945	4.44069	169.311	170.727	121.985	40.4811	53.945	53.2946	84.4711	125.557	68.1123	184.223	174.475	262.433	5.232	3.37508	3.39862	5.38709	PF13639	PTHR14155 PTHR14155:SF99				GO:0003723 GO:0005515 GO:0008270	AT3G60966	RING/U-box superfamily protein
Vigun07g008600.1	614	29	1200	41.7224	5.38275	1.71786e-14	9.55062e-14	13.3288	2.74344	5.01988	80.1372	48.9995	57.9243	77.9088	60.5262	90.6689	19.9649	40.5615	25.756	390.07	239.017	541.932	1240.19	967.414	1710.55	2154.01	1821.15	1218.9	1070.25	759.638	1770.03	5.79492	4.3886	4.50279	5.38275
Vigun03g095800.1	1025	48	2002	41.65	5.38024	1.57996e-89	1.00328e-87	87.1498	40.2371	58.8043	14.1419	21.7776	13.8327	85.8767	87.121	110.503	43.0013	49.6672	51.512	2958.73	2977.96	2635.67	642.791	575.414	748.174	1988.91	1878.83	1523.89	2127.33	1603.83	2273.95	5.52484	5.30464	4.2493	5.38024	PF00043 PF13417	PTHR11260 PTHR11260:SF233	EC:2.5.1.18	KOG0406	K00799	GO:0005515
Vigun11g123200.1	140	7	274	41.6127	5.37895	5.69995e-21	4.39153e-20	6.15175	6.40135	7.17125	15.0847	17.1109	11.239	6.19729	12.8389	2.8334	5.37516	9.93343	4.44069	118.798	35.3648	233.97	536.068	551.438	577.016	23.9975	57.6885	77.2617	328.969	171.791	321.062	4.2985	5.26012	2.86155	5.37895	PF04844	PTHR33057 PTHR33057:SF17
Vigun11g012500.1	204	10	398	41.4094	5.37189	1.18908e-74	5.51679e-73	12.3035	5.48687	11.474	10.3707	13.2221	5.18725	15.0506	10.0877	12.2781	7.6788	14.0724	7.1051	1134.66	941.435	1005.87	127.577	134.263	113.763	285.09	311.065	301.931	413.77	327.476	453.674	6.71856	3.70607	4.58511	5.37189	PF05678	PTHR33624 PTHR33624:SF5
Vigun03g397200.1	1675	79	3270	41.1535	5.36294	1.98838e-49	4.47694e-48	32.8093	33.8357	48.7645	23.5698	26.4442	30.259	29.2158	27.5119	29.2785	71.4129	85.262	81.7087	62.6732	59.7543	66.9915	778.955	468.722	826.066	138.225	194.557	320.229	3475.38	3441.19	2893.74	0.714818	4.69118	2.9246	5.36294	PF00724	PTHR22893 PTHR22893:SF67	EC:1.3.1.42	KOG0134	K05894	GO:0003824 GO:0010181 GO:0016491 GO:0055114	AT2G06050	oxophytodienoate-reductase 3
Vigun10g065300.1	931	44	1817	41.0976	5.36098	2.22926e-09	9.01222e-09	12.3035	6.40135	14.3425	13.1991	8.55547	3.45817	74.3675	48.6043	20.7783	66.8056	34.767	31.0848	123.475	134.142	142.982	80.9622	101.896	120.938	154.544	308.803	370.043	2155.11	1228.04	2068.75	3.59955	3.59088	2.53543	5.36098	PF01040	PTHR11048 PTHR11048:SF26	EC:2.5.1.36		K09833	GO:0004659 GO:0016021
Vigun01g008000.1	1541	73	3008	40.9646	5.35631	8.54621e-74	3.91237e-72	27.6829	38.4081	43.0275	63.167	66.1105	21.6135	40.7251	41.2678	26.4451	79.0917	73.673	67.4985	644.505	315.844	852.892	571.643	683.304	624.162	127.667	375.541	510.334	2978.27	2984.87	3059.86	4.0546	3.63847	3.22446	5.35631	PF00150	PTHR10551 PTHR10551:SF13	EC:3.2.1.58			GO:0004553 GO:0005975 GO:0007015 GO:0051015
Vigun11g072700.1	4267	204	8330	40.9303	5.3551	1.90029e-30	2.24475e-29	475.735	383.167	352.109	232.869	251.22	287.892	355.016	269.617	249.339	191.97	215.224	203.384	9136.25	8515.6	8749.9	1351.82	1439.73	2456.68	2466.94	3439.82	2681.79	9133.65	5575.15	10282.3	4.44635	2.76519	3.29676	5.3551	PF00232	PTHR10353 PTHR10353:SF46	EC:3.2.1.21		K01188	GO:0004553 GO:0005975	AT5G54570	beta glucosidase 41
Vigun05g210900.1	369	18	720	40.8994	5.35401	7.00307e-145	1.50779e-142	54.3405	29.2633	39.4419	33.9405	31.1108	21.6135	23.9038	27.5119	34.9453	17.6612	17.3835	17.7628	506.062	445.109	498.937	475.96	445.946	470.427	644.092	717.147	716.704	779.292	732.796	647.707	3.55889	4.00591	4.58863	5.35401	PF13639	PTHR14155 PTHR14155:SF179			K19038	GO:0005515 GO:0008270	AT2G42350	RING/U-box superfamily protein
Vigun06g149300.1	1564	75	3052	40.7243	5.34782	1.81571e-207	1.28306e-204	2.05058	0.914479	0.717125	0.942791	0.77777	0.864541	0.885327	1.83413	0.944468	39.9298	82.7786	102.136	2.80626	3.65843	1.99975	6.1335	2.39756	3.07469	4.7995	3.39344	5.08301	2935.87	3085.53	3135.24	1.20085	2.16655	1.85735	5.34782	PF07714 PF13947	PTHR27005 PTHR27005:SF7	EC:2.7.11.1	KOG1187		GO:0004672 GO:0004713 GO:0005524 GO:0006468 GO:0030247	AT1G79680	WALL ASSOCIATED KINASE (WAK)-LIKE 10
Vigun08g028100.1	444	21	866	40.6983	5.3469	2.32722e-72	1.00212e-70	41.0117	59.4411	40.159	35.826	48.2217	24.2072	23.9038	23.8436	52.8902	19.197	20.6947	23.9797	720.274	504.863	715.91	414.625	507.083	638.51	572.1	699.048	639.442	950.356	822.718	826.385	3.78704	3.84924	4.24678	5.3469							AT5G43066
Vigun07g267000.1	620	30	1210	40.647	5.34508	1.19697e-39	1.97293e-38	6.15175	7.31583	5.737	16.9702	20.9998	15.5617	15.9359	12.8389	8.50021	13.054	26.4892	49.7357	137.507	32.9258	247.969	961.733	1203.57	884.485	98.8696	273.737	341.578	1282.25	1076.38	1270.29	4.44536	5.83217	4.26002	5.34508	PF07714	PTHR27005 PTHR27005:SF28	EC:2.7.11.1	KOG1187		GO:0004672 GO:0004713 GO:0005524 GO:0006468	AT1G67000	Protein kinase superfamily protein
Vigun06g000201.1	143	7	279	40.5599	5.34198	1.41035e-49	3.18328e-48	9.22763	4.57239	7.17125	3.77116	0.77777	0.864541	7.08262	8.25357	2.8334	6.91092	6.62229	7.1051	19.6438	25.609	12.9984	26.9874	14.3853	51.2448	44.1554	75.7868	59.9795	263.175	308.687	265.225	1.47387	4.09666	3.30777	5.34198	PF00010 PF14215	PTHR11514 PTHR11514:SF40				GO:0046983
Vigun06g182900.1	971	47	1896	40.1847	5.32857	2.9684e-18	2.0204e-17	88.1751	80.4741	70.2783	78.2516	74.6659	76.0796	129.258	84.3698	85.9466	33.7867	57.1172	50.6239	1549.99	1763.36	1334.83	512.761	514.276	724.601	1089.49	1573.42	971.871	2068.85	1109.93	2508.47	4.28202	2.9353	3.60088	5.32857	PF04520	PTHR33083 PTHR33083:SF7					AT2G34340	Protein of unknown function, DUF584
Vigun07g228000.1	45	2	88	39.9514	5.32017	3.11942e-23	2.67438e-22	12.3035	6.40135	7.88838	3.77116	3.88885	3.45817	1.77065	2.75119	2.8334	1.53576	3.31114	1.77628	214.211	321.942	264.967	147.204	111.486	183.456	142.065	107.459	118.942	73.1043	97.9745	93.5266	4.91289	5.31353	5.64662	5.32017		PTHR35472
Vigun02g203400.1	118	6	230	39.8821	5.31767	5.8471e-67	2.20438e-65	5.12646	4.57239	2.8685	7.54233	7.7777	7.78087	10.6239	8.25357	1.88894	3.8394	9.93343	3.55255	143.119	142.679	131.983	143.524	145.052	145.535	146.865	153.836	144.357	252.941	216.081	221.951	5.055	4.23204	4.42167	5.31767
Vigun10g138200.1	57	3	110	39.7476	5.3128	4.32792e-45	8.48315e-44	5.12646	4.57239	11.474	8.48512	4.66662	4.32271	8.85327	10.0877	4.72234	2.30364	2.48336	3.55255	291.851	246.334	271.966	202.406	204.991	159.884	226.536	174.197	193.154	114.043	77.8428	139.592	5.2579	5.02074	4.64946	5.3128	PF03106	PTHR31221 PTHR31221:SF7				GO:0003700 GO:0006355 GO:0043565	AT5G41570	WRKY DNA-binding protein 24
Vigun09g158700.1	692	34	1351	39.6978	5.31099	4.47896e-116	5.29767e-114	4.10117	0.914479	5.737	3.77116	5.44439	2.59362	45.1517	21.0925	21.7228	36.8583	31.4559	33.7492	8.41878	3.65843	15.998	177.872	80.3182	215.228	155.504	298.623	256.184	1350.97	1367.62	1333.1	1.3846	5.32513	3.01342	5.31099	PF07645 PF07714 PF13947	PTHR27005 PTHR27005:SF32	EC:2.7.11.1	KOG1187		GO:0004672 GO:0004713 GO:0005509 GO:0005515 GO:0005524 GO:0006468 GO:0030247	AT1G21240	wall associated kinase 3
Vigun05g285500.1	331	16	645	39.6722	5.31006	1.3722e-44	2.64636e-43	8.20233	6.40135	8.6055	27.3409	34.2219	14.6972	32.7571	20.1754	25.5006	7.6788	20.6947	20.4272	192.697	134.142	193.976	407.265	299.695	507.323	233.255	277.131	247.034	741.277	595.9	598.85	4.488	3.99303	3.27156	5.31006	PF00704 PF07714 PF08276	PTHR27002 PTHR27002:SF5	EC:2.7.11.1 EC:3.2.1.14	KOG1187		GO:0004553 GO:0004672 GO:0004713 GO:0005524 GO:0005975 GO:0006468
Vigun07g267480.1	34	2	66	39.5758	5.30655	1.13657e-20	8.636e-20	1.02529	0.914479	1.43425	1.88558	6.22216	2.59362	3.54131	1.83413	0.944468	1.53576	1.65557	1.77628	9.3542	1.21948	10.9986	115.31	121.077	85.0663	17.2782	28.2787	43.7139	74.5664	55.0268	67.0042	2.67664	4.90874	3.82021	5.30655		PTHR27005 PTHR27005:SF28
Vigun03g421400.1	6443	320	12567	39.2707	5.29538	2.46485e-40	4.13696e-39	419.344	406.943	425.972	346.947	266.775	321.609	436.466	467.702	580.848	314.063	374.159	271.77	89924.8	84771.9	71158	30230.8	27334.5	38047.2	75243.6	66363.2	46650.8	9760.88	13631.9	14306.8	7.61713	6.67558	6.98609	5.29538	PF03242	PTHR33509 PTHR33509:SF5				GO:0006950	AT4G15910	drought-induced 21
Vigun06g160200.1	34	2	66	39.0872	5.28862	4.14453e-21	3.21281e-20	4.10117	0.914479	1.43425	2.82837	6.99993	6.91633	7.96794	3.66825	3.77787	1.53576	0.827786	2.66441	8.41878	14.6337	14.9981	14.7204	21.578	19.473	25.9173	44.1147	43.7139	54.0972	68.448	73.9838	2.56057	1.73583	2.88349	5.28862	PF14476	PTHR33358 PTHR33358:SF2					AT4G04480	(1 of 2) PF14476 - Petal formation-expressed (Chloroplast_duf)
Vigun10g084400.1	28	1	55	38.753	5.27624	2.92501e-18	1.99333e-17	1.02529	0.914479	0.717125	1.88558	0.77777	0.864541	0.885327	0.917063	0.944468	0.76788	0.827786	2.66441	166.505	173.166	164.979	143.524	83.9145	140.411	186.22	117.639	111.826	38.0142	68.448	58.6286	7.5694	6.70416	7.24157	5.27624	PF01161	PTHR30289			K06910		AT5G01300	PEBP (phosphatidylethanolamine-binding protein) family protein
Vigun03g156100.1	229	12	446	38.4632	5.26541	3.708e-31	4.48984e-30	4.10117	3.65791	6.45413	18.8558	30.333	20.749	19.4772	19.2583	19.8338	9.98244	13.2446	11.5458	49.5773	18.2921	61.9922	366.783	486.704	313.618	112.308	211.524	262.283	422.543	472.425	442.507	3.19167	4.06072	3.32297	5.26541	PF00282	PTHR11999 PTHR11999:SF105	EC:4.1.1.15		K01580	GO:0003824 GO:0004351 GO:0006536 GO:0016831 GO:0019752 GO:0030170
Vigun03g033800.1	213	11	416	38.1462	5.25347	1.06366e-97	8.12007e-96	7.17704	5.48687	7.88838	38.6544	22.5553	38.0398	18.5919	19.2583	17.0004	4.60728	16.5557	11.5458	474.258	403.646	441.944	675.912	673.713	649.784	756.4	705.835	829.547	304.114	453.635	489.968	6.00493	4.33237	5.38482	5.25347	PF03083	PTHR10791 PTHR10791:SF41		KOG1623	K15382		AT4G10850	Nodulin MtN3 family protein
Vigun11g043100.2	177	9	346	37.9565	5.24628	3.37264e-35	4.73011e-34	30.7588	6.40135	12.9083	37.7116	40.444	37.1753	21.2479	23.8436	18.8894	7.6788	10.7612	8.88138	355.46	476.815	345.956	529.935	421.97	637.485	106.549	139.131	149.44	369.908	281.845	385.274	4.55658	3.78462	2.62658	5.24628	PF07714 PF11721	PTHR27006 PTHR27006:SF44	EC:2.7.11.1	KOG1187		GO:0004672 GO:0004713 GO:0005515 GO:0005524 GO:0006468	AT1G56140	Leucine-rich repeat transmembrane protein kinase
Vigun05g174900.1	440	23	858	37.7757	5.23939	3.03767e-38	4.72699e-37	7.17704	7.31583	14.3425	32.0549	22.5553	25.9362	30.1011	30.2631	34.9453	13.8218	22.3502	31.973	18.7084	8.53633	30.9961	325.076	333.26	485.801	140.145	220.573	238.901	932.811	909.955	731.462	1.01419	3.82829	2.65336	5.23939
Vigun03g284300.1	448	23	874	37.7203	5.23727	6.5398e-69	2.63495e-67	41.0117	38.4081	38.0076	74.4805	74.6659	76.0796	36.2984	24.7607	11.3336	19.9649	27.3169	22.2034	2969.02	3191.37	2726.66	2205.61	2232.13	2413.63	2501.5	1729.52	1620.46	714.96	994.509	911.536	6.24186	4.92695	6.33681	5.23727	PF10714	PTHR33922 PTHR33922:SF4					AT2G23110	Late embryogenesis abundant protein, group 6
Vigun10g162000.1	96	5	188	37.6658	5.23518	3.51304e-44	6.67236e-43	1.02529	0.914479	2.15138	1.88558	1.55554	4.32271	7.08262	4.58532	6.61127	4.60728	4.13893	6.21697	7.48336	3.65843	7.99899	65.0151	45.5536	74.8174	16.3183	39.5901	62.0127	187.147	185.212	191.241	2.22607	4.57762	2.68955	5.23518	PF00069 PF00560 PF08263 PF13855	PTHR27008	EC:2.7.11.1	KOG1187		GO:0004672 GO:0004713 GO:0005515 GO:0005524 GO:0006468
Vigun03g001500.1	99	5	193	37.2817	5.2204	2.26986e-18	1.55687e-17	18.4553	13.7172	8.6055	0.942791	2.33331	4.32271	15.0506	8.25357	24.5562	6.91092	4.13893	4.44069	1.87084	4.8779	1.99975	6.1335	10.789	10.249	10.5589	9.04917	4.0664	219.313	153.001	205.2	-2.22068	1.83825	-1.0155	5.2204	PF00149	PTHR10161 PTHR10161:SF14	EC:3.1.3.2	KOG2679		GO:0003993 GO:0016787
Vigun03g039200.1	242	13	471	37.1616	5.21574	6.68381e-41	1.14481e-39	27.6829	18.2896	28.685	30.1693	28.7775	30.259	22.1332	33.0143	17.9449	6.91092	11.589	19.539	1829.68	1771.9	1779.78	750.741	722.863	917.282	1464.81	1169.61	779.733	369.908	429.477	614.205	6.17154	4.74426	5.54566	5.21574	PF03018	PTHR21495 PTHR21495:SF70					AT1G64160	Disease resistance-responsive (dirigent-like protein) family protein
Vigun03g078800.1	1588	84	3092	36.9146	5.20612	1.29831e-19	9.41828e-19	99.4533	108.823	68.1269	128.22	115.888	80.4024	139.882	87.121	110.503	59.8947	91.8843	99.4715	570.606	414.622	684.914	1084.4	1164.01	1271.9	448.273	647.016	813.281	3487.07	2187.65	3600.08	2.59512	3.43937	2.49951	5.20612		PTHR34046 PTHR34046:SF1				GO:0006952
Vigun01g050400.1	807	43	1571	36.7783	5.20078	2.05652e-40	3.46428e-39	31.784	20.1185	25.8165	20.7414	17.1109	12.1036	37.1837	17.4242	37.7787	26.8758	48.0116	53.2883	121.605	109.753	149.981	306.675	185.811	207.029	201.579	306.541	358.86	1345.12	1656.17	1712.79	2.29473	3.80763	3.23024	5.20078	PF13417 PF14497	PTHR11260 PTHR11260:SF317	EC:2.5.1.18	KOG0406	K00799	GO:0005515	AT1G78380	glutathione S-transferase TAU 19
Vigun06g136000.1	1343	72	2614	36.3399	5.18348	1.83494e-26	1.80604e-25	109.706	36.5791	61.6728	63.167	83.9992	72.6215	78.7941	71.5309	61.3904	55.2874	100.99	59.5052	2560.25	2508.46	2914.63	650.151	902.68	829.141	1570.39	2413.87	1202.64	2823.29	1848.09	3170.13	5.26263	3.43797	4.61467	5.18348	PF01565 PF08031	PTHR32448 PTHR32448:SF25	EC:1.3.3.8			GO:0003824 GO:0016491 GO:0016614 GO:0050660 GO:0055114	AT1G30700	FAD-binding Berberine family protein
Vigun08g045300.1	37	2	72	36.3377	5.1834	3.10034e-08	1.14319e-07	6.15175	6.40135	8.6055	1.88558	1.55554	0.864541	3.54131	0.917063	0.944468	0.76788	1.65557	3.55255	31.8043	42.6817	18.9976	31.8942	26.3731	33.8216	22.0777	22.6229	28.4648	55.5592	112.738	48.8572	2.14347	4.41872	3.75937	5.1834	PF03106	PTHR31429				GO:0003700 GO:0006355 GO:0043565
Vigun02g196100.2	78	4	152	36.2938	5.18165	4.82782e-47	1.00415e-45	3.07588	9.14479	1.43425	21.6842	18.6665	6.05179	7.96794	3.66825	4.72234	2.30364	4.96672	5.32883	411.585	360.965	466.941	249.02	255.34	229.577	203.499	188.901	195.187	127.201	123.475	206.596	6.50418	3.98338	5.16669	5.18165	PF00069 PF00954 PF01453	PTHR27002 PTHR27002:SF73	EC:2.7.11.1	KOG1187		GO:0004672 GO:0004674 GO:0004713 GO:0005524 GO:0006468 GO:0048544
Vigun07g276900.1	125	7	243	36.0922	5.17362	5.38334e-83	2.9851e-81	29.7335	7.31583	12.1911	26.3981	20.222	20.749	8.85327	19.2583	17.9449	9.98244	5.7945	4.44069	1129.05	1125.58	1026.87	434.252	350.043	427.382	389.719	371.016	288.715	229.547	198.633	301.519	6.05837	4.16877	4.51008	5.17362	PF00249	PTHR31314 PTHR31314:SF10				GO:0003677	AT1G14600	Homeodomain-like superfamily protein
Vigun04g126400.1	789	43	1536	35.9753	5.16893	2.70017e-12	1.32458e-11	140.465	28.3488	117.609	58.453	52.8884	25.9362	61.0876	45.8532	33.0564	49.1443	50.495	28.4204	628.602	581.69	747.906	491.907	563.426	683.605	266.852	402.688	284.648	1929.95	879.086	1797.94	2.77331	3.66304	2.76888	5.16893	PF04863 PF04864	PTHR11751 PTHR11751:SF126	EC:4.4.1.4			GO:0003824 GO:0016846	AT1G34060	Pyridoxal phosphate (PLP)-dependent transferases superfamily protein
Vigun10g065400.1	5903	320	11486	35.8689	5.16466	9.63723e-12	4.55718e-11	90.2257	71.3293	96.0948	50.9107	72.3326	37.1753	120.404	88.0381	129.392	254.936	406.443	299.302	1395.65	1309.72	1451.82	1009.57	1041.74	1296.49	964.699	1558.72	1797.35	13806.5	8196.31	12455.8	4.01212	4.3833	3.6769	5.16466	PF01040	PTHR11048 PTHR11048:SF26	EC:2.5.1.36		K09833	GO:0004659 GO:0016021
Vigun03g108700.1	40	2	78	35.8454	5.16372	1.90568e-22	1.57951e-21	5.12646	6.40135	2.8685	5.65674	3.88885	1.72908	9.7386	3.66825	2.8334	2.30364	3.31114	0.888138	68.2857	87.8023	55.9929	84.6423	74.3243	109.664	143.985	121.033	95.5605	61.4076	69.7901	101.902	3.88084	4.57446	4.47267	5.16372	PF04535	PTHR11615 PTHR11615:SF129
Vigun07g210500.1	182	10	354	35.7209	5.1587	7.98201e-92	5.35222e-90	41.0117	7.31583	20.0795	45.254	41.2218	48.4143	23.0185	30.2631	23.6117	6.91092	15.7279	7.1051	972.837	1098.75	1135.86	885.678	689.298	867.062	696.887	602.901	605.894	327.507	365.056	369.919	5.55113	4.17823	4.63131	5.1587	PF00067	PTHR24298 PTHR24298:SF132	EC:1.14.13.152	KOG0156		GO:0004497 GO:0005506 GO:0016705 GO:0020037 GO:0055114
Vigun03g032200.1	31	2	60	35.551	5.15182	1.68027e-23	1.4594e-22	7.17704	1.82896	2.8685	23.5698	17.8887	20.749	11.5093	13.7559	25.5006	0.76788	1.65557	2.66441	25.2563	41.4622	56.9928	60.1083	59.9389	63.5435	62.3934	65.6065	47.7803	57.0213	44.2899	79.5674	3.38104	1.56133	1.79184	5.15182	PF00067	PTHR24286 PTHR24286:SF66		KOG0157		GO:0004497 GO:0005506 GO:0016705 GO:0020037 GO:0055114	AT5G36110	cytochrome P450, family 716, subfamily A, polypeptide 1
Vigun07g050200.1	203	11	394	35.5084	5.15009	2.73385e-80	1.42693e-78	23.5817	13.7172	11.474	27.3409	27.9997	30.259	23.9038	29.346	22.6672	8.44668	12.4168	12.4339	1158.99	1028.02	1211.85	663.645	579.01	715.377	667.13	591.589	494.068	404.998	318.082	459.258	6.12282	4.51566	4.52908	5.15009	PF03348	PTHR10383 PTHR10383:SF23		KOG2592		GO:0016020	AT2G33205	Serinc-domain containing serine and sphingolipid biosynthesis protein
Vigun01g050300.1	2842	156	5529	35.4706	5.14855	6.96646e-87	4.20107e-85	47.1634	62.1845	39.4419	132.933	95.6657	94.235	123.946	87.121	102.947	152.808	164.729	150.095	564.058	578.031	824.896	1575.08	1168.81	1383.61	744.882	1230.69	1484.24	5266.43	5365.78	5954.99	3.72464	3.6764	3.46179	5.14855	PF02798 PF13410	PTHR11260 PTHR11260:SF195	EC:2.5.1.18	KOG0406		GO:0005515
Vigun05g194400.1	115	6	224	35.4427	5.14742	1.56498e-43	2.90237e-42	10.2529	5.48687	7.88838	2.82837	3.88885	8.64541	7.08262	5.50238	5.66681	4.60728	9.93343	4.44069	35.546	36.5843	16.9979	88.3224	62.3365	95.3153	41.2757	91.6228	58.9629	244.168	208.028	220.555	1.91537	4.00101	3.39395	5.14742	PF01221	PTHR11886 PTHR11886:SF49	EC:3.6.4.2	KOG3430	K10418	GO:0005875 GO:0007017
Vigun03g283200.1	517	29	1005	35.2182	5.13825	1.09869e-39	1.81419e-38	77.9222	42.066	58.8043	62.2242	68.4438	56.1952	50.4637	52.2726	38.7232	25.3401	25.6614	34.6374	405.037	379.257	463.941	428.119	352.441	299.27	455.952	874.376	759.401	1084.87	889.823	1041.36	2.80353	2.53075	3.88486	5.13825	PF03321	PTHR31901 PTHR31901:SF7			K14487
Vigun07g127950.1	30	2	58	35.1082	5.13373	2.10635e-26	2.06875e-25	4.10117	0.914479	0.717125	4.71395	1.55554	0.864541	4.42664	3.66825	5.66681	1.53576	1.65557	1.77628	145.926	130.484	157.98	38.0277	34.7646	47.1452	86.3909	101.803	87.4277	65.7938	41.6056	67.0042	6.24361	4.07142	4.32396	5.13373
Vigun07g182100.1	160	9	310	34.8894	5.12472	6.9187e-49	1.53151e-47	15.3794	7.31583	15.7768	10.3707	10.111	13.8327	2.65598	10.0877	22.6672	6.91092	9.10565	10.6577	602.411	579.251	601.924	261.287	273.321	286.971	468.431	459.245	328.362	285.107	228.16	417.38	5.53483	4.58152	5.14854	5.12472	PF00330	PTHR11670	EC:4.2.1.33		K01703	GO:0008152 GO:0008652 GO:0016836 GO:0051539
Vigun09g159100.1	365	20	711	34.8852	5.12454	1.12853e-104	1.02306e-102	3.07588	2.74344	5.737	13.1991	10.111	16.4263	21.2479	11.9218	9.44468	15.3576	18.2113	27.5323	6.54794	2.43895	14.9981	35.5743	22.7768	40.9958	94.0701	151.574	152.49	719.346	708.638	703.544	1.05345	1.32202	3.22384	5.12454	PF07645 PF07714 PF13947	PTHR27005 PTHR27005:SF32	EC:2.7.11.1	KOG1187		GO:0004672 GO:0004713 GO:0005509 GO:0005515 GO:0005524 GO:0006468 GO:0030247	AT1G21240	wall associated kinase 3
Vigun07g194200.1	53	3	104	34.86	5.1235	1.11435e-15	6.6243e-15	15.3794	5.48687	15.0596	10.3707	6.22216	5.18725	14.1652	16.5071	9.44468	3.8394	3.31114	1.77628	253.499	241.456	437.945	217.126	153.444	196.78	207.338	220.573	259.233	77.4905	124.817	108.882	4.69863	4.70316	4.09833	5.1235	PF00657	PTHR22835 PTHR22835:SF224				GO:0016788
Vigun01g026700.1	73	4	142	34.8534	5.12323	4.91455e-35	6.85772e-34	6.15175	1.82896	7.17125	4.71395	1.55554	3.45817	1.77065	5.50238	5.66681	4.60728	4.96672	2.66441	45.8356	40.2427	47.9939	95.6827	123.474	132.212	46.0752	62.213	56.9297	138.898	171.791	115.861	3.14543	5.17475	3.67448	5.12323	PF05678	PTHR33624 PTHR33624:SF5
Vigun08g161200.1	6488	366	12611	34.4766	5.10755	8.44002e-28	8.83062e-27	397.813	380.423	327.009	142.361	162.554	153.024	282.419	265.031	290.896	310.992	384.921	401.438	298.399	358.526	320.959	1970.08	1396.58	2997.82	278.371	573.491	684.173	14517	11111.4	12204.5	-0.176631	3.79681	0.873592	5.10755	PF03171 PF14226	PTHR10209 PTHR10209:SF134	EC:1.14.11.23	KOG0143		GO:0005506 GO:0016491 GO:0055114	AT5G05600	2-oxoglutarate (2OG) and Fe(II)-dependent oxygenase superfamily protein
Vigun03g250900.1	471	27	916	34.1487	5.09376	1.10713e-154	2.93379e-152	58.4416	46.6384	59.5214	52.7963	41.2218	39.7689	24.7892	39.4337	39.6676	26.1079	33.9392	20.4272	710.919	651.2	686.913	474.733	454.337	572.917	911.904	909.441	797.015	834.851	919.35	993.895	3.63789	3.48886	4.65553	5.09376	PF03018	PTHR21495 PTHR21495:SF60
Vigun03g410300.1	4920	281	9560	34.067	5.0903	1.55149e-177	6.54729e-175	118.934	136.257	89.6407	221.556	262.886	141.785	323.144	217.344	165.282	203.488	270.686	367.689	4329.12	4177.92	3994.5	3559.89	2921.42	4153.9	3951.9	4030.27	4077.59	10379.3	9299.53	9000.89	5.18007	4.08602	4.09486	5.0903	PF00249	PTHR10641 PTHR10641:SF594		KOG0048	K09422	GO:0003677	AT3G06490	myb domain protein 108
Vigun07g271900.1	49	3	95	34.0128	5.08801	4.01395e-05	0.000110576	3.07588	6.40135	9.32263	2.82837	5.44439	5.18725	2.65598	3.66825	2.8334	1.53576	3.31114	3.55255	255.37	408.524	137.983	44.1612	44.3548	68.668	60.4736	52.0327	37.6142	121.353	79.1849	85.1511	5.41459	3.5457	4.035	5.08801	PF12695	PTHR23024 PTHR23024:SF194	EC:3.1.1.1	KOG1515			AT5G16080	carboxyesterase 17
Vigun03g388100.1	3171	183	6158	33.6063	5.07066	1.27287e-73	5.79817e-72	28.7082	34.7502	33.7049	122.563	148.554	80.4024	331.112	253.109	245.562	138.986	201.152	209.601	978.45	435.353	1448.82	4293.45	3737.79	5043.51	1750.86	2652.54	2639.1	5985.78	6137.5	6351.44	4.88078	5.21704	3.08528	5.07066	PF00010	PTHR31945 PTHR31945:SF9				GO:0046983	AT5G57150	basic helix-loop-helix (bHLH) DNA-binding superfamily protein
Vigun02g098200.1	33	2	64	33.117	5.0495	5.3253e-08	1.92295e-07	5.12646	0.914479	2.8685	4.71395	12.4443	5.18725	27.4451	8.25357	14.167	2.30364	0.827786	2.66441	14.9667	18.2921	26.9966	109.176	136.661	59.444	37.4361	52.0327	77.2617	45.3246	103.343	43.2735	2.75769	3.77208	1.7414	5.0495	PF00485	PTHR10285 PTHR10285:SF74	EC:2.7.1.19	KOG4203	K00855	GO:0005524 GO:0005975 GO:0008152 GO:0008974 GO:0016301	AT1G32060	phosphoribulokinase
Vigun09g235300.1	2994	176	5813	33.0985	5.04869	1.56077e-05	4.496e-05	171.224	78.6452	68.1269	72.5949	139.999	99.4223	555.1	402.591	237.061	197.345	194.53	134.997	687.534	443.889	669.915	383.957	474.716	743.049	397.398	781.622	726.87	7652.56	3186.19	6599.91	2.50199	2.35993	0.673753	5.04869	PF01112	PTHR10188 PTHR10188:SF13	EC:3.5.1.1	KOG1592	K13051	GO:0016787	AT3G16150	N-terminal nucleophile aminohydrolases (Ntn hydrolases) superfamily protein
Vigun05g091300.1	104	6	203	33.0825	5.048	5.36971e-34	7.16976e-33	10.2529	7.31583	7.88838	16.9702	11.6666	8.64541	5.31196	14.673	5.66681	5.37516	4.13893	8.88138	71.0919	60.9738	74.9905	123.897	127.071	153.734	37.4361	61.0819	62.0127	228.085	154.343	226.139	3.02388	3.4403	2.64572	5.048	PF04525	PTHR31087 PTHR31087:SF11
Vigun08g002200.3	1336	79	2594	33.0224	5.04537	9.56723e-38	1.46317e-36	104.58	71.3293	83.1865	142.361	125.221	148.701	78.7941	125.638	112.392	70.645	87.7453	77.268	1975.61	1954.82	2471.69	585.136	544.245	851.688	1023.25	1049.7	769.567	2802.82	1986.33	2992.85	4.62699	2.25064	3.16542	5.04537	PF00128 PF07821	PTHR10357 PTHR10357:SF118	EC:3.2.1.1	KOG0471	K01176	GO:0003824 GO:0004556 GO:0005509 GO:0005975 GO:0043169	AT1G76130	alpha-amylase-like 2
Vigun09g196800.1	137	8	266	32.9844	5.04371	8.48395e-14	4.54439e-13	70.7451	20.1185	66.6927	150.847	111.221	99.4223	63.7436	53.1897	98.2246	5.37516	9.93343	8.88138	1496.67	1656.05	1971.75	1434.01	1297.08	1869.41	2341.19	2025.88	886.476	160.829	161.054	476.009	5.02346	3.66976	4.60983	5.04371	PF03181	PTHR31236 PTHR31236:SF2					AT5G25610	BURP domain-containing protein
Vigun04g107600.1	554	33	1075	32.9391	5.04173	3.25803e-61	1.02732e-59	39.9864	31.0923	44.4618	56.5674	50.5551	41.498	49.5783	68.7797	47.2234	36.0904	28.9725	32.8611	469.581	329.258	515.935	403.585	249.346	409.958	896.546	1033.87	1143.68	1146.27	922.034	1157.22	3.50835	2.83829	4.21455	5.04173	PF00067	PTHR24298 PTHR24298:SF61	EC:1.14.13.89		K13260	GO:0004497 GO:0005506 GO:0016705 GO:0020037 GO:0055114	AT4G37370	cytochrome P450, family 81, subfamily D, polypeptide 8
Vigun01g061100.1	4342	257	8427	32.7673	5.03418	5.72617e-94	4.10957e-92	118.934	92.3623	110.437	160.274	174.998	145.243	247.892	199.003	221.95	241.114	253.303	277.099	1198.27	662.175	1935.76	5834.19	6044.24	5908.52	2082.02	3263.36	3840.72	8610.22	7969.49	8700.77	3.56062	5.21009	3.77971	5.03418	PF00069	PTHR27006 PTHR27006:SF22	EC:2.7.11.1	KOG1187	K04733	GO:0004672 GO:0004713 GO:0005524 GO:0006468	AT1G16670	Protein kinase superfamily protein
Vigun07g129200.1	1543	92	2995	32.7219	5.03219	1.42666e-36	2.09134e-35	61.5175	63.099	48.0474	125.391	172.665	77.8087	39.8397	21.0925	42.501	76.0202	90.2287	108.353	248.822	71.9491	364.954	2530.68	2148.21	2640.13	112.308	205.869	222.636	3291.15	2392.99	3301.35	1.98966	4.28337	2.38643	5.03219	PF00141	PTHR31235 PTHR31235:SF68	EC:1.11.1.7		K00430	GO:0004601 GO:0006979 GO:0020037 GO:0055114
Vigun01g051400.1	414	25	804	32.6652	5.02968	2.29194e-126	3.32439e-124	26.6576	22.862	20.0795	32.9977	28.7775	20.749	38.9544	19.2583	29.2785	18.4291	31.4559	23.9797	955.064	913.387	1064.87	609.67	607.781	512.448	654.651	623.262	546.931	695.953	838.823	878.034	5.39732	4.38973	4.38249	5.02968	PF00043 PF02798	PTHR11260 PTHR11260:SF317	EC:2.5.1.18	KOG0406	K00799	GO:0005515
Vigun03g374900.1	38	2	73	32.5616	5.0251	1.12764e-33	1.4862e-32	19.4805	9.14479	10.0398	5.65674	11.6666	5.18725	18.5919	11.0048	9.44468	1.53576	1.65557	3.55255	142.184	163.41	153.981	142.297	134.263	139.386	148.784	110.852	127.075	70.1801	68.448	80.9634	3.57119	4.20772	3.30819	5.0251	PF00847	PTHR32467 PTHR32467:SF20			K09285	GO:0003677 GO:0003700 GO:0006355 GO:0007275
Vigun05g031801.1	42	3	82	32.4174	5.0187	1.41714e-26	1.39982e-25	1.02529	0.914479	1.43425	5.65674	3.88885	4.32271	0.885327	2.75119	1.88894	0.76788	4.13893	2.66441	47.7064	70.7296	43.9944	46.6146	43.156	50.2199	23.9975	31.6721	28.4648	73.1043	88.5797	83.7552	5.58921	3.33547	3.92853	5.0187	PF07714	PTHR27003 PTHR27003:SF41	EC:2.7.11.1	KOG1187		GO:0004672 GO:0004713 GO:0005524 GO:0006468
Vigun09g198000.1	246	15	478	32.2461	5.01106	6.54959e-74	3.00833e-72	30.7588	16.4606	22.948	57.5102	31.8886	55.3307	41.6104	44.9361	41.5566	11.5182	10.7612	22.2034	1628.57	1570.68	1544.8	580.229	433.958	530.896	566.34	501.098	443.238	385.991	381.161	667.25	6.07918	3.41625	3.55982	5.01106	PF02365	PTHR31744 PTHR31744:SF6				GO:0003677 GO:0006355	AT2G24430	NAC domain containing protein 38
Vigun09g278000.1	13032	788	25275	32.061	5.00275	2.6363e-41	4.56655e-40	1227.27	1334.22	1140.95	956.933	682.882	581.836	684.358	529.145	621.46	608.161	1033.9	722.944	42156.6	42554.8	37720.2	5695.57	4965.34	6900.62	17337.7	17188.9	12405.6	29639.4	16788.5	29396.7	5.04735	2.98271	4.67675	5.00275	PF00182 PF00187	PTHR22595 PTHR22595:SF34	EC:3.2.1.14	KOG4742	K01183	GO:0004568 GO:0005975 GO:0006032 GO:0008061 GO:0016998	AT3G12500	basic chitinase
Vigun03g274000.1	1788	108	3468	32.0522	5.00235	1.42341e-112	1.53835e-110	71.7704	92.3623	93.2263	90.5079	76.9992	94.235	123.06	105.462	111.447	94.4493	108.44	121.675	250.693	242.676	333.958	1149.42	965.017	1394.88	433.874	581.409	618.094	3702	3293.55	3407.44	1.68467	3.74497	2.26438	5.00235	PF00249	PTHR31003 PTHR31003:SF2				GO:0003677	AT4G37180	Homeodomain-like superfamily protein
Vigun09g159000.2	378	23	733	32.0427	5.00192	2.58584e-76	1.23936e-74	1.02529	0.914479	0.717125	2.82837	1.55554	2.59362	30.9865	17.4242	17.9449	23.0364	19.8669	25.756	0.93542	1.21948	0.999874	83.4156	45.5536	115.813	89.2706	151.574	149.44	763.209	755.612	681.209	0.247793	5.13264	2.55624	5.00192	PF00069 PF07645 PF13947	PTHR27005 PTHR27005:SF32	EC:2.7.11.1	KOG1187		GO:0004672 GO:0004713 GO:0005509 GO:0005515 GO:0005524 GO:0006468 GO:0030247	AT1G21240	wall associated kinase 3
Vigun01g140400.1	36	2	71	32.0423	5.0019	1.79327e-06	5.68054e-06	6.15175	6.40135	4.30275	2.82837	3.88885	0.864541	5.31196	3.66825	0.944468	2.30364	1.65557	2.66441	14.9667	3.65843	13.9982	17.1738	11.9878	15.3734	11.5188	23.7541	23.3818	95.0356	36.2372	80.9634	0.952657	2.55434	2.56315	5.0019
Vigun11g136700.1	55	3	106	31.9432	4.99744	1.70548e-20	1.28806e-19	6.15175	3.65791	12.9083	5.65674	6.99993	5.18725	7.08262	1.83413	8.50021	2.30364	4.96672	2.66441	183.342	199.994	166.979	44.1612	44.3548	81.9917	178.541	135.738	94.5439	106.732	73.8164	136.8	4.59836	3.25633	4.55291	4.99744	PF00501 PF13193	PTHR24096 PTHR24096:SF213			K01904	GO:0003824 GO:0008152	AT4G05160	AMP-dependent synthetase and ligase family protein
Vigun02g125300.1	578	35	1122	31.8625	4.99379	6.77089e-59	2.02605e-57	48.1887	34.7502	65.2584	91.4507	82.4436	47.5498	68.1702	55.0238	159.615	32.251	41.3893	31.973	411.585	502.424	474.94	369.237	328.465	422.257	474.19	548.606	477.803	1315.88	1079.06	970.164	3.2284	2.33843	2.40764	4.99379	PF00067	PTHR24298 PTHR24298:SF73		KOG0156	K09755	GO:0004497 GO:0005506 GO:0016705 GO:0020037 GO:0055114	AT4G36220	ferulic acid 5-hydroxylase 1
Vigun07g068200.1	215	13	416	31.8414	4.99283	6.02441e-23	5.09128e-22	1.02529	1.82896	0.717125	0.942791	0.77777	1.72908	7.08262	3.66825	5.66681	9.21456	14.9001	15.0983	11.225	2.43895	24.9968	234.3	149.847	295.17	53.7543	136.869	161.64	444.474	381.161	422.964	3.43632	7.62149	4.42333	4.99283	PF00847	PTHR31985 PTHR31985:SF27				GO:0003677 GO:0003700 GO:0006355
Vigun07g129000.1	1087	67	2108	31.7003	4.98642	2.99503e-36	4.34192e-35	47.1634	53.9542	35.1391	101.821	129.888	57.9243	40.7251	24.7607	44.39	53.7516	59.6006	86.1494	196.438	52.4375	283.964	1879.31	1486.49	1831.49	125.747	226.229	245.001	2212.14	1712.54	2399.59	1.96737	4.16546	2.4418	4.98642	PF00141	PTHR31235 PTHR31235:SF68	EC:1.11.1.7		K00430	GO:0004601 GO:0006979 GO:0020037 GO:0055114
Vigun11g129000.1	14403	884	27921	31.5854	4.98118	1.24177e-64	4.37062e-63	107.656	161.863	93.2263	199.872	204.554	95.0996	611.761	433.771	406.121	652.698	766.53	1232.74	913.906	398.769	1664.79	14210.1	11401.6	16477.2	4203.4	7796.99	9164.66	28716.8	26994	28052.4	3.03706	6.39674	3.86592	4.98118	PF00067	PTHR24296 PTHR24296:SF7		KOG0157		GO:0004497 GO:0005506 GO:0016705 GO:0020037 GO:0055114	AT2G27690	cytochrome P450, family 94, subfamily C, polypeptide 1
Vigun02g040601.1	27	2	52	31.5525	4.97968	1.92201e-15	1.1282e-14	1.02529	0.914479	2.15138	3.77116	2.33331	0.864541	2.65598	0.917063	3.77787	1.53576	2.48336	0.888138	5.61252	2.43895	8.99886	19.6272	28.7707	29.722	11.5188	16.9672	21.3486	62.8697	38.9214	53.045	2.05922	3.48666	2.76115	4.97968
Vigun09g133500.1	101	6	196	31.5144	4.97794	3.13258e-10	1.34325e-09	3.07588	1.82896	0.717125	1.88558	0.77777	1.72908	2.65598	5.50238	0.944468	3.07152	5.7945	9.76952	34.6105	25.609	26.9966	9.81361	8.39145	13.3236	23.9975	19.2295	8.13281	238.32	139.58	209.388	3.95545	2.84357	2.49625	4.97794	PF00072	PTHR26402 PTHR26402:SF521			K14492	GO:0000160	AT3G56380	response regulator 17
Vigun04g136900.2	28	2	53	31.4578	4.97535	8.54603e-12	4.05161e-11	1.02529	0.914479	0.717125	0.942791	0.77777	0.864541	0.885327	0.917063	0.944468	0.76788	1.65557	2.66441	0.93542	1.21948	0.999874	1.2267	1.19878	2.04979	1.9198	2.26229	1.0166	45.3246	63.0795	51.649	0.247793	0.791754	0.920366	4.97535	PF00560 PF13855	PTHR27004 PTHR27004:SF27	EC:2.7.11.1	KOG0472		GO:0005515
Vigun04g027000.1	45	3	87	31.2874	4.96751	7.22579e-27	7.23866e-26	7.17704	5.48687	7.88838	0.942791	1.55554	0.864541	5.31196	4.58532	5.66681	0.76788	5.7945	1.77628	251.628	235.359	188.976	41.7078	29.9695	52.2697	106.549	84.836	84.3779	59.9455	106.027	94.9226	5.03957	5.20389	4.14713	4.96751
Vigun04g084650.1	706	44	1368	31.2604	4.96626	4.03562e-46	8.16575e-45	15.3794	7.31583	4.30275	0.942791	0.77777	0.864541	1.77065	1.83413	0.944468	45.3049	51.3227	34.6374	247.886	224.384	197.975	1.2267	3.59634	4.09958	3.8396	5.65573	3.0498	1425.53	1206.56	1471.3	4.63377	1.78725	1.46343	4.96626	PF00045
Vigun03g104700.2	218	14	422	31.1955	4.96326	8.59039e-16	5.13319e-15	17.43	19.204	17.211	21.6842	19.4443	33.7171	22.1332	20.1754	10.3891	11.5182	14.9001	14.2102	255.37	251.212	223.972	1241.42	1029.75	1139.68	1406.25	774.835	838.696	551.206	554.294	161.927	3.76211	5.51007	5.84056	4.96326	PF00011	PTHR11527 PTHR11527:SF158		KOG0710	K13993		AT3G46230	heat shock protein 17.4
Vigun08g165500.1	1927	120	3735	31.1456	4.96096	4.02492e-75	1.88005e-73	238.893	110.652	186.453	377.116	251.22	220.458	255.86	309.05	392.899	123.629	111.751	124.339	3909.12	3687.69	5040.36	3184.51	2280.08	3307.34	3310.69	2946.64	2799.72	3875.99	3504.27	3823.42	4.5593	3.36941	3.24123	4.96096	PF00394 PF07731 PF07732	PTHR11709 PTHR11709:SF22	EC:1.10.3.2		K05909	GO:0005507 GO:0016491 GO:0046274 GO:0048046 GO:0052716 GO:0055114	AT2G40370	laccase 5
Vigun09g053500.1	4142	259	8026	30.9591	4.95229	2.43644e-57	7.03836e-56	238.893	229.534	242.388	150.847	139.999	129.681	231.07	204.505	238.95	213.471	276.481	287.757	635.15	728.027	703.911	1831.46	1159.22	2477.17	803.435	950.163	919.008	8740.35	7943.99	7392.79	1.54005	3.70071	1.9863	4.95229	PF00481	PTHR13832 PTHR13832:SF299	EC:3.1.3.16	KOG0698	K14803	GO:0003824 GO:0004722 GO:0006470
Vigun08g094850.1	26	2	50	30.9538	4.95205	3.74892e-18	2.53786e-17	8.20233	7.31583	5.01988	4.71395	3.11108	4.32271	6.19729	2.75119	0.944468	2.30364	1.65557	0.888138	53.319	56.0959	69.9912	8.5869	15.5841	19.473	13.4386	24.8852	22.3652	61.4076	52.3426	36.2939	3.12686	1.8451	2.61696	4.95205	PF00232	PTHR10353 PTHR10353:SF46	EC:3.2.1.21			GO:0004553 GO:0005975
Vigun06g098600.1	82	5	160	30.9154	4.95026	9.97119e-09	3.82139e-08	1.02529	7.31583	5.01988	6.59954	5.44439	7.78087	3.54131	1.83413	3.77787	6.14304	5.7945	3.55255	76.7045	40.2427	72.9908	28.2141	70.7279	96.3402	26.8772	31.6721	33.5478	212.002	97.9745	168.906	3.82943	3.30018	3.33079	4.95026	PF00561	PTHR10992 PTHR10992:SF907	EC:3.3.2.10	KOG4178		GO:0003824	AT3G05600	alpha/beta-Hydrolases superfamily protein
Vigun04g045700.2	337	21	653	30.8914	4.94913	4.75422e-07	1.58449e-06	9.22763	5.48687	7.88838	14.1419	30.333	29.3944	22.1332	20.1754	28.334	23.0364	18.2113	22.2034	3.74168	1.21948	6.99912	62.5617	94.7035	56.3693	56.634	15.836	29.4814	663.787	848.218	448.09	-0.918256	1.5321	0.529273	4.94913	PF00197	PTHR33107 PTHR33107:SF1				GO:0004866
Vigun10g150301.1	1486	93	2879	30.8858	4.94887	7.59323e-29	8.3471e-28	25.6323	17.3751	15.0596	26.3981	17.1109	11.239	49.5783	57.775	56.6681	88.3062	91.8843	99.4715	144.99	187.799	179.977	959.28	582.606	1407.18	402.198	709.229	740.086	3199.04	2680.21	2758.34	3.14251	5.75131	3.49675	4.94887	PF00010 PF14215	PTHR11514 PTHR11514:SF40				GO:0046983
Vigun03g373900.1	1481	93	2868	30.8807	4.94863	1.92876e-37	2.92059e-36	38.9611	37.4936	43.0275	96.1647	94.888	78.6733	102.698	90.7893	76.5019	93.6814	94.3676	90.5901	1356.36	1497.52	1175.85	679.592	551.438	885.51	759.28	738.638	636.392	3396.42	2368.84	2839.3	5.07581	2.97214	2.9828	4.94863	PF00069 PF00560 PF08263	PTHR27000 PTHR27000:SF192	EC:2.7.11.1	KOG1187		GO:0004672 GO:0004713 GO:0005515 GO:0005524 GO:0006468	AT2G24130	Leucine-rich receptor-like protein kinase family protein
Vigun10g072800.1	593	37	1148	30.7808	4.94396	7.48827e-36	1.07652e-34	217.362	103.336	173.544	144.247	159.443	83.8605	198.313	166.905	152.059	33.7867	49.6672	28.4204	1220.72	1182.89	1349.83	877.091	893.09	891.659	933.022	1279.33	990.17	1511.8	700.585	1231.2	2.92492	2.77997	2.63019	4.94396	PF00394 PF07731 PF07732	PTHR11709 PTHR11709:SF9	EC:1.10.3.2		K05909	GO:0005507 GO:0016491 GO:0046274 GO:0048046 GO:0052716 GO:0055114	AT3G09220	laccase 7
Vigun09g237200.1	45	3	86	30.3867	4.92537	1.89048e-17	1.23226e-16	3.07588	2.74344	2.15138	1.88558	10.111	1.72908	2.65598	8.25357	4.72234	0.76788	3.31114	4.44069	69.2211	107.314	93.9881	18.4005	19.1805	16.3983	21.1178	38.459	13.2158	100.884	63.0795	94.9226	5.0849	1.97553	2.2193	4.92537	PF02458	PTHR31896				GO:0016747	AT5G42830	HXXXD-type acyl-transferase family protein
Vigun09g074900.1	176	11	341	30.0588	4.90972	1.21762e-80	6.42841e-79	117.909	52.1253	92.5092	42.4256	31.1108	22.4781	27.4451	35.7655	29.2785	10.7503	9.93343	13.3221	1437.74	1542.64	1654.79	511.534	354.838	424.307	646.972	540.688	554.048	290.955	319.424	411.796	4.142	3.74874	4.23508	4.90972	PF00657	PTHR22835 PTHR22835:SF267	EC:3.1.1.3			GO:0016788	AT1G74460	GDSL-like Lipase/Acylhydrolase superfamily protein
Vigun05g017800.1	106	7	206	29.7111	4.89293	2.50649e-05	7.05798e-05	8.20233	8.23031	10.0398	12.2563	9.33324	6.91633	10.6239	9.17063	11.3336	6.91092	4.96672	8.88138	60.8023	54.8764	78.99	57.6549	92.3059	33.8216	72.9523	76.9179	73.1953	315.81	222.791	78.1715	2.87846	2.68867	2.84118	4.89293	PF02179	PTHR33322 PTHR33322:SF6				GO:0005515 GO:0051087
Vigun04g109900.1	568	37	1099	29.6131	4.88816	1.55531e-68	6.203e-67	3.07588	4.57239	1.43425	3.77116	4.66662	3.45817	15.0506	9.17063	14.167	38.394	34.767	38.1899	615.506	739.002	646.918	74.8287	81.5169	93.2655	253.413	264.688	276.516	1225.23	958.271	1113.94	7.78372	4.39114	4.37152	4.88816	PF02365	PTHR31719 PTHR31719:SF32				GO:0003677 GO:0006355	AT3G04070	NAC domain containing protein 47
Vigun02g090650.1	33	2	64	29.5823	4.88666	8.15907e-22	6.52892e-21	2.05058	0.914479	2.15138	0.942791	2.33331	1.72908	3.54131	2.75119	1.88894	3.07152	1.65557	1.77628	44.9002	49.9985	44.9943	31.8942	22.7768	35.8714	48.9549	44.1147	42.6973	71.6422	52.3426	68.4001	4.77304	4.1771	4.05263	4.88666		PTHR36019 PTHR36019:SF1					AT2G35215
Vigun01g185700.1	70	5	135	29.3661	4.87608	1.77523e-17	1.15905e-16	4.10117	1.82896	5.01988	3.77116	4.66662	1.72908	3.54131	4.58532	8.50021	6.91092	2.48336	4.44069	36.4814	29.2674	29.9962	30.6675	34.7646	46.1203	33.5965	30.5409	52.8633	172.526	123.475	110.278	3.12827	3.45577	2.81493	4.87608		PTHR35726 PTHR35726:SF1
Vigun03g418100.1	1347	89	2605	29.3514	4.87536	1.26051e-62	4.15531e-61	236.842	96.0202	176.413	84.8512	97.999	76.0796	157.588	155.901	186.06	109.807	83.6064	72.8273	1866.16	1875.55	1442.82	625.617	721.665	590.34	1101.96	1398.1	1726.19	2428.52	2458.76	2927.24	3.3477	2.90365	3.08068	4.87536	PF00407	PTHR31213 PTHR31213:SF11				GO:0006952 GO:0009607
Vigun08g001750.1	155	10	300	29.3305	4.87433	1.2136e-34	1.66479e-33	4.10117	4.57239	3.58563	4.71395	3.11108	6.05179	7.08262	5.50238	10.3891	4.60728	8.27786	17.7628	38.3522	26.8285	35.9955	139.844	147.45	122.987	40.3158	78.0491	83.3613	342.128	248.292	308.498	3.04493	4.88586	3.13432	4.87433	PF02519	PTHR31175				GO:0009733
Vigun05g185000.1	21754	1441	42067	29.2024	4.86801	3.84603e-24	3.43797e-23	739.235	876.985	676.249	1111.55	1223.43	1130.82	1497.97	1351.75	1373.26	1453.6	1592.66	1275.37	22336.9	23655.4	23456	5691.89	5037.27	6779.69	11802	13349.8	13706.8	50042.8	30180.2	45978.8	4.92097	2.33682	3.2019	4.86801	PF01453	PTHR32444 PTHR32444:SF13					AT1G78860	D-mannose binding lectin protein with Apple-like carbohydrate-binding domain
Vigun03g050200.1	954	63	1844	29.0708	4.8615	2.39544e-38	3.73816e-37	79.9728	56.6977	82.4694	31.1121	40.444	51.0079	44.2664	74.2821	67.0572	50.6801	70.3618	69.2748	2669.69	2721.87	2389.7	419.532	249.346	457.104	894.626	737.507	618.094	1843.69	1368.96	2320.02	5.15008	3.19957	3.59976	4.8615	PF03083	PTHR10791 PTHR10791:SF22		KOG1623	K15382	GO:0016021	AT5G50790	Nodulin MtN3 family protein
Vigun05g268900.1	127	8	246	29.0635	4.86114	9.40233e-86	5.48981e-84	35.8852	16.4606	31.5535	13.1991	27.9997	19.8845	19.4772	35.7655	18.8894	10.7503	6.62229	7.99324	983.127	1091.43	1042.87	488.227	378.814	423.282	512.586	504.491	494.068	217.851	241.581	277.788	5.21555	4.40081	4.3494	4.86114							AT2G43390
Vigun03g174600.2	67	4	129	29.0453	4.86023	7.49699e-53	1.88512e-51	13.3288	2.74344	12.9083	10.3707	13.9999	5.18725	12.3946	16.5071	15.1115	3.07152	4.96672	5.32883	471.452	447.548	457.942	220.806	159.438	159.884	248.614	200.213	192.138	135.974	114.08	138.196	5.57024	4.19169	3.86424	4.86023	PF00657	PTHR22835 PTHR22835:SF261	EC:3.1.1.3			GO:0016788	AT5G45960	GDSL-like Lipase/Acylhydrolase superfamily protein
Vigun02g140200.1	237	16	458	29.0289	4.85942	2.28625e-25	2.15777e-24	18.4553	10.9737	16.4939	47.1395	13.9999	10.3745	7.96794	13.7559	8.50021	9.98244	23.178	14.2102	290.916	282.918	281.964	115.31	110.288	156.809	101.749	149.311	107.76	510.268	328.819	536.033	4.21999	2.41881	3.56949	4.85942	PF12697	PTHR10992 PTHR10992:SF784		KOG1454
Vigun08g139300.1	6411	430	12392	28.8075	4.84837	3.55215e-44	6.74198e-43	57.4163	77.7307	55.9358	5.65674	6.99993	4.32271	441.778	289.792	295.618	335.564	460.249	494.693	782.947	289.016	1344.83	1.2267	8.39145	4.09958	1488.8	2658.19	2779.39	12285.9	13552.7	11337.7	3.66082	-0.307742	2.7534	4.84837	PF13087 PF13245	PTHR10887 PTHR10887:SF358		KOG1801	K10706
Vigun05g197200.1	8207	556	15858	28.5344	4.83463	1.71032e-54	4.54093e-53	277.854	230.449	173.544	243.24	192.887	175.502	501.095	427.351	338.119	514.48	560.411	592.388	14932.1	16636.1	14230.2	6714.96	6164.12	6628	10038.6	10287.8	9919.99	18686.9	11821.4	17066.5	6.06971	4.9952	4.57777	4.83463	PF02365	PTHR31719 PTHR31719:SF34				GO:0003677 GO:0006355	AT3G15500	NAC domain containing protein 3
Vigun09g102000.1	1441	98	2784	28.4303	4.82936	5.93231e-189	3.02756e-186	91.251	125.284	54.5015	182.901	230.22	127.088	190.345	91.7063	187.005	59.8947	129.962	103.912	1474.22	1098.75	1537.81	3601.59	3988.34	3684.5	1776.77	2090.36	1939.68	2921.25	2876.16	2554.53	3.92285	4.38339	3.62991	4.82936	PF13499	PTHR10891 PTHR10891:SF621		KOG0027	K13448	GO:0005509	AT1G76650	calmodulin-like 38
Vigun05g100300.1	115	8	223	28.4242	4.82905	2.91487e-37	4.39447e-36	5.12646	1.82896	3.58563	2.82837	3.11108	2.59362	10.6239	2.75119	9.44468	4.60728	8.27786	10.6577	50.5127	21.9506	27.9965	82.1889	91.1072	121.963	73.9122	70.1311	88.4443	210.54	259.029	199.617	3.25253	5.11277	3.3488	4.82905	PF14383	PTHR35499 PTHR35499:SF2					AT5G01370	ALC-interacting protein 1
Vigun06g017200.1	84	6	162	28.2446	4.8199	1.46609e-64	5.13392e-63	30.7588	14.6317	22.2309	14.1419	21.7776	16.4263	10.6239	26.5948	16.056	6.91092	4.96672	5.32883	705.307	742.661	816.897	262.514	234.961	260.324	371.481	311.065	366.993	152.057	166.422	167.51	5.0658	3.85567	4.30016	4.8199	PF00005 PF01061	PTHR19241 PTHR19241:SF158		KOG0061		GO:0005524 GO:0016020 GO:0016887	AT5G19410	ABC-2 type transporter family protein
Vigun09g187700.1	1073	74	2072	28.1723	4.81621	6.36278e-56	1.75703e-54	36.9105	36.5791	18.6453	75.4233	108.11	62.247	93.8447	64.1944	96.3357	39.1619	68.7062	112.794	221.695	80.4854	370.953	2102.56	1702.27	2258.87	792.877	1157.16	1207.72	2257.46	1943.39	2015.71	2.86907	4.62476	3.63387	4.81621	PF14144	PTHR22952 PTHR22952:SF199				GO:0006351 GO:0016032 GO:0043565	AT1G09950	RESPONSE TO ABA AND SALT 1
Vigun01g042500.1	414	28	799	28.1717	4.81617	1.40434e-44	2.70645e-43	26.6576	25.6054	15.0596	27.3409	35.7774	17.2908	87.6474	46.7702	35.8898	19.197	21.5224	44.4069	545.35	268.285	652.918	1286.81	1063.32	1344.66	853.35	1056.49	992.203	782.216	675.085	940.85	4.44519	5.52199	4.09086	4.81617		PTHR37748					AT4G12735
Vigun03g104600.1	162	11	313	28.0652	4.81071	2.11646e-09	8.57127e-09	8.20233	6.40135	14.3425	2.82837	7.7777	6.05179	13.2799	7.33651	12.2781	6.91092	13.2446	13.3221	121.605	110.972	108.986	310.355	335.658	194.73	317.727	226.229	209.42	387.453	434.846	117.257	3.56071	5.65739	4.51745	4.81071	PF00011	PTHR11527 PTHR11527:SF158		KOG0710	K13993		AT3G46230	heat shock protein 17.4
Vigun01g010600.1	130	9	251	28.0624	4.81057	0.000101814	0.000268249	8.20233	10.9737	7.17125	6.59954	20.9998	9.50996	13.2799	15.5901	8.50021	13.054	6.62229	7.1051	21.5147	13.4142	20.9973	46.6146	121.077	38.946	147.824	58.8196	220.602	206.154	393.24	152.155	1.08587	2.47725	3.51511	4.81057	PF05368	PTHR10366 PTHR10366:SF352
Vigun07g213900.1	1694	117	3270	27.8664	4.80046	6.4228e-28	6.77146e-27	234.792	201.185	219.44	189.501	214.665	199.709	376.264	273.285	276.729	136.683	115.89	99.4715	3320.74	3647.45	3274.59	1317.48	1412.16	1288.29	1677.9	2022.49	2325.98	3438.82	2078.94	4292.45	3.96605	2.73413	2.70177	4.80046	PF00141	PTHR31235 PTHR31235:SF12	EC:1.11.1.7		K00430	GO:0004601 GO:0006979 GO:0020037 GO:0055114	AT1G71695	Peroxidase superfamily protein
Vigun03g064200.1	352	24	679	27.825	4.79831	1.58604e-36	2.32251e-35	22.5564	20.1185	17.211	29.2265	18.6665	18.1554	36.2984	36.6825	54.7791	27.6437	20.6947	24.8679	363.878	342.673	296.963	190.139	176.22	269.548	301.408	259.032	335.478	805.609	692.532	538.825	4.0667	3.26722	2.80993	4.79831	PF04043	PTHR31080 PTHR31080:SF1				GO:0004857	AT5G64620	cell wall / vacuolar inhibitor of fructosidase 2
Vigun06g132800.1	6281	437	12125	27.7753	4.79573	4.64857e-33	5.99205e-32	207.109	213.074	223.743	178.187	197.554	196.251	364.755	287.041	301.285	389.315	496.672	423.642	6343.08	6375.42	6322.2	2248.54	1914.45	2464.87	3651.46	4202.21	4231.09	14310.9	9319.66	12744.7	4.88605	3.53448	3.66445	4.79573	PF00249	PTHR10641 PTHR10641:SF623		KOG0048	K09422	GO:0003677	AT3G06490	myb domain protein 108
Vigun05g263900.1	2269	158	4380	27.765	4.7952	2.64222e-99	2.08644e-97	106.63	114.31	98.9633	102.764	135.332	105.474	140.767	141.228	124.67	115.182	168.868	189.173	701.565	476.815	869.89	2655.81	2417.94	3102.36	970.458	1340.41	1481.19	4643.58	4145.8	4349.69	2.6787	4.57274	3.22107	4.7952		PTHR33984 PTHR33984:SF2				GO:0005515	AT4G12070
Vigun01g179050.1	3666	255	7076	27.7464	4.79423	5.85761e-71	2.46082e-69	222.488	262.455	192.907	495.908	532.773	240.343	553.329	261.363	354.175	190.434	243.369	331.275	2185.14	1417.03	2972.62	4167.1	3942.78	3735.74	2106.02	2867.46	3201.28	7639.4	6489.13	7099.65	3.27791	3.22256	2.80606	4.79423		PTHR31415 PTHR31415:SF4
Vigun10g080500.1	1877	131	3624	27.7191	4.79281	1.82992e-111	1.93222e-109	181.477	267.028	228.763	220.613	176.554	181.554	154.932	132.974	164.337	146.665	104.301	141.214	305.882	223.164	474.94	1653.59	1342.63	1699.28	383	568.967	589.629	3880.37	3592.85	3397.67	0.567943	3.02034	1.76925	4.79281	PF13837	PTHR10032 PTHR10032:SF215		KOG4282		GO:0003677 GO:0003700 GO:0005634 GO:0006351	AT2G38250	Homeodomain-like superfamily protein
Vigun09g223500.1	33	2	63	27.6747	4.79049	1.51726e-15	8.95569e-15	2.05058	2.74344	0.717125	0.942791	0.77777	0.864541	3.54131	1.83413	1.88894	0.76788	1.65557	4.44069	1.87084	4.8779	1.99975	9.81361	9.59023	23.5726	3.8396	10.1803	14.2324	58.4834	63.0795	68.4001	0.666682	4.05525	1.95946	4.79049	PF00069 PF00582	PTHR27003 PTHR27003:SF95	EC:2.7.11.1	KOG1187		GO:0004672 GO:0004713 GO:0005524 GO:0006468 GO:0006950	AT5G12000	Protein kinase protein with adenine nucleotide alpha hydrolases-like domain
Vigun06g195100.1	27	2	53	27.5647	4.78475	6.68429e-13	3.39813e-12	2.05058	1.82896	1.43425	0.942791	2.33331	3.45817	2.65598	0.917063	8.50021	2.30364	1.65557	1.77628	165.569	207.311	137.983	13.4937	21.578	28.6971	68.1528	56.5573	30.498	61.4076	60.3953	36.2939	6.58705	3.24326	3.68432	4.78475	PF00657	PTHR22835 PTHR22835:SF218	EC:3.1.1.3			GO:0016788	AT5G45950	GDSL-like Lipase/Acylhydrolase superfamily protein
Vigun06g185600.1	152	11	293	27.5565	4.78432	1.43716e-08	5.43078e-08	3.07588	4.57239	6.45413	10.3707	6.22216	4.32271	7.96794	4.58532	16.056	18.4291	9.93343	3.55255	36.4814	23.17	34.9956	35.5743	31.1682	49.195	33.5965	28.2787	26.4316	327.507	194.607	357.355	2.74662	2.4707	1.62604	4.78432	PF00230	PTHR19139 PTHR19139:SF144		KOG0223	K09874	GO:0005215 GO:0006810 GO:0016020	AT4G18910	NOD26-like intrinsic protein 1;2
Vigun03g311000.1	1567	110	3024	27.5375	4.78332	9.04687e-65	3.21707e-63	94.3268	93.2768	103.983	65.9954	94.888	62.247	92.9594	74.2821	67.0572	62.9662	133.274	133.221	2204.79	1345.08	2457.69	1550.55	1541.63	1477.9	2731.87	3350.45	3217.54	3197.58	2798.31	3076.61	4.36478	4.35626	5.31079	4.78332		PTHR33623 PTHR33623:SF3					AT4G11780
Vigun03g295000.1	351	25	678	27.5077	4.78176	6.5188e-14	3.50813e-13	29.7335	21.9475	34.422	21.6842	24.8886	25.0717	27.4451	40.3508	22.6672	28.4116	21.5224	23.9797	464.904	478.034	426.946	76.0554	82.7157	76.8672	102.709	106.328	288.715	776.367	440.214	816.613	3.99185	1.71765	2.46002	4.78176	PF01357 PF03330	PTHR31692 PTHR31692:SF2				GO:0005576
Vigun04g067600.2	4876	343	9409	27.4696	4.77976	1.03331e-64	3.65559e-63	224.539	210.33	159.202	530.791	543.661	375.211	508.178	365.908	390.065	315.599	272.342	439.628	4215.94	2887.72	5012.37	7470.61	6646.03	8215.56	3691.77	4829.99	4118.25	10225.8	9942.4	8058.65	4.35014	3.94534	3.32176	4.77976	PF00122 PF00689 PF00690 PF12710	PTHR24093 PTHR24093:SF292	EC:3.6.3.8		K01537	GO:0000166 GO:0005388 GO:0005524 GO:0016020 GO:0016021 GO:0046872 GO:0070588	AT3G22910	ATPase E1-E2 type family protein / haloacid dehalogenase-like hydrolase family protein
Vigun03g301975.1	89	6	173	27.4509	4.77878	5.31798e-62	1.72017e-60	13.3288	10.0593	15.0596	17.913	20.222	14.6972	15.0506	14.673	11.3336	7.6788	4.96672	6.21697	481.741	445.109	475.94	261.287	252.942	309.519	210.218	211.524	185.021	210.54	135.554	171.698	5.18926	3.96271	3.88543	4.77878	PF04784 PF14389	PTHR23054 PTHR23054:SF26					AT5G47380	Protein of unknown function, DUF547
Vigun08g022100.1	436	31	841	27.2779	4.76966	6.93066e-09	2.6879e-08	19.4805	15.5461	22.2309	9.42791	15.5554	5.18725	107.125	83.4527	48.1679	43.0013	27.3169	22.2034	202.051	145.118	187.976	100.589	89.9084	140.411	213.098	335.95	453.404	995.68	497.925	1030.19	3.22439	3.45522	2.06999	4.76966	PF01734	PTHR32176		KOG0513		GO:0006629 GO:0008152	AT2G26560	phospholipase A 2A
Vigun01g172700.1	39	3	75	27.2589	4.76866	1.94637e-18	1.34033e-17	5.12646	6.40135	2.15138	0.942791	2.33331	1.72908	4.42664	0.917063	3.77787	3.07152	1.65557	3.55255	102.896	76.827	114.985	35.5743	31.1682	45.0954	38.396	35.0655	29.4814	99.4218	53.6847	72.5878	4.42924	4.48184	3.49642	4.76866	PF00149 PF14008 PF16656	PTHR22953 PTHR22953:SF38	EC:3.1.3.2	KOG1378		GO:0003993 GO:0016787 GO:0046872	AT3G52780	Purple acid phosphatases superfamily protein
Vigun01g198600.1	2222	158	4286	27.2138	4.76627	1.0142e-56	2.86965e-55	266.576	321.896	242.388	138.59	129.888	160.805	127.487	107.296	126.559	132.843	177.146	162.529	1586.47	1599.95	1362.83	1348.14	1119.66	1590.64	1087.57	1229.56	1103.01	4955.01	3752.56	4151.47	2.45295	3.24093	3.24262	4.76627	PF03106	PTHR31221 PTHR31221:SF23				GO:0003700 GO:0006355 GO:0043565	AT2G47260	WRKY DNA-binding protein 23
Vigun05g223000.1	468	33	903	27.1957	4.7653	2.4984e-73	1.11957e-71	24.607	53.0398	25.0994	244.183	194.443	119.307	64.6289	54.1067	55.7236	23.0364	33.9392	42.6306	74.8336	34.1453	102.987	3049.58	2705.64	3198.7	263.012	390.245	479.836	836.313	959.613	912.932	1.04475	4.00436	2.69931	4.7653	PF13833	PTHR23050 PTHR23050:SF170				GO:0005509
Vigun03g406700.1	3236	230	6242	27.1823	4.7646	1.11425e-134	1.95591e-132	252.222	137.172	177.847	205.528	168.776	127.088	304.553	273.285	260.673	236.507	239.23	213.153	4833.32	4769.37	5872.26	3746.34	3591.54	3888.45	3672.57	4928.4	4158.92	6646.64	5952.29	6126.69	4.76983	4.4848	3.92764	4.7646	PF00005 PF00664	PTHR24221 PTHR24221:SF205	EC:3.6.3.44		K05658	GO:0005524 GO:0006810 GO:0016021 GO:0016887 GO:0042626 GO:0055085
Vigun03g156300.1	48	3	93	27.1559	4.76319	1.44629e-14	8.08483e-14	1.02529	0.914479	4.30275	1.88558	3.88885	1.72908	5.31196	8.25357	4.72234	1.53576	1.65557	7.1051	6.54794	6.09738	9.99874	90.7758	124.673	66.6182	23.0376	39.5901	48.7969	76.0284	110.054	93.5266	1.85893	5.23233	2.60711	4.76319	PF00282	PTHR11999 PTHR11999:SF105	EC:4.1.1.15		K01580	GO:0003824 GO:0004351 GO:0006536 GO:0016831 GO:0019752 GO:0030170
Vigun03g418000.1	5766	410	11123	27.1404	4.76237	5.18688e-54	1.35493e-52	991.457	609.957	869.873	430.855	451.107	341.494	744.56	742.821	737.629	460.728	467.699	301.079	10879.9	11238.7	9174.84	3114.59	3556.78	3159.75	6774.97	8568.43	11233.4	11430.6	9843.08	12095.6	3.66252	3.00639	3.57829	4.76237	PF00407	PTHR31213 PTHR31213:SF11				GO:0006952 GO:0009607
Vigun03g299800.1	2841	202	5480	27.1372	4.7622	8.11597e-39	1.2899e-37	275.803	280.745	242.388	131.991	118.999	105.474	269.139	194.417	189.838	202.72	160.59	242.462	1465.8	1387.76	1422.82	2450.95	1723.84	2908.65	1206.59	1610.75	1561.5	6016.48	4513.54	5908.93	2.42024	4.31262	2.74452	4.7622	PF00847	PTHR31190 PTHR31190:SF30			K09286	GO:0003677 GO:0003700 GO:0006355	AT4G17500	ethylene responsive element binding factor 1
Vigun03g226900.1	21789	1549	42028	27.1333	4.76199	4.31868e-118	5.31333e-116	632.605	310.923	463.263	110.307	122.888	81.2669	1062.39	876.712	822.631	1361.45	1775.6	1509.83	8974.42	9079	10727.6	4530.21	4853.85	4573.08	9025.93	11425.7	14393	44603.8	41224.5	40256.9	4.35464	5.47198	3.65729	4.76199	PF00407	PTHR31213 PTHR31213:SF11				GO:0006952 GO:0009607
Vigun08g022200.1	425	30	820	27.1007	4.76026	1.8739e-07	6.47409e-07	18.4553	14.6317	23.6651	9.42791	16.3332	5.18725	98.2713	76.1162	47.2234	43.0013	27.3169	20.4272	183.342	170.727	181.977	101.816	87.5108	126.062	196.779	333.688	413.757	970.825	442.899	1045.54	3.23961	3.3492	2.0911	4.76026	PF01734	PTHR32176		KOG0513		GO:0006629 GO:0008152	AT2G26560	phospholipase A 2A
Vigun03g226800.1	13532	963	26101	27.0956	4.75999	7.13109e-165	2.51956e-162	397.813	196.613	308.364	36.7688	93.3324	55.3307	692.326	552.072	538.347	821.632	1111.72	956.525	5600.36	5621.78	6677.16	3055.71	3098.84	2929.15	5501.18	7156.76	9080.28	26264.9	26335	25703.1	4.30937	5.61432	3.60806	4.75999	PF00407	PTHR31213 PTHR31213:SF11				GO:0006952 GO:0009607
Vigun07g167700.1	55	4	107	27.0593	4.75805	8.75889e-08	3.11345e-07	2.05058	1.82896	2.8685	4.71395	1.55554	3.45817	2.65598	0.917063	2.8334	0.76788	6.62229	4.44069	224.501	235.359	221.972	1101.58	708.478	1004.4	1860.28	1067.8	951.539	106.732	143.606	69.796	6.6588	8.17655	9.24218	4.75805	PF00011	PTHR11527 PTHR11527:SF135			K13993		AT4G10250	HSP20-like chaperones superfamily protein
Vigun09g006100.13	57	4	111	27.0149	4.75568	2.00905e-24	1.81592e-23	7.17704	4.57239	8.6055	12.2563	4.66662	9.50996	6.19729	6.41944	9.44468	3.8394	5.7945	2.66441	42.0939	23.17	44.9943	60.1083	39.5597	83.0166	29.7569	29.4098	35.581	96.4976	108.711	127.029	2.43744	2.78895	2.10257	4.75568	PF03822 PF14531	PTHR24343 PTHR24343:SF199	EC:2.7.11.1	KOG0583		GO:0004672 GO:0004713 GO:0005524 GO:0006468 GO:0007165	AT1G01140	CBL-interacting protein kinase 9
Vigun05g234000.1	179	13	344	26.9124	4.7502	8.62452e-14	4.6179e-13	26.6576	44.8094	35.1391	28.2837	61.4438	26.8008	26.5598	11.0048	25.5006	8.44668	15.7279	14.2102	68.2857	95.1191	134.983	300.542	465.126	195.755	95.9899	140.262	231.785	380.142	323.45	329.437	1.4849	3.04449	2.89171	4.7502		PTHR33177
Vigun07g226332.1	85	6	164	26.8733	4.7481	5.70173e-29	6.29291e-28	16.4047	28.3488	18.6453	17.913	14.7776	15.5617	13.2799	19.2583	16.056	3.8394	8.27786	6.21697	98.2191	65.8517	141.982	106.723	99.4986	101.465	60.4736	53.1639	62.0127	176.912	131.527	184.261	2.27125	2.67279	1.85385	4.7481	PF00560 PF13855	PTHR27004	EC:2.7.11.1	KOG0472		GO:0005515
Vigun08g102800.1	74	5	142	26.8183	4.74515	1.15351e-50	2.71474e-49	10.2529	7.31583	2.15138	11.3135	8.55547	3.45817	6.19729	2.75119	7.55574	3.8394	4.96672	7.1051	247.886	206.091	269.966	172.965	145.052	172.182	212.138	186.639	167.739	163.754	126.159	136.8	5.19814	4.39329	5.10121	4.74515	PF04674	PTHR31279 PTHR31279:SF8
Vigun06g035400.1	49	4	95	26.8172	4.74509	2.02539e-23	1.75196e-22	7.17704	4.57239	5.737	7.54233	3.11108	4.32271	3.54131	5.50238	0.944468	3.8394	4.96672	1.77628	42.0939	56.0959	38.9951	6.1335	7.19267	7.17427	11.5188	36.1967	44.7305	87.7251	88.5797	107.486	2.97181	0.452992	3.21032	4.74509	PF02458	PTHR31642 PTHR31642:SF6	EC:2.3.1.84			GO:0016747	AT1G78990	HXXXD-type acyl-transferase family protein
Vigun06g195200.1	116	8	224	26.782	4.74319	2.8595e-28	3.06515e-27	24.607	11.8882	19.3624	32.9977	24.1109	31.1235	17.7065	27.5119	22.6672	5.37516	9.10565	10.6577	1303.98	1238.99	1674.79	637.884	516.674	604.688	623.934	520.327	433.072	171.064	182.528	319.666	6.23858	4.31751	4.53824	4.74319	PF00657	PTHR22835 PTHR22835:SF261	EC:3.1.1.3			GO:0016788	AT5G45960	GDSL-like Lipase/Acylhydrolase superfamily protein
Vigun02g032700.1	38	3	74	26.6806	4.73772	1.30414e-24	1.18891e-23	15.3794	3.65791	12.1911	4.71395	12.4443	8.64541	21.2479	17.4242	12.2781	2.30364	2.48336	3.55255	559.381	578.031	664.916	215.899	173.823	215.228	349.403	249.983	194.171	65.7938	95.2903	61.4205	5.85086	4.55117	3.96118	4.73772	PF08392 PF08541	PTHR31561 PTHR31561:SF5	EC:2.3.1.199		K15397	GO:0003824 GO:0006633 GO:0008152 GO:0008610 GO:0016020 GO:0016747	AT1G68530	3-ketoacyl-CoA synthase 6
Vigun02g127800.1	154	11	298	26.6399	4.73551	6.00627e-78	2.9771e-76	29.7335	10.9737	22.2309	21.6842	12.4443	19.0199	20.3625	14.673	20.7783	13.054	11.589	8.88138	393.812	410.963	361.954	228.166	163.034	212.153	186.22	141.393	192.138	312.886	256.344	323.853	4.21239	3.50491	3.21913	4.73551	PF00403	PTHR22814 PTHR22814:SF132	EC:3.6.3.3	KOG1603		GO:0030001 GO:0046872	AT3G05920	Heavy metal transport/detoxification superfamily protein
Vigun08g148800.1	335	24	645	26.6279	4.73487	5.26541e-14	2.84584e-13	18.4553	18.2896	17.9281	47.1395	83.9992	49.2789	67.2849	44.9361	22.6672	38.394	17.3835	16.8746	73.8982	35.3648	95.9879	220.806	327.267	267.498	94.0701	135.738	222.636	701.801	448.267	784.507	1.90849	2.17647	1.74597	4.73487	PF00168	PTHR10774 PTHR10774:SF58		KOG1030		GO:0005515	AT3G55470	Calcium-dependent lipid-binding (CaLB domain) family protein
Vigun07g171700.1	174	13	335	26.5377	4.72997	6.54139e-53	1.65237e-51	2.05058	1.82896	4.30275	1.88558	3.11108	2.59362	5.31196	0.917063	5.66681	12.2861	14.0724	11.5458	13.0959	10.9753	16.9979	1.2267	2.39756	7.17427	11.5188	19.2295	15.249	358.211	314.055	333.625	2.32747	0.508608	1.95109	4.72997	PF05553	PTHR33098 PTHR33098:SF15				GO:0004888 GO:0006935 GO:0007165 GO:0016020	AT4G14380	(1 of 28) PF05553 - Cotton fibre expressed protein (DUF761)
Vigun06g198750.1	30	2	58	26.5361	4.72988	3.67897e-10	1.56997e-09	3.07588	0.914479	1.43425	3.77116	2.33331	0.864541	0.885327	1.83413	0.944468	2.30364	2.48336	1.77628	34.6105	24.3895	27.9965	4.9068	3.59634	10.249	22.0777	41.8524	6.09961	62.8697	44.2899	67.0042	4.00337	1.42803	4.25651	4.72988
Vigun10g045000.1	367	27	707	26.5295	4.72953	6.57132e-127	9.78913e-125	47.1634	68.5859	68.1269	32.0549	34.2219	17.2908	42.4957	36.6825	52.8902	21.5006	38.9059	19.539	848.426	802.415	961.879	277.234	322.471	298.245	436.754	485.262	417.823	771.981	649.584	699.356	3.82875	3.42562	3.3427	4.72953	PF00810	PTHR10585 PTHR10585:SF36		KOG3106		GO:0006621 GO:0016021 GO:0046923
Vigun09g256400.1	34	2	65	26.4216	4.72364	1.55683e-26	1.5356e-25	5.12646	4.57239	2.8685	4.71395	6.99993	8.64541	6.19729	1.83413	13.2225	3.8394	0.827786	2.66441	92.6066	74.388	72.9908	78.5088	91.1072	98.39	90.2305	105.197	86.4111	51.173	65.7637	76.7756	4.25519	3.71851	3.72906	4.72364	PF13639	PTHR14155 PTHR14155:SF77			K19037	GO:0005515 GO:0008270	AT5G42200	RING/U-box superfamily protein
Vigun09g159900.1	26	2	50	26.3796	4.72135	3.45664e-17	2.22574e-16	1.02529	0.914479	0.717125	1.88558	1.55554	3.45817	3.54131	0.917063	3.77787	2.30364	1.65557	1.77628	5.61252	7.31685	7.99899	42.9345	22.7768	50.2199	39.3559	57.6885	45.7471	51.173	44.2899	55.8368	2.97765	4.07068	4.11578	4.72135
Vigun03g340200.1	41	3	79	26.1653	4.70958	2.83769e-16	1.74251e-15	3.07588	3.65791	2.8685	4.71395	1.55554	2.59362	5.31196	5.50238	1.88894	3.07152	2.48336	3.55255	144.99	102.436	112.986	50.2947	51.5475	44.0705	44.1554	26.0164	35.581	54.0972	71.1322	113.07	5.23012	4.04115	3.05742	4.70958	PF00984 PF03720 PF03721	PTHR11374 PTHR11374:SF28	EC:1.1.1.22		K00012	GO:0003979 GO:0016616 GO:0051287 GO:0055114
Vigun03g104800.1	144	11	278	26.1277	4.70751	1.92842e-06	6.08975e-06	30.7588	11.8882	20.0795	17.913	10.8888	15.5617	15.9359	22.0095	10.3891	11.5182	12.4168	7.99324	75.769	101.216	89.9886	168.058	219.376	143.485	271.651	209.262	109.793	410.846	338.213	85.1511	2.08955	3.58105	3.61131	4.70751	PF00011	PTHR11527 PTHR11527:SF158			K13993		AT3G46230	heat shock protein 17.4
Vigun07g002900.1	3700	274	7126	26.0261	4.70189	9.65539e-101	7.89593e-99	237.868	235.021	193.624	238.526	312.664	217.864	248.777	207.256	237.061	218.846	298.831	303.743	1320.81	1051.19	1734.78	3087.61	2927.42	3125.93	1120.2	1641.29	1684.51	7618.93	6444.84	7314.62	2.6233	3.57119	2.68138	4.70189	PF13499	PTHR23050		KOG0027	K13448	GO:0005509	AT3G22930	calmodulin-like 11
Vigun02g072500.1	75	6	144	26.0229	4.70171	6.29246e-11	2.82295e-10	32.8093	9.14479	21.5138	13.1991	3.88885	5.18725	16.8212	11.0048	22.6672	6.14304	2.48336	7.99324	59.8669	73.1685	50.9936	69.9219	43.156	49.195	183.341	265.819	108.776	173.988	132.87	125.633	1.53583	2.86491	3.46594	4.70171	PF00201	PTHR11926 PTHR11926:SF214	EC:2.4.1.195	KOG1192	K11820	GO:0008152 GO:0016758	AT1G24100	UDP-glucosyl transferase 74B1
Vigun08g003800.1	87	7	168	25.8064	4.68966	8.46016e-16	5.05756e-15	11.2782	10.0593	10.0398	10.3707	12.4443	9.50996	7.96794	6.41944	5.66681	7.6788	8.27786	3.55255	115.057	102.436	111.986	14.7204	29.9695	33.8216	34.5564	48.6393	27.4482	223.699	124.817	154.947	3.39239	1.28025	2.46395	4.68966	PF05055	PTHR31113 PTHR31113:SF2					AT1G20180	Protein of unknown function (DUF677)
Vigun04g027400.1	2540	191	4889	25.556	4.67559	4.27307e-76	2.03388e-74	97.4027	99.6782	81.0352	32.0549	32.6663	39.7689	118.634	99.9599	96.3357	187.363	204.463	182.068	1413.42	1574.34	1280.84	423.212	370.423	547.294	1460.97	1327.97	1387.66	5090.98	5271.83	4303.62	3.94	3.68179	3.72923	4.67559
Vigun05g224600.1	428	32	823	25.4768	4.67111	7.2309e-124	9.86517e-122	115.858	67.6714	80.318	171.588	157.887	82.1314	424.072	573.164	351.342	39.9298	22.3502	34.6374	2444.25	2675.53	2662.66	738.474	656.931	827.091	1549.28	1592.65	1827.85	916.728	657.637	894.785	4.88245	2.43284	1.88174	4.67111	PF01657	PTHR32411					AT3G22060	Receptor-like protein kinase-related family protein
Vigun06g059800.1	157	12	302	25.3875	4.66605	6.7611e-27	6.78053e-26	12.3035	19.204	13.6254	11.3135	10.111	6.05179	7.08262	9.17063	9.44468	10.7503	11.589	13.3221	177.73	208.53	192.976	58.8816	70.7279	74.8174	110.388	132.344	95.5605	334.818	218.765	351.772	3.6819	2.89533	3.71855	4.66605	PF00069	PTHR13902 PTHR13902:SF44	EC:2.7.11.1	KOG0192 KOG0198	K08867	GO:0004672 GO:0004713 GO:0005524 GO:0006468	AT5G55560	Protein kinase superfamily protein
Vigun06g064500.1	103	8	198	25.3808	4.66566	2.05585e-27	2.107e-26	11.2782	3.65791	7.17125	5.65674	7.7777	8.64541	12.3946	4.58532	10.3891	3.8394	12.4168	7.1051	152.473	158.532	167.979	45.3879	29.9695	57.3942	59.5137	71.2622	46.7637	213.464	144.949	234.515	4.43738	2.58793	2.69752	4.66566	PF03552	PTHR13301 PTHR13301:SF54	EC:2.4.1.12			GO:0016020 GO:0016760 GO:0030244	AT1G55850	cellulose synthase like E1
Vigun02g174700.1	75	6	144	25.2644	4.65903	3.12782e-32	3.93067e-31	5.12646	3.65791	2.8685	2.82837	2.33331	2.59362	5.31196	11.0048	6.61127	6.91092	5.7945	4.44069	159.021	185.36	158.98	66.2418	59.9389	69.6929	143.985	125.557	101.66	160.829	100.659	171.698	5.43284	4.6586	4.01702	4.65903	PF03763	PTHR31775
Vigun01g080100.1	3288	251	6324	25.1965	4.65515	3.48968e-15	2.01661e-14	151.743	111.566	141.991	103.707	115.11	105.474	221.332	161.403	163.393	248.025	298.003	206.936	5274.83	5430.33	4705.41	1025.52	941.041	1547.59	1930.36	2524.72	1948.82	6927.36	3882.74	8161.94	5.24878	3.43782	3.55164	4.65515	PF03650	PTHR14154 PTHR14154:SF19		KOG1590		GO:0005743 GO:0006850
Vigun03g402800.1	6106	468	11745	25.0906	4.64907	4.52464e-73	2.0112e-71	394.737	292.633	351.391	363.917	346.885	382.127	717.115	846.449	729.129	420.798	592.695	390.781	8417.85	8633.89	9668.78	3173.47	2994.55	3835.16	4189	5357.11	4583.85	12721.6	9773.29	12739.2	4.68501	3.19419	2.62364	4.64907	PF03435 PF04455 PF05222 PF16653	PTHR11133 PTHR11133:SF14	EC:1.5.1.8 EC:1.5.1.9	KOG0172	K14157	GO:0016491 GO:0055114	AT4G33150	lysine-ketoglutarate reductase/saccharopine dehydrogenase bifunctional enzyme
Vigun01g179100.1	3195	246	6144	24.9835	4.6429	1.30546e-50	3.06188e-49	240.944	263.37	182.15	526.077	573.217	238.613	576.348	256.778	357.009	162.023	264.064	311.736	2095.34	1465.81	3156.6	4264.01	3556.78	3433.4	1991.79	2868.59	3167.73	6567.69	5631.52	6234.18	3.29072	3.07241	2.75394	4.6429		PTHR31415 PTHR31415:SF4
Vigun07g215900.1	87	7	167	24.8712	4.6364	1.15517e-39	1.9063e-38	16.4047	7.31583	17.211	34.8833	18.6665	12.1036	4.42664	9.17063	15.1115	10.7503	5.7945	3.55255	81.3816	49.9985	52.9933	76.0554	121.077	112.739	173.742	140.262	149.44	146.209	162.396	191.241	2.17135	2.23873	4.01283	4.6364
Vigun10g191000.1	3322	258	6386	24.7492	4.62931	1.28383e-37	1.95584e-36	179.426	149.06	137.688	125.391	126.777	126.223	501.981	486.043	433.511	223.453	292.208	258.448	375.104	340.234	406.949	1013.25	718.068	1450.23	612.416	906.048	806.165	6924.44	5493.28	6740.9	1.2675	3.07178	0.709551	4.62931	PF00487	PTHR11351 PTHR11351:SF2		KOG1600	K00507	GO:0006629 GO:0016717 GO:0055114	AT3G15850	fatty acid desaturase 5
Vigun05g269100.1	60	5	115	24.6642	4.62434	1.25394e-34	1.71676e-33	18.4553	7.31583	5.737	8.48512	10.8888	8.64541	8.85327	10.0877	15.1115	3.07152	8.27786	2.66441	270.336	225.603	288.964	190.139	163.034	206.004	96.9498	64.4753	62.0127	87.7251	112.738	145.176	4.63872	4.31881	2.71404	4.62434	PF03088	PTHR10426 PTHR10426:SF21	EC:4.3.3.2	KOG1520		GO:0009058 GO:0016844	AT3G59530	Calcium-dependent phosphotriesterase superfamily protein
Vigun02g067900.1	1860	146	3575	24.4954	4.61444	3.43076e-09	1.36433e-08	197.881	266.113	327.726	353.547	727.993	476.362	290.387	214.593	430.677	112.878	159.763	165.194	463.033	608.518	1347.83	4335.16	5911.18	2317.29	954.14	1139.06	3094.53	3171.26	4030.38	3523.3	1.61157	3.01158	2.47105	4.61444	PF00043 PF02798	PTHR11260 PTHR11260:SF193	EC:2.5.1.18	KOG0406	K00799	GO:0005515
Vigun06g191700.1	53	4	101	24.3666	4.60683	6.57899e-37	9.80586e-36	2.05058	2.74344	0.717125	3.77116	8.55547	6.91633	1.77065	1.83413	7.55574	4.60728	2.48336	5.32883	205.792	195.116	188.976	72.3753	69.5291	75.8423	128.626	133.475	105.727	111.118	97.9745	93.5266	6.74194	3.50025	5.04256	4.60683	PF01190	PTHR31614 PTHR31614:SF2					AT1G29140	Pollen Ole e 1 allergen and extensin family protein
Vigun06g013900.1	59	5	114	24.2625	4.60065	1.26531e-21	1.0055e-20	3.07588	3.65791	0.717125	2.82837	4.66662	0.864541	2.65598	1.83413	5.66681	3.07152	7.45007	3.55255	29.9334	12.1948	45.9942	29.4408	26.3731	40.9958	53.7543	97.2786	59.9795	115.505	108.711	117.257	3.56402	3.53366	4.37679	4.60065	PF03168	PTHR31852 PTHR31852:SF0
Vigun07g189750.1	33	3	62	24.1848	4.59603	1.34772e-15	7.97547e-15	2.05058	2.74344	2.15138	3.77116	3.11108	1.72908	1.77065	1.83413	1.88894	0.76788	1.65557	5.32883	162.763	75.6075	141.982	94.456	105.493	133.236	138.225	143.656	113.859	45.3246	75.1585	67.0042	5.77514	5.27394	6.17063	4.59603
Vigun04g142300.1	1477	118	2836	24.1195	4.59213	8.05771e-37	1.1971e-35	250.171	262.455	271.073	134.819	157.887	175.502	84.9914	127.472	110.503	117.486	122.512	112.794	945.71	864.608	1028.87	3234.81	2350.8	3946.87	1275.71	1400.36	1315.48	2947.56	2814.42	2747.17	1.85711	4.34763	3.62749	4.59213	PF03595	PTHR31269 PTHR31269:SF2				GO:0006873 GO:0008308 GO:0016021 GO:0055085	AT5G24030	SLAC1 homologue 3
Vigun07g226266.1	27	2	53	24.0447	4.58764	6.80089e-18	4.53376e-17	5.12646	9.14479	15.7768	5.65674	7.7777	6.91633	7.96794	5.50238	6.61127	2.30364	2.48336	1.77628	35.546	21.9506	34.9956	38.0277	39.5597	49.195	15.3584	15.836	17.2822	46.7867	51.0004	60.0246	1.62206	2.6392	1.27142	4.58764	PF00560 PF08263	PTHR27004 PTHR27004:SF17	EC:3.2.1.15			GO:0005515
Vigun08g156000.1	50	4	95	23.962	4.58268	4.59605e-27	4.64135e-26	6.15175	6.40135	2.8685	9.42791	3.11108	19.0199	6.19729	5.50238	2.8334	1.53576	3.31114	7.1051	51.4481	70.7296	39.9949	31.8942	40.7585	33.8216	28.797	31.6721	27.4482	109.656	83.2112	93.5266	3.39451	1.75439	2.59681	4.58268	PF00332	PTHR32227 PTHR32227:SF66	EC:3.2.1.39			GO:0004553 GO:0005975	AT3G55780	Glycosyl hydrolase superfamily protein
Vigun10g061100.1	3584	288	6881	23.9108	4.57959	2.2727e-68	8.97324e-67	153.794	162.777	124.78	383.716	355.441	262.821	386.003	400.757	445.789	267.222	290.553	305.519	1944.74	1834.09	1794.77	4077.55	3969.16	4567.96	2207.77	2514.54	2649.26	7499.04	7440.7	5702.33	3.65861	3.65418	2.58033	4.57959	PF10250	PTHR31741 PTHR31741:SF4					AT2G37980	O-fucosyltransferase family protein
Vigun08g071400.1	2023	163	3883	23.8918	4.57845	7.37821e-25	6.81878e-24	63.5681	55.7832	70.9954	117.849	99.5546	102.88	73.4822	86.2039	71.7795	127.468	213.569	146.543	8357.98	7338.8	7443.06	5814.56	4917.39	7807.66	5363.92	6461.11	2843.43	3706.39	3133.84	4808.94	6.92561	5.85512	5.98578	4.57845	PF00107 PF08240	PTHR11695 PTHR11695:SF493	EC:1.1.1.1		K18857	GO:0008270 GO:0016491 GO:0055114
Vigun11g210100.1	83	7	159	23.8725	4.57728	1.23039e-56	3.4742e-55	37.9358	26.5199	32.9878	27.3409	21.7776	15.5617	32.7571	20.1754	30.223	2.30364	13.2446	4.44069	1582.73	1497.52	1738.78	374.144	304.49	367.938	1150.92	980.704	965.771	176.912	135.554	164.719	5.62803	4.0162	5.2191	4.57728	PF00295	PTHR31375 PTHR31375:SF28	EC:3.2.1.15			GO:0004650 GO:0005975	AT3G07970	Pectin lyase-like superfamily protein
Vigun01g193400.1	16477	1333	31620	23.7124	4.56757	4.50832e-67	1.71136e-65	992.482	1171.45	747.962	1751.71	1970.87	1136.01	2128.33	1403.11	1775.6	1085.78	1172.97	1741.64	9094.16	5842.51	10971.6	16133.6	14819.3	17559.5	12939.4	14979.8	15323.2	33198.1	34536.7	27124.1	3.15338	3.31975	3.02647	4.56757	PF01095 PF04043	PTHR31707 PTHR31707:SF38	EC:3.1.1.11		K01051	GO:0004857 GO:0005618 GO:0030599 GO:0042545	AT4G02330	Plant invertase/pectin methylesterase inhibitor superfamily
Vigun08g021500.2	169	14	324	23.6464	4.56355	3.2662e-10	1.39794e-09	16.4047	23.7764	22.948	4.71395	20.9998	15.5617	14.1652	11.9218	17.9449	8.44668	15.7279	16.8746	19.6438	23.17	42.9946	199.952	275.719	149.635	23.0376	42.9836	78.2783	381.604	209.37	379.69	0.442814	3.92121	1.71244	4.56355	PF00685	PTHR32175 PTHR32175:SF7				GO:0003824 GO:0008146
Vigun02g192500.1	48	4	92	23.5866	4.5599	7.68393e-13	3.89196e-12	4.10117	0.914479	4.30275	53.7391	87.1103	63.1115	7.96794	4.58532	3.77787	3.07152	3.31114	5.32883	44.9002	37.8037	29.9962	107.95	89.9084	179.357	39.3559	42.9836	41.6807	89.1872	69.7901	117.257	3.59626	0.887094	2.92488	4.5599	PF00724	PTHR22893 PTHR22893:SF44	EC:1.3.1.42	KOG0134	K05894	GO:0003824 GO:0010181 GO:0016491 GO:0055114	AT1G76690	12-oxophytodienoate reductase 2
Vigun08g175200.1	67	5	128	23.565	4.55858	2.96527e-28	3.17235e-27	15.3794	4.57239	5.01988	4.71395	16.3332	12.1036	4.42664	6.41944	10.3891	6.91092	4.96672	4.44069	289.98	212.189	330.958	220.806	219.376	271.597	263.972	221.705	186.038	141.822	108.711	134.008	5.06017	4.42432	4.98332	4.55858	PF01476 PF07714	PTHR27001 PTHR27001:SF12	EC:2.7.11.1	KOG1187	K13429	GO:0004672 GO:0004713 GO:0005524 GO:0006468	AT3G21630	chitin elicitor receptor kinase 1
Vigun09g277000.1	269	22	515	23.2818	4.54113	2.67183e-80	1.39721e-78	39.9864	32.9212	35.1391	45.254	17.1109	24.2072	21.2479	33.0143	34.9453	19.197	22.3502	24.8679	803.526	732.905	784.901	428.119	339.254	463.253	643.132	479.606	537.782	459.095	493.899	593.266	4.42523	3.82935	4.21833	4.54113		PTHR11669 PTHR11669:SF13		KOG2035	K10756	GO:0003677 GO:0006260
Vigun07g267400.1	53	4	102	23.2329	4.5381	2.42319e-15	1.41544e-14	1.02529	1.82896	3.58563	8.48512	9.33324	4.32271	3.54131	4.58532	0.944468	2.30364	9.10565	1.77628	18.7084	1.21948	19.9975	149.657	148.649	100.44	26.8772	41.8524	65.0625	112.581	76.5007	117.257	2.6322	4.17067	3.88257	4.5381	PF00069	PTHR27009 PTHR27009:SF21	EC:3.1.4.46	KOG1187		GO:0004672 GO:0004713 GO:0005524 GO:0006468	AT1G67000	Protein kinase superfamily protein
Vigun01g191200.1	57	5	110	23.1509	4.533	6.75615e-30	7.77099e-29	10.2529	12.8027	10.0398	16.0274	9.33324	6.05179	13.2799	10.0877	6.61127	3.8394	4.13893	6.21697	35.546	31.7064	31.996	52.7481	71.9267	58.4191	27.8371	33.9344	36.5976	102.346	135.554	90.7348	1.58441	2.54317	1.71426	4.533	PF00005 PF00664	PTHR24223 PTHR24223:SF246	EC:3.6.3.44			GO:0005524 GO:0006810 GO:0016021 GO:0016887 GO:0042626 GO:0055085	AT3G62700	multidrug resistance-associated protein 10
Vigun02g143400.1	17623	1460	33786	23.1447	4.53261	1.77531e-86	1.059e-84	489.064	644.707	403.024	1167.17	1332.32	919.872	2100.88	1319.65	1500.76	1073.5	1507.4	1798.48	5081.2	4526.69	6017.24	23279.1	18739.3	25198.1	8729.32	11773	12567.2	35701.2	31558.5	34099.5	3.34587	4.29701	2.74839	4.53261	PF00447	PTHR10015 PTHR10015:SF166			K09419	GO:0003677 GO:0003700 GO:0005634 GO:0006302 GO:0006310 GO:0006355 GO:0043565	AT4G36990	heat shock factor 4
Vigun03g156400.1	1200	100	2300	23.1135	4.53066	1.55314e-21	1.2268e-20	45.1128	32.9212	39.4419	99.9358	139.999	106.339	183.263	128.389	136.003	74.4844	105.957	118.122	201.115	93.8996	268.966	2101.34	2838.71	1823.29	648.892	1046.31	1343.95	2073.24	2737.92	2089.69	2.26328	4.28775	2.76321	4.53066	PF00282	PTHR11999 PTHR11999:SF105	EC:4.1.1.15		K01580	GO:0003824 GO:0004351 GO:0006536 GO:0016831 GO:0019752 GO:0030170
Vigun02g148800.1	427	35	819	23.1094	4.53041	4.52584e-108	4.4387e-106	55.3658	38.4081	55.2186	34.8833	30.333	25.0717	47.8077	47.6873	37.7787	36.0904	36.4226	33.7492	539.737	546.325	432.945	372.917	328.465	449.929	434.834	394.77	343.611	865.555	762.322	827.78	3.34982	3.6726	3.138	4.53041	PF12697	PTHR10992 PTHR10992:SF776		KOG1454			AT4G37470	alpha/beta-Hydrolases superfamily protein
Vigun11g085600.1	33	3	63	23.0532	4.5269	1.56963e-21	1.23947e-20	8.20233	0.914479	15.7768	1.88558	3.11108	2.59362	4.42664	2.75119	4.72234	2.30364	4.13893	1.77628	419.068	508.521	418.947	80.9622	33.5658	56.3693	63.3533	56.5573	48.7969	51.173	67.1058	71.1919	5.75734	4.49283	3.82547	4.5269	PF00112 PF08246	PTHR12411 PTHR12411:SF339	EC:3.4.22.33	KOG1543		GO:0006508 GO:0008234
Vigun03g310801.1	69	6	133	23.0106	4.52423	3.86894e-43	7.09882e-42	17.43	8.23031	7.88838	15.0847	15.5554	10.3745	16.8212	10.0877	12.2781	4.60728	8.27786	4.44069	151.538	113.411	115.985	116.537	128.269	117.863	142.065	130.082	157.573	112.581	140.922	145.176	3.50522	3.14445	3.45495	4.52423		PTHR14237 PTHR14237:SF29	EC:2.8.1.9	KOG2142		GO:0003824
Vigun01g140000.2	4255	356	8154	22.8999	4.51727	1.50461e-52	3.74576e-51	171.224	197.527	131.951	231.927	233.331	111.526	433.81	266.865	311.674	275.669	348.498	444.069	1726.79	1106.06	2729.66	4693.36	3195.94	4377.33	4236.99	5406.88	6237.87	7936.2	8357.36	8168.92	3.47371	4.41057	3.97159	4.51727	PF00067	PTHR24296 PTHR24296:SF11		KOG0157	K13407	GO:0004497 GO:0005506 GO:0016705 GO:0020037 GO:0055114
Vigun08g155100.1	912	76	1747	22.8817	4.51612	4.64784e-14	2.51834e-13	62.5428	54.8687	48.0474	78.2516	55.2217	37.1753	75.2528	65.1115	71.7795	73.7165	86.9175	68.3866	7120.42	7677.82	6669.16	17663.3	12693.9	17697.9	26025.7	15873.4	15474.7	1190.14	2142.02	1908.22	7.01953	8.13752	8.07921	4.51612	PF00011	PTHR11527 PTHR11527:SF158		KOG0710	K13993
Vigun05g235800.1	3287	275	6299	22.8776	4.51586	3.81285e-30	4.43182e-29	217.362	239.593	214.42	257.382	257.442	245.53	264.713	274.202	303.174	277.973	292.208	255.784	462.098	465.84	484.939	2244.86	1811.35	3157.7	594.178	882.294	1031.85	7266.56	5812.71	5816.8	1.07344	3.24604	1.57468	4.51586	PF00332	PTHR32227 PTHR32227:SF70	EC:3.2.1.39			GO:0004553 GO:0005975	AT2G27500	Glycosyl hydrolase superfamily protein
Vigun09g183200.1	40	3	76	22.836	4.51324	2.06998e-11	9.58925e-11	5.12646	9.14479	2.8685	5.65674	4.66662	4.32271	2.65598	1.83413	5.66681	3.07152	2.48336	4.44069	15.9021	34.1453	17.9977	19.6272	17.9817	13.3236	10.5589	31.6721	17.2822	97.9597	57.711	72.5878	1.98915	1.79807	2.55075	4.51324	PF04770	PTHR31948 PTHR31948:SF20				GO:0003677	AT4G24660	homeobox protein 22
Vigun03g411300.1	1194	100	2288	22.8235	4.51245	3.83955e-47	8.0467e-46	204.033	227.705	187.887	148.961	93.3324	146.972	191.231	160.486	162.448	106.735	104.301	89.7019	4780	4771.81	3967.5	980.134	972.209	1178.63	2976.65	2677.42	1803.45	2340.8	1907.15	2615.95	4.44748	3.00779	3.85839	4.51245	PF04043	PTHR31080 PTHR31080:SF18				GO:0004857	AT1G47960	cell wall / vacuolar inhibitor of fructosidase 1
Vigun06g213100.1	521	44	997	22.6447	4.5011	2.72935e-51	6.52368e-50	150.718	42.066	113.306	103.707	147.776	49.2789	54.005	37.5996	68.9461	41.4655	48.0116	42.6306	1897.03	2317	2282.71	394.998	317.676	543.195	742.962	679.819	501.184	906.493	916.666	1168.38	4.40769	2.06199	3.58298	4.5011	PF00188	PTHR10334 PTHR10334:SF223			K13449		AT3G19690	CAP (Cysteine-rich secretory proteins, Antigen 5, and Pathogenesis-related 1 protein) superfamily protein
Vigun08g130500.2	313	27	600	22.6402	4.50081	1.99096e-31	2.43429e-30	33.8346	35.6647	26.5336	14.1419	13.2221	7.78087	27.4451	11.9218	25.5006	22.2685	30.6281	26.6441	378.845	375.599	365.954	198.726	187.009	279.797	245.734	364.229	289.731	649.166	452.293	699.356	3.54434	4.24312	3.79387	4.50081	PF14009	PTHR33052 PTHR33052:SF26					AT1G06980	(1 of 28) PF14009 - Domain of unknown function (DUF4228) (DUF4228)
Vigun03g146700.1	778	66	1491	22.622	4.49965	6.10223e-81	3.24507e-79	1123.72	884.301	1107.96	98.993	103.443	102.016	833.978	800.596	852.854	54.5195	82.7786	60.3934	9132.51	9196.07	10671.7	1073.36	901.481	1168.38	1804.61	1815.49	1697.72	1663.85	1260.25	1548.08	3.21831	3.36796	1.09618	4.49965
Vigun01g027401.1	568	48	1087	22.5819	4.4971	7.07225e-49	1.56424e-47	139.44	146.317	141.274	99.9358	125.999	102.016	71.7115	75.1992	85.0021	44.5371	55.4617	44.4069	838.137	968.264	623.921	393.771	336.857	404.834	735.283	894.737	735.003	1234	903.245	1123.72	2.50874	1.79173	3.3502	4.4971		PTHR38928
Vigun09g158900.1	528	45	1012	22.5788	4.4969	1.14567e-111	1.21437e-109	22.5564	17.3751	21.5138	7.54233	4.66662	6.91633	43.381	40.3508	16.056	44.5371	33.9392	55.9527	40.2231	19.5116	50.9936	85.869	44.3548	90.1908	119.987	175.328	187.055	1033.69	1014.64	986.915	0.849649	3.52667	2.2732	4.4969	PF07645 PF07714 PF13947	PTHR27005 PTHR27005:SF32	EC:2.7.11.1	KOG1187		GO:0004672 GO:0004713 GO:0005509 GO:0005515 GO:0005524 GO:0006468 GO:0030247	AT1G21240	wall associated kinase 3
Vigun09g164400.1	126	11	241	22.5577	4.49555	3.66031e-30	4.2635e-29	3.07588	2.74344	3.58563	21.6842	11.6666	7.78087	17.7065	22.0095	30.223	6.91092	8.27786	16.8746	4.6771	3.65843	9.99874	118.99	106.691	160.909	31.6767	24.8852	27.4482	276.334	237.555	209.388	0.963052	3.23248	0.264465	4.49555	PF00171	PTHR11699 PTHR11699:SF171	EC:1.2.1.3		K00128	GO:0004030 GO:0006081 GO:0008152 GO:0016491 GO:0016620 GO:0055114
Vigun08g210700.1	98	8	187	22.4246	4.48701	1.92041e-37	2.90954e-36	7.17704	7.31583	9.32263	3.77116	1.55554	0.864541	6.19729	3.66825	3.77787	7.6788	5.7945	11.5458	40.2231	63.4127	57.9927	1.2267	1.19878	1.0249	36.4762	46.377	29.4814	195.919	189.238	175.886	2.76271	-0.843476	3.04153	4.48701	PF03552	PTHR13301 PTHR13301:SF54	EC:2.4.1.12			GO:0016020 GO:0016760 GO:0030244	AT1G55850	cellulose synthase like E1
Vigun09g002150.1	185	16	354	22.3248	4.48057	4.22431e-28	4.48623e-27	8.20233	10.9737	6.45413	12.2563	19.4443	11.239	29.2158	11.9218	15.1115	9.21456	22.3502	15.9865	567.8	419.5	470.941	153.338	222.973	133.236	357.082	387.983	464.587	383.066	241.581	436.923	5.83024	3.56884	4.42662	4.48057
Vigun04g017000.1	175	15	336	22.2368	4.47488	1.31713e-63	4.50357e-62	24.607	22.862	15.7768	178.187	170.332	141.785	222.217	211.842	143.559	11.5182	11.589	22.2034	331.139	399.988	268.966	814.529	731.255	665.157	942.621	851.753	760.418	378.68	365.056	263.829	3.98302	2.17291	2.14502	4.47488	PF01381 PF08523	PTHR10245 PTHR10245:SF33		KOG3398	K03627	GO:0003677 GO:0043565	AT3G24500	multiprotein bridging factor 1C
Vigun03g332100.1	115	10	221	22.1938	4.47208	3.97322e-53	1.01013e-51	27.6829	14.6317	22.2309	19.7986	25.6664	15.5617	3.54131	2.75119	11.3336	9.98244	8.27786	11.5458	1326.43	1130.45	1329.83	380.277	347.646	380.236	44.1554	31.6721	29.4814	191.533	220.107	249.87	5.87449	4.18258	2.57884	4.47208	PF00854	PTHR11654 PTHR11654:SF59			K14638	GO:0005215 GO:0006810 GO:0016020	AT5G62680	Major facilitator superfamily protein
Vigun07g128200.1	1165	101	2230	22.1728	4.47072	4.73441e-45	9.26015e-44	26.6576	42.066	19.3624	117.849	131.443	56.1952	116.863	83.4527	112.392	72.1808	91.8843	137.661	1973.74	1202.4	2368.7	1649.91	1541.63	1542.47	2362.31	2840.31	2911.55	2054.23	2193.02	2442.86	5.97609	3.95388	4.69756	4.47072	PF00249	PTHR10641 PTHR10641:SF494		KOG0048	K09422	GO:0003677
Vigun10g014700.1	615	53	1178	22.1324	4.46809	3.36107e-75	1.5753e-73	1.02529	0.914479	0.717125	71.6521	65.3327	57.9243	0.885327	0.917063	6.61127	42.2334	58.7728	58.6171	0.93542	1.21948	0.999874	1296.62	1201.18	1172.48	1.9198	1.13115	1.0166	1235.46	1017.32	1280.06	0.247793	4.23502	-1.04858	4.46809
Vigun10g056800.4	67	6	128	22.0951	4.46566	4.19777e-26	4.06488e-25	24.607	16.4606	24.3823	5.65674	7.7777	10.3745	7.08262	9.17063	9.44468	3.8394	8.27786	5.32883	250.693	221.945	252.968	28.2141	38.3609	31.7718	52.7944	58.8196	42.6973	137.436	80.527	167.51	3.47072	2.04637	2.58612	4.46566	PF00005 PF00664	PTHR24221 PTHR24221:SF205	EC:3.6.3.44		K05658	GO:0005524 GO:0006810 GO:0016021 GO:0016887 GO:0042626 GO:0055085	AT3G62150	P-glycoprotein 21
Vigun05g005100.1	28	2	54	22.0543	4.46299	1.90872e-13	1.0029e-12	1.02529	3.65791	0.717125	3.77116	10.111	5.18725	2.65598	3.66825	2.8334	3.07152	1.65557	2.66441	11.225	13.4142	9.99874	17.1738	23.9756	13.3236	37.4361	13.5738	22.3652	52.6351	67.1058	43.2735	2.68124	1.51428	3.00224	4.46299	PF00135	PTHR23024 PTHR23024:SF93	EC:3.1.1.1	KOG1515			AT5G16080	carboxyesterase 17
Vigun10g008600.1	293	26	560	21.9439	4.45575	1.13539e-15	6.7436e-15	7.17704	5.48687	2.8685	7.54233	5.44439	3.45817	27.4451	14.673	18.8894	28.4116	22.3502	25.756	87.9295	58.5348	181.977	191.365	154.642	241.875	154.544	186.639	219.586	636.007	409.346	633.748	4.40228	5.15982	3.20035	4.45575	PF00847	PTHR31190 PTHR31190:SF21			K09286	GO:0003677 GO:0003700 GO:0006355
Vigun05g042800.1	28	2	53	21.9192	4.45413	1.04605e-13	5.57171e-13	2.05058	3.65791	1.43425	1.88558	6.22216	1.72908	1.77065	1.83413	2.8334	3.8394	2.48336	0.888138	34.6105	45.1206	38.9951	39.2544	77.9206	44.0705	53.7543	42.9836	54.8965	38.0142	69.7901	50.2531	4.05502	4.03492	4.5578	4.45413	PF00249	PTHR10641 PTHR10641:SF530			K09422	GO:0003677	AT3G28910	myb domain protein 30
Vigun03g146300.1	56	5	106	21.7192	4.4409	9.25025e-26	8.83632e-25	13.3288	5.48687	13.6254	11.3135	15.5554	12.1036	0.885327	0.917063	3.77787	6.91092	3.31114	4.44069	82.317	89.0217	79.9899	62.5617	59.9389	74.8174	2.8797	4.52458	4.0664	105.27	79.1849	134.008	2.95368	2.34	1.03955	4.4409
Vigun08g043700.1	47	4	90	21.6549	4.43662	5.47379e-16	3.31179e-15	2.05058	5.48687	4.30275	2.82837	6.22216	2.59362	2.65598	2.75119	0.944468	3.8394	3.31114	5.32883	75.769	47.5596	50.9936	74.8287	106.691	83.0166	24.9574	29.4098	55.9131	103.808	61.7374	104.694	3.87999	4.50579	4.1179	4.43662	PF00069 PF00139	PTHR27007 PTHR27007:SF24	EC:2.7.11.1	KOG1187		GO:0004672 GO:0004713 GO:0005524 GO:0006468 GO:0030246
Vigun07g196200.1	89	8	171	21.5816	4.43173	5.60268e-54	1.4594e-52	15.3794	17.3751	15.7768	18.8558	20.9998	8.64541	24.7892	18.3413	17.9449	9.21456	7.45007	7.1051	222.63	203.652	174.978	127.577	177.419	184.481	301.408	307.672	261.267	182.761	154.343	175.886	3.631	3.33515	3.83293	4.43173		PTHR33599 PTHR33599:SF3					AT1G68765	Putative membrane lipoprotein
Vigun10g083000.2	74	7	142	21.5038	4.42652	1.28368e-52	3.19863e-51	9.22763	1.82896	14.3425	11.3135	20.222	20.749	22.1332	20.1754	25.5006	5.37516	9.10565	5.32883	261.918	215.847	213.973	298.088	323.67	376.137	353.243	385.721	410.707	128.664	139.58	157.739	4.76738	4.25443	4.0836	4.42652	PF08263 PF13855	PTHR27004 PTHR27004:SF37	EC:2.7.11.1	KOG0472		GO:0005515	AT1G45616	receptor like protein 6
Vigun11g147600.1	633	56	1209	21.4508	4.42296	1.57146e-39	2.57632e-38	30.7588	23.7764	30.1193	38.6544	46.6662	46.6852	36.2984	44.9361	31.1674	46.0728	66.2229	56.8408	1651.95	1788.97	1281.84	431.799	402.79	473.502	988.696	800.851	641.475	1377.28	1064.3	1186.53	5.8019	3.30879	4.43482	4.42296	PF03195	PTHR31301 PTHR31301:SF14					AT2G28500	LOB domain-containing protein 11
Vigun03g325600.1	261	23	498	21.4508	4.42296	9.59479e-119	1.20741e-116	66.644	62.1845	28.685	77.3088	69.2215	44.9562	75.2528	73.3651	71.7795	29.1795	16.5557	23.9797	2376.9	2336.52	2368.7	1527.24	1347.43	1476.87	1349.62	1297.42	1253.47	568.751	492.557	434.131	5.49063	4.50621	4.14548	4.42296	PF00514 PF04564	PTHR23315 PTHR23315:SF116	EC:6.3.2.19			GO:0004842 GO:0005488 GO:0005515 GO:0016567
Vigun04g096000.1	5720	512	10928	21.3285	4.41471	2.90769e-43	5.35649e-42	33.8346	42.066	24.3823	144.247	164.109	94.235	470.109	289.792	297.507	379.333	576.967	580.842	666.955	252.431	1052.87	3410.23	3222.32	3844.38	1053.01	1823.41	1922.39	11261	9535.74	11988.2	4.2977	4.70176	2.18214	4.41471	PF02365	PTHR31989 PTHR31989:SF20				GO:0003677 GO:0006355	AT5G14000	NAC domain containing protein 84
Vigun06g202500.1	73	7	140	21.3053	4.41314	6.71338e-15	3.82181e-14	7.17704	2.74344	0.717125	4.71395	3.88885	2.59362	0.885327	5.50238	3.77787	5.37516	9.93343	4.44069	284.368	267.065	244.969	276.008	218.178	310.543	236.135	164.016	59.9795	152.057	87.2376	181.47	6.22625	6.16739	5.50028	4.41314	PF13537	PTHR11772 PTHR11772:SF19
Vigun05g008700.1	6443	578	12308	21.2802	4.41144	2.41288e-22	1.98557e-21	190.704	136.257	157.05	400.686	510.995	412.386	655.142	458.532	570.458	521.391	638.223	575.513	1690.3	1453.62	1814.77	3654.34	3556.78	3865.91	1488.8	2246.46	2432.73	13816.7	9530.37	13576.7	3.35684	3.06452	1.87279	4.41144	PF00117	PTHR11922 PTHR11922:SF38	EC:3.5.1.94				AT5G38200	Class I glutamine amidotransferase-like superfamily protein
Vigun08g113300.1	4067	366	7769	21.2485	4.40929	2.09451e-18	1.43982e-17	377.307	481.93	375.057	410.114	302.553	403.741	339.08	345.733	379.676	345.546	365.881	385.452	1277.78	1246.3	1181.85	1752.96	1217.96	2426.95	718.964	1072.33	1068.45	9418.75	6295.87	7592.41	1.58615	2.27353	1.42572	4.40929	PF14531	PTHR24351 PTHR24351:SF80	EC:2.7.11.1	KOG0598	K04688	GO:0004672 GO:0004674 GO:0004713 GO:0005524 GO:0006468
Vigun06g185100.1	1187	107	2266	21.1405	4.40194	2.45795e-162	7.87658e-160	99.4533	113.395	139.839	24.5126	38.8885	42.3625	82.3354	91.7063	88.78	109.039	105.129	107.465	893.326	853.633	915.884	117.763	157.04	110.689	469.391	510.147	693.322	2375.89	2195.7	2227.89	2.9165	1.86586	2.67016	4.40194	PF07714 PF11721	PTHR27006 PTHR27006:SF3	EC:2.7.11.1	KOG1187		GO:0004672 GO:0004713 GO:0005524 GO:0006468	AT1G29750	receptor-like kinase in flowers 1
Vigun07g248400.1	47	4	90	21.1336	4.40146	2.18716e-14	1.20721e-13	9.22763	7.31583	14.3425	14.1419	8.55547	6.05179	3.54131	8.25357	3.77787	2.30364	3.31114	7.1051	12.1605	7.31685	17.9977	24.534	17.9817	24.5975	28.797	35.0655	56.9297	81.8768	72.4743	114.465	0.278979	1.22308	2.95543	4.40146	PF01657	PTHR32099 PTHR32099:SF4					AT4G23170	receptor-like protein kinase-related family protein
Vigun05g055700.1	31	3	59	21.0388	4.39498	1.02894e-20	7.83546e-20	4.10117	5.48687	2.8685	1.88558	7.7777	2.59362	7.08262	1.83413	1.88894	2.30364	1.65557	4.44069	20.5792	12.1948	32.9958	95.6827	91.1072	88.141	32.6366	49.7704	49.8135	67.2559	55.0268	54.4409	2.40052	4.4874	3.61308	4.39498	PF06775	PTHR21212 PTHR21212:SF0					AT5G16460	Putative adipose-regulatory protein (Seipin)
Vigun03g346300.1	79	7	151	21.0161	4.39342	4.83917e-19	3.43276e-18	12.3035	6.40135	12.1911	27.3409	9.33324	15.5617	4.42664	5.50238	9.44468	5.37516	9.93343	6.21697	30.8689	35.3648	13.9982	39.2544	28.7707	65.5933	18.2381	24.8852	46.7637	171.064	155.686	125.633	1.37676	1.355	2.21401	4.39342		PTHR33429 PTHR33429:SF6					AT1G74055
Vigun01g051700.1	828	75	1582	21.0093	4.39296	1.89661e-98	1.47235e-96	31.784	40.2371	37.2905	54.6819	39.6663	38.9044	48.693	57.775	57.6125	62.1983	94.3676	69.2748	112.25	87.8023	113.986	213.446	173.823	212.153	135.346	180.983	166.723	1653.62	1448.14	1643	1.52249	2.16941	1.55777	4.39296	PF02798 PF13410	PTHR11260 PTHR11260:SF204	EC:2.5.1.18	KOG0406	K00799	GO:0005515	AT1G78380	glutathione S-transferase TAU 19
Vigun05g106300.1	1237	113	2362	20.961	4.38964	8.35051e-31	9.97969e-30	75.8716	74.0728	109.003	179.13	227.887	183.283	149.62	158.652	200.227	109.807	109.268	119.01	229.178	137.801	366.954	2158.99	1843.72	2590.94	674.809	1102.87	998.302	2332.03	2783.55	1971.04	1.50299	3.48156	2.44868	4.38964	PF00560 PF08263	PTHR27004 PTHR27004:SF11	EC:2.7.11.1			GO:0005515
Vigun07g178400.1	33	3	63	20.8139	4.37947	6.88849e-15	3.91907e-14	1.02529	0.914479	0.717125	3.77116	3.11108	1.72908	3.54131	1.83413	0.944468	2.30364	4.13893	2.66441	6.54794	3.65843	1.99975	17.1738	14.3853	17.4232	9.59899	10.1803	27.4482	73.1043	55.0268	61.4205	2.19979	2.50796	2.90165	4.37947	PF00847	PTHR31190 PTHR31190:SF26				GO:0003677 GO:0003700 GO:0006355	AT5G43410	Integrase-type DNA-binding superfamily protein
Vigun03g426200.1	7649	703	14594	20.7576	4.37557	3.12156e-25	2.92808e-24	842.79	707.806	667.644	576.988	440.996	485.008	752.528	556.657	612.96	571.303	821.164	716.727	8078.29	8532.67	7311.08	3043.44	3106.03	4585.38	4819.65	5947.57	4122.32	16625.4	10753	16403.5	3.43085	2.8364	2.95351	4.37557	PF04535	PTHR11615 PTHR11615:SF113					AT4G15610	Uncharacterised protein family (UPF0497)
Vigun11g021700.1	179	16	342	20.7474	4.37486	6.09624e-20	4.49576e-19	15.3794	10.0593	8.6055	5.65674	16.3332	9.50996	12.3946	10.0877	7.55574	13.8218	22.3502	13.3221	81.3816	75.6075	90.9885	210.993	185.811	229.577	50.8746	82.5737	76.2451	362.597	248.292	415.984	2.86473	4.31362	2.80342	4.37486	PF01657 PF07714 PF11883	PTHR27002 PTHR27002:SF95	EC:2.7.11.1	KOG1187		GO:0004672 GO:0004674 GO:0004713 GO:0005524 GO:0006468
Vigun07g278000.2	43	4	81	20.7426	4.37452	7.29312e-14	3.92025e-13	2.05058	2.74344	2.8685	1.88558	2.33331	0.864541	0.885327	1.83413	0.944468	3.07152	2.48336	6.21697	175.859	159.751	135.983	50.2947	20.3792	53.2946	13.4386	11.3115	3.0498	76.0284	53.6847	114.465	5.94358	4.60803	2.92362	4.37452	PF00010 PF14215	PTHR31945 PTHR31945:SF11				GO:0004398 GO:0006547 GO:0008152 GO:0016597 GO:0046983	AT2G16910	basic helix-loop-helix (bHLH) DNA-binding superfamily protein
Vigun05g106200.1	7895	727	15064	20.7331	4.37386	1.38761e-79	7.04257e-78	457.28	487.417	514.179	1051.21	1334.65	975.203	1004.85	887.717	1038.91	594.339	841.031	744.26	2047.63	1103.63	2526.68	11389.9	12385.8	13699.8	4703.51	6864.93	6352.74	15590.2	16161.8	13438.5	1.96051	3.47896	2.61196	4.37386	PF00560 PF13855	PTHR27004 PTHR27004:SF11	EC:2.7.11.1	KOG0472		GO:0005515
Vigun05g017900.1	89	8	169	20.616	4.36569	5.29752e-07	1.75812e-06	26.6576	15.5461	12.9083	21.6842	10.8888	10.3745	15.0506	16.5071	9.44468	9.98244	5.7945	8.88138	89.8003	98.7775	92.9883	45.3879	68.3304	29.722	108.469	80.3114	75.2285	244.168	199.975	64.2123	2.35304	1.73981	2.6868	4.36569	PF00612 PF02179	PTHR33322 PTHR33322:SF6				GO:0005515 GO:0051087
Vigun05g221300.1	42	4	80	20.6116	4.36539	3.85044e-23	3.27513e-22	1.02529	0.914479	0.717125	1.88558	1.55554	0.864541	2.65598	0.917063	1.88894	3.07152	4.13893	4.44069	16.8376	9.75581	32.9958	40.4811	46.7524	46.1203	47.995	81.4425	73.1953	76.0284	84.5534	79.5674	4.48724	4.95288	5.2133	4.36539	PF00249	PTHR10641 PTHR10641:SF584			K09422	GO:0003677
Vigun06g085600.1	914	85	1743	20.5335	4.35991	4.01915e-78	2.00659e-76	74.8463	80.4741	65.9755	69.7665	109.666	108.068	82.3354	74.2821	67.0572	80.6274	97.6788	76.3799	1323.62	1431.66	1359.83	1204.62	1535.64	1016.7	603.776	775.966	919.008	1665.32	1798.44	1765.84	4.21688	3.70793	3.36138	4.35991	PF00069	PTHR13902 PTHR13902:SF49	EC:2.7.11.1		K08867	GO:0004672 GO:0004713 GO:0005524 GO:0006468	AT5G58350	with no lysine (K) kinase 4
Vigun04g165100.1	33	3	63	20.5248	4.3593	5.92614e-21	4.55688e-20	4.10117	2.74344	5.737	6.59954	6.22216	12.9681	10.6239	7.33651	8.50021	2.30364	3.31114	3.55255	57.9961	36.5843	48.9938	29.4408	43.156	47.1452	48.9549	46.377	47.7803	48.2488	61.7374	78.1715	3.51241	2.21506	2.43523	4.3593	PF00069 PF01657	PTHR27002	EC:2.7.11.1	KOG1187		GO:0004672 GO:0004713 GO:0005524 GO:0006468
Vigun03g381900.1	816	76	1556	20.4823	4.35631	3.15844e-27	3.21193e-26	58.4416	89.6189	39.4419	275.295	206.109	165.992	115.978	56.8579	59.5015	64.5019	72.8452	90.5901	1405	1209.72	1369.83	641.564	810.374	657.983	624.894	816.688	817.347	1799.83	1038.8	1830.05	4.40944	1.70447	3.28135	4.35631	PF05553	PTHR33098 PTHR33098:SF3					AT5G57510	(1 of 28) PF05553 - Cotton fibre expressed protein (DUF761)
Vigun01g243200.1	61	6	117	20.1641	4.33372	1.72308e-23	1.4961e-22	4.10117	5.48687	7.17125	10.3707	6.22216	11.239	2.65598	2.75119	5.66681	4.60728	7.45007	5.32883	0.93542	6.09738	0.999874	31.8942	28.7707	33.8216	3.8396	3.39344	1.0166	131.588	108.711	110.278	-1.06101	1.76337	-0.424771	4.33372	PF05627	PTHR33159 PTHR33159:SF9					AT5G63270	RPM1-interacting protein 4 (RIN4) family protein
Vigun03g048500.1	104	10	199	20.1492	4.33265	3.40215e-10	1.45454e-09	6.15175	0.914479	1.43425	1.88558	1.55554	0.864541	20.3625	6.41944	3.77787	10.7503	9.10565	9.76952	44.9002	25.609	39.9949	33.1209	21.578	42.0207	27.8371	45.2458	28.4648	185.685	153.001	258.245	3.70041	4.4895	1.73245	4.33265	PF03106	PTHR31221 PTHR31221:SF25				GO:0003700 GO:0006355 GO:0043565	AT5G13080	WRKY DNA-binding protein 75
Vigun09g035300.5	29	3	56	20.1102	4.32986	5.47843e-13	2.80111e-12	5.12646	2.74344	2.15138	1.88558	3.11108	6.05179	0.885327	1.83413	3.77787	3.07152	1.65557	3.55255	66.4148	82.9243	83.9894	47.8413	55.1438	103.514	57.5939	32.8032	44.7305	52.6351	49.6583	64.2123	4.54123	4.22422	4.37833	4.32986	PF00069 PF00433 PF07714	PTHR24356 PTHR24356:SF206	EC:2.7.11.1			GO:0004672 GO:0004674 GO:0004713 GO:0005524 GO:0006468	AT2G19400	AGC (cAMP-dependent, cGMP-dependent and protein kinase C) kinase family protein
Vigun03g127000.1	138	13	263	20.0412	4.3249	9.41745e-06	2.77371e-05	1.02529	0.914479	1.43425	1.88558	0.77777	0.864541	19.4772	9.17063	7.55574	16.1255	9.93343	13.3221	75.769	23.17	55.9929	6.1335	15.5841	11.2739	73.9122	299.754	108.776	261.713	246.949	280.58	5.52102	3.22521	3.73615	4.3249
Vigun10g080600.1	1799	171	3427	20.039	4.32474	8.04333e-53	2.01827e-51	167.123	201.185	104.7	351.661	440.996	261.092	318.718	200.837	291.841	111.343	153.968	247.79	1440.55	652.42	1744.78	3261.8	3424.91	3335.01	2136.74	3046.18	2951.19	3235.6	3834.43	3212.01	3.02032	3.24953	3.32551	4.32474	PF14383	PTHR35499 PTHR35499:SF2					AT5G01370	ALC-interacting protein 1
Vigun06g013600.1	7229	687	13771	20.0316	4.3242	3.54583e-48	7.68235e-47	606.973	642.878	669.795	438.398	480.662	453.02	788.827	655.7	671.517	572.071	694.513	795.772	292.787	265.846	325.959	5526.29	3728.2	6120.68	1048.21	1746.49	2443.91	14990.8	13198.4	13123	-1.11776	3.48617	1.30781	4.3242	PF00394 PF07731 PF07732	PTHR11709 PTHR11709:SF97	EC:1.10.3.3	KOG1263	K00423	GO:0005507 GO:0005576 GO:0016491 GO:0055114	AT5G21105	Plant L-ascorbate oxidase
Vigun03g241700.1	920	88	1751	19.9315	4.31698	6.43422e-146	1.41857e-143	120.984	86.8755	103.266	151.789	146.221	127.088	109.781	104.545	102.947	100.592	78.6397	84.3731	965.354	1114.6	901.886	382.731	315.279	464.278	476.11	496.573	442.222	1736.96	1861.52	1655.56	3.26063	1.4511	2.15691	4.31698	PF00534 PF13439	PTHR12526 PTHR12526:SF316					AT4G19460	UDP-Glycosyltransferase superfamily protein
Vigun04g079100.1	38	4	71	19.9244	4.31646	3.26366e-23	2.79327e-22	3.07588	4.57239	7.88838	1.88558	0.77777	4.32271	2.65598	5.50238	1.88894	3.07152	4.13893	3.55255	240.403	252.431	174.978	65.0151	86.312	76.8672	125.747	107.459	128.092	77.4905	65.7637	71.1919	5.4257	5.02964	5.16831	4.31646
Vigun03g398500.1	412	39	784	19.8778	4.31309	4.36816e-26	4.2269e-25	9.22763	12.8027	8.6055	49.0251	27.9997	38.0398	25.6745	33.0143	43.4455	36.8583	39.7337	41.7425	639.827	618.274	539.932	247.794	232.563	312.593	302.368	539.557	352.761	861.168	586.505	904.556	5.87506	2.78478	3.54809	4.31309	PF04525	PTHR31087 PTHR31087:SF3					AT2G05910	Protein of unknown function (DUF567)
Vigun02g065500.1	5512	529	10494	19.819	4.30881	1.41196e-101	1.18275e-99	318.866	307.265	336.332	321.492	437.885	280.111	476.306	486.961	426.899	505.265	528.955	554.198	2129.95	1960.92	2134.73	2274.3	1556.01	2920.95	2761.63	2924.01	2604.53	11243.4	10358.5	9878.92	2.69341	2.69929	2.57615	4.30881	PF00854	PTHR11654 PTHR11654:SF98		KOG1237	K14638	GO:0005215 GO:0006810 GO:0016020	AT1G69850	nitrate transporter 1:2
Vigun08g029500.1	194	19	370	19.7938	4.30698	6.92556e-50	1.5826e-48	17.43	32.9212	23.6651	6.59954	5.44439	6.05179	4.42664	5.50238	9.44468	16.8934	22.3502	16.8746	92.6066	97.5581	98.9875	233.073	169.028	241.875	120.947	126.688	117.926	402.073	393.24	315.478	1.96591	5.15329	4.23794	4.30698	PF03195	PTHR31304 PTHR31304:SF5
Vigun02g168300.4	365	35	695	19.7872	4.3065	7.81162e-32	9.69711e-31	6.15175	6.40135	3.58563	25.4554	27.222	25.9362	23.0185	23.8436	22.6672	29.9473	38.0782	37.3018	168.376	81.7049	192.976	533.615	429.163	727.676	323.486	400.426	346.661	663.787	679.111	741.233	4.77889	4.42649	3.94462	4.3065	PF04640	PTHR31065 PTHR31065:SF1				GO:0005622 GO:0008270
Vigun06g098500.1	906	87	1725	19.7311	4.3024	2.08367e-28	2.24488e-27	86.1245	80.4741	79.6009	67.8809	95.6657	83.8605	85.8767	86.2039	90.6689	79.8596	79.4675	103.024	771.722	639.005	733.907	296.862	371.621	537.045	444.433	553.13	501.184	2095.17	1449.49	1631.83	3.12283	2.28471	2.512	4.3024	PF00561	PTHR10992 PTHR10992:SF907	EC:3.3.2.10	KOG4178		GO:0003824	AT3G05600	alpha/beta-Hydrolases superfamily protein
Vigun01g050200.1	13295	1285	25305	19.685	4.29902	1.0008e-217	8.61907e-215	997.609	983.064	986.764	708.979	626.105	632.844	748.101	871.21	833.965	1439.01	1328.6	1088.86	13854.5	15291	13471.3	10887	11080.3	11584.4	14796.8	14680	13085.7	23277.9	27007.4	25629.1	3.84413	4.09164	4.1168	4.29902	PF02798 PF13410	PTHR11260 PTHR11260:SF195	EC:2.5.1.18	KOG0406	K00799	GO:0005515
Vigun07g009800.1	1101	107	2095	19.5729	4.29079	4.45268e-31	5.37265e-30	71.7704	60.3556	53.7844	75.4233	92.5546	62.247	100.042	63.2774	92.5578	96.7529	114.234	110.129	670.696	799.976	616.922	666.098	557.432	723.576	564.421	657.196	762.451	2377.35	1654.83	2253.01	3.48916	3.08022	2.95494	4.29079		PTHR33912 PTHR33912:SF2					AT4G14450
Vigun11g191400.1	10463	1022	19905	19.4841	4.28423	8.80247e-19	6.16329e-18	510.595	519.424	486.211	696.722	591.883	598.263	810.96	769.416	763.13	956.779	1029.77	1078.2	908.293	796.318	777.902	4776.77	3477.66	5958.74	926.303	1265.75	1500.5	23742.8	17108	18863.1	0.711312	2.91316	0.655953	4.28423	PF00168	PTHR10774 PTHR10774:SF82				GO:0005515	AT3G19830	Calcium-dependent lipid-binding (CaLB domain) family protein
Vigun09g006600.1	45	4	86	19.3844	4.27682	6.02425e-16	3.63924e-15	18.4553	6.40135	7.17125	1.88558	3.11108	0.864541	1.77065	3.66825	1.88894	3.07152	6.62229	3.55255	605.217	460.962	566.928	7.3602	3.59634	4.09958	17.2782	32.8032	25.415	111.118	57.711	87.943	5.67215	1.36108	3.36495	4.27682	PF00332	PTHR32227 PTHR32227:SF125	EC:3.2.1.39			GO:0004553 GO:0005975	AT4G16260	Glycosyl hydrolase superfamily protein
Vigun03g130700.1	130	13	247	19.2791	4.26897	2.6787e-16	1.64819e-15	18.4553	19.204	17.211	63.167	40.444	21.6135	15.0506	15.5901	40.6121	15.3576	11.589	11.5458	161.828	198.775	282.964	414.625	649.738	428.406	128.626	115.377	98.6103	223.699	265.739	252.661	3.55199	3.5754	2.26557	4.26897	PF00407	PTHR31213 PTHR31213:SF11				GO:0006952 GO:0009607
Vigun08g207800.2	55	5	104	19.264	4.26784	3.51207e-16	2.15039e-15	5.12646	2.74344	9.32263	7.54233	4.66662	2.59362	0.885327	1.83413	0.944468	7.6788	4.96672	3.55255	22.4501	23.17	15.998	163.151	148.649	213.178	1.9198	2.26229	1.0166	95.0356	88.5797	128.425	1.84157	5.14834	0.50476	4.26784	PF00560 PF08263 PF13855	PTHR27004 PTHR27004:SF1		KOG0472		GO:0005515	AT1G47890	receptor like protein 7
Vigun01g170600.1	750	74	1425	19.247	4.26656	6.4366e-24	5.68728e-23	52.2899	123.455	38.0076	83.9084	66.8882	54.4661	144.308	64.1944	66.1127	56.8231	58.7728	106.577	1810.97	1546.3	1935.76	435.479	642.545	547.294	766.959	908.31	864.111	1691.63	888.481	1696.04	4.63008	2.98518	3.20899	4.26656
Vigun02g013900.1	248	25	472	19.1664	4.26051	8.99258e-50	2.04646e-48	18.4553	12.8027	20.0795	21.6842	28.7775	28.5299	19.4772	10.0877	29.2785	20.7328	27.3169	25.756	298.399	265.846	258.967	231.846	206.19	291.07	231.336	295.229	191.121	524.889	405.319	484.384	4.00318	3.20636	3.6084	4.26051	PF03171 PF14226	PTHR10209 PTHR10209:SF168	EC:1.14.11.32	KOG0143		GO:0016491 GO:0055114
Vigun03g318600.1	595	59	1130	19.0927	4.25495	2.3726e-52	5.85376e-51	79.9728	34.7502	50.9159	92.3935	90.2213	109.797	57.5463	39.4337	54.7791	67.5735	50.495	59.5052	1711.82	1784.09	1914.76	738.474	725.261	940.854	1320.82	1073.46	908.842	1102.41	904.587	1383.36	5.02969	3.03972	4.44397	4.25495	PF00067	PTHR24298 PTHR24298:SF179		KOG0156		GO:0004497 GO:0005506 GO:0016705 GO:0020037 GO:0055114
Vigun02g056300.1	53	5	101	18.9462	4.24384	5.67308e-13	2.89795e-12	16.4047	19.204	12.1911	14.1419	12.4443	6.91633	16.8212	16.5071	12.2781	9.98244	2.48336	3.55255	113.186	96.3386	102.987	26.9874	25.1743	37.9211	51.8345	90.4917	40.664	80.4147	76.5007	146.572	2.70883	1.42698	2.00446	4.24384	PF07714 PF13637	PTHR23257 PTHR23257:SF366	EC:2.7.12.1	KOG0192		GO:0004672 GO:0004713 GO:0005515 GO:0005524 GO:0006468
Vigun11g159000.1	41	4	79	18.9259	4.24229	3.05119e-11	1.3989e-10	11.2782	6.40135	7.17125	9.42791	4.66662	3.45817	8.85327	4.58532	7.55574	3.07152	4.96672	4.44069	14.9667	34.1453	34.9956	23.3073	26.3731	35.8714	30.7168	27.1475	23.3818	81.8768	51.0004	103.298	1.75894	2.28511	1.9523	4.24229	PF08659	PTHR24322 PTHR24322:SF354	EC:1.1.1.206 EC:1.1.1.236	KOG0725	K08081	GO:0008152 GO:0008667 GO:0016491 GO:0019290 GO:0055114	AT2G29350	senescence-associated gene 13
Vigun09g245200.3	1082	109	2054	18.8325	4.23515	9.52886e-162	2.98416e-159	74.8463	79.5596	65.2584	85.794	55.9994	73.486	88.5327	97.2087	72.724	92.1456	113.407	121.675	1904.52	1742.63	1558.8	922.479	798.386	979.8	1294.9	1307.6	1155.88	1989.9	2084.31	2088.3	4.56679	3.64903	3.86207	4.23515	PF06708	PTHR34358 PTHR34358:SF1
Vigun06g211800.1	864	87	1641	18.8107	4.23348	2.3784e-74	1.10162e-72	1.02529	5.48687	5.737	16.9702	23.3331	6.05179	106.239	43.102	45.3344	41.4655	72.8452	147.431	39.2876	18.2921	80.9898	837.837	661.726	879.361	230.376	394.77	450.354	1641.92	1676.3	1605.31	3.49986	5.68144	2.46586	4.23348	PF01397 PF03936	PTHR31225 PTHR31225:SF0	EC:4.2.3.48		K15086	GO:0000287 GO:0008152 GO:0010333 GO:0016829
Vigun07g009700.1	541	55	1028	18.7884	4.23177	9.59333e-24	8.41447e-23	60.4922	54.8687	68.1269	55.6247	64.5549	70.8924	55.7756	78.8674	66.1127	54.5195	56.2895	53.2883	71.0919	46.3401	70.991	231.846	152.245	346.415	92.1503	132.344	162.656	1061.47	861.639	1160.01	0.0382911	1.93478	0.947453	4.23177	PF00176 PF00271 PF08797 PF13920	PTHR10799 PTHR10799:SF779	EC:2.7.11.17		K15505	GO:0003676 GO:0005515 GO:0005524 GO:0008270 GO:0016818	AT5G43530	Helicase protein with RING/U-box domain
Vigun11g221400.1	236	24	447	18.6192	4.21872	3.54914e-46	7.19197e-45	52.2899	67.6714	53.0673	41.4828	37.333	48.4143	32.7571	29.346	34.0008	21.5006	24.8336	25.756	898.003	999.97	832.895	155.791	178.618	201.904	554.822	685.475	545.915	485.412	319.424	537.429	3.98028	2.07564	4.21616	4.21872	PF00759	PTHR22298 PTHR22298:SF45	EC:3.2.1.4			GO:0003824 GO:0004553 GO:0005975
Vigun08g114900.1	2160	221	4100	18.5893	4.2164	2.37476e-179	1.05558e-176	185.578	178.323	176.413	255.496	235.664	222.187	154.047	187.998	170.949	194.274	252.475	214.929	1734.27	1835.31	1659.79	1323.61	1064.52	1485.07	824.553	942.245	1034.9	4240.05	4108.22	3951.85	3.27477	2.44085	2.44929	4.2164	PF04654	PTHR31168 PTHR31168:SF3					AT5G24600	Protein of unknown function, DUF599
Vigun06g226900.1	532	54	1009	18.5435	4.21284	3.51861e-39	5.67736e-38	120.984	115.224	132.668	129.162	132.221	125.359	129.258	105.462	133.17	45.3049	52.1505	65.7222	1734.27	1474.35	2056.74	1203.39	1023.76	1381.56	801.516	778.229	657.741	853.858	905.929	1266.1	3.83532	3.22204	2.60453	4.21284	PF00141	PTHR31235 PTHR31235:SF16	EC:1.11.1.7		K00430	GO:0004601 GO:0006979 GO:0020037 GO:0055114	AT4G25980	Peroxidase superfamily protein
Vigun06g162600.1	147	15	280	18.5283	4.21166	6.35003e-62	2.04919e-60	41.0117	32.9212	50.1988	26.3981	26.4442	14.6972	25.6745	33.0143	35.8898	15.3576	15.7279	14.2102	191.761	204.872	224.972	50.2947	68.3304	62.5186	148.784	207	214.503	258.789	284.529	295.935	2.32413	1.42333	2.5921	4.21166	PF01554	PTHR11206 PTHR11206:SF140		KOG1347	K03327	GO:0006855 GO:0015238 GO:0015297 GO:0016020 GO:0055085
Vigun05g287100.1	614	63	1165	18.4701	4.20712	2.15437e-29	2.40568e-28	12.3035	9.14479	15.7768	89.5651	67.666	55.3307	77.9088	47.6873	56.6681	57.591	58.7728	72.8273	98.2191	74.388	100.987	466.146	595.793	571.892	182.381	234.147	308.03	1274.94	942.166	1277.27	2.87769	2.9423	1.99107	4.20712	PF00400	PTHR19876				GO:0005515
Vigun01g042400.1	59	6	113	18.4464	4.20527	5.8166e-18	3.89739e-17	34.8599	29.2633	22.948	34.8833	32.6663	18.1554	27.4451	15.5901	17.9449	4.60728	6.62229	7.1051	384.458	202.433	454.943	452.653	460.331	478.626	188.14	231.885	237.885	122.815	93.9482	121.445	3.58078	4.02123	3.43148	4.20527		PTHR37748 PTHR37748:SF1					AT4G12735
Vigun07g102900.1	166	17	315	18.3561	4.19819	7.58849e-16	4.55029e-15	20.5058	13.7172	11.474	8.48512	17.8887	4.32271	17.7065	21.0925	24.5562	22.2685	14.0724	15.0983	216.082	165.849	183.977	52.7481	38.3609	58.4191	111.348	180.983	104.71	359.673	217.423	367.127	3.63039	2.28427	2.64776	4.19819
Vigun04g040100.1	1369	142	2597	18.3428	4.19714	3.88854e-35	5.44535e-34	164.047	177.409	138.405	90.5079	130.665	102.016	187.689	128.389	124.67	133.611	148.174	142.99	3313.26	3231.61	3567.55	582.683	539.45	655.933	1996.59	1801.92	1593.01	3101.08	1771.59	2918.87	4.39737	2.45986	3.61267	4.19714	PF01373	PTHR31352 PTHR31352:SF13	EC:3.2.1.2		K01177	GO:0000272 GO:0005975 GO:0016161	AT3G23920	beta-amylase 1
Vigun03g172700.1	151	16	286	18.32	4.19535	1.28914e-35	1.8332e-34	4.10117	10.0593	5.737	29.2265	27.222	13.8327	9.7386	6.41944	9.44468	13.8218	21.5224	11.5458	46.771	20.7311	42.9946	214.673	294.899	216.253	32.6366	36.1967	40.664	317.273	275.134	266.621	2.47335	3.36841	2.09653	4.19535		PTHR24221 PTHR24221:SF205	EC:3.6.3.44
Vigun03g228200.1	1025	106	1944	18.3072	4.19434	6.26385e-30	7.22887e-29	184.553	131.685	173.544	133.876	127.554	114.119	177.951	80.7016	134.114	109.807	108.44	100.36	7542.29	7703.43	8077.98	10181.6	8769.06	10773.7	14137.4	9570.63	9347.65	1636.07	1935.33	2261.39	5.57351	6.3065	6.39508	4.19434	PF00107 PF08240	PTHR11695 PTHR11695:SF497	EC:1.1.1.195	KOG0023	K00083	GO:0008270 GO:0016491 GO:0055114	AT4G37990	elicitor-activated gene 3-2
Vigun02g154850.1	70	7	133	18.2565	4.19034	1.11193e-17	7.33102e-17	1.02529	3.65791	7.17125	12.2563	18.6665	15.5617	14.1652	8.25357	7.55574	9.98244	7.45007	4.44069	14.0313	14.6337	9.99874	55.2015	70.7279	77.8921	32.6366	24.8852	29.4814	169.602	119.448	110.278	1.70555	2.13248	1.53733	4.19034
Vigun06g132000.1	42	4	79	18.2412	4.18913	6.19066e-09	2.41075e-08	9.22763	7.31583	7.17125	6.59954	11.6666	5.18725	4.42664	1.83413	4.72234	3.8394	8.27786	0.888138	173.053	262.187	327.959	126.35	103.095	171.158	54.7142	38.459	18.2988	61.4076	71.1322	104.694	5.0082	4.09431	3.34332	4.18913	PF13668	PTHR31694					AT1G47980	(1 of 2) PF13668 - Ferritin-like domain (Ferritin_2)
Vigun06g004600.1	1494	155	2833	18.2328	4.18847	7.90265e-154	2.03541e-151	169.173	117.053	132.668	234.755	223.22	187.605	184.148	190.749	192.671	159.719	133.274	173.187	2113.11	2623.09	2011.75	1251.23	1069.31	1216.55	1833.41	1855.08	1764.82	2817.44	2901.66	2780.67	4.00979	2.4539	3.26426	4.18847	PF05678	PTHR33179 PTHR33179:SF7					AT4G15120	VQ motif-containing protein
Vigun03g417900.1	6240	650	11830	18.203	4.1861	3.96305e-47	8.28662e-46	678.743	459.983	585.174	410.114	561.55	400.283	670.193	590.589	697.017	597.411	796.33	555.974	10452.4	10414.3	8354.95	3291.24	4103.42	3503.09	4706.38	6337.81	8034.2	12132.4	10298.1	13060.2	4.08329	2.98973	3.28464	4.1861	PF00407	PTHR31213 PTHR31213:SF11				GO:0006952 GO:0009607
Vigun09g002200.1	362	38	685	18.1506	4.18195	1.24913e-38	1.97051e-37	27.6829	19.204	15.7768	60.3386	43.5551	19.8845	54.8903	35.7655	34.0008	25.3401	36.4226	51.512	1157.11	952.411	1129.86	344.703	444.747	318.743	776.558	796.327	1044.05	782.216	504.636	769.152	5.69195	3.16238	4.39185	4.18195	PF13639	PTHR14155 PTHR14155:SF99				GO:0005515 GO:0008270	AT1G72310	RING/U-box superfamily protein
Vigun02g160700.1	20308	2122	38495	18.1441	4.18143	7.704e-33	9.8843e-32	111.757	149.974	83.9037	316.778	266.775	171.179	1439.54	1022.53	934.079	1583.37	2074.43	2707.04	1527.54	568.276	2427.69	20110.5	16362.1	25132.5	6808.56	11855.5	12269.4	40002.7	34022.7	41458.8	3.71012	6.35094	3.1872	4.18143	PF06200 PF09425	PTHR33077 PTHR33077:SF13			K13464
Vigun08g091000.1	1790	187	3392	18.1256	4.17995	1.71565e-68	6.82274e-67	193.78	224.047	110.437	389.373	416.885	234.291	336.424	184.33	287.118	148.201	130.79	282.428	183.342	74.388	306.961	3015.23	2988.55	3137.21	971.418	1498.77	1639.78	3596.73	3612.98	2966.33	0.0962023	3.13501	2.34693	4.17995	PF00847	PTHR31985 PTHR31985:SF37				GO:0003677 GO:0003700 GO:0006355	AT1G44830	Integrase-type DNA-binding superfamily protein
Vigun02g197900.1	508	53	964	18.1189	4.17943	9.01441e-19	6.30528e-18	32.8093	8.23031	35.8563	48.0823	34.9997	30.259	79.6794	93.5404	148.281	31.4831	33.9392	94.1426	72.9628	59.7543	113.986	210.993	194.202	320.792	359.002	487.524	392.408	1175.52	765.007	950.621	1.68179	2.67927	1.9462	4.17943	PF00291	PTHR10314 PTHR10314:SF123	EC:4.2.1.20	KOG1395	K01696	GO:0000162 GO:0004834 GO:0006568	AT5G28237	Pyridoxal-5'-phosphate-dependent enzyme family protein
Vigun06g222400.1	1703	178	3228	18.1073	4.1785	1.94612e-118	2.41591e-116	49.214	53.0398	48.7645	170.645	149.332	120.171	198.313	161.403	190.782	165.862	202.808	166.082	5065.3	5682.76	4735.4	1730.87	1527.24	1749.5	1832.45	1546.28	1430.36	3061.61	3261.34	3359.98	6.67986	3.50806	3.12695	4.1785	PF01070 PF03060	PTHR32332 PTHR32332:SF20	EC:1.3.1.9			GO:0003824 GO:0016491 GO:0018580 GO:0055114	AT5G64250	Aldolase-type TIM barrel family protein
Vigun03g215400.1	126	13	239	17.982	4.16848	2.8949e-54	7.61264e-53	19.4805	11.8882	17.9281	11.3135	10.111	21.6135	14.1652	15.5901	16.056	10.7503	14.9001	14.2102	136.571	143.898	141.982	104.27	157.04	139.386	125.747	133.475	149.44	269.024	217.423	230.327	3.09922	3.21882	3.15714	4.16848	PF07059	PTHR31558 PTHR31558:SF3
Vigun01g199400.1	2295	242	4348	17.9677	4.16733	3.71709e-26	3.60955e-25	136.364	199.356	106.852	424.256	577.883	289.621	428.498	281.538	333.397	197.345	228.469	300.191	4786.55	2745.04	6041.24	2776.02	3465.67	2404.41	4630.55	5174.99	5490.66	4133.32	4637.01	4274.31	4.93867	2.74271	3.87376	4.16733	PF00249	PTHR10641 PTHR10641:SF494			K09422	GO:0003677
Vigun02g179200.1	339	36	643	17.9488	4.16582	3.09006e-65	1.11174e-63	51.2646	40.2371	35.8563	38.6544	36.5552	26.8008	46.9223	35.7655	27.3896	33.7867	37.2504	36.4137	372.297	347.551	455.942	580.229	504.686	671.307	397.398	453.59	457.471	621.386	575.768	731.462	3.20667	4.10569	3.57128	4.16582	PF01794 PF08022 PF08030 PF08414	PTHR11972 PTHR11972:SF69	EC:1.6.3.1		K13447	GO:0004601 GO:0005509 GO:0016020 GO:0016491 GO:0050664 GO:0055114	AT1G64060	respiratory burst oxidase protein F
Vigun09g235100.1	328	35	622	17.9297	4.16428	6.31067e-09	2.4554e-08	36.9105	52.1253	52.3501	52.7963	37.333	26.8008	54.005	41.2678	44.39	37.6261	39.7337	26.6441	259.111	319.503	199.975	136.164	93.5047	150.66	125.747	169.672	103.693	780.754	363.714	720.295	2.46122	1.7016	1.51485	4.16428	PF00249	PTHR10641 PTHR10641:SF551		KOG0048	K09422	GO:0003677
Vigun01g165200.1	384	41	728	17.8189	4.15534	1.61281e-27	1.66407e-26	11.2782	5.48687	7.17125	17.913	13.2221	11.239	28.3305	38.5167	41.5566	56.8231	37.2504	28.4204	391.006	457.303	454.943	145.977	135.462	165.008	330.205	377.803	307.014	757.36	554.294	871.054	5.76677	3.39723	3.22702	4.15534	PF00201	PTHR11926 PTHR11926:SF248	EC:2.4.1.203	KOG1192	K13496	GO:0008152 GO:0016758	AT2G36800	don-glucosyltransferase 1
Vigun03g054000.1	44	5	83	17.7827	4.1524	8.7765e-14	4.69745e-13	5.12646	3.65791	4.30275	10.3707	3.11108	5.18725	7.08262	2.75119	4.72234	4.60728	5.7945	3.55255	392.876	603.64	501.937	268.647	272.123	243.925	399.318	302.016	207.387	100.884	87.2376	60.0246	6.83918	5.39341	5.96414	4.1524		PTHR33919 PTHR33919:SF2					AT5G07330
Vigun02g143500.1	1340	143	2537	17.7348	4.14851	5.52885e-45	1.0791e-43	35.8852	40.2371	36.5734	98.993	145.443	98.5577	195.657	148.564	165.282	122.093	161.418	145.655	449.002	335.356	625.921	1584.9	1427.75	2015.97	722.804	1014.64	1000.34	2839.37	2388.97	2382.84	3.64548	3.87391	2.42584	4.14851							AT4G36988	conserved peptide upstream open reading frame 49
Vigun11g108000.1	116	12	219	17.706	4.14617	1.12574e-24	1.03071e-23	17.43	14.6317	26.5336	66.9381	27.222	49.2789	39.8397	42.1849	50.0568	12.2861	12.4168	12.4339	170.246	149.996	135.983	121.443	109.089	147.585	143.985	169.672	111.826	229.547	153.001	274.996	2.96089	1.3984	1.68767	4.14617	PF04727	PTHR12771 PTHR12771:SF17		KOG2998			AT1G03620	ELMO/CED-12 family protein
Vigun03g149800.1	235	25	445	17.6513	4.1417	1.97562e-95	1.4519e-93	55.3658	42.9805	61.6728	26.3981	38.8885	22.4781	27.4451	38.5167	28.334	21.5006	24.0058	30.1967	989.675	999.97	900.886	554.469	460.331	603.664	530.824	417.393	445.271	467.867	414.714	453.674	4.17502	4.20484	3.88536	4.1417	PF01553	PTHR23063 PTHR23063:SF2	EC:2.3.1.15	KOG2898	K13506	GO:0008152 GO:0016746	AT5G60620	glycerol-3-phosphate acyltransferase 9
Vigun09g176700.1	72	8	136	17.6017	4.13764	3.03551e-42	5.4146e-41	47.1634	34.7502	40.159	22.627	17.1109	16.4263	19.4772	18.3413	17.9449	4.60728	13.2446	5.32883	781.076	918.265	761.904	328.756	262.532	295.17	454.992	366.491	396.474	156.443	131.527	120.049	4.33358	3.98033	4.449	4.13764	PF00249	PTHR10641 PTHR10641:SF670		KOG0048	K09422	GO:0003677	AT1G34670	myb domain protein 93
Vigun05g150700.1	80	9	151	17.6005	4.13754	8.6738e-37	1.28586e-35	10.2529	16.4606	7.88838	8.48512	7.7777	13.8327	9.7386	9.17063	11.3336	7.6788	9.10565	8.88138	115.057	91.4607	131.983	203.632	154.642	230.602	135.346	136.869	120.976	138.898	170.449	142.384	3.29024	4.29035	3.70056	4.13754	PF00069 PF01657	PTHR27002 PTHR27002:SF128	EC:2.7.11.1	KOG1187		GO:0004672 GO:0004713 GO:0005524 GO:0006468	AT5G40380	cysteine-rich RLK (RECEPTOR-like protein kinase) 42
Vigun08g110100.1	412	44	779	17.5375	4.13237	2.57466e-64	8.92516e-63	77.9222	74.9872	54.5015	47.1395	42.7774	48.4143	39.8397	43.102	39.6676	46.0728	47.1838	39.9662	685.663	689.004	745.906	414.625	387.205	447.879	296.609	334.819	323.279	880.175	620.058	836.156	3.35389	3.17539	2.96099	4.13237							AT2G38465
Vigun08g167300.1	647	70	1224	17.3623	4.11789	1.14613e-38	1.81321e-37	174.3	77.7307	89.6407	279.066	367.107	223.052	207.167	210.007	228.561	39.1619	72.8452	99.4715	1663.18	2059.69	2137.73	3283.88	3376.96	2976.3	2632.04	2687.6	3932.21	1251.55	1122.01	1298.21	4.10037	3.4708	3.84073	4.11789	PF00141	PTHR31388 PTHR31388:SF24	EC:1.11.1.7		K00430	GO:0004601 GO:0006979 GO:0020037 GO:0055114	AT5G05340	Peroxidase superfamily protein
Vigun03g271000.2	167	18	316	17.3618	4.11784	3.31585e-68	1.30359e-66	22.5564	21.033	26.5336	25.4554	18.6665	20.749	25.6745	28.429	24.5562	17.6612	18.2113	18.6509	303.076	335.356	300.962	121.443	187.009	120.938	210.218	218.311	242.968	327.507	330.161	288.955	3.74377	2.72665	3.09369	4.11784
Vigun11g021300.1	997	109	1885	17.3006	4.11275	5.15507e-145	1.11865e-142	54.3405	41.1515	57.37	39.5972	51.3328	35.4462	69.0555	46.7702	46.2789	92.9135	129.962	103.912	593.056	602.421	687.913	873.411	751.634	830.166	669.05	772.573	753.302	1910.95	1770.25	1972.43	3.62303	4.28005	3.75917	4.11275	PF01657 PF07714 PF11883	PTHR27002 PTHR27002:SF95	EC:2.7.11.1	KOG1187		GO:0004672 GO:0004674 GO:0004713 GO:0005524 GO:0006468
Vigun03g228000.1	18701	2045	35357	17.2873	4.11164	3.61074e-27	3.66109e-26	2428.92	2239.56	2123.41	1844.1	1782.65	1853.58	2193.84	2022.12	1872.88	1915.86	2369.95	1849.99	31507.8	33129.5	32123.9	10704.2	9710.11	13454.8	13322.4	14986.6	13003.3	38410.4	24602.3	43058.5	3.83255	2.62764	2.76233	4.11164	PF00107 PF08240	PTHR11695 PTHR11695:SF497	EC:1.1.1.195	KOG0023		GO:0008270 GO:0016491 GO:0055114	AT4G37990	elicitor-activated gene 3-2
Vigun02g195500.1	27	3	52	17.2705	4.11023	2.88331e-08	1.06516e-07	1.02529	1.82896	1.43425	0.942791	1.55554	0.864541	7.08262	1.83413	1.88894	3.8394	2.48336	2.66441	43.0293	31.7064	33.9957	6.1335	1.19878	3.07469	9.59899	10.1803	19.3154	62.8697	29.5266	62.8164	4.66415	1.62978	1.85518	4.11023	PF00069 PF00954 PF01453	PTHR27002 PTHR27002:SF73	EC:2.7.11.1	KOG1187		GO:0004672 GO:0004674 GO:0004713 GO:0005524 GO:0006468 GO:0048544
Vigun09g264600.1	1294	142	2446	17.2392	4.10762	5.02267e-121	6.52924e-119	148.667	159.119	152.748	173.473	198.331	170.315	178.836	203.588	210.616	140.522	157.279	127.892	1820.33	2023.11	1817.77	1375.13	1594.38	1166.33	1251.71	1454.65	1592	2386.12	2304.41	2648.06	3.61973	2.9315	2.85758	4.10762	PF10950	PTHR33731 PTHR33731:SF3					AT1G49310	(1 of 1) PF10950 - Protein of unknown function (DUF2775) (DUF2775)
Vigun07g049200.1	63	7	119	17.1661	4.10149	1.19081e-22	9.93263e-22	2.05058	0.914479	1.43425	1.88558	0.77777	0.864541	6.19729	2.75119	5.66681	4.60728	9.93343	6.21697	8.41878	2.43895	7.99899	15.9471	23.9756	33.8216	4.7995	21.4918	31.5146	119.891	126.159	110.278	2.09973	4.38565	1.98374	4.10149	PF00560 PF08263 PF13855	PTHR27004 PTHR27004:SF17	EC:2.7.11.1	KOG0472		GO:0005515
Vigun07g192200.1	52	6	99	17.0798	4.09422	1.01083e-06	3.27466e-06	14.3541	13.7172	7.17125	50.9107	21.7776	12.9681	29.2158	19.2583	51.9457	3.8394	9.10565	4.44069	221.695	179.263	327.959	547.108	234.961	578.041	137.266	191.164	142.324	81.8768	136.896	78.1715	4.37036	3.98902	2.22893	4.09422	PF00067	PTHR24298 PTHR24298:SF121	EC:1.14.13.152	KOG0156		GO:0004497 GO:0005506 GO:0016705 GO:0020037 GO:0055114
Vigun02g155000.1	2294	255	4334	17.0274	4.08978	3.598e-45	7.08267e-44	120.984	137.172	73.1468	46.1967	31.8886	44.0916	423.186	208.173	225.728	192.738	245.852	325.058	683.792	247.554	825.896	101.816	67.1316	162.958	1634.71	2261.16	2425.61	4561.71	4071.98	4369.23	2.40709	1.4418	2.88275	4.08978	PF00010	PTHR23042 PTHR23042:SF25				GO:0046983
Vigun07g103000.1	213	24	402	16.9762	4.08544	4.55178e-16	2.77098e-15	25.6323	18.2896	14.3425	8.48512	15.5554	5.18725	15.9359	29.346	30.223	26.8758	16.5557	27.5323	272.207	267.065	219.972	76.0554	77.9206	86.0912	161.263	242.065	135.208	495.647	280.502	428.547	3.70388	3.03803	2.8344	4.08544
Vigun10g195700.1	10207	1139	19275	16.9173	4.08043	2.03842e-68	8.07139e-67	265.551	320.067	142.708	547.761	620.661	398.554	1364.29	763.914	748.018	797.828	971.821	1648.38	6850.08	3847.45	8447.93	10655.1	9533.88	11916.5	14729.7	16988.7	17291.4	19225	17820.6	20778.3	4.71627	4.35676	4.09082	4.08043	PF03106	PTHR31429 PTHR31429:SF3				GO:0003700 GO:0006355 GO:0043565	AT1G80840	WRKY DNA-binding protein 40
Vigun05g286300.1	849	95	1603	16.8962	4.07863	3.26911e-43	6.01424e-42	130.212	108.823	128.365	131.991	105.777	110.661	125.716	154.984	110.503	101.36	81.123	102.136	1564.02	1867.02	1237.84	458.786	351.242	605.713	574.02	477.344	464.587	1543.96	1637.38	1627.64	3.66765	2.02262	1.95423	4.07863	PF04844	PTHR33057 PTHR33057:SF29					AT1G79960	ovate family protein 14
Vigun11g063500.1	486	54	917	16.8626	4.07575	1.72804e-52	4.29811e-51	46.1381	88.7044	27.9679	83.9084	102.666	51.0079	94.73	44.019	63.2793	37.6261	56.2895	69.2748	689.405	549.984	671.915	996.081	1282.69	990.049	595.137	717.147	817.347	868.479	1038.8	844.532	3.55329	3.78227	3.39797	4.07575		PTHR33320 PTHR33320:SF5					AT1G52855
Vigun01g192000.1	118	13	223	16.8353	4.07342	2.6402e-59	7.96074e-58	18.4553	14.6317	23.6651	29.2265	23.3331	31.1235	18.5919	22.0095	24.5562	11.5182	14.9001	13.3221	422.81	435.353	490.938	289.501	226.569	267.498	292.769	233.016	225.685	212.002	194.607	262.433	4.57118	3.22705	3.52771	4.07342	PF12695	PTHR11614 PTHR11614:SF88	EC:2.3.1.22	KOG1455			AT3G62860	alpha/beta-Hydrolases superfamily protein
Vigun07g127500.1	686	77	1295	16.8144	4.07162	1.04654e-36	1.54564e-35	23.5817	19.204	10.0398	96.1647	104.221	39.7689	54.8903	25.6778	46.2789	62.9662	57.1172	111.017	230.113	109.753	427.946	1261.05	1271.9	1101.76	215.017	326.901	400.541	1491.33	1206.56	1187.93	3.86145	3.91981	2.89334	4.07162	PF01553	PTHR15486 PTHR15486:SF18	EC:2.3.1.15		K13508	GO:0008152 GO:0016746	AT1G02390	glycerol-3-phosphate acyltransferase 2
Vigun01g037900.1	691	78	1304	16.8042	4.07075	7.51166e-20	5.51596e-19	86.1245	90.5334	107.569	53.7391	68.4438	57.9243	79.6794	62.3603	78.3908	73.7165	72.0174	87.0375	2332	1887.75	2607.67	1532.15	1353.42	2186.1	3672.57	2348.26	2394.1	1102.41	1379.7	1429.42	4.58623	4.81553	5.25455	4.07075	PF01370	PTHR10366 PTHR10366:SF362	EC:1.1.1.195	KOG1502		GO:0003824 GO:0050662
Vigun03g282000.1	1739	196	3283	16.756	4.06661	6.62607e-62	2.13577e-60	119.959	149.974	98.2462	317.72	260.553	140.92	308.094	194.417	182.282	148.201	183.769	255.784	1234.75	884.12	1517.81	1284.36	1089.69	1229.87	892.706	1089.29	1422.23	3435.9	3073.45	3339.04	3.30414	2.32511	2.31359	4.06661		PTHR34663 PTHR34663:SF2					AT4G37290
Vigun10g080400.1	1200	135	2265	16.7368	4.06495	2.99139e-22	2.45429e-21	77.9222	83.2175	50.1988	41.4828	52.1106	39.7689	138.996	97.2087	95.3912	104.432	140.724	160.753	227.307	187.799	276.965	494.36	368.025	605.713	168.942	265.819	291.765	2462.15	1848.09	2483.34	1.71137	3.46053	1.13159	4.06495	PF03171 PF14226	PTHR10209 PTHR10209:SF134	EC:1.14.11.19	KOG0143		GO:0016491 GO:0055114
Vigun11g021200.1	3883	438	7328	16.7268	4.06409	1.1835e-41	2.07218e-40	174.3	187.468	157.05	147.075	150.11	134.868	265.598	232.017	194.56	331.724	484.255	498.245	1366.65	1179.23	1731.78	3707.09	3319.42	3774.69	1222.91	1730.65	2010.84	7934.74	6140.18	7907.89	3.04352	4.64384	2.84241	4.06409	PF01657 PF07714 PF11883	PTHR27002 PTHR27002:SF95	EC:2.7.11.1	KOG1187		GO:0004672 GO:0004674 GO:0004713 GO:0005524 GO:0006468
Vigun03g289100.1	89	10	167	16.7121	4.06282	1.07742e-36	1.59039e-35	10.2529	5.48687	6.45413	5.65674	8.55547	6.91633	10.6239	6.41944	7.55574	8.44668	9.10565	12.4339	50.5127	28.0479	38.9951	60.1083	95.9023	95.3153	72.9523	71.2622	69.1289	171.064	158.37	171.698	2.40511	3.57229	3.1165	4.06282	PF06404	PTHR33285 PTHR33285:SF1				GO:0005576 GO:0008083 GO:0008283	AT5G65870	phytosulfokine 5 precursor
Vigun06g112300.1	34	4	64	16.5777	4.05118	9.08188e-23	7.6191e-22	18.4553	12.8027	10.7569	2.82837	11.6666	2.59362	9.7386	6.41944	15.1115	3.07152	4.13893	4.44069	113.186	93.8996	134.983	52.7481	63.5353	62.5186	45.1153	48.6393	57.9463	48.2488	76.5007	68.4001	3.02531	3.38726	2.2784	4.05118	PF13499	PTHR23050 PTHR23050:SF177		KOG0027		GO:0005509
Vigun09g056300.1	661	75	1246	16.5461	4.04842	1.37244e-40	2.32758e-39	331.169	359.39	313.384	162.16	130.665	139.191	150.506	168.74	162.448	78.3238	81.9508	65.7222	1032.7	1115.82	669.915	355.743	266.129	428.406	781.358	782.753	897.659	1405.06	1280.38	1053.92	1.48922	1.28161	2.35351	4.04842	PF12937 PF13516	PTHR24006 PTHR24006:SF501		KOG1947	K14515	GO:0005515
Vigun05g295300.1	55	6	104	16.5438	4.04822	9.15546e-25	8.42174e-24	7.17704	1.82896	1.43425	12.2563	10.111	10.3745	8.85327	4.58532	11.3336	8.44668	2.48336	7.99324	683.792	684.126	703.911	233.073	231.364	226.502	506.827	463.77	282.615	89.1872	91.2639	132.612	7.63261	4.39935	5.66076	4.04822	PF00571	PTHR13780 PTHR13780:SF51		KOG1764			AT1G15330	Cystathionine beta-synthase (CBS) protein
Vigun05g146500.1	5398	616	10179	16.5207	4.0462	1.56453e-37	2.3769e-36	1002.74	704.148	849.793	916.393	971.435	802.294	957.039	697.885	967.135	587.428	782.258	478.706	9841.56	11078.9	10611.7	3784.37	4662.05	4217.45	5904.34	8301.48	7162.97	11271.2	7336.01	11929.5	3.62448	2.23497	3.02673	4.0462	PF00197	PTHR33107 PTHR33107:SF5				GO:0004866
Vigun03g025200.1	692	79	1305	16.4207	4.03745	2.28322e-67	8.72722e-66	72.7957	90.5334	96.0948	108.421	83.9992	79.5378	89.418	102.711	136.948	66.8056	106.784	64.8341	2788.49	2713.33	2601.67	1842.5	1479.29	1963.7	1725.9	1453.52	1112.16	1166.74	1258.91	1489.45	4.96516	4.28058	3.70501	4.03745	PF00481	PTHR13832 PTHR13832:SF357	EC:3.1.3.16	KOG0698	K14497	GO:0003824 GO:0004722 GO:0006470
Vigun06g147800.1	642	74	1210	16.42	4.03738	2.92596e-112	3.12545e-110	38.9611	48.4674	53.7844	99.9358	90.2213	113.255	14.1652	5.50238	11.3336	81.3953	70.3618	69.2748	85.1232	84.1438	113.986	515.214	514.276	504.249	5.75939	7.91802	20.332	1258.86	1248.17	1122.32	1.00422	2.3377	0.13361	4.03738
Vigun07g214700.4	2902	334	5469	16.37	4.03299	4.46504e-75	2.0821e-73	197.881	161.863	157.05	244.183	199.887	178.096	253.204	287.958	209.672	341.707	355.12	305.519	3137.4	3548.67	2606.67	1664.63	1468.5	1870.43	2784.67	2789.41	2530.32	6118.83	5285.26	5004.37	4.16844	3.00759	3.43214	4.03299	PF00847	PTHR31190				GO:0003677 GO:0003700 GO:0006355	AT5G50080	ethylene response factor 110
Vigun06g089500.1	1929	222	3636	16.3661	4.03264	1.97806e-43	3.65861e-42	49.214	58.5266	30.1193	164.046	94.1102	49.2789	154.932	117.384	119.003	228.828	221.019	216.706	321.785	263.407	371.953	1096.67	947.035	1286.24	470.351	645.884	715.687	4108.46	3390.19	3410.23	2.79553	3.43715	2.22694	4.03264	PF00252	PTHR11726 PTHR11726:SF15		KOG0857	K02866	GO:0003735 GO:0005622 GO:0005840 GO:0006412	AT1G26910	Ribosomal protein L16p/L10e family protein
Vigun07g080600.1	11123	1282	20964	16.349	4.03113	3.78333e-197	2.17219e-194	2152.09	1919.49	1979.98	1081.38	1116.1	1176.64	1083.64	1111.48	1241.03	1028.19	1441.18	1377.5	29892.3	29604	30111.2	10106.8	9253.37	11694.1	19326.6	17887.9	17284.3	21442.9	18409.8	23039.7	3.88824	3.20221	3.98736	4.03113	PF00141	PTHR31235 PTHR31235:SF11	EC:1.11.1.7		K00430	GO:0004601 GO:0006979 GO:0020037 GO:0055114	AT2G37130	Peroxidase superfamily protein
Vigun11g112900.1	2606	301	4910	16.3131	4.02796	4.68558e-148	1.08513e-145	410.117	548.687	410.913	433.684	472.106	314.693	383.347	243.022	402.343	240.347	291.381	371.242	291.851	135.362	503.936	4011.31	4083.04	4236.92	1196.03	1796.26	1930.53	4770.78	5094.68	4864.78	-0.556793	3.3368	2.25865	4.02796	PF13833	PTHR10891 PTHR10891:SF585				GO:0005509
Vigun06g210600.1	494	57	931	16.266	4.02379	1.64868e-100	1.33635e-98	21.5311	21.033	23.6651	64.1098	44.3329	38.9044	62.8582	55.0238	37.7787	62.1983	44.7004	64.8341	453.679	435.353	454.943	501.721	493.897	414.058	374.361	382.327	461.537	891.872	1037.46	864.074	4.34289	3.25807	2.9683	4.02379	PF00954 PF01453 PF07714 PF08276 PF11883	PTHR27002 PTHR27002:SF93	EC:2.7.11.1	KOG1187		GO:0004672 GO:0004674 GO:0004713 GO:0005524 GO:0006468 GO:0048544	AT4G21380	receptor kinase 3
Vigun08g040600.1	196	23	369	16.2475	4.02214	7.03037e-35	9.73129e-34	10.2529	16.4606	10.7569	10.3707	8.55547	6.91633	13.2799	15.5901	17.9449	13.8218	21.5224	32.8611	5.61252	9.75581	7.99899	74.8287	39.5597	95.3153	17.2782	35.0655	24.3984	396.225	382.503	329.437	-0.68126	3.02053	0.713052	4.02214
Vigun03g412600.1	4586	534	8638	16.1715	4.01539	1.15989e-38	1.83394e-37	263.5	322.811	231.631	321.492	284.664	148.701	621.5	316.387	339.064	446.138	511.572	644.788	965.354	542.667	1178.85	4118.03	2667.28	4683.77	3106.23	3749.75	3520.49	9331.03	7617.85	8965.99	1.71586	3.9254	3.02254	4.01539	PF13202 PF13499	PTHR10891 PTHR10891:SF629		KOG0027	K02183	GO:0005509	AT5G49480	Ca2+-binding protein 1
Vigun03g083400.1	560	65	1054	16.1125	4.01011	3.84399e-123	5.19297e-121	142.516	131.685	124.78	73.5377	108.11	106.339	84.1061	111.882	119.947	65.2698	79.4675	51.512	583.702	614.616	630.92	679.592	716.87	604.688	863.909	993.146	899.692	1061.47	1155.56	945.038	2.19685	2.79676	3.12527	4.01011	PF13520 PF13906	PTHR11785 PTHR11785:SF230		KOG1286	K03294	GO:0003333 GO:0015171 GO:0016020	AT4G21120	amino acid transporter 1
Vigun09g203150.1	49	6	93	16.0869	4.00782	2.76604e-10	1.19052e-09	4.10117	1.82896	3.58563	7.54233	19.4443	11.239	6.19729	8.25357	6.61127	5.37516	6.62229	5.32883	53.319	59.7543	68.9913	69.9219	87.5108	70.7178	71.0325	79.1802	52.8633	86.263	143.606	48.8572	4.25799	2.57737	3.2693	4.00782
Vigun04g045600.1	6155	725	11585	15.9747	3.99772	3.4419e-28	3.67087e-27	718.729	771.82	577.286	362.032	370.996	331.984	1167.75	860.205	1024.75	633.501	727.624	814.423	391.941	313.405	640.919	6766.48	4645.27	8626.55	2712.67	4468.03	4850.2	12300.5	11493.9	10959.4	-0.619158	4.23382	1.97859	3.99772	PF00197	PTHR33107				GO:0004866	AT1G17860	Kunitz family trypsin and protease inhibitor protein
Vigun07g200900.1	231	27	435	15.9731	3.99757	5.30478e-60	1.63164e-58	47.1634	24.6909	48.0474	40.54	17.8887	19.0199	29.2158	37.5996	32.1119	24.5722	32.2837	24.8679	604.281	514.619	662.916	165.605	163.034	180.382	251.494	244.328	220.602	460.557	375.793	469.029	3.89342	2.71641	2.85637	3.99757	PF00168 PF17047	PTHR10774 PTHR10774:SF62		KOG1011		GO:0005515	AT5G04220	Calcium-dependent lipid-binding (CaLB domain) family protein
Vigun01g112200.1	294	35	554	15.9083	3.9917	2.88626e-77	1.41283e-75	59.4669	36.5791	41.5933	79.1944	67.666	64.8406	33.6424	26.5948	38.7232	31.4831	33.9392	39.0781	396.618	369.501	449.943	315.262	341.652	385.361	406.037	356.311	336.495	638.931	515.373	508.115	3.14325	2.29964	3.47299	3.9917	PF01210 PF07479	PTHR11728 PTHR11728:SF17	EC:1.1.1.8	KOG2711	K00006	GO:0004367 GO:0005975 GO:0006072 GO:0009331 GO:0016491 GO:0016616 GO:0046168 GO:0051287 GO:0055114	AT2G41540	6-phosphogluconate dehydrogenase family protein
Vigun01g166100.1	145	17	273	15.8953	3.99053	6.18588e-48	1.33185e-46	11.2782	10.0593	9.32263	5.65674	8.55547	10.3745	17.7065	15.5901	17.9449	12.2861	22.3502	16.8746	35.546	34.1453	36.9953	120.217	99.4986	118.888	43.1955	59.9507	62.0127	263.175	277.818	277.788	1.79894	3.78364	1.68847	3.99053	PF00201	PTHR11926 PTHR11926:SF248				GO:0008152 GO:0016758	AT3G53150	UDP-glucosyl transferase 73D1
Vigun02g144700.2	66	8	123	15.8532	3.9867	3.6682e-34	4.92411e-33	7.17704	5.48687	7.88838	16.9702	22.5553	29.3944	17.7065	12.8389	10.3891	5.37516	9.10565	8.88138	102.896	89.0217	123.984	115.31	105.493	141.436	62.3934	62.213	47.7803	122.815	127.501	120.049	3.94211	2.39394	2.07426	3.9867		PTHR11098 PTHR11098:SF17	EC:6.3.4.21		K00763	GO:0004514 GO:0004516 GO:0009435 GO:0019358	AT2G23420	nicotinate phosphoribosyltransferase 2
Vigun06g221200.1	11653	1383	21923	15.853	3.98668	3.23803e-74	1.49476e-72	1361.59	1496.09	1213.38	2546.48	2531.64	1672.02	3656.4	2711.76	3307.53	1314.61	1168.83	1665.26	3643.46	2257.25	5237.34	17762.6	16904	18297.5	12017.9	14130.3	15781.7	24046.9	22777.1	18945.4	1.45202	2.97202	2.11555	3.98668							AT5G64310	arabinogalactan protein 1
Vigun03g080500.1	82	10	155	15.8527	3.98666	2.72843e-19	1.95407e-18	5.12646	3.65791	2.15138	8.48512	7.7777	6.05179	6.19729	11.0048	3.77787	11.5182	11.589	6.21697	45.8356	34.1453	62.992	122.67	118.679	86.0912	42.2356	75.7868	81.3281	162.291	182.528	120.049	3.70862	3.87517	3.24823	3.98666	PF00782	PTHR10159 PTHR10159:SF339	EC:3.1.3.48	KOG1718		GO:0003779 GO:0006470 GO:0008138 GO:0016311 GO:0016791
Vigun05g131200.1	175	21	328	15.7889	3.98084	9.24693e-27	9.22985e-26	58.4416	48.4674	50.1988	8.48512	11.6666	8.64541	15.0506	15.5901	9.44468	21.5006	24.0058	16.8746	752.078	828.024	814.897	99.3628	122.275	107.614	48.9549	75.7868	95.5605	372.832	191.923	420.172	3.9302	3.5152	2.45834	3.98084	PF03171 PF14226	PTHR10209 PTHR10209:SF123	EC:1.14.11.20	KOG0143		GO:0016491 GO:0055114
Vigun11g108500.1	101	12	189	15.7627	3.97845	2.58928e-17	1.67743e-16	12.3035	12.8027	3.58563	7.54233	17.8887	12.1036	10.6239	9.17063	15.1115	14.5897	10.7612	10.6577	101.025	125.606	118.985	49.068	29.9695	60.4688	83.5112	104.065	55.9131	201.768	136.896	228.931	3.59046	1.89404	2.80231	3.97845	PF03321	PTHR31901 PTHR31901:SF10			K14487		AT4G03400	Auxin-responsive GH3 family protein
Vigun08g191250.1	35	4	66	15.7564	3.97786	5.17552e-07	1.71867e-06	5.12646	1.82896	3.58563	7.54233	13.2221	12.9681	15.0506	5.50238	3.77787	3.07152	4.96672	4.44069	37.4168	70.7296	34.9956	29.4408	35.9634	44.0705	25.9173	31.6721	25.415	58.4834	36.2372	101.902	3.76336	1.69838	1.7704	3.97786
Vigun05g212000.1	4633	554	8712	15.723	3.9748	1.76852e-16	1.09772e-15	499.317	400.542	374.339	329.034	279.219	258.498	717.115	627.271	527.957	582.053	544.683	535.547	968.16	976.8	961.879	2590.79	1836.53	2951.7	1337.14	1892.41	2167.39	10184.9	6650.19	9301.01	1.18986	3.08974	1.5273	3.9748	PF00462	PTHR10168 PTHR10168:SF111		KOG1752		GO:0009055 GO:0015035 GO:0045454	AT1G28480	Thioredoxin superfamily protein
Vigun02g097733.1	122	15	229	15.7171	3.97426	1.53543e-11	7.17324e-11	12.3035	26.5199	7.88838	19.7986	46.6662	17.2908	32.7571	18.3413	19.8338	15.3576	12.4168	15.9865	148.732	120.728	157.98	170.511	293.701	137.336	131.506	187.77	271.433	257.327	161.054	269.413	3.19386	2.84442	3.05794	3.97426		PTHR34676 PTHR34676:SF2	EC:2.7.7.49
Vigun05g012700.1	297	36	558	15.7087	3.97349	1.21982e-14	6.85364e-14	64.5934	74.9872	75.2982	112.192	166.443	151.295	59.3169	46.7702	70.8351	29.1795	35.5948	41.7425	105.702	124.387	90.9885	677.139	757.628	463.253	248.614	136.869	273.466	500.033	750.243	422.964	0.579399	2.14232	1.89705	3.97349	PF13499	PTHR10891 PTHR10891:SF615	EC:2.7.1.107			GO:0005509
Vigun03g412200.1	3465	416	6515	15.674	3.9703	1.20469e-51	2.91228e-50	308.613	301.778	252.428	434.627	449.551	338.9	510.834	384.249	391.954	389.315	442.866	414.76	1120.63	1159.72	1177.85	3516.95	2572.58	3424.18	1516.64	1881.1	2022.02	7284.11	6510.61	5749.79	2.00289	2.95949	2.07417	3.9703	PF03106	PTHR31221 PTHR31221:SF13				GO:0003700 GO:0006355 GO:0043565	AT5G49520	WRKY DNA-binding protein 48
Vigun07g214600.1	218	26	410	15.6659	3.96956	9.67733e-17	6.08898e-16	2.05058	0.914479	1.43425	0.942791	1.55554	0.864541	0.885327	1.83413	4.72234	23.8043	28.1447	26.6441	457.42	492.668	370.953	45.3879	49.1499	78.917	195.819	211.524	163.673	434.239	280.502	516.49	8.23018	5.68872	6.26174	3.96956	PF04043	PTHR31890				GO:0004857	AT4G24640	Plant invertase/pectin methylesterase inhibitor superfamily protein
Vigun04g149300.1	1325	159	2490	15.6277	3.96603	8.13397e-162	2.5766e-159	92.2763	75.9017	86.7722	98.993	96.4435	87.3187	131.028	115.55	124.67	156.648	185.424	135.885	6454.4	6618.09	6317.2	2680.34	2934.61	2834.86	2920.01	2715.88	2527.27	2304.25	2466.81	2698.31	6.24893	4.90129	4.45867	3.96603	PF04116	PTHR31899 PTHR31899:SF3	EC:1.14.13.129		K15746	GO:0005506 GO:0006633 GO:0016491 GO:0055114	AT4G25700	beta-hydroxylase 1
Vigun07g236800.1	344	41	647	15.6004	3.96351	7.30528e-118	8.94784e-116	134.313	129.856	113.306	379.002	492.328	459.071	339.08	343.899	360.787	48.3765	42.2171	33.7492	2765.1	2997.47	3027.62	1724.74	1778.99	1815.09	2217.37	2196.69	1978.31	603.841	590.531	745.421	4.54144	1.99924	2.61455	3.96351	PF02574	PTHR21091 PTHR21091:SF114	EC:2.1.1.10	KOG1579	K00547		AT3G22740	homocysteine S-methyltransferase 3
Vigun08g159700.1	32	4	59	15.5391	3.95783	4.56983e-11	2.07036e-10	1.02529	0.914479	0.717125	5.65674	4.66662	2.59362	1.77065	0.917063	4.72234	3.8394	4.96672	2.66441	5.61252	4.8779	12.9984	104.27	139.058	168.083	29.7569	38.459	34.5644	43.8626	60.3953	73.9838	3.14416	4.99324	3.79394	3.95783	PF00069 PF08263 PF13855	PTHR27000 PTHR27000:SF153	EC:2.7.11.1	KOG1187		GO:0004672 GO:0004713 GO:0005515 GO:0005524 GO:0006468
Vigun02g010900.1	1093	133	2053	15.4903	3.9533	3.20795e-75	1.5061e-73	293.233	188.383	264.619	169.702	188.22	95.0996	275.337	336.562	306.952	152.04	104.301	141.214	6822.95	6126.65	7834.01	2606.74	2468.28	2695.48	3842.48	3643.42	3613	2077.62	2010.49	2070.15	4.79967	4.10035	3.59444	3.9533	PF00501	PTHR24096 PTHR24096:SF134	EC:6.2.1.3		K01897	GO:0003824 GO:0008152	AT1G49430	long-chain acyl-CoA synthetase 2
Vigun05g249400.1	12893	1574	24212	15.3848	3.94343	3.03527e-68	1.19498e-66	1214.97	1202.54	1163.89	1426.44	1457.54	1353.01	1679.47	1592.02	1378.92	1470.49	1715.17	1535.59	13158.6	14276.4	11936.5	7960.06	7187.88	8647.05	8616.05	9855.68	9925.08	26088	20534.4	26013	3.45855	2.48955	2.6103	3.94343	PF01344	PTHR24413 PTHR24413:SF123				GO:0005515	AT5G60570	Galactose oxidase/kelch repeat superfamily protein
Vigun02g186300.3	2076	254	3898	15.3162	3.93698	7.31924e-165	2.5533e-162	176.35	164.606	134.82	388.43	395.885	258.498	318.718	221.929	296.563	223.453	243.369	296.638	1808.17	1331.67	1619.8	2726.96	2766.78	2867.66	1856.44	2249.85	2046.42	4107	3843.82	3742.46	3.3225	3.00326	2.87756	3.93698	PF00034	PTHR11961 PTHR11961:SF8		KOG3453	K08738	GO:0009055 GO:0020037	AT4G10040	cytochrome c-2
Vigun03g121000.1	470	58	882	15.3088	3.93629	8.90814e-62	2.84802e-60	80.998	59.4411	74.581	57.5102	62.9994	90.7769	98.2713	74.2821	94.4468	62.9662	65.3951	44.4069	370.426	391.452	454.943	345.93	369.224	391.51	344.604	404.95	457.471	929.886	746.217	968.768	2.50057	2.38894	2.17654	3.93629	PF01063	PTHR11825 PTHR11825:SF53	EC:2.6.1.42 EC:2.6.1.88	KOG0975	K00826	GO:0003824 GO:0004084 GO:0008152 GO:0009081
Vigun01g147800.1	4213	518	7908	15.2774	3.93333	2.94259e-13	1.52663e-12	182.502	129.856	129.083	335.634	341.441	236.02	288.617	276.953	228.561	547.499	413.065	592.388	557.51	513.399	683.914	1528.47	891.891	1680.83	673.849	953.556	1098.95	9734.56	6740.11	7250.41	1.99104	2.16721	1.77952	3.93333	PF00005 PF01061 PF08370 PF14510	PTHR19241 PTHR19241:SF219	EC:3.6.3.17			GO:0005524 GO:0016020 GO:0016887
Vigun06g068800.1	216	27	406	15.2762	3.93321	1.42535e-28	1.5465e-27	26.6576	20.1185	20.0795	34.8833	32.6663	51.0079	15.9359	12.8389	9.44468	25.3401	21.5224	32.8611	1814.72	1748.73	1964.75	1576.31	1457.71	2060.04	1396.65	1123.23	819.381	347.976	377.135	492.76	6.36962	5.42516	6.44908	3.93321	PF01490	PTHR22950 PTHR22950:SF277		KOG1303
Vigun03g214300.1	5122	631	9613	15.2452	3.93028	1.73019e-53	4.44384e-52	591.593	708.721	519.199	897.537	1189.99	877.51	1229.72	818.02	1072.92	522.927	654.779	714.063	1944.74	1595.07	2529.68	4440.66	4803.51	4262.54	3275.18	4323.24	4914.25	10816.5	8468.76	9555.07	1.73802	2.18755	2.00347	3.93028	PF13676	PTHR11017 PTHR11017:SF162				GO:0005515 GO:0007165	AT2G20142	Toll-Interleukin-Resistance (TIR) domain family protein
Vigun04g112000.1	6610	814	12406	15.2436	3.93013	1.63594e-13	8.63032e-13	947.37	720.609	758.001	732.548	652.549	711.518	1449.28	1221.53	1081.42	736.397	903.115	801.989	5285.12	5170.58	5133.35	1081.95	1030.95	1485.07	2540.85	3749.75	2872.92	14625.2	8451.31	14140.7	2.68389	0.779122	1.28816	3.93013	PF00208 PF02812	PTHR11606 PTHR11606:SF12	EC:1.4.1.2		K00261	GO:0006520 GO:0016491 GO:0016639 GO:0055114	AT5G18170	glutamate dehydrogenase 1
Vigun01g168600.1	454	56	852	15.2423	3.93001	3.86405e-20	2.87343e-19	79.9728	75.9017	73.1468	49.0251	62.9994	55.3307	102.698	110.965	77.4464	69.1092	48.8394	49.7357	3527.47	3657.21	3064.61	2654.58	2029.53	2741.6	4256.19	2892.34	2352.42	684.256	877.744	993.895	5.4839	5.47154	5.02844	3.93001		PTHR12626 PTHR12626:SF7					AT3G10020	(1 of 1) PTHR12626//PTHR12626:SF7 - PROGRAMMED CELL DEATH 4
Vigun10g098700.1	34	4	63	15.2263	3.92849	1.24887e-16	7.82572e-16	6.15175	2.74344	2.8685	28.2837	14.7776	7.78087	0.885327	0.917063	0.944468	3.07152	5.7945	3.55255	9.3542	4.8779	5.99924	67.4685	74.3243	70.7178	1.9198	1.13115	1.0166	62.8697	55.0268	71.1919	0.782252	2.06344	0.566376	3.92849	PF05659					GO:0006308 GO:0008855 GO:0009318
Vigun08g205900.1	3887	479	7294	15.2184	3.92775	1.47131e-23	1.28154e-22	299.385	317.324	289.719	511.935	617.549	485.008	558.641	431.02	493.012	422.334	493.36	522.225	2100.95	1528	2270.71	3318.23	3130.01	4089.33	1824.77	2602.77	2629.95	7968.37	5536.23	8378.31	2.70237	2.70639	2.25095	3.92775	PF02678 PF05726	PTHR13903 PTHR13903:SF5			K06911		AT1G50590	RmlC-like cupins superfamily protein
Vigun04g151200.1	122	15	229	15.17	3.92315	7.16362e-26	6.88122e-25	4.10117	5.48687	4.30275	16.0274	13.2221	6.05179	16.8212	15.5901	21.7228	13.054	21.5224	10.6577	574.348	459.742	497.937	71.1486	58.7401	69.6929	392.599	421.918	262.283	203.23	209.37	273.6	6.78517	2.49919	4.31407	3.92315	PF06450	PTHR10283 PTHR10283:SF94		KOG2639		GO:0006814 GO:0015385 GO:0016021	AT1G02260	Divalent ion symporter
Vigun05g251100.1	296	37	556	15.1514	3.92138	1.16181e-23	1.01549e-22	46.1381	42.066	40.8761	72.5949	76.9992	80.4024	54.8903	68.7797	70.8351	24.5722	33.9392	51.512	373.233	434.133	365.954	399.904	263.731	485.801	345.564	251.114	263.3	674.021	579.794	413.192	3.18426	2.32124	2.14449	3.92138	PF03195	PTHR31301 PTHR31301:SF14					AT2G28500	LOB domain-containing protein 11
Vigun06g068500.1	1647	204	3089	15.1224	3.91862	3.02429e-48	6.57711e-47	117.909	95.1058	151.313	139.533	260.553	172.908	162.9	112.799	173.782	178.916	235.919	198.055	2214.14	2001.16	2187.72	2237.5	2095.46	2201.48	2070.5	2255.51	2380.88	3618.66	2321.86	3327.87	4.13544	3.51147	3.89931	3.91862	PF01490	PTHR22950 PTHR22950:SF228		KOG1303			AT5G23810	amino acid permease 7
Vigun03g266600.1	1040	129	1951	15.0956	3.91605	1.01955e-150	2.53133e-148	314.765	218.56	265.336	386.544	318.886	302.59	262.057	246.69	249.339	106.735	153.14	127.892	4384.31	4324.26	4363.45	2354.04	2045.12	2436.18	2857.62	2744.16	2379.86	2048.38	1603.83	2201.37	4.03275	2.76149	3.39625	3.91605	PF00561	PTHR10992 PTHR10992:SF838		KOG1454		GO:0003824	AT4G36610	alpha/beta-Hydrolases superfamily protein
Vigun05g035400.1	81	10	152	15.0512	3.91181	1.18405e-13	6.29095e-13	27.6829	21.9475	14.3425	18.8558	31.1108	14.6972	10.6239	12.8389	10.3891	12.2861	9.93343	7.99324	108.509	139.02	114.985	82.1889	68.3304	97.3651	66.233	106.328	47.7803	207.616	103.343	143.78	2.50251	1.93864	2.70243	3.91181	PF00201	PTHR11926 PTHR11926:SF265	EC:2.4.1.324			GO:0005509 GO:0008152 GO:0016758
Vigun05g287000.1	301	38	565	15.0262	3.90941	7.71518e-14	4.14146e-13	7.17704	10.0593	9.32263	48.0823	44.3329	19.8845	34.5278	34.8484	45.3344	35.3225	33.9392	43.5188	52.3835	35.3648	70.991	273.554	382.41	277.747	90.2305	127.82	161.64	634.545	402.635	657.478	2.57939	3.05562	1.72682	3.90941	PF00400	PTHR19876				GO:0005515
Vigun04g028900.1	826	104	1549	14.9322	3.90036	2.17992e-130	3.51325e-128	140.465	117.053	103.983	127.277	101.888	108.932	226.644	214.593	227.617	132.075	101.818	77.268	637.021	597.543	571.928	820.663	915.867	944.954	823.593	881.163	984.07	1618.53	1391.78	1636.02	2.32112	2.98752	2.00721	3.90036	PF01554	PTHR11206 PTHR11206:SF137		KOG1347	K03327	GO:0006855 GO:0015238 GO:0015297 GO:0016020 GO:0055085	AT5G52450	MATE efflux family protein
Vigun07g242600.1	164	21	306	14.8222	3.88969	3.74599e-50	8.63897e-49	45.1128	34.7502	27.2508	105.593	70.7771	63.1115	88.5327	52.2726	62.3349	15.3576	29.8003	16.8746	86.0587	108.533	78.99	571.643	489.102	610.838	549.062	663.983	599.795	371.37	256.344	291.747	1.35283	2.80323	3.1577	3.88969	PF00135	PTHR23024 PTHR23024:SF193	EC:3.1.1.1 EC:4.2.1.105	KOG1515
Vigun05g097300.1	3903	494	7312	14.8121	3.88871	3.24906e-93	2.29592e-91	519.823	523.082	516.33	336.576	310.33	297.402	621.5	574.082	559.125	441.531	579.45	460.055	2940.96	2293.83	3280.59	2287.8	2684.06	2614.51	2867.22	3792.73	4090.8	7655.48	7030.01	7251.8	2.44923	3.00608	2.61514	3.88871	PF00909	PTHR11730 PTHR11730:SF38		KOG0682	K03320	GO:0008519 GO:0015696 GO:0016020 GO:0072488	AT2G38290	ammonium transporter 2
Vigun03g380900.1	5195	659	9730	14.7577	3.88339	2.28963e-55	6.21675e-54	289.132	349.331	205.098	690.123	705.437	489.33	733.051	464.034	739.518	635.805	459.421	882.809	859.651	370.721	1364.83	7301.32	5959.13	8362.12	1903.48	2839.18	2619.78	10070.8	9460.58	9659.77	1.62128	3.51999	1.92666	3.88339	PF00722 PF06955	PTHR31062 PTHR31062:SF32	EC:2.4.1.207			GO:0004553 GO:0005618 GO:0005975 GO:0006073 GO:0010411 GO:0016762 GO:0042546 GO:0048046	AT5G57560	Xyloglucan endotransglucosylase/hydrolase family protein
Vigun01g061900.1	73	9	137	14.7028	3.87802	8.86895e-39	1.40713e-37	11.2782	13.7172	17.211	22.627	17.1109	15.5617	9.7386	16.5071	9.44468	10.7503	8.27786	8.88138	194.567	142.679	146.981	161.924	173.823	175.257	128.626	131.213	120.976	146.209	131.527	132.612	3.52015	3.20799	3.41548	3.87802	PF00069 PF08263	PTHR27000 PTHR27000:SF68	EC:2.7.11.1	KOG1187		GO:0004672 GO:0004713 GO:0005524 GO:0006468	AT1G17230	Leucine-rich receptor-like protein kinase family protein
Vigun05g281400.1	142	18	265	14.6803	3.87581	3.71414e-23	3.16604e-22	35.8852	35.6647	38.7248	49.0251	62.9994	56.1952	59.3169	30.2631	39.6676	18.4291	20.6947	15.0983	722.144	893.876	559.929	430.572	406.386	451.979	888.867	669.639	627.243	273.41	265.739	256.849	4.30247	2.93776	4.07992	3.87581	PF05553	PTHR33265 PTHR33265:SF3					AT3G16330	(1 of 4) PTHR33265:SF8 - F5F19.20 PROTEIN
Vigun03g134800.1	938	120	1757	14.6759	3.87537	7.17303e-56	1.9788e-54	82.0233	65.8425	64.5413	56.5674	38.8885	52.737	116.863	140.311	114.281	112.111	119.201	127.892	29.9334	23.17	30.9961	377.824	245.75	497.074	70.0726	87.0983	130.125	1846.61	1790.38	1634.62	-1.33666	2.91878	-0.370648	3.87537	PF07386	PTHR34801 PTHR34801:SF1					AT3G60810	(1 of 1) PF07386 - Protein of unknown function (DUF1499) (DUF1499)
Vigun08g103700.1	261	33	489	14.67	3.8748	1.80159e-34	2.44822e-33	39.9864	40.2371	32.2706	58.453	55.9994	44.9562	46.037	31.1801	30.223	23.8043	28.1447	47.9595	213.276	142.679	195.975	337.343	305.689	319.767	268.772	279.393	254.15	602.379	472.425	390.858	2.29464	2.5945	2.90064	3.8748	PF05340	PTHR34046 PTHR34046:SF3					AT1G35210
Vigun01g173200.1	51	6	95	14.6499	3.87281	3.46348e-23	2.95969e-22	1.02529	0.914479	1.43425	7.54233	7.7777	11.239	2.65598	0.917063	2.8334	4.60728	4.13893	10.6577	31.8043	35.3648	15.998	84.6423	80.3182	79.9419	16.3183	33.9344	24.3984	80.4147	103.343	100.506	4.62347	3.20493	3.54257	3.87281	PF00170	PTHR22952 PTHR22952:SF217			K14432	GO:0003700 GO:0006355 GO:0043565
Vigun11g128200.1	195	25	365	14.6483	3.87266	5.76309e-51	1.3633e-49	72.7957	31.0923	83.9037	148.018	129.888	144.378	105.354	109.131	120.892	16.8934	21.5224	36.4137	1164.6	1202.4	1353.83	751.968	656.931	800.444	704.566	673.032	474.753	330.431	295.266	470.425	4.30842	2.38733	2.4655	3.87266	PF03015 PF07993	PTHR11011 PTHR11011:SF25	EC:1.2.1.50 EC:1.2.1.84	KOG1221	K13356	GO:0080019	AT4G33790	Jojoba acyl CoA reductase-related male sterility protein
Vigun02g114000.1	13349	1711	24988	14.6016	3.86806	1.74712e-68	6.93787e-67	1300.07	1441.22	1041.98	1558.43	1686.21	1115.26	1343.04	1088.55	1205.14	1571.85	1685.37	1876.64	9281.24	6158.35	10795.6	20992.5	19182.9	23801.2	11163.6	15922	15862	25479.8	24610.4	24872.5	2.7938	3.87518	3.56186	3.86806	PF07714	PTHR27001 PTHR27001:SF222	EC:2.7.10.2 EC:2.7.11.1	KOG1187	K04733	GO:0004672 GO:0004713 GO:0005524 GO:0006468
Vigun06g173300.1	45	6	84	14.5514	3.86309	1.82973e-27	1.88015e-26	5.12646	2.74344	2.8685	13.1991	13.2221	12.1036	5.31196	16.5071	28.334	6.14304	4.13893	7.1051	79.5107	113.411	107.986	71.1486	91.1072	102.49	141.105	148.18	118.942	78.9526	80.527	93.5266	4.80847	2.78075	3.02496	3.86309		PTHR35726 PTHR35726:SF2
Vigun05g021700.1	5064	651	9477	14.5474	3.86269	1.99566e-29	2.23027e-28	631.58	531.312	572.983	342.233	318.108	345.817	710.032	548.404	559.125	613.536	648.984	691.859	332.074	291.455	364.954	3719.36	2338.82	4436.77	989.656	1325.7	1694.67	9560.58	10433.6	8436.94	-0.812375	3.38277	1.14161	3.86269	PF06351	PTHR31843 PTHR31843:SF2	EC:5.3.99.6		K10525	GO:0009507 GO:0016853	AT3G25780	allene oxide cyclase 3
Vigun04g147400.1	436	56	815	14.4802	3.85601	3.44801e-23	2.94738e-22	34.8599	42.9805	35.8563	82.0228	123.665	61.3824	118.634	62.3603	103.891	44.5371	49.6672	74.6036	140.313	49.9985	234.97	1079.5	1494.88	1091.51	649.852	872.114	919.008	657.938	948.877	837.552	1.90323	3.77887	3.099	3.85601		PTHR22814 PTHR22814:SF129		KOG1603
Vigun02g022400.1	217	28	406	14.478	3.85579	5.46692e-54	1.42538e-52	50.2393	54.8687	56.6529	37.7116	59.1105	32.8526	40.7251	36.6825	51.0013	16.8934	41.3893	25.756	449.002	431.694	472.94	334.889	466.325	309.519	360.922	308.803	390.375	413.77	445.583	357.355	3.06491	3.09854	3.04538	3.85579	PF04043	PTHR31080 PTHR31080:SF10	EC:3.1.1.11			GO:0004857	AT1G14890	Plant invertase/pectin methylesterase inhibitor superfamily protein
Vigun03g294700.1	128	17	240	14.4754	3.85553	2.69226e-19	1.92867e-18	12.3035	7.31583	2.8685	7.54233	6.22216	7.78087	7.96794	9.17063	6.61127	13.8218	19.8669	15.9865	137.507	154.873	151.981	30.6675	61.1377	70.7178	66.233	98.4097	72.1787	254.403	178.502	286.164	4.30452	2.9152	3.31781	3.85553	PF16913	PTHR31376 PTHR31376:SF16				GO:0005215 GO:0016021
Vigun09g120300.1	759	98	1420	14.4749	3.85549	1.82287e-44	3.49837e-43	94.3268	46.6384	71.7125	27.3409	31.1108	22.4781	72.5968	76.1162	64.2238	105.967	96.0232	92.3663	4072.82	3537.7	4720.4	751.968	768.417	938.805	2248.08	2036.06	2088.1	1326.11	1485.72	1448.96	5.85747	4.92537	4.9033	3.85549	PF01425	PTHR11895 PTHR11895:SF67	EC:3.5.1.99	KOG1211		GO:0016884
Vigun07g141300.1	574	74	1074	14.4668	3.85467	3.758e-54	9.82606e-53	68.6945	36.5791	58.8043	91.4507	69.2215	53.6016	43.381	41.2678	49.1123	66.0377	91.0565	65.7222	97.2837	67.0712	130.983	662.418	811.573	634.41	245.734	401.557	484.919	1103.87	1065.64	1053.92	0.847987	3.29862	3.08141	3.85467	PF07887	PTHR31713 PTHR31713:SF14				GO:0005516 GO:0006950	AT5G26920	Cam-binding protein 60-like G
Vigun01g179200.1	16221	2101	30342	14.4398	3.85198	1.43679e-53	3.70061e-52	1387.22	1845.42	801.746	3740.05	4379.62	2035.13	4266.39	1870.81	2860.79	1627.14	1721.8	2954.84	9750.82	6068.11	12802.4	20547.2	19494.5	18797.6	10796	14206.1	15586.5	32915.9	27443.6	30665.6	2.82667	2.53462	2.1734	3.85198	PF03168	PTHR31415 PTHR31415:SF4
Vigun08g142800.1	43	6	80	14.4289	3.85088	6.90804e-26	6.64266e-25	15.3794	8.23031	12.1911	15.0847	10.111	6.91633	7.96794	8.25357	7.55574	5.37516	4.13893	7.1051	159.021	163.41	144.982	47.8413	81.5169	80.9668	63.3533	58.8196	87.4277	84.801	68.448	86.547	3.70663	2.71144	3.13999	3.85088
Vigun04g181900.1	10622	1380	19863	14.3902	3.84701	4.36143e-94	3.13829e-92	1070.4	1151.33	952.342	2070.37	2033.87	1614.1	1573.23	1417.78	1836.99	1233.22	1194.5	1713.22	1975.61	1104.85	2537.68	14000.3	14625.1	15535.4	4713.1	7087.76	7007.43	21077.4	20460.6	18050.6	0.823754	2.9491	1.96187	3.84701	PF13632	PTHR32044 PTHR32044:SF11	EC:2.4.1.168 EC:2.4.2.39				AT3G28180	Cellulose-synthase-like C4
Vigun05g170600.1	481	63	899	14.3756	3.84555	6.79964e-31	8.15809e-30	52.2899	62.1845	48.0474	48.0823	68.4438	76.0796	59.3169	66.0285	65.1683	61.4304	72.8452	53.2883	680.05	808.512	825.896	224.486	299.695	186.531	257.253	366.491	475.769	1027.85	722.059	946.434	3.83197	1.88361	2.5289	3.84555	PF03171 PF14226	PTHR10209 PTHR10209:SF91	EC:1.14.11.13	KOG0143	K04125	GO:0016491 GO:0055114	AT1G78440	Arabidopsis thaliana gibberellin 2-oxidase 1
Vigun09g024500.10	138	18	258	14.359	3.84388	6.98244e-27	6.99997e-26	5.12646	3.65791	5.01988	16.0274	18.6665	11.239	19.4772	26.5948	30.223	18.4291	13.2446	22.2034	18.7084	14.6337	35.9955	170.511	221.774	248.025	61.4335	74.6556	68.1123	286.569	212.054	274.996	2.32852	3.80117	1.42033	3.84388	PF12796 PF13962	PTHR24177 PTHR24177:SF42				GO:0005515	AT3G54070	Ankyrin repeat family protein
Vigun03g015400.1	57	7	107	14.3453	3.84251	1.91408e-11	8.88522e-11	9.22763	1.82896	7.17125	10.3707	6.22216	6.05179	2.65598	5.50238	5.66681	7.6788	6.62229	7.99324	20.5792	17.0727	26.9966	61.335	63.5353	95.3153	38.396	62.213	48.7969	144.746	89.9218	85.1511	1.82647	3.28148	3.43387	3.84251	PF07714 PF14380	PTHR27009 PTHR27009:SF21	EC:3.1.4.46	KOG1187		GO:0004672 GO:0004713 GO:0005524 GO:0006468	AT5G38260	Protein kinase superfamily protein
Vigun11g018600.1	3020	394	5647	14.3319	3.84116	5.06078e-26	4.88511e-25	196.856	193.869	185.735	175.359	164.887	113.255	290.387	265.031	316.397	503.73	356.776	321.506	11210.1	12200.9	9304.83	709.033	414.777	1107.91	3296.29	3108.39	2725.51	6262.11	4155.19	6523.13	5.82662	2.29898	3.38855	3.84116	PF00892	PTHR31218 PTHR31218:SF19				GO:0016020 GO:0016021 GO:0022857	AT5G07050	nodulin MtN21 /EamA-like transporter family protein
Vigun04g036100.1	37	5	70	14.3088	3.83883	4.2028e-16	2.56477e-15	14.3541	11.8882	10.7569	12.2563	9.33324	9.50996	6.19729	5.50238	4.72234	6.91092	4.13893	3.55255	236.661	239.017	247.969	185.232	184.612	231.626	284.13	223.967	162.656	30.7038	115.422	62.8164	4.28972	4.27353	5.35208	3.83883	PF03372	PTHR11200 PTHR11200:SF144	EC:3.1.3.56	KOG0565		GO:0046856
Vigun05g180800.1	2466	323	4609	14.265	3.8344	1.00682e-86	6.05828e-85	358.852	304.521	323.423	247.954	231.775	306.048	399.283	359.489	378.732	301.009	310.42	357.92	2531.25	2757.23	2948.63	2589.57	2266.89	2813.34	1513.76	2014.57	2063.7	5152.39	4290.75	4384.58	3.06131	3.287	2.2975	3.8344	PF07714 PF11721 PF13855	PTHR27006 PTHR27006:SF35	EC:2.7.11.1	KOG1187		GO:0004672 GO:0004713 GO:0005515 GO:0005524 GO:0006468	AT1G53440	Leucine-rich repeat transmembrane protein kinase
Vigun05g088400.1	629	83	1175	14.2158	3.82943	3.427e-29	3.80979e-28	77.9222	62.1845	76.0153	130.105	93.3324	84.7251	108.895	140.311	124.67	80.6274	91.0565	76.3799	175.859	190.238	275.965	679.592	441.15	875.261	382.04	407.213	443.238	1216.46	1260.25	1049.73	1.57087	2.69535	1.72095	3.82943	PF00860	PTHR11119 PTHR11119:SF9			K06901	GO:0005215 GO:0005345 GO:0006810 GO:0006863 GO:0016020 GO:0055085
Vigun08g019000.1	32	4	59	14.1995	3.82777	1.50772e-11	7.04738e-11	9.22763	10.0593	5.01988	4.71395	2.33331	9.50996	5.31196	2.75119	7.55574	4.60728	1.65557	6.21697	55.1898	52.4375	98.9875	110.403	83.9145	110.689	116.148	85.9671	66.0791	42.4005	84.5534	50.2531	3.08751	4.20331	4.10191	3.82777	PF01554	PTHR11206 PTHR11206:SF115		KOG1347	K03327	GO:0006855 GO:0015238 GO:0015297 GO:0016020 GO:0055085	AT1G47530	MATE efflux family protein
Vigun11g131700.1	653	86	1221	14.1891	3.82671	1.28839e-50	3.02442e-49	132.263	121.626	127.648	112.192	121.332	122.765	84.1061	68.7797	106.725	79.8596	88.5731	89.7019	579.025	554.861	623.921	419.532	415.976	520.647	437.714	590.458	486.952	1321.73	1009.27	1331.71	2.20388	1.9284	2.54501	3.82671	PF01490	PTHR22950 PTHR22950:SF319		KOG1303			AT1G08230	Transmembrane amino acid transporter family protein
Vigun10g122400.1	39	5	73	14.1662	3.82438	3.74262e-21	2.90462e-20	9.22763	5.48687	6.45413	25.4554	18.6665	4.32271	11.5093	9.17063	5.66681	5.37516	6.62229	3.55255	42.0939	25.609	26.9966	74.8287	70.7279	81.9917	50.8746	47.5081	55.9131	57.0213	71.1322	92.1307	2.16143	2.23177	2.55001	3.82438		PTHR32246 PTHR32246:SF20				GO:0005515
Vigun03g449200.1	2751	364	5137	14.1239	3.82007	8.80763e-54	2.28344e-52	540.329	511.194	568.68	325.263	364.774	381.263	576.348	478.707	625.238	368.583	370.02	352.591	1372.26	1523.13	1468.81	1566.5	1403.77	1674.68	3600.58	3472.62	3787.86	5573.47	5675.81	4162.63	1.42954	2.1163	2.69238	3.82007	PF00854	PTHR11654 PTHR11654:SF177				GO:0005215 GO:0006810 GO:0016020	AT1G59740	Major facilitator superfamily protein
Vigun11g164200.1	25836	3422	48249	14.1012	3.81775	5.71236e-16	3.45234e-15	449.078	502.049	321.272	1163.4	1302.76	815.263	3256.23	2497.16	2829.63	2813.51	3423.72	4027.71	5021.34	3262.1	8176.97	19412.5	18905.9	22785.5	6978.47	12686.9	13727.2	56287.4	36594.2	51866.8	3.69338	4.21887	1.95997	3.81775	PF00232	PTHR10353 PTHR10353:SF81	EC:3.2.1.21		K01188	GO:0004553 GO:0005975	AT2G44480	beta glucosidase 17
Vigun06g165300.1	1136	151	2121	14.0654	3.81408	2.04964e-28	2.20994e-27	80.998	63.099	67.4098	118.792	163.332	105.474	124.831	106.379	170.949	135.147	155.624	161.641	474.258	443.889	459.942	565.509	574.215	559.593	408.917	607.425	614.027	2470.92	1760.86	2131.57	2.70389	2.13232	2.01936	3.81408	PF14541 PF14543	PTHR13683 PTHR13683:SF268	EC:3.4.23.12	KOG1339		GO:0004190 GO:0006508
Vigun07g146300.1	64	8	119	14.0273	3.81017	2.95989e-30	3.46229e-29	13.3288	9.14479	11.474	11.3135	6.99993	11.239	10.6239	6.41944	4.72234	9.21456	9.93343	6.21697	97.2837	91.4607	82.9895	96.9094	77.9206	94.2904	59.5137	82.5737	62.0127	102.346	119.448	134.008	3.00081	3.1869	3.22915	3.81017	PF00571 PF16561	PTHR13780 PTHR13780:SF54		KOG1764
Vigun10g122200.1	227	30	424	14.0015	3.80751	1.96995e-11	9.13663e-11	132.263	69.5004	142.708	99.9358	42.7774	39.7689	152.276	89.8722	137.892	18.4291	43.0449	29.3086	169.311	145.118	238.97	383.957	496.294	353.589	1285.3	1827.93	2148.08	356.749	452.293	462.049	0.683936	2.75733	3.7912	3.80751	PF00168	PTHR32246 PTHR32246:SF20				GO:0005515
Vigun02g181400.1	393	52	734	13.9873	3.80604	4.59559e-40	7.66181e-39	68.6945	67.6714	73.8639	100.879	59.1105	64.8406	74.3675	75.1992	57.6125	52.2159	67.0507	38.1899	905.487	958.508	888.888	325.076	281.713	350.514	348.443	453.59	369.026	804.147	534.162	864.074	3.7109	2.09014	2.49886	3.80604	PF00153	PTHR24089 PTHR24089:SF267		KOG0752	K14684	GO:0055085
Vigun03g095500.1	135	18	252	13.9653	3.80377	1.06668e-14	6.01279e-14	36.9105	30.1778	50.1988	93.3363	54.4439	52.737	69.0555	71.5309	122.781	7.6788	19.8669	26.6441	166.505	121.948	239.97	249.02	427.964	198.83	245.734	368.754	374.109	238.32	264.397	254.057	2.17165	2.1269	1.90831	3.80377	PF02469	PTHR32077 PTHR32077:SF7
Vigun03g290200.1	1544	207	2882	13.9303	3.80016	1.01261e-108	1.01849e-106	150.718	149.06	95.3777	197.043	159.443	124.494	185.919	140.311	165.282	172.005	192.874	255.784	1085.09	918.265	1215.85	2264.49	1938.42	2199.43	1536.8	1795.13	1805.48	2911.01	3119.08	2615.95	3.02621	3.73455	3.38575	3.80016	PF00249	PTHR10641 PTHR10641:SF565		KOG0048	K09422	GO:0003677	AT5G65790	myb domain protein 68
Vigun09g039600.1	74	10	138	13.8741	3.79432	3.21662e-09	1.28381e-08	11.2782	15.5461	9.32263	10.3707	12.4443	4.32271	10.6239	6.41944	15.1115	14.5897	9.93343	5.32883	59.8669	53.6569	45.9942	25.7607	45.5536	38.946	28.797	50.9016	21.3486	159.367	85.8955	168.906	2.14177	2.02254	1.65192	3.79432	PF13519	PTHR10338 PTHR10338:SF114					AT1G19110	inter-alpha-trypsin inhibitor heavy chain-related
Vigun10g152900.1	74	10	138	13.8436	3.79115	1.55824e-12	7.75293e-12	22.5564	17.3751	17.211	1.88558	0.77777	0.864541	6.19729	10.0877	6.61127	8.44668	10.7612	10.6577	208.599	241.456	252.968	2.4534	8.39145	14.3485	243.814	195.688	173.839	57.0213	197.291	159.135	3.62094	2.83617	4.74351	3.79115	PF00891 PF08100	PTHR11746 PTHR11746:SF103	EC:2.1.1.68	KOG3178	K13066	GO:0008168 GO:0008171 GO:0046983
Vigun02g112300.2	1013	137	1889	13.8289	3.78962	1.13319e-09	4.67228e-09	92.2763	86.8755	82.4694	167.817	110.443	124.494	162.9	122.886	99.1691	134.379	134.101	141.214	837.201	623.152	788.9	180.325	208.587	301.319	261.093	325.77	273.466	2324.72	1241.46	2099.46	3.1039	0.777182	1.16019	3.78962	PF03547	PTHR31651 PTHR31651:SF3		KOG2722	K07088	GO:0016021 GO:0055085	AT5G65980	Auxin efflux carrier family protein
Vigun10g089200.1	1047	141	1953	13.8111	3.78775	3.52511e-12	1.71519e-11	8.20233	8.23031	6.45413	10.3707	17.8887	13.8327	45.1517	21.0925	51.0013	102.896	172.18	149.207	114.121	117.07	170.978	55.2015	37.1621	71.7427	78.7117	162.885	276.516	2117.1	1560.88	2181.82	4.13522	1.96301	2.14373	3.78775	PF03018	PTHR21495 PTHR21495:SF77
Vigun10g044700.1	417	56	777	13.8082	3.78745	5.26504e-76	2.50171e-74	96.3774	66.7569	99.6804	31.1121	46.6662	37.1753	66.3995	56.8579	68.9461	43.7692	62.9117	62.1697	1559.35	1446.3	1610.8	763.008	586.203	800.444	507.787	675.294	582.513	671.097	888.481	771.944	4.13466	4.22498	3.19945	3.78745	PF00067	PTHR24298 PTHR24298:SF74		KOG0156	K17961	GO:0004497 GO:0005506 GO:0016705 GO:0020037 GO:0055114	AT3G25180	cytochrome P450, family 82, subfamily G, polypeptide 1
Vigun07g225300.1	985	133	1838	13.8037	3.78698	1.13031e-15	6.71777e-15	21.5311	67.6714	22.948	146.133	244.22	90.7769	158.474	88.9551	110.503	98.2887	121.685	179.404	613.636	164.629	812.897	1366.54	1967.2	1123.29	1193.15	1639.03	2120.63	1685.78	1858.83	1968.25	3.82657	3.21158	3.79049	3.78698	PF00067	PTHR24282 PTHR24282:SF15		KOG0157		GO:0004497 GO:0005506 GO:0016705 GO:0020037 GO:0055114	AT5G52400	cytochrome P450, family 715, subfamily A, polypeptide 1
Vigun05g288200.1	520	70	970	13.7936	3.78592	2.66061e-80	1.39399e-78	68.6945	61.2701	59.5214	71.6521	60.6661	70.8924	70.8262	70.6139	68.9461	69.8771	62.084	79.0443	275.949	232.92	306.961	408.491	462.728	393.56	427.155	489.786	603.861	1049.78	905.929	954.809	2.10618	2.63784	2.85372	3.78592	PF02309	PTHR31734 PTHR31734:SF34			K14484	GO:0005634 GO:0006355
Vigun07g013500.1	868	118	1618	13.7318	3.77945	7.26056e-35	1.00449e-33	97.4027	147.231	68.844	241.354	228.664	145.243	228.414	135.725	151.115	90.6099	121.685	141.214	624.861	512.18	739.907	970.32	882.301	951.103	520.265	682.081	722.803	1786.67	1268.3	1799.34	2.58195	2.18807	1.90161	3.77945		PTHR31415 PTHR31415:SF4
Vigun03g144800.1	726	99	1353	13.7206	3.77827	1.76202e-124	2.4525e-122	44.0875	49.3818	52.3501	51.8535	59.8883	48.4143	46.037	48.6043	67.0572	79.0917	121.685	95.0308	1485.45	1390.2	1245.84	682.046	732.454	675.406	1137.48	1189.97	1204.67	1456.24	1347.49	1254.93	4.82091	3.70589	4.44915	3.77827	PF03106	PTHR31221 PTHR31221:SF19				GO:0003700 GO:0006355 GO:0043565	AT4G18170	WRKY DNA-binding protein 28
Vigun07g013600.1	150	20	279	13.6402	3.76979	6.53628e-49	1.44802e-47	25.6323	10.0593	8.6055	39.5972	39.6663	26.8008	46.037	29.346	54.7791	19.9649	16.5557	24.8679	80.4461	43.9011	85.9891	139.844	141.456	145.535	161.263	208.131	205.353	299.728	238.897	298.727	2.24742	2.00874	2.14262	3.76979	PF03168	PTHR31415 PTHR31415:SF4				GO:0006835 GO:0016020 GO:0017153
Vigun10g026500.1	1048	143	1952	13.6143	3.76705	1.15117e-36	1.69834e-35	34.8599	14.6317	29.4021	41.4828	45.8884	25.9362	28.3305	24.7607	37.7787	155.88	159.763	114.57	328.332	362.184	297.962	523.801	824.76	436.606	462.671	630.048	667.907	2146.34	1872.25	1838.43	3.64723	3.97774	4.27614	3.76705
Vigun03g267400.1	110	15	204	13.6028	3.76583	5.66103e-34	7.54777e-33	26.6576	20.1185	24.3823	52.7963	37.333	40.6334	52.2343	33.0143	42.501	18.4291	12.4168	14.2102	415.327	298.772	409.948	187.685	219.376	249.05	278.371	311.065	227.719	181.299	202.66	228.931	3.98152	2.32699	2.67729	3.76583	PF00890 PF02910	PTHR11632 PTHR11632:SF54	EC:1.3.5.1		K00234	GO:0006099 GO:0016491 GO:0016627 GO:0022900 GO:0050660 GO:0055114	AT5G66760	succinate dehydrogenase 1-1
Vigun03g112200.1	34	5	64	13.6022	3.76577	2.6518e-17	1.71632e-16	1.02529	1.82896	0.717125	1.88558	2.33331	1.72908	5.31196	2.75119	2.8334	3.8394	6.62229	3.55255	69.2211	62.1933	41.9947	24.534	15.5841	35.8714	37.4361	44.1147	50.8301	73.1043	63.0795	54.4409	5.60156	3.67533	3.60275	3.76577	PF02365	PTHR31719 PTHR31719:SF9				GO:0003677 GO:0006355	AT1G61110	NAC domain containing protein 25
Vigun03g357900.1	30009	4116	55902	13.5816	3.76358	4.63779e-96	3.46376e-94	2946.69	3164.1	2273.29	5332.42	5588.28	3326.76	5876.8	3995.64	4182.1	3615.18	3927.02	4805.71	20460.4	16692.2	22755.1	34612.6	31609.4	36794.8	24885.4	25647.6	27319.1	61058.1	56767.5	49879	2.83702	2.8541	2.4697	3.76358	PF02298	PTHR33021 PTHR33021:SF55				GO:0009055	AT1G45063	copper ion binding;electron carriers
Vigun09g122600.1	40	5	74	13.5551	3.76077	3.42367e-06	1.05588e-05	5.12646	7.31583	4.30275	2.82837	2.33331	4.32271	6.19729	1.83413	4.72234	4.60728	8.27786	3.55255	34.6105	36.5843	19.9975	12.267	11.9878	16.3983	30.7168	21.4918	14.2324	108.194	65.7637	48.8572	2.44518	2.09974	2.38115	3.76077	PF11910	PTHR36728 PTHR36728:SF2				GO:0005886 GO:0016655 GO:0055114	AT1G74880	NAD(P)H:plastoquinone dehydrogenase complex subunit O
Vigun10g122300.1	200	27	372	13.5455	3.75974	3.77274e-10	1.60874e-09	122.01	56.6977	127.648	88.6223	33.4441	38.0398	156.703	91.7063	140.726	16.8934	40.5615	24.8679	153.409	125.606	226.971	342.249	448.343	326.942	1322.74	1874.31	2218.22	296.803	410.688	407.609	0.723891	2.80322	3.79869	3.75974	PF00168	PTHR32246 PTHR32246:SF20				GO:0005515
Vigun03g121500.1	1299	179	2420	13.531	3.7582	6.07218e-74	2.79371e-72	229.665	259.712	244.54	102.764	101.888	99.4223	158.474	134.808	169.06	179.684	173.835	182.956	927.001	1046.31	1006.87	637.884	546.643	602.639	585.538	675.294	644.525	2735.56	2280.26	2243.24	2.02171	2.55518	2.04303	3.7582	PF01494	PTHR10835 PTHR10835:SF1	EC:1.14.13.132 EC:1.14.99.7		K00511	GO:0071949	AT1G58440	FAD/NAD(P)-binding oxidoreductase family protein
Vigun07g260600.1	88	12	163	13.4807	3.75282	1.31427e-17	8.62794e-17	55.3658	87.7899	34.422	29.2265	26.4442	31.1235	51.349	28.429	38.7232	13.8218	8.27786	14.2102	101.025	81.7049	133.983	53.9748	67.1316	56.3693	134.386	203.606	126.059	165.216	198.633	125.633	0.834727	1.03195	1.96938	3.75282		PTHR33782 PTHR33782:SF5
Vigun01g140200.1	73	10	136	13.4772	3.75245	6.18412e-25	5.74218e-24	9.22763	5.48687	6.45413	5.65674	2.33331	5.18725	13.2799	7.33651	5.66681	8.44668	6.62229	15.0983	34.6105	21.9506	39.9949	106.723	58.7401	76.8672	43.1955	59.9507	79.2949	131.588	139.58	135.404	2.18944	4.20085	2.79522	3.75245	PF00067	PTHR24296 PTHR24296:SF11		KOG0157	K13407	GO:0004497 GO:0005506 GO:0016705 GO:0020037 GO:0055114
Vigun03g240700.1	3370	467	6274	13.4375	3.74819	3.25225e-30	3.80105e-29	166.097	153.632	140.557	181.959	172.665	150.43	310.75	312.719	292.785	416.191	493.36	491.14	525.706	549.984	580.927	2135.69	1428.94	2673.95	598.017	890.212	989.153	6683.19	5510.73	6627.83	1.84764	3.62671	1.435	3.74819	PF01546	PTHR11014 PTHR11014:SF85			K14664	GO:0008152 GO:0016787
Vigun05g231600.1	452	63	840	13.4335	3.74776	2.46609e-46	5.01571e-45	135.339	128.941	114.023	34.8833	61.4438	63.1115	71.7115	54.1067	48.1679	56.8231	68.7062	62.1697	395.683	448.767	362.954	139.844	160.636	184.481	177.581	263.557	165.706	924.038	719.375	878.034	1.67429	1.60487	1.80235	3.74776	PF04564	PTHR22849 PTHR22849:SF11	EC:6.3.2.19			GO:0004842 GO:0005488 GO:0016567
Vigun02g144500.1	885	123	1648	13.4225	3.74658	4.3658e-18	2.9439e-17	22.5564	40.2371	14.3425	49.9679	27.9997	21.6135	170.868	120.135	107.669	71.4129	129.962	166.97	456.485	163.41	587.926	1343.24	1185.59	1315.97	1231.55	1864.13	2256.85	1431.38	1900.44	1612.29	3.96886	5.27089	3.74695	3.74658	PF00069	PTHR24361 PTHR24361:SF334	EC:2.7.11.25	KOG0198		GO:0004672 GO:0004713 GO:0005524 GO:0006468	AT5G67080	mitogen-activated protein kinase kinase kinase 19
Vigun03g379700.1	790	110	1470	13.3928	3.74339	3.47418e-15	2.00807e-14	28.7082	28.3488	30.1193	27.3409	28.7775	22.4781	87.6474	85.2869	68.9461	91.3778	100.162	137.661	185.213	101.216	223.972	610.897	420.771	847.589	169.902	346.131	415.79	1747.19	1330.04	1331.71	2.54962	4.57955	1.94576	3.74339	PF02779 PF02780 PF13292	PTHR11624 PTHR11624:SF84	EC:1.1.1.267 EC:2.2.1.7		K01662	GO:0003824 GO:0008152 GO:0008661 GO:0016114
Vigun05g035600.1	330	46	614	13.3685	3.74076	2.84373e-21	2.21761e-20	20.5058	4.57239	13.6254	11.3135	11.6666	7.78087	0.885327	3.66825	6.61127	53.7516	40.5615	43.5188	256.305	187.799	213.973	71.1486	80.3182	76.8672	8.63909	3.39344	5.08301	695.953	507.32	639.331	4.08772	2.89198	0.616342	3.74076	PF00201	PTHR11926 PTHR11926:SF265	EC:2.4.1.85		K04628	GO:0008152 GO:0016758
Vigun11g199000.1	746	104	1389	13.3667	3.74057	1.73691e-22	1.44092e-21	70.7451	59.4411	71.7125	98.993	66.1105	50.1434	73.4822	66.0285	78.3908	103.664	82.7786	125.227	328.332	279.26	323.959	836.61	402.79	730.751	365.722	325.77	386.308	1573.2	1413.25	1179.55	2.206	3.19424	2.30634	3.74057	PF01490	PTHR22950 PTHR22950:SF299		KOG1303
Vigun08g125300.1	230	32	428	13.3652	3.74041	1.2783e-42	2.30555e-41	15.3794	17.3751	15.7768	24.5126	18.6665	15.5617	36.2984	42.1849	48.1679	26.1079	39.7337	30.1967	105.702	59.7543	155.98	328.756	275.719	397.66	396.438	496.573	437.139	460.557	432.162	390.858	2.72755	4.09257	3.39266	3.74041	PF00201	PTHR11926 PTHR11926:SF288	EC:2.4.1.203	KOG1192		GO:0008152 GO:0016758	AT2G30150	UDP-Glycosyltransferase superfamily protein
Vigun08g141600.1	818	114	1522	13.3356	3.73721	1.82603e-64	6.35398e-63	142.516	192.955	140.557	136.705	147.776	139.191	111.551	146.73	134.114	99.0566	144.863	98.5833	2017.7	1625.56	1891.76	1178.86	1137.64	1336.46	1376.5	1243.13	1178.24	1562.97	1763.54	1240.97	3.53947	3.10805	3.27481	3.73721	PF02990	PTHR10766 PTHR10766:SF58				GO:0016021
Vigun03g186700.1	3275	457	6092	13.3282	3.73641	1.5299e-30	1.81178e-29	109.706	227.705	38.7248	388.43	502.439	198.845	793.253	353.069	408.955	383.172	383.265	604.822	1231.01	453.645	1943.75	5660	4943.76	5616.43	4236.03	5699.85	6160.6	6671.5	4964.49	6640.39	3.27001	3.89577	3.3715	3.73641	PF00847	PTHR31677 PTHR31677:SF11				GO:0003677 GO:0003700 GO:0006355	AT4G34410	redox responsive transcription factor 1
Vigun08g214100.1	96	13	179	13.3153	3.73501	2.21942e-54	5.84751e-53	14.3541	13.7172	15.7768	7.54233	9.33324	12.1036	12.3946	6.41944	14.167	9.21456	11.589	19.539	769.851	753.636	761.904	301.768	294.899	319.767	446.353	377.803	308.03	141.822	201.318	194.033	5.70379	4.98295	5.10133	3.73501	PF02045	PTHR12632 PTHR12632:SF14			K08064	GO:0003700 GO:0006355	AT5G12840	nuclear factor Y, subunit A1
Vigun09g250300.1	101	14	188	13.3051	3.73391	2.79811e-12	1.37163e-11	16.4047	2.74344	6.45413	8.48512	8.55547	5.18725	4.42664	8.25357	6.61127	19.197	11.589	11.5458	17.773	10.9753	9.99874	85.869	49.1499	81.9917	15.3584	15.836	23.3818	162.291	166.422	234.515	0.597815	3.28733	1.50031	3.73391	PF03595	PTHR31269 PTHR31269:SF9				GO:0006873 GO:0008308 GO:0016021 GO:0055085
Vigun08g097800.1	110	15	204	13.3046	3.73385	2.5391e-27	2.59167e-26	47.1634	17.3751	63.107	40.54	26.4442	31.1235	26.5598	21.0925	35.8898	11.5182	14.0724	20.4272	246.951	185.36	258.967	141.071	110.288	165.008	98.8696	148.18	123.009	181.299	183.87	247.078	2.43712	2.08542	2.14718	3.73385	PF00150	PTHR10551 PTHR10551:SF12	EC:3.2.1.58			GO:0004553 GO:0005975 GO:0007015 GO:0051015
Vigun01g231400.1	266	37	496	13.2644	3.72948	4.52888e-55	1.21648e-53	57.4163	31.0923	55.9358	114.078	91.7769	76.0796	68.1702	94.4575	129.392	33.0189	36.4226	42.6306	525.706	499.985	507.936	495.587	397.994	491.95	850.471	774.835	630.293	478.102	437.53	570.931	3.40836	2.29701	2.94937	3.72948	PF00394 PF07731 PF07732	PTHR11709 PTHR11709:SF22	EC:1.10.3.2		K05909	GO:0005507 GO:0016491 GO:0046274 GO:0048046 GO:0052716 GO:0055114	AT2G40370	laccase 5
Vigun05g030000.1	2152	302	4002	13.2381	3.72663	8.53327e-09	3.28493e-08	509.57	1104.69	893.538	2184.45	3338.19	2556.45	1482.92	937.239	2080.66	291.027	299.659	316.177	219.824	481.693	1390.82	4647.97	7225.04	3011.14	1242.11	2456.85	4435.43	4637.73	4289.41	3078	-0.261303	0.881513	0.853845	3.72663	PF06522	PTHR33417 PTHR33417:SF1					AT3G29970	B12D protein
Vigun02g174300.1	1752	247	3257	13.2046	3.72297	8.59876e-44	1.61316e-42	426.521	331.956	361.431	529.848	424.662	297.402	464.797	358.572	379.676	239.579	262.408	238.021	2954.99	3430.39	2925.63	1649.91	1589.58	1675.7	1471.53	1935.39	1535.07	3691.77	2495	3584.72	3.05556	1.97311	2.0384	3.72297	PF00314	PTHR31048 PTHR31048:SF36
Vigun01g175600.1	41	6	76	13.1961	3.72204	1.10268e-08	4.2119e-08	2.05058	1.82896	2.15138	2.82837	6.22216	2.59362	2.65598	2.75119	1.88894	6.14304	5.7945	5.32883	6.54794	12.1948	11.9985	36.801	21.578	60.4688	11.5188	18.0983	13.2158	87.7251	56.3689	83.7552	2.34972	3.35144	2.55352	3.72204	PF00251	PTHR31953 PTHR31953:SF1	EC:3.2.1.26			GO:0004553 GO:0005975
Vigun10g008500.1	2190	309	4072	13.1894	3.72131	1.32194e-29	1.49445e-28	19.4805	36.5791	20.7966	67.8809	84.7769	50.1434	265.598	138.477	173.782	215.006	222.674	488.476	438.712	162.19	636.92	2215.42	1834.13	2294.74	1206.59	2017.96	2053.53	4376.02	3517.69	4321.77	4.0095	4.96732	3.19123	3.72131	PF00847	PTHR31190 PTHR31190:SF21				GO:0003677 GO:0003700 GO:0006355
Vigun05g001800.1	3838	543	7134	13.143	3.71622	9.43447e-44	1.76514e-42	346.549	287.146	289.001	371.46	419.218	372.617	465.682	437.439	553.458	478.389	514.883	635.019	1664.11	1632.88	1527.81	2861.89	2366.39	3904.85	1607.83	2210.26	2234.49	7776.83	6451.56	7172.24	2.38654	2.97289	2.05497	3.71622	PF02678 PF05726	PTHR13903 PTHR13903:SF8			K06911		AT2G43120	RmlC-like cupins superfamily protein
Vigun01g054600.1	55	8	103	13.1303	3.71482	2.14908e-08	8.01768e-08	4.10117	8.23031	6.45413	10.3707	1.55554	7.78087	10.6239	1.83413	3.77787	5.37516	7.45007	10.6577	2.80626	1.21948	1.99975	67.4685	41.9572	66.6182	6.71929	9.04917	12.1992	95.0356	76.5007	136.8	-1.64048	3.15915	0.784571	3.71482	PF06203	PTHR31717 PTHR31717:SF9				GO:0005515	AT3G12890	activator of spomin::LUC2
Vigun07g256800.1	467	66	869	13.1134	3.71297	5.8744e-68	2.29635e-66	70.7451	57.6121	60.9556	57.5102	42.7774	43.2271	103.583	59.6091	73.6685	53.7516	70.3618	74.6036	185.213	220.725	164.979	493.134	330.863	505.274	305.248	279.393	316.163	902.107	887.139	816.613	1.59251	3.21136	1.92717	3.71297	PF03629	PTHR31988 PTHR31988:SF2	EC:3.1.1.72				AT4G34215	Domain of unknown function (DUF303)
Vigun03g122400.1	3237	459	6014	13.1027	3.71179	3.63052e-56	1.01064e-54	278.879	433.463	231.631	593.015	720.993	435.729	923.396	487.878	598.793	306.384	396.51	674.097	1240.37	808.512	1261.84	3081.47	3127.61	3347.31	1927.48	2476.08	2457.13	6626.17	5216.81	6199.28	1.81033	2.44933	1.77111	3.71179	PF00745 PF03807 PF05201	PTHR13812 PTHR13812:SF20	EC:1.2.1.70		K02492	GO:0008883 GO:0033014 GO:0050661 GO:0055114
Vigun10g051500.1	1549	220	2878	13.0828	3.70959	6.15859e-46	1.23887e-44	159.946	265.199	103.983	286.608	217.776	125.359	456.829	215.51	330.564	198.881	182.113	278.875	2207.59	1475.57	2677.66	2883.97	2580.97	3095.19	1546.4	1935.39	1660.11	2949.03	2932.53	2751.36	3.58753	3.7648	2.35812	3.70959	PF05003 PF11961	PTHR31371 PTHR31371:SF3
Vigun03g001200.1	225	32	418	13.0585	3.70692	1.96438e-63	6.66702e-62	76.8969	69.5004	57.37	11.3135	9.33324	6.91633	56.6609	43.102	41.5566	26.8758	37.2504	31.973	687.534	686.565	668.916	114.083	95.9023	132.212	611.456	521.458	442.222	366.983	414.714	473.217	3.3257	3.63402	3.47844	3.70692	PF12695	PTHR11614 PTHR11614:SF97	EC:3.1.1.23	KOG1455			AT1G73480	alpha/beta-Hydrolases superfamily protein
Vigun08g079100.1	98	14	183	13.0304	3.70381	3.57285e-15	2.06164e-14	3.07588	9.14479	10.7569	14.1419	13.9999	6.05179	15.9359	6.41944	8.50021	12.2861	17.3835	12.4339	263.788	293.894	227.971	46.6146	74.3243	60.4688	155.504	162.885	134.191	212.002	99.3166	237.306	5.0956	2.40744	3.87457	3.70381	PF03016	PTHR11062 PTHR11062:SF108	EC:2.4.2.41	KOG1021			AT5G25820	Exostosin family protein
Vigun08g166000.1	1307	186	2427	13.018	3.70244	1.02593e-135	1.82411e-133	132.263	112.481	95.3777	161.217	167.221	150.43	167.327	170.574	160.56	206.56	206.119	146.543	1505.09	1504.83	1269.84	972.774	957.824	912.157	1397.61	1426.38	1244.32	2429.99	2284.28	2565.7	3.65341	2.56959	3.02888	3.70244		PTHR31439					AT2G40390
Vigun03g378900.1	62	9	116	13.0127	3.70185	1.03103e-14	5.81659e-14	11.2782	21.9475	11.474	15.0847	20.9998	12.1036	38.0691	22.0095	20.7783	6.91092	9.10565	10.6577	21.5147	10.9753	37.9952	88.3224	128.269	90.1908	36.4762	73.5245	92.5107	108.194	99.3166	139.592	0.657054	2.67047	1.32456	3.70185	PF00060 PF00497	PTHR18966 PTHR18966:SF204				GO:0004970 GO:0016020
Vigun09g243300.1	61	9	114	12.9902	3.69935	1.94477e-18	1.33957e-17	13.3288	8.23031	13.6254	12.2563	5.44439	6.91633	13.2799	11.9218	9.44468	10.7503	6.62229	8.88138	25.2563	14.6337	18.9976	120.217	79.1194	126.062	21.1178	23.7541	39.6474	134.512	106.027	100.506	0.743026	3.72448	1.28658	3.69935	PF13499 PF13833	PTHR10891 PTHR10891:SF568		KOG0027	K13448	GO:0005509
Vigun03g436000.1	29	4	55	12.9876	3.69906	6.05097e-18	4.04852e-17	3.07588	3.65791	2.15138	2.82837	5.44439	6.05179	2.65598	2.75119	0.944468	8.44668	3.31114	0.888138	89.8003	70.7296	77.9902	74.8287	70.7279	87.1161	71.0325	53.1639	48.7969	45.3246	63.0795	55.8368	4.74657	4.02174	4.76744	3.69906	PF00999	PTHR10110 PTHR10110:SF119		KOG1965	K14724	GO:0006812 GO:0006814 GO:0006885 GO:0015299 GO:0015385 GO:0016021 GO:0055085	AT1G79610	Na+/H+ antiporter 6
Vigun08g074100.1	322	46	599	12.9661	3.69667	2.20664e-11	1.02052e-10	24.607	27.4344	10.0398	48.0823	55.2217	43.2271	68.1702	25.6778	40.6121	32.251	52.9783	53.2883	279.691	158.532	350.956	159.471	172.624	138.361	145.905	204.737	297.864	698.877	418.74	678.417	3.66812	1.68285	2.26994	3.69667	PF00069	PTHR27006 PTHR27006:SF16	EC:2.7.11.1	KOG1187		GO:0004672 GO:0004713 GO:0005524 GO:0006468
Vigun07g057300.1	124	18	231	12.8899	3.68817	1.62831e-19	1.17843e-18	6.15175	10.0593	4.30275	9.42791	6.22216	6.05179	12.3946	3.66825	8.50021	16.8934	18.2113	18.6509	1079.47	1163.38	876.889	175.418	152.245	178.332	426.195	303.147	240.934	258.789	174.475	259.641	7.24869	4.54323	5.30384	3.68817	PF00249	PTHR10641 PTHR10641:SF574		KOG0048	K09422	GO:0003677	AT3G24310	myb domain protein 305
Vigun09g125900.1	6278	904	11651	12.8885	3.68801	6.24101e-143	1.32305e-140	211.21	143.573	198.644	400.686	390.441	394.231	272.681	272.368	364.565	934.51	774.808	1002.71	2670.62	2936.5	2561.68	4121.71	3528	4756.54	2129.06	2041.72	2062.68	12177.7	11692.5	11083.6	3.88366	3.38767	2.77671	3.68801	PF13837	PTHR21654 PTHR21654:SF14		KOG4282		GO:0003677
Vigun02g038900.1	4216	608	7823	12.8565	3.68442	7.11181e-60	2.17289e-58	382.434	572.464	271.073	1182.26	1511.21	716.705	787.941	434.688	624.293	430.013	545.511	849.948	2509.73	1090.21	3097.61	10463.8	10521.7	10666.1	3884.71	5541.48	5997.95	8458.16	7400.43	7610.56	2.44971	3.21436	3.062	3.68442	PF03321	PTHR31901 PTHR31901:SF4			K14487		AT2G14960	Auxin-responsive GH3 family protein
Vigun05g100400.1	1407	203	2611	12.841	3.68269	5.04178e-48	1.08722e-46	123.035	120.711	98.2462	144.247	130.665	119.307	180.607	165.071	206.838	211.167	182.941	215.818	602.411	478.034	562.929	1307.66	1179.6	1485.07	572.1	689.999	589.629	2899.32	2692.29	2240.45	2.26462	3.33292	1.74478	3.68269	PF13837	PTHR10032 PTHR10032:SF215		KOG4282		GO:0003677 GO:0003700 GO:0005634 GO:0006351	AT2G38250	Homeodomain-like superfamily protein
Vigun09g035500.5	2123	307	3940	12.838	3.68235	8.28259e-91	5.409e-89	378.333	405.114	387.248	305.464	293.219	309.506	328.456	291.626	297.507	264.151	375.815	280.652	3070.98	3285.27	3092.61	2092.75	2196.16	2365.46	1580.95	1780.42	1672.31	4399.42	3337.84	4081.67	3.01278	2.87324	2.45569	3.68235	PF00481	PTHR13832 PTHR13832:SF303	EC:3.1.3.16	KOG0698	K14497	GO:0003824 GO:0004722 GO:0006470
Vigun09g130500.1	4841	701	8980	12.8129	3.67953	1.77695e-22	1.47369e-21	199.932	184.725	164.222	323.377	293.219	257.633	495.783	443.859	385.343	643.484	609.251	849.948	711.855	658.517	815.897	3945.07	2934.61	4631.5	1101	1447.87	1495.42	10122	9366.63	7452.82	1.99391	3.71888	1.60991	3.67953	PF00860	PTHR11119 PTHR11119:SF9			K06901	GO:0005215 GO:0005345 GO:0006810 GO:0006863 GO:0016020 GO:0055085	AT3G10960	AZA-guanine resistant1
Vigun03g146800.1	376	55	697	12.7678	3.67444	5.70232e-113	6.21147e-111	677.718	583.437	584.457	72.5949	90.9991	63.9761	229.3	220.095	180.393	54.5195	47.1838	62.1697	6747.19	6866.87	6927.13	587.59	557.432	598.539	3345.25	3356.11	3187.04	608.228	726.085	757.984	3.47635	2.93765	3.9728	3.67444
Vigun03g190600.1	805	117	1492	12.7666	3.6743	8.26295e-120	1.04939e-117	308.613	274.344	294.021	99.9358	108.11	93.3705	191.231	117.384	138.837	119.789	97.6788	133.221	962.547	1071.92	1109.86	478.413	456.735	534.996	756.4	844.966	772.617	1639	1492.43	1345.67	1.84214	2.28613	2.40751	3.6743		PTHR27000 PTHR27000:SF167
Vigun09g104300.1	38	6	70	12.7356	3.67079	2.5799e-06	8.04384e-06	4.10117	3.65791	12.9083	17.913	7.7777	9.50996	11.5093	11.0048	11.3336	3.07152	9.93343	3.55255	14.0313	26.8285	4.99937	40.4811	59.9389	32.7967	28.797	49.7704	45.7471	48.2488	52.3426	110.278	1.14986	1.9201	1.87687	3.67079			EC:3.1.3.53
Vigun07g248000.1	308	45	571	12.7302	3.67018	3.56611e-14	1.94341e-13	18.4553	12.8027	15.7768	62.2242	59.1105	43.2271	23.0185	28.429	47.2234	42.2334	50.495	41.7425	144.99	87.8023	147.981	93.2293	77.9206	66.6182	126.707	184.377	229.752	634.545	426.793	650.499	3.01714	0.530926	2.45449	3.67018	PF01657 PF07714	PTHR27002 PTHR27002:SF122	EC:2.7.11.1	KOG1187		GO:0004672 GO:0004713 GO:0005524 GO:0006468	AT4G38830	cysteine-rich RLK (RECEPTOR-like protein kinase) 26
Vigun03g178200.1	32	5	59	12.7253	3.66963	0.000117304	0.000307182	17.43	10.9737	9.32263	5.65674	13.9999	7.78087	6.19729	9.17063	9.44468	5.37516	4.13893	4.44069	36.4814	57.3154	67.9914	46.6146	26.3731	25.6224	22.0777	27.1475	21.3486	35.0901	32.2108	110.278	2.10046	1.84559	1.50806	3.66963	PF05057	PTHR31828 PTHR31828:SF1	EC:3.1.1.32	KOG4569
Vigun05g283800.1	945	138	1751	12.7196	3.66899	7.68909e-37	1.14357e-35	253.247	298.12	215.855	147.075	205.331	197.98	185.033	172.408	197.394	141.29	145.69	126.116	78.5753	63.4127	140.982	1230.38	1401.37	1150.96	299.488	777.097	690.272	1783.74	1904.46	1566.22	-1.43899	2.7809	1.67106	3.66899	PF04749	PTHR15907 PTHR15907:SF46					AT1G52200	PLAC8 family protein
Vigun07g130200.1	392	57	727	12.7104	3.66794	8.26618e-84	4.69706e-82	56.391	59.4411	40.159	217.785	175.776	205.761	234.612	266.865	221.95	49.1443	75.3285	47.0713	304.012	310.966	234.97	36.801	34.7646	29.722	43.1955	39.5901	70.1455	789.526	718.032	672.833	2.44591	-2.56487	-2.24197	3.66794	PF00005 PF00664	PTHR24221 PTHR24221:SF205	EC:3.6.3.44		K05658	GO:0005524 GO:0006810 GO:0016021 GO:0016887 GO:0042626 GO:0055085	AT3G62150	P-glycoprotein 21
Vigun09g085100.1	555	81	1029	12.6856	3.66513	1.1126e-107	1.07586e-105	92.2763	82.3031	45.1789	68.8237	45.8884	40.6334	51.349	69.6968	66.1127	81.3953	94.3676	67.4985	941.033	1131.67	994.874	558.149	608.979	515.523	656.571	756.737	747.202	1102.41	1011.96	971.56	3.80311	3.43718	3.52904	3.66513	PF00010	PTHR13935 PTHR13935:SF59				GO:0003677 GO:0046983
Vigun03g147001.1	377	55	699	12.6743	3.66384	1.98224e-112	2.12562e-110	673.617	580.694	582.306	72.5949	92.5546	65.7051	227.529	135.725	116.17	55.2874	49.6672	60.3934	6750.93	6831.5	6926.13	588.816	561.028	593.415	3329.89	3177.39	3164.68	614.076	718.032	763.568	3.4811	2.91673	4.33443	3.66384
Vigun08g220300.1	3144	461	5828	12.6533	3.66144	1.29886e-154	3.40907e-152	586.467	549.602	583.023	748.576	615.994	578.378	524.114	514.472	418.399	414.655	514.055	452.95	2268.39	2164.57	2509.68	4142.57	3729.4	4031.94	2655.08	2636.7	3074.2	6227.02	5670.44	5585.08	2.01384	2.61512	2.52155	3.66144	PF00293	PTHR13994 PTHR13994:SF15	EC:3.6.1.13 EC:3.6.1.22 EC:3.6.1.53	KOG0648		GO:0016787
Vigun10g056000.1	42	6	79	12.6352	3.65938	4.92766e-22	3.98128e-21	12.3035	2.74344	7.88838	2.82837	23.3331	10.3745	7.08262	6.41944	21.7228	7.6788	7.45007	3.55255	41.1585	42.6817	49.9937	110.403	94.7035	88.141	48.9549	65.6065	59.9795	73.1043	79.1849	83.7552	2.5448	3.00473	2.3089	3.65938	PF00432	PTHR11764 PTHR11764:SF15	EC:5.4.99.8		K01853	GO:0003824 GO:0016866
Vigun08g097900.1	819	120	1517	12.6069	3.65615	4.44112e-117	5.34466e-115	153.794	145.402	170.676	108.421	129.11	145.243	133.684	91.7063	142.615	122.861	133.274	104.8	868.07	849.975	1013.87	408.491	369.224	522.697	599.937	687.737	740.086	1488.4	1446.8	1615.08	2.53957	1.7644	2.46209	3.65615	PF00150	PTHR10551 PTHR10551:SF12	EC:3.2.1.58			GO:0004553 GO:0005975 GO:0007015 GO:0051015
Vigun07g143500.1	59	9	110	12.5865	3.65381	2.14772e-26	2.10787e-25	15.3794	9.14479	12.9083	4.71395	2.33331	0.864541	12.3946	11.9218	12.2781	10.7503	7.45007	7.99324	99.1545	108.533	118.985	28.2141	28.7707	23.5726	90.2305	98.4097	101.66	137.436	114.08	78.1715	3.12549	3.34794	2.98785	3.65381	PF00561	PTHR10992 PTHR10992:SF907	EC:3.3.2.10	KOG4178		GO:0003824	AT3G05600	alpha/beta-Hydrolases superfamily protein
Vigun01g247150.1	153	23	283	12.5626	3.65107	1.83219e-24	1.65824e-23	28.7082	35.6647	34.422	31.1121	47.444	55.3307	35.4131	31.1801	36.8342	19.9649	28.1447	19.539	94.4774	109.753	103.987	260.061	310.484	181.407	66.233	61.0819	106.743	279.258	252.318	318.27	1.64144	2.48963	1.17825	3.65107	PF02301			KOG4652			AT1G67370	DNA-binding HORMA family protein
Vigun09g206000.1	173	26	321	12.5529	3.64995	1.8855e-53	4.83373e-52	23.5817	36.5791	24.3823	34.8833	20.9998	21.6135	30.1011	10.0877	17.0004	24.5722	28.9725	23.0916	187.084	209.75	165.979	138.617	105.493	140.411	77.7518	88.2294	59.9795	305.576	339.556	316.874	2.7349	2.31086	1.98226	3.64995		PTHR37210 PTHR37210:SF2					AT2G25625	(1 of 1) PTHR37210:SF2 - EXPRESSED PROTEIN
Vigun05g229100.2	38	6	71	12.5356	3.64796	4.12606e-15	2.37242e-14	2.05058	3.65791	4.30275	7.54233	8.55547	5.18725	2.65598	6.41944	5.66681	8.44668	4.13893	4.44069	91.6712	147.557	117.985	24.534	19.1805	29.722	41.2757	55.4262	43.7139	84.801	64.4216	64.2123	5.15709	1.78666	3.25168	3.64796	PF03552 PF06364	PTHR13301 PTHR13301:SF53	EC:2.4.1.12			GO:0016020 GO:0016760 GO:0030244	AT2G32540	cellulose synthase-like B4
Vigun06g106800.2	212	31	393	12.517	3.64581	4.53339e-08	1.64736e-07	99.4533	53.0398	90.3578	65.0526	28.7775	25.0717	7.08262	12.8389	9.44468	28.4116	34.767	31.0848	263.788	230.481	263.967	46.6146	46.7524	75.8423	20.1579	18.0983	19.3154	482.488	222.791	474.613	1.64258	0.509039	0.971203	3.64581	PF00168 PF07002	PTHR10857 PTHR10857:SF26				GO:0005515	AT1G08860	Calcium-dependent phospholipid-binding Copine family protein
Vigun01g212400.3	371	55	686	12.4978	3.6436	1.15053e-69	4.70436e-68	103.554	102.422	118.326	64.1098	51.3328	44.9562	46.9223	45.8532	49.1123	57.591	64.5673	42.6306	1187.05	1309.72	1194.85	614.577	555.034	568.817	787.117	729.589	791.932	795.374	501.952	762.172	3.50884	3.43805	4.02422	3.6436		PTHR33385 PTHR33385:SF5
Vigun10g044600.1	114	17	210	12.488	3.64247	8.49779e-46	1.70197e-44	23.5817	18.2896	15.7768	16.0274	13.9999	15.5617	32.7571	37.5996	39.6676	15.3576	16.5557	18.6509	423.745	364.623	329.958	207.312	160.636	234.701	148.784	167.41	160.623	210.54	225.476	195.429	4.27793	3.72456	2.11561	3.64247	PF00067	PTHR24298 PTHR24298:SF74		KOG0156	K17961	GO:0004497 GO:0005506 GO:0016705 GO:0020037 GO:0055114	AT3G25180	cytochrome P450, family 82, subfamily G, polypeptide 1
Vigun10g089100.1	6285	932	11638	12.4835	3.64195	2.10333e-162	6.8195e-160	440.875	375.851	377.208	56.5674	37.333	50.1434	521.458	464.951	560.069	829.311	1045.49	921.887	10684.4	12478.9	12095.5	2841.04	2568.98	2737.5	7124.37	7071.93	7400.86	11458.4	12327.3	11126.9	4.88419	5.82178	3.80378	3.64195	PF03018	PTHR21495 PTHR21495:SF77
Vigun08g079500.1	678	101	1256	12.4475	3.63779	6.3965e-22	5.1484e-21	48.1887	35.6647	48.7645	98.993	79.3325	86.4541	74.3675	109.131	68.0017	103.664	108.44	90.5901	858.716	956.069	792.9	532.388	467.524	610.838	310.047	341.606	399.524	1391.91	904.587	1471.3	4.29742	2.60487	2.06338	3.63779	PF00415	PTHR22870 PTHR22870:SF155		KOG1427			AT5G11580	Regulator of chromosome condensation (RCC1) family protein
Vigun08g051300.1	40	6	74	12.43	3.63576	5.51244e-08	1.98845e-07	5.12646	6.40135	5.01988	1.88558	1.55554	6.05179	2.65598	4.58532	5.66681	7.6788	6.62229	3.55255	41.1585	20.7311	28.9963	6.1335	9.59023	7.17427	0.959899	5.65573	4.0664	54.0972	96.6324	71.1919	2.45743	1.2703	-0.273091	3.63576	PF13947	PTHR27009 PTHR27009:SF19				GO:0030247
Vigun10g177100.2	253	38	468	12.4249	3.63517	1.28663e-43	2.39744e-42	23.5817	29.2633	21.5138	12.2563	19.4443	18.1554	29.2158	50.4385	32.1119	27.6437	48.0116	37.3018	57.9961	41.4622	53.9932	53.9748	33.5658	65.5933	42.2356	78.0491	81.3281	513.192	425.451	464.841	1.04521	1.61896	0.851103	3.63517	PF00010	PTHR12565 PTHR12565:SF174				GO:0046983	AT3G21330	basic helix-loop-helix (bHLH) DNA-binding superfamily protein
Vigun09g018550.1	42	6	79	12.414	3.6339	3.54508e-16	2.17012e-15	7.17704	3.65791	0.717125	4.71395	3.88885	4.32271	0.885327	1.83413	1.88894	3.07152	13.2446	2.66441	69.2211	57.3154	48.9938	63.7884	86.312	52.2697	37.4361	24.8852	51.8467	80.4147	63.0795	92.1307	3.9255	3.9687	4.63075	3.6339
Vigun04g147550.1	37	6	69	12.3952	3.63171	1.91763e-15	1.12586e-14	3.07588	5.48687	2.15138	2.82837	7.7777	3.45817	4.42664	1.83413	0.944468	5.37516	4.13893	7.1051	2.80626	2.43895	4.99937	68.6952	75.523	57.3942	4.7995	1.13115	5.08301	62.8697	85.8955	57.2327	-0.0646527	3.84148	0.612176	3.63171
Vigun07g164000.1	1434	215	2653	12.3633	3.628	5.27583e-29	5.8322e-28	261.449	162.777	207.966	143.304	125.221	132.275	308.094	330.143	357.009	162.023	264.064	217.594	3089.69	3136.49	3007.62	810.849	770.815	1027.97	1771.01	1800.78	1420.19	2937.33	1821.25	3199.45	3.86849	2.70289	2.32649	3.628	PF00155	PTHR11808 PTHR11808:SF55	EC:4.4.1.11	KOG0053	K01761	GO:0003824 GO:0009058 GO:0030170	AT1G64660	methionine gamma-lyase
Vigun10g149700.1	491	74	909	12.3478	3.62618	5.8605e-21	4.50892e-20	27.6829	25.6054	41.5933	17.913	15.5554	12.9681	50.4637	44.9361	52.8902	59.1268	95.1954	66.6103	4042.89	5192.53	3608.54	1182.54	1384.59	1260.62	2341.19	2038.33	1792.27	886.024	885.797	956.205	7.08075	6.36509	5.3792	3.62618	PF00046 PF02183	PTHR24326 PTHR24326:SF122			K09338	GO:0003677 GO:0003700 GO:0006355 GO:0043565	AT3G61890	homeobox 12
Vigun03g111900.1	120	18	222	12.3219	3.62315	1.78828e-08	6.70702e-08	6.15175	2.74344	2.8685	1.88558	1.55554	0.864541	9.7386	15.5901	23.6117	23.0364	14.0724	16.8746	0.93542	1.21948	0.999874	1.2267	1.19878	2.04979	11.5188	7.91802	12.1992	274.872	187.896	202.408	-1.89873	0.0557395	-0.629456	3.62315	PF00264 PF12142 PF12143	PTHR11474 PTHR11474:SF33	EC:1.10.3.1 EC:1.14.18.1			GO:0004097 GO:0008152 GO:0016491 GO:0046148 GO:0055114
Vigun01g113800.1	2426	366	4487	12.2737	3.6175	1.82761e-32	2.31572e-31	256.323	295.377	180.716	446.883	475.995	397.689	546.247	392.503	532.68	317.135	320.353	459.167	2113.11	1143.87	3009.62	4517.94	5195.51	3719.35	3039.04	3732.78	3863.08	4735.69	4461.2	4263.14	3.09695	3.34653	2.85352	3.6175	PF04577	PTHR20961 PTHR20961:SF12	EC:2.4.1.255	KOG4698		GO:0016757	AT3G57380	Glycosyltransferase family 61 protein
Vigun03g390900.1	8694	1312	16077	12.2546	3.61525	2.12932e-72	9.19781e-71	403.965	276.173	329.161	1056.87	1010.32	952.725	1282.84	1280.22	1225.92	1039.71	1573.62	1322.44	3816.51	3547.45	4665.41	6929.63	5404.09	8297.56	5421.51	5956.62	5860.71	16438.2	14847.8	16945.1	3.57514	2.77225	2.18578	3.61525	PF00722 PF06955	PTHR31062 PTHR31062:SF23	EC:2.4.1.207			GO:0004553 GO:0005618 GO:0005975 GO:0006073 GO:0010411 GO:0016762 GO:0042546 GO:0048046	AT5G57560	Xyloglucan endotransglucosylase/hydrolase family protein
Vigun08g043000.1	131	20	242	12.2284	3.61217	6.3376e-17	4.0253e-16	36.9105	15.5461	43.7446	50.9107	59.8883	39.7689	22.1332	26.5948	28.334	17.6612	24.8336	16.8746	454.614	721.93	812.897	1129.79	1196.38	1001.32	142.065	109.721	249.067	143.284	367.74	214.972	4.37016	4.46595	2.7003	3.61217	PF00069 PF00139	PTHR27007 PTHR27007:SF24	EC:2.7.11.1	KOG1187		GO:0004672 GO:0004713 GO:0005524 GO:0006468 GO:0030246
Vigun03g015300.1	1477	223	2730	12.2194	3.6111	4.73853e-65	1.70038e-63	145.591	127.113	129.8	181.959	213.887	161.669	190.345	187.998	161.504	205.792	243.369	221.146	551.898	358.526	682.914	1916.11	1638.73	2105.14	619.135	857.409	931.207	2918.32	2575.52	2696.92	1.98498	3.34371	2.15706	3.6111	PF00069 PF14380	PTHR27009 PTHR27009:SF21	EC:3.1.4.46	KOG1187		GO:0004672 GO:0004713 GO:0005524 GO:0006468	AT5G38260	Protein kinase superfamily protein
Vigun03g399500.1	17820	2701	32939	12.1935	3.60804	3.55853e-26	3.46047e-25	213.261	235.021	167.807	604.329	514.106	304.319	2516.99	1736	1631.1	2260.64	2590.14	3253.25	551.898	137.801	1108.86	15570.5	11677.3	18739.2	5273.69	8886.28	10150.8	36467.3	29582.9	32766.4	1.54563	5.01447	2.0467	3.60804	PF06200 PF09425	PTHR33077			K13464		AT1G19180	jasmonate-zim-domain protein 1
Vigun05g131100.1	539	82	996	12.1471	3.60253	2.4249e-09	9.77732e-09	176.35	170.093	151.313	30.1693	38.8885	30.259	133.684	109.131	86.891	57.591	96.0232	92.3663	38.3522	21.9506	43.9944	237.98	202.594	368.962	153.584	328.032	273.466	1136.04	673.743	1178.16	-2.25474	3.02699	1.19545	3.60253	PF03171 PF14226	PTHR10209 PTHR10209:SF123	EC:1.14.11.20	KOG0143		GO:0016491 GO:0055114
Vigun03g104900.1	215	33	398	12.133	3.60086	4.45171e-13	2.28591e-12	33.8346	26.5199	22.948	21.6842	18.6665	19.8845	36.2984	36.6825	31.1674	31.4831	19.8669	47.0713	202.051	259.748	233.97	256.38	230.165	212.153	567.3	492.049	336.495	519.04	430.819	244.286	3.06218	3.53599	3.74443	3.60086	PF00011	PTHR11527 PTHR11527:SF158			K13993		AT3G46230	heat shock protein 17.4
Vigun07g271200.1	272	41	502	12.1072	3.59779	8.75375e-36	1.25387e-34	26.6576	26.5199	30.1193	30.1693	29.5553	24.2072	33.6424	36.6825	38.7232	34.5546	48.0116	41.7425	113.186	75.6075	124.984	516.441	419.572	502.199	116.148	148.18	165.706	578.986	508.662	417.38	1.91341	4.09892	1.97949	3.59779	PF08718	PTHR10219 PTHR10219:SF28		KOG4189		GO:0005737 GO:0017089 GO:0046836 GO:0051861	AT4G39670	Glycolipid transfer protein (GLTP) family protein
Vigun09g008000.1	6390	977	11803	12.0869	3.59537	1.12261e-29	1.2779e-28	1452.84	1611.31	1285.81	846.626	800.325	841.199	864.079	856.537	809.409	969.065	981.754	978.728	19502.6	19864	18659.6	2630.05	2736.81	4269.72	6487	7933.86	6182.97	13091.5	7843.33	14474.3	3.73763	1.95345	3.02569	3.59537	PF00933 PF01915 PF14310	PTHR30620 PTHR30620:SF50	EC:3.2.1.37 EC:3.2.1.55			GO:0004553 GO:0005975	AT5G49360	beta-xylosidase 1
Vigun02g192300.1	3369	515	6223	12.072	3.59359	3.02795e-24	2.71993e-23	198.907	232.278	141.991	473.281	412.218	248.123	725.083	480.541	389.121	463.032	465.216	618.144	2051.38	1901.16	2276.71	2693.83	1684.28	3192.55	1950.51	2313.19	2332.08	7001.93	5003.41	6662.73	3.44201	2.73948	2.04822	3.59359	PF00724	PTHR22893 PTHR22893:SF44	EC:1.3.1.42	KOG0134	K05894	GO:0003824 GO:0010181 GO:0016491 GO:0055114	AT1G76690	12-oxophytodienoate reductase 2
Vigun08g055000.1	737	113	1361	12.072	3.59359	3.6589e-18	2.47814e-17	8.20233	4.57239	4.30275	5.65674	3.11108	0.864541	66.3995	33.9313	31.1674	68.3414	124.168	145.655	6.54794	2.43895	10.9986	745.834	489.102	932.655	106.549	307.672	389.358	1403.6	1394.46	1284.25	0.226859	7.81399	2.6114	3.59359		PTHR31182 PTHR31182:SF5
Vigun08g034200.2	1302	199	2404	12.0577	3.59189	4.58867e-68	1.79885e-66	196.856	184.725	220.157	185.73	233.331	240.343	175.295	181.579	181.338	205.024	199.496	193.614	2404.97	2135.3	2922.63	2430.09	2355.6	2934.28	1957.23	2141.26	1763.8	2405.13	2485.6	2321.41	3.63253	3.54936	3.44522	3.59189	PF02714 PF13967	PTHR13018 PTHR13018:SF31				GO:0016020
Vigun10g046600.1	130	20	240	12.0451	3.59038	3.82174e-32	4.78742e-31	38.9611	41.1515	38.7248	44.3112	70.7771	44.9562	69.9408	45.8532	47.2234	23.0364	21.5224	15.0983	13.0959	12.1948	24.9968	186.459	236.159	233.676	25.9173	63.3442	50.8301	260.251	197.291	261.037	-1.24072	2.03587	-0.218656	3.59038	PF00657	PTHR22835 PTHR22835:SF262				GO:0016788
Vigun02g191900.1	1669	257	3082	12.0026	3.58528	1.00556e-138	1.88519e-136	659.263	502.049	557.206	642.04	485.329	407.199	397.512	358.572	306.952	224.221	283.103	262.889	1691.24	2086.52	2103.73	2476.71	2052.31	2513.04	2923.85	2698.91	3013.21	3177.11	3183.5	2883.97	1.77502	2.19817	3.02217	3.58528	PF14368	PTHR33044 PTHR33044:SF13				GO:0006869 GO:0008289	AT3G22620	Bifunctional inhibitor/lipid-transfer protein/seed storage 2S albumin superfamily protein
Vigun05g003700.1	175	27	322	12.0002	3.58499	5.2129e-53	1.32043e-51	6.15175	5.48687	10.7569	11.3135	26.4442	10.3745	24.7892	11.9218	12.2781	14.5897	33.1114	32.8611	43.0293	25.609	64.9918	220.806	272.123	231.626	119.987	167.41	152.49	315.81	336.871	314.082	2.57696	3.91202	3.1666	3.58499	PF01764	PTHR31403 PTHR31403:SF4	EC:3.1.1.26 EC:3.1.1.32	KOG4569		GO:0006629	AT1G05800	alpha/beta-Hydrolases superfamily protein
Vigun09g086200.1	1212	187	2236	11.9478	3.57868	1.0099e-33	1.33678e-32	222.488	242.337	170.676	250.782	263.664	185.012	338.195	210.925	223.839	180.452	194.53	186.509	1328.3	1210.94	1321.83	1411.93	1174.8	1355.94	1115.4	1090.42	1082.68	2776.5	1780.99	2151.11	2.60303	2.49486	2.08897	3.57868	PF07816	PTHR33095 PTHR33095:SF10					AT5G62770	Protein of unknown function (DUF1645)
Vigun09g081500.1	3272	506	6038	11.9378	3.57746	6.30712e-73	2.77664e-71	341.422	452.667	280.396	686.352	782.437	433.135	699.408	506.219	575.181	421.566	441.21	654.558	1436.81	1206.06	1834.77	4625.89	5280.62	4542.34	2183.77	2970.39	3261.26	6463.88	5622.13	6027.58	2.05909	2.92542	2.2405	3.57746		PTHR33386					AT1G19020
Vigun07g005200.1	1018	159	1878	11.8366	3.56518	2.67667e-06	8.33329e-06	3.07588	1.82896	1.43425	0.942791	0.77777	0.864541	1.77065	1.83413	1.88894	163.559	149.001	163.417	2.80626	8.53633	9.99874	50.2947	41.9572	51.2448	9.59899	35.0655	30.498	2241.38	1415.93	1976.62	1.7513	5.79465	3.77416	3.56518	PF00045
Vigun03g105200.1	173	27	319	11.8303	3.56442	5.67978e-06	1.71014e-05	42.037	24.6909	25.0994	22.627	20.9998	19.0199	42.4957	38.5167	24.5562	30.7152	17.3835	32.8611	85.1232	101.216	128.984	187.685	231.364	140.411	260.133	242.065	185.021	434.239	416.056	107.486	1.77984	3.15873	2.70259	3.56442	PF00011	PTHR11527 PTHR11527:SF158		KOG0710	K13993		AT3G46230	heat shock protein 17.4
Vigun01g198500.1	367	57	677	11.7776	3.55797	4.06867e-23	3.45649e-22	87.1498	56.6977	68.1269	104.65	114.332	82.996	95.6153	96.2916	117.114	57.591	57.1172	57.729	2610.76	2571.87	3278.59	2226.46	2143.42	2408.51	3562.19	2735.11	2163.33	597.993	783.796	649.103	5.3189	4.48843	4.77499	3.55797	PF05691	PTHR31268 PTHR31268:SF8	EC:2.4.1.67		K06611	GO:0003824	AT4G01970	stachyose synthase
Vigun03g219400.1	541	85	997	11.7625	3.55613	2.79265e-24	2.51102e-23	32.8093	32.0067	27.2508	25.4554	25.6664	20.749	27.4451	38.5167	38.7232	79.8596	92.712	81.7087	417.197	356.087	603.924	918.799	607.781	897.809	384.92	345	379.192	975.211	1147.51	868.262	3.90292	5.07607	3.40528	3.55613	PF00924	PTHR31618 PTHR31618:SF5		KOG4629		GO:0016020 GO:0055085
Vigun03g079600.3	1993	313	3673	11.7373	3.55303	2.8485e-138	5.30418e-136	343.473	378.594	324.858	255.496	256.664	241.207	243.465	235.685	266.34	291.027	336.081	311.736	2484.48	2475.54	2526.68	1541.96	1227.55	1648.03	1297.78	1252.18	1382.58	3732.7	3618.35	3668.48	2.83817	2.55182	2.3992	3.55303	PF05212	PTHR31210 PTHR31210:SF10
Vigun05g234200.1	493	78	909	11.6965	3.54801	2.3807e-81	1.27894e-79	43.0623	46.6384	43.0275	45.254	19.4443	32.8526	52.2343	73.3651	60.4459	78.3238	92.712	62.1697	290.916	343.892	317.96	342.249	362.031	438.655	386.839	550.868	488.985	878.713	885.797	963.185	2.84365	3.55045	2.93895	3.54801	PF02365	PTHR31989				GO:0003677 GO:0006355	AT2G27300	NTM1-like 8
Vigun03g252000.1	829	131	1527	11.6578	3.54322	7.98949e-16	4.78345e-15	500.342	370.364	403.024	204.586	290.886	169.45	417.874	418.181	668.683	76.0202	209.43	107.465	2180.46	2273.1	2830.64	1345.69	1300.67	1807.92	3622.66	4386.58	2294.47	1456.24	1422.64	1701.63	2.51571	2.74394	2.77558	3.54322	PF00182 PF00187	PTHR22595 PTHR22595:SF34	EC:3.2.1.14	KOG4742	K01183	GO:0004568 GO:0005975 GO:0006032 GO:0008061 GO:0016998
Vigun01g067000.1	1930	306	3555	11.6147	3.53788	2.97836e-24	2.67625e-23	136.364	232.278	86.055	619.414	642.438	319.016	432.925	207.256	294.674	317.902	245.025	355.255	1613.6	1085.33	1780.78	2760.08	2994.55	3002.94	1081.81	1412.8	1255.5	3981.26	2590.29	4092.84	3.30043	2.46981	2.00412	3.53788	PF13499 PF13833	PTHR10891 PTHR10891:SF621		KOG0027	K13448	GO:0005509	AT1G76650	calmodulin-like 38
Vigun11g198700.1	16056	2546	29565	11.611	3.53742	9.18446e-26	8.77955e-25	1462.07	1645.15	1173.93	2669.98	2775.86	2246.08	2410.75	2261.48	2683.23	2470.27	2208.53	2960.16	800.72	380.476	1255.84	21783.8	19469.4	24342.3	3189.74	5152.37	5774.3	32701	32363.8	23631.5	-0.812869	3.09218	0.940486	3.53742	PF00394 PF07731 PF07732	PTHR11709 PTHR11709:SF64	EC:1.10.3.2			GO:0005507 GO:0016491 GO:0055114
Vigun05g032800.1	222	35	409	11.5784	3.53336	9.67425e-74	4.42144e-72	111.757	91.4479	109.003	311.121	276.886	252.446	308.979	349.401	279.562	35.3225	41.3893	29.3086	232.92	273.163	254.968	366.783	326.068	363.838	447.313	505.622	476.786	424.005	361.029	442.507	1.28549	0.330312	0.608162	3.53336	PF02458	PTHR31625 PTHR31625:SF5	EC:2.3.1.115			GO:0016747
Vigun01g020400.1	9671	1543	17800	11.5358	3.52804	6.73424e-134	1.15993e-131	1174.98	1472.31	985.33	1635.74	2057.98	1379.81	1482.04	1045.45	1556.48	1469.72	1216.02	1943.25	3941.86	2753.58	3959.5	11690.5	12980.4	13408.7	5225.69	6258.63	6531.66	18812.7	17664.9	16921.3	1.55244	2.90795	2.14123	3.52804		PTHR33659
Vigun05g199800.1	196	31	361	11.5311	3.52746	3.98051e-71	1.6825e-69	79.9728	74.0728	62.3899	53.7391	72.3326	40.6334	42.4957	40.3508	41.5566	25.3401	34.767	33.7492	837.201	686.565	754.905	354.516	433.958	443.78	525.065	496.573	465.603	368.446	370.424	343.396	3.39618	2.88593	3.57954	3.52746	PF00249	PTHR10641 PTHR10641:SF567		KOG0048	K09422	GO:0003677
Vigun11g094300.1	2040	326	3753	11.5233	3.52648	8.71994e-92	5.81871e-90	708.477	445.351	659.038	345.061	276.108	220.458	617.073	423.683	560.069	272.598	374.159	330.387	2130.89	2032.87	2483.69	2951.44	2777.57	2554.04	1957.23	2782.62	2686.88	3674.22	3684.11	3901.6	1.87453	3.29891	2.21391	3.52648	PF00182 PF00187	PTHR22595 PTHR22595:SF61	EC:3.2.1.14	KOG4742	K01183	GO:0004568 GO:0005975 GO:0006032 GO:0008061 GO:0016998	AT3G54420	homolog of carrot EP3-3 chitinase
Vigun03g420300.1	40	6	73	11.5098	3.52479	1.16136e-17	7.65328e-17	22.5564	27.4344	20.0795	31.1121	27.9997	24.2072	21.2479	20.1754	21.7228	5.37516	6.62229	7.1051	57.0606	45.1206	67.9914	235.527	169.028	165.008	71.9924	82.5737	62.0127	58.4834	83.2112	78.1715	1.28012	2.77314	1.77813	3.52479	PF13639	PTHR14155 PTHR14155:SF117		KOG1493		GO:0005515 GO:0008270
Vigun03g311300.1	329	53	605	11.4956	3.52301	4.89669e-57	1.40133e-55	25.6323	24.6909	22.948	43.3684	28.7775	33.7171	58.4316	44.9361	50.0568	43.0013	67.0507	47.9595	143.119	99.997	122.984	155.791	170.227	173.207	129.586	244.328	218.569	631.621	565.031	619.788	2.32092	2.23749	1.94925	3.52301	PF01554	PTHR11206 PTHR11206:SF127		KOG1347	K03327	GO:0006855 GO:0015238 GO:0015297 GO:0016020 GO:0055085
Vigun10g030900.1	4592	735	8448	11.4882	3.52209	9.15988e-28	9.56926e-27	114.833	131.685	60.9556	296.036	270.664	127.952	714.459	472.288	385.343	562.088	658.09	985.833	2546.21	1545.08	3120.61	5468.63	4148.97	5604.13	3818.48	5229.29	5234.48	8826.61	7032.69	9483.88	4.55185	4.4537	3.18347	3.52209	PF00069 PF07714	PTHR24351 PTHR24351:SF69	EC:2.7.11.1	KOG0610		GO:0004672 GO:0004674 GO:0004713 GO:0005524 GO:0006468	AT3G25250	AGC (cAMP-dependent, cGMP-dependent and protein kinase C) kinase family protein
Vigun05g110000.1	528	85	972	11.4453	3.51668	5.79885e-05	0.000157155	67.6693	21.9475	30.8364	24.5126	17.1109	12.9681	42.4957	23.8436	31.1674	104.432	95.1954	55.0646	22.4501	20.7311	15.998	143.524	128.269	193.705	26.8772	56.5573	42.6973	1273.48	663.006	978.54	-1.02531	3.09203	0.371357	3.51668	PF00394 PF07731 PF07732	PTHR11709 PTHR11709:SF9	EC:1.10.3.2		K05909	GO:0005507 GO:0016491 GO:0046274 GO:0048046 GO:0052716 GO:0055114
Vigun11g021400.2	1154	186	2122	11.4243	3.51404	8.80135e-61	2.75946e-59	79.9728	97.8492	76.0153	62.2242	62.2216	64.8406	101.813	104.545	85.0021	145.129	207.774	204.272	483.612	413.402	544.931	1364.09	1161.62	1336.46	452.112	549.737	628.26	2234.07	1861.52	2269.77	2.50604	4.35077	2.48409	3.51404	PF01657 PF07714	PTHR27002	EC:2.7.11.1			GO:0004672 GO:0004713 GO:0005524 GO:0006468
Vigun10g050500.1	21651	3489	39813	11.4098	3.5122	3.38388e-50	7.83666e-49	2735.48	2998.58	2470.5	6139.45	4927.95	5201.95	3387.26	3324.35	3360.42	3486.18	3968.41	3013.45	29811.8	29072.3	30473.2	14794	14779.7	17697.9	17614.1	21100.4	18098.6	43858.2	31836.4	43743.9	3.44509	1.53882	2.49587	3.5122	PF00248	PTHR11732 PTHR11732:SF223		KOG1577		GO:0016491 GO:0055114
Vigun04g039300.1	377	61	694	11.4026	3.51129	1.48977e-19	1.0793e-18	67.6693	60.3556	63.8241	257.382	262.886	249.852	69.9408	59.6091	77.4464	59.8947	60.4284	62.1697	203.922	180.482	212.973	2068.22	1751.42	2516.12	373.401	493.18	455.437	712.036	744.875	623.976	1.63867	3.04036	2.67506	3.51129	PF00520	PTHR10217 PTHR10217:SF475			K05391	GO:0005216 GO:0006811 GO:0016020 GO:0055085	AT3G17700	cyclic nucleotide-binding transporter 1
Vigun10g083200.2	56	9	104	11.3759	3.5079	4.27281e-29	4.7348e-28	11.2782	4.57239	7.88838	11.3135	11.6666	21.6135	7.96794	4.58532	10.3891	6.14304	14.0724	7.1051	186.149	156.093	131.983	103.043	159.438	146.56	192.94	186.639	173.839	87.7251	111.396	111.674	4.32024	3.19734	4.59228	3.5079	PF08263 PF13855	PTHR27004 PTHR27004:SF37		KOG0472		GO:0005515	AT1G45616	receptor like protein 6
Vigun03g041100.1	9723	1573	17872	11.3626	3.50622	3.11627e-70	1.29534e-68	1184.21	1194.31	978.159	1818.64	1945.98	1431.68	1636.08	1416.86	1483.76	1452.83	1361.71	1904.17	14308.2	11630.1	14692.1	11496.6	10246	13660.8	13526.9	13432.4	12286.6	19552.5	15569.9	18494.5	3.59746	2.76833	3.11282	3.50622	PF00155	PTHR11751 PTHR11751:SF380	EC:4.4.1.14		K01762	GO:0003824 GO:0009058 GO:0030170	AT4G11280	1-aminocyclopropane-1-carboxylic acid (acc) synthase 6
Vigun01g207100.5	5376	871	9880	11.3453	3.50402	1.10587e-33	1.45891e-32	14.3541	34.7502	30.1193	1248.25	1714.98	1591.62	1249.2	1076.63	1378.92	846.972	937.054	828.633	153.409	135.362	150.981	5223.29	6310.37	4920.52	3440.28	3456.78	3762.44	9949.49	11394.6	8297.35	2.47269	1.85298	1.52469	3.50402	PF00438 PF02772 PF02773	PTHR11964 PTHR11964:SF16	EC:2.5.1.6		K00789	GO:0004478 GO:0005524 GO:0006556
Vigun03g037300.1	1248	203	2294	11.3171	3.50044	1.62668e-16	1.01196e-15	118.934	243.251	81.0352	322.434	543.661	177.231	381.576	168.74	176.615	130.54	162.246	315.289	2164.56	1428.01	2702.66	2291.48	3146.79	1843.79	2022.51	2541.69	2869.87	2552.8	1738.04	2590.83	3.82816	2.80316	3.35426	3.50044	PF12159	PTHR35473 PTHR35473:SF2					AT1G64355	(1 of 1) PF12159 - Protein of unknown function (DUF3593) (DUF3593)
Vigun10g016500.1	36	6	66	11.3019	3.49849	0.000253493	0.00063567	6.15175	0.914479	3.58563	3.77116	3.11108	2.59362	4.42664	3.66825	4.72234	3.07152	7.45007	7.1051	27.1272	17.0727	27.9965	7.3602	8.39145	13.3236	13.4386	35.0655	22.3652	29.2417	77.8428	92.1307	2.76082	1.61746	2.46708	3.49849	PF00010	PTHR23042 PTHR23042:SF57				GO:0046983
Vigun01g028000.1	6883	1119	12647	11.2985	3.49806	6.56801e-24	5.80153e-23	737.185	1206.2	394.419	4050.23	5135.62	2425.04	2348.77	786.84	1763.32	787.077	819.508	1751.41	7251.38	3857.2	9623.78	21907.6	27932.7	19107.1	11428.6	13745.7	13969.1	13107.6	12100.5	12732.2	3.14866	2.57002	2.99823	3.49806	PF13499 PF13833	PTHR10891 PTHR10891:SF590		KOG0027	K13448	GO:0005509
Vigun07g030300.4	159	26	291	11.294	3.49748	8.30014e-37	1.23113e-35	43.0623	33.8357	41.5933	43.3684	48.9995	53.6016	53.1196	55.0238	53.8347	29.1795	33.1114	15.0983	358.266	407.305	417.947	177.872	159.438	243.925	243.814	234.147	179.938	326.045	224.133	323.853	3.32023	1.99345	2.02207	3.49748	PF00595 PF03572	PTHR32060 PTHR32060:SF5	EC:3.4.21.102			GO:0005515 GO:0006508 GO:0008236	AT3G57680	Peptidase S41 family protein
Vigun07g130300.1	4688	763	8613	11.2844	3.49626	2.44223e-66	8.97404e-65	850.992	817.544	814.654	1374.59	1476.99	1542.34	1476.73	1637.87	1699.1	741.005	743.352	805.541	3873.58	3453.56	4431.44	6372.71	5356.14	7042.06	3821.36	4677.29	4400.87	9195.06	9223.03	7422.11	2.24345	2.09492	1.4221	3.49626	PF00005 PF00664	PTHR24221 PTHR24221:SF205	EC:3.6.3.44		K05658	GO:0005524 GO:0006810 GO:0016021 GO:0016887 GO:0042626 GO:0055085	AT3G62150	P-glycoprotein 21
Vigun01g142500.1	540	88	992	11.2672	3.49406	1.64685e-18	1.1392e-17	220.438	274.344	184.301	71.6521	46.6662	73.486	100.042	59.6091	72.724	78.3238	129.962	55.9527	564.994	570.715	538.932	171.738	158.239	252.124	375.321	520.327	403.591	1140.43	701.927	1134.88	1.30219	1.60163	2.48314	3.49406	PF00847	PTHR31190 PTHR31190:SF3			K14516	GO:0003677 GO:0003700 GO:0006355	AT2G31230	ethylene-responsive element binding factor 15
Vigun11g086900.1	461	75	847	11.265	3.49377	1.64913e-26	1.62432e-25	66.644	39.3226	34.422	65.0526	45.8884	39.7689	137.226	131.14	169.06	69.8771	57.1172	98.5833	288.109	393.891	327.959	138.617	135.462	134.261	368.601	492.049	618.094	947.431	881.771	711.919	2.8468	1.438	1.75726	3.49377	PF00141	PTHR31388	EC:1.11.1.7		K00430	GO:0004601 GO:0006979 GO:0020037 GO:0055114
Vigun10g112400.1	1784	291	3276	11.2501	3.49186	3.46982e-14	1.89356e-13	374.231	303.607	290.436	582.645	687.549	606.044	285.961	265.031	308.841	239.579	355.12	278.875	579.961	595.104	598.924	599.857	459.132	622.112	366.681	426.442	427.989	3675.68	2395.68	3756.42	0.87351	-0.158436	0.506068	3.49186	PF07386	PTHR34801 PTHR34801:SF1					AT3G60810	(1 of 1) PF07386 - Protein of unknown function (DUF1499) (DUF1499)
Vigun11g024600.1	215	35	395	11.2381	3.49033	4.08707e-41	7.03973e-40	37.9358	38.4081	50.9159	32.0549	21.7776	17.2908	37.1837	33.0143	36.8342	27.6437	39.7337	38.1899	83.2524	86.5828	82.9895	98.1361	106.691	137.336	267.812	315.59	283.632	438.626	324.792	422.964	0.990361	2.26629	3.01804	3.49033	PF00083	PTHR23504 PTHR23504:SF29		KOG2615		GO:0016021 GO:0022857 GO:0055085	AT5G13750	zinc induced facilitator-like 1
Vigun03g207700.1	97	16	177	11.1988	3.48527	1.73034e-41	3.0105e-40	38.9611	34.7502	15.7768	14.1419	21.7776	16.4263	32.7571	22.9266	17.0004	17.6612	17.3835	12.4339	237.597	192.677	212.973	168.058	158.239	201.904	274.531	243.196	202.304	173.988	199.975	157.739	2.84561	3.33494	3.30835	3.48527	PF00445	PTHR11240 PTHR11240:SF19	EC:3.1.27.1	KOG1642	K01166	GO:0003723 GO:0033897	AT2G02990	ribonuclease 1
Vigun01g027900.1	6696	1099	12293	11.1888	3.48398	1.60474e-24	1.45621e-23	731.033	1167.79	377.925	3780.59	4892.95	2306.6	2285.03	765.748	1703.82	770.952	801.297	1723.88	7092.36	3749.89	9309.82	21138.5	26686	18329.2	11177.1	13439.1	13595	12728.9	11844.2	12306.4	3.14588	2.59093	3.0066	3.48398	PF13499 PF13833	PTHR10891 PTHR10891:SF590		KOG0027	K13448	GO:0005509
Vigun01g232400.1	1265	208	2322	11.1642	3.48081	1.36709e-45	2.72222e-44	263.5	224.047	212.269	136.705	143.887	113.255	502.866	379.664	359.842	220.382	188.735	214.929	1375.07	1542.64	1649.79	796.129	692.894	1033.09	1348.66	1633.38	1430.36	2614.21	1907.15	2445.65	2.70636	2.67893	1.82846	3.48081	PF03222	PTHR22950 PTHR22950:SF323		KOG1305		GO:0003333	AT3G56200	Transmembrane amino acid transporter family protein
Vigun04g046900.3	118	19	216	11.139	3.47755	2.76975e-33	3.60755e-32	45.1128	45.7239	61.6728	7.54233	3.11108	4.32271	0.885327	0.917063	0.944468	21.5006	19.8669	16.8746	83.2524	57.3154	113.986	26.9874	40.7585	34.8465	1.9198	1.13115	1.0166	213.464	214.739	220.555	0.739069	2.77619	0.566376	3.47755	PF05729 PF13676	PTHR11017 PTHR11017:SF171				GO:0005515 GO:0007165	AT3G25510	disease resistance protein (TIR-NBS-LRR class), putative
Vigun07g089900.3	1737	286	3187	11.1287	3.47621	1.33393e-41	2.33112e-40	320.916	328.298	337.049	395.972	437.107	370.888	333.768	314.553	342.842	278.741	273.169	307.296	683.792	558.52	664.916	1483.08	1479.29	1738.22	622.974	730.72	759.401	3446.14	3477.42	2638.29	0.951433	1.96505	1.09216	3.47621	PF03016	PTHR11062 PTHR11062:SF56		KOG1021			AT2G20370	Exostosin family protein
Vigun04g039700.1	620	102	1137	11.1264	3.47592	6.14229e-70	2.5265e-68	56.391	38.4081	52.3501	0.942791	0.77777	0.864541	134.57	101.794	96.3357	110.575	101.818	94.1426	62.6732	34.1453	60.9923	1.2267	1.19878	1.0249	112.308	187.77	157.573	1092.18	1222.67	1095.8	0.100915	0.416532	0.46003	3.47592	PF00520	PTHR10217 PTHR10217:SF475		KOG0498		GO:0005216 GO:0006811 GO:0016020 GO:0016021 GO:0022900 GO:0055085
Vigun02g160600.1	11974	1976	21973	11.1216	3.47529	5.3078e-23	4.49118e-22	926.864	926.367	815.371	969.189	951.991	922.466	1545.78	1270.13	1295.81	1753.07	2048.77	2125.31	1329.23	773.148	1632.79	10545.9	9460.76	14958.4	4091.09	6812.89	7140.61	23052.7	18961.4	23905.1	0.485091	3.6201	2.13375	3.47529	PF00160	PTHR33344	EC:5.2.1.8			GO:0000413 GO:0003755 GO:0006457	AT4G17070	peptidyl-prolyl cis-trans isomerases
Vigun07g270600.1	32	5	59	11.0967	3.47206	2.13122e-12	1.05259e-11	7.17704	9.14479	7.17125	8.48512	6.99993	6.91633	13.2799	10.0877	8.50021	2.30364	8.27786	5.32883	318.978	340.234	442.944	115.31	129.468	111.714	168.942	126.688	93.5273	40.9384	64.4216	71.1919	5.55195	3.99221	3.61018	3.47206	PF08392 PF08541	PTHR31561 PTHR31561:SF5	EC:2.3.1.199		K15397	GO:0003824 GO:0006633 GO:0008152 GO:0008610 GO:0016020 GO:0016747	AT1G68530	3-ketoacyl-CoA synthase 6
Vigun10g184100.1	408	68	749	11.096	3.47197	3.65987e-21	2.84199e-20	41.0117	29.2633	35.8563	61.2814	45.8884	44.0916	71.7115	90.7893	56.6681	79.0917	60.4284	63.0578	750.207	808.512	606.923	231.846	238.557	263.398	404.117	525.983	450.354	910.879	531.478	805.446	4.35087	2.27835	2.65503	3.47197	PF00153	PTHR24089 PTHR24089:SF270		KOG0762	K15109	GO:0055085
Vigun02g092700.1	409	68	751	11.0951	3.47185	3.73599e-48	8.08799e-47	110.732	98.7637	78.8838	131.048	120.554	105.474	111.551	80.7016	89.7244	60.6625	68.7062	73.7155	650.117	617.055	700.911	710.26	805.579	656.958	1062.61	1184.31	1262.62	695.953	954.245	603.037	2.77075	2.60525	3.63763	3.47185	PF00249	PTHR10641 PTHR10641:SF579		KOG0048	K09422	GO:0003677
Vigun02g020200.1	1365	226	2504	11.0729	3.46896	3.17577e-75	1.49353e-73	97.4027	85.961	84.6208	152.732	161.776	127.952	174.409	148.564	174.727	196.577	261.58	220.258	2834.32	3310.88	3510.56	1603.3	1443.33	1592.69	2104.1	2791.67	2437.81	2647.84	2417.15	2447.05	5.17117	3.39029	3.88117	3.46896	PF07676	PTHR32161 PTHR32161:SF9				GO:0005515	AT4G01870	tolB protein-related
Vigun07g196600.1	329	55	604	11.0609	3.4674	1.43144e-58	4.25098e-57	82.0233	27.4344	56.6529	87.6795	123.665	87.3187	18.5919	19.2583	19.8338	49.1443	71.1896	43.5188	555.64	557.3	480.939	410.945	485.505	445.83	230.376	214.918	293.798	530.737	587.847	693.772	3.26233	2.16809	3.67951	3.4674		PTHR35831
Vigun01g161700.1	66	11	122	11.0602	3.4673	9.61836e-27	9.57977e-26	26.6576	21.033	19.3624	23.5698	18.6665	17.2908	12.3946	17.4242	15.1115	15.3576	14.0724	3.55255	221.695	249.993	171.978	110.403	109.089	126.062	131.506	114.246	96.5771	130.126	100.659	134.008	3.26294	2.53729	2.92962	3.4673	PF02519	PTHR31374 PTHR31374:SF16			K14488	GO:0009733
Vigun07g101100.1	11034	1830	20238	11.0588	3.46712	4.17564e-98	3.21443e-96	517.772	716.037	315.535	1699.85	1781.87	1215.55	2049.53	1227.95	1802.99	1691.64	1841.82	1956.57	8102.61	6024.21	9025.86	14622.3	16751.7	17298.2	10219.1	12092	12151.4	21092	18930.6	20690.3	3.90145	3.3732	2.76199	3.46712	PF12734	PTHR31568 PTHR31568:SF17					AT3G22240	(1 of 3) PTHR31568:SF16 - GENOMIC DNA, CHROMOSOME 3, P1 CLONE: MMP21
Vigun03g328600.1	1302	216	2387	11.0379	3.46439	7.65943e-07	2.50488e-06	150.718	291.719	289.719	387.487	678.216	550.713	309.865	239.353	400.454	254.168	190.391	204.272	173.053	235.359	470.941	1597.16	2227.33	1054.62	741.042	972.786	1761.77	2174.12	3413	1574.6	0.264292	1.59382	1.87176	3.46439	PF06522	PTHR33417 PTHR33417:SF2				GO:0015049 GO:0015947	AT3G48140	B12D protein
Vigun02g145000.1	174	29	319	11.0299	3.46335	6.33764e-30	7.30791e-29	78.9475	27.4344	53.0673	56.5674	33.4441	37.1753	76.1381	47.6873	47.2234	23.0364	38.0782	25.756	518.223	441.45	555.93	731.114	474.716	597.514	722.804	713.753	584.546	252.941	340.898	364.335	3.24872	3.82565	3.56266	3.46335	PF13578	PTHR10509 PTHR10509:SF23	EC:2.1.1.104	KOG1663	K00588	GO:0008171
Vigun07g134800.1	6282	1048	11517	10.9877	3.45781	1.0099e-86	6.0636e-85	472.659	576.121	497.685	727.834	788.659	826.502	1007.5	1009.69	1017.19	982.887	1134.89	1026.69	8440.3	8535.11	8512.93	7186.01	7414.44	9562.28	9448.29	8727.92	7888.83	11962.8	10300.7	12286.9	4.04279	3.36636	3.10264	3.45781	PF01679	PTHR21659 PTHR21659:SF19		KOG1773		GO:0016021	AT3G05890	Low temperature and salt responsive protein family
Vigun05g244600.1	364	61	668	10.98	3.4568	2.01676e-14	1.11517e-13	90.2257	65.8425	80.318	63.167	55.9994	84.7251	54.8903	48.6043	70.8351	58.3589	62.9117	61.2815	3525.6	3752.33	2780.65	100.589	92.3059	139.386	607.616	804.245	417.823	688.642	432.162	883.617	5.41114	0.704603	3.3917	3.4568	PF00722 PF06955	PTHR31062 PTHR31062:SF18	EC:2.4.1.207		K08235	GO:0004553 GO:0005618 GO:0005975 GO:0006073 GO:0010411 GO:0016762 GO:0042546 GO:0048046
Vigun02g137800.1	123	21	226	10.956	3.45365	4.27606e-27	4.32137e-26	20.5058	19.204	9.32263	35.826	22.5553	9.50996	36.2984	21.0925	22.6672	13.8218	23.178	24.8679	14.9667	23.17	14.9981	117.763	77.9206	140.411	64.3132	67.8688	89.4609	228.085	202.66	247.078	0.11592	2.30757	1.46912	3.45365	PF14009	PTHR33052 PTHR33052:SF17					AT2G23690	(1 of 28) PF14009 - Domain of unknown function (DUF4228) (DUF4228)
Vigun03g152600.1	9537	1598	17476	10.9366	3.4511	6.25733e-151	1.56769e-148	1490.77	1557.36	1404.13	1792.25	1627.87	1562.23	1906.99	1613.11	1758.6	1453.6	1755.73	1584.44	9306.5	9883.85	11125.6	12035.2	11616.2	11578.2	8416.39	9111.38	9592.65	19011.5	16802	16614.2	2.76747	2.82189	2.36112	3.4511	PF01476	PTHR33734 PTHR33734:SF5					AT2G17120	lysm domain GPI-anchored protein 2 precursor
Vigun06g149432.1	33	6	60	10.9164	3.44842	2.23054e-06	6.99971e-06	2.05058	0.914479	2.15138	1.88558	3.11108	1.72908	0.885327	0.917063	0.944468	5.37516	4.13893	7.1051	0.93542	2.43895	0.999874	4.9068	1.19878	1.0249	0.959899	4.52458	1.0166	64.3318	73.8164	43.2735	-0.226106	0.0843045	1.2429	3.44842	PF07714	PTHR27005 PTHR27005:SF7	EC:2.7.11.1	KOG1187		GO:0004672 GO:0004713 GO:0005524 GO:0006468
Vigun03g184900.1	1556	262	2849	10.8625	3.44128	4.03464e-123	5.42393e-121	237.868	245.08	220.875	260.21	235.664	259.362	293.929	250.358	231.395	260.311	256.614	269.994	741.788	646.322	834.895	1182.54	1237.14	1289.32	653.691	686.606	821.414	2826.21	2720.47	3001.23	1.65923	2.29603	1.47864	3.44128		PTHR32175 PTHR32175:SF0					AT2G15730	P-loop containing nucleoside triphosphate hydrolases superfamily protein
Vigun07g171200.1	1969	332	3605	10.8598	3.44092	2.34349e-23	2.02078e-22	125.086	180.152	78.8838	290.38	477.551	261.092	490.471	237.519	378.732	257.24	356.776	381.899	898.003	710.954	1024.87	1232.83	1375	1272.92	948.38	1204.67	1652.99	4013.42	2898.97	3902.99	2.77753	1.91506	1.782	3.44092	PF14541 PF14543	PTHR13683 PTHR13683:SF268	EC:3.4.23.12	KOG1339		GO:0004190 GO:0006508
Vigun02g025600.1	1258	213	2303	10.823	3.43603	2.52477e-105	2.32709e-103	183.527	162.777	198.644	257.382	223.998	209.219	160.244	143.062	166.226	227.293	208.602	202.495	1108.47	1064.6	1303.84	1256.14	1252.72	1453.3	743.922	1036.13	968.821	2415.37	2147.39	2346.54	2.67362	2.52037	2.54954	3.43603	PF12710 PF16209 PF16212	PTHR24092 PTHR24092:SF41	EC:3.6.3.1		K01530	GO:0000166 GO:0000287 GO:0004012 GO:0005524 GO:0015914 GO:0016021 GO:0046872	AT1G68710	ATPase E1-E2 type family protein / haloacid dehalogenase-like hydrolase family protein
Vigun04g132300.1	2979	505	5454	10.8028	3.43333	3.66563e-101	3.03366e-99	717.704	721.524	667.644	515.707	434.773	459.936	912.772	844.615	875.522	471.479	567.861	475.154	5146.68	5512.03	5761.27	3786.82	3471.66	4525.94	3562.19	4081.18	4079.62	5577.86	4820.88	5961.97	2.96228	3.06269	2.15461	3.43333	PF00316	PTHR11556 PTHR11556:SF17	EC:3.1.3.11		K03841	GO:0005975 GO:0042132 GO:0042578
Vigun03g418500.1	9511	1623	17399	10.7215	3.42243	5.85667e-41	1.00376e-39	702.325	907.163	590.911	975.788	952.768	823.908	2208.89	1363.67	1742.54	1227.07	1570.31	2071.14	3564.89	3219.42	4031.49	4843.01	4068.65	5306.91	2989.13	4533.63	4648.92	18501.2	15135.1	18561.5	2.2973	2.36898	1.19536	3.42243	PF00407	PTHR31213 PTHR31213:SF20				GO:0006952 GO:0009607
Vigun08g069900.1	829	142	1516	10.6638	3.41465	4.93118e-12	2.37585e-11	167.123	178.323	179.998	94.2791	100.332	85.5896	121.29	111.882	76.5019	131.308	164.729	130.556	496.708	519.497	483.939	246.567	160.636	323.867	78.7117	127.82	144.357	1704.79	1093.83	1750.48	1.51349	1.38355	0.180266	3.41465	PF03171 PF14226	PTHR10209 PTHR10209:SF166	EC:1.14.11.9	KOG0143		GO:0005506 GO:0016491 GO:0055114
Vigun07g024000.1	1602	275	2930	10.649	3.41265	3.6728e-98	2.83526e-96	321.942	320.982	362.865	286.608	314.219	285.299	297.47	303.548	312.619	284.116	239.23	301.967	1171.15	1190.21	1097.86	753.194	785.2	932.655	1187.4	1240.87	1257.54	2922.71	3227.79	2638.29	1.78212	1.47954	2.01228	3.41265	PF13839 PF14416	PTHR32285 PTHR32285:SF22					AT5G06700	Plant protein of unknown function (DUF828)
Vigun01g058300.1	4199	722	7676	10.6388	3.41127	7.97e-141	1.58018e-138	605.947	640.135	613.142	582.645	477.551	535.151	487.815	504.385	508.124	794.756	702.79	666.992	5137.33	6193.72	4829.39	6541.99	6463.81	6550.11	5466.63	5247.39	4560.47	7177.38	8005.73	7845.07	3.11969	3.61566	3.34778	3.41127	PF02798 PF13410	PTHR11260 PTHR11260:SF195	EC:2.5.1.18	KOG0406	K00799	GO:0005515
Vigun09g119800.1	15667	2694	28640	10.6298	3.41004	3.24257e-34	4.36672e-33	986.331	994.038	645.413	2450.31	2247.76	1640.04	3479.34	2394.45	2570.84	2328.98	2525.58	3228.38	6695.74	4599.86	8717.9	15084.7	11582.6	13943.7	12561.2	16725.1	18015.2	30373.4	24438.6	31108.1	2.93015	2.67975	2.48578	3.41004	PF02365	PTHR31719 PTHR31719:SF16				GO:0003677 GO:0006355
Vigun01g051500.1	2445	420	4469	10.6287	3.40989	2.52981e-81	1.3564e-79	791.525	700.491	607.405	652.411	658.771	520.454	562.183	434.688	578.959	350.921	521.505	389.004	4632.2	4837.66	5337.33	3768.42	3900.83	4020.67	2022.51	2516.8	2083.02	4155.25	4006.22	5245.87	2.81823	2.67406	2.07123	3.40989	PF02798 PF13410	PTHR11260 PTHR11260:SF204	EC:2.5.1.18	KOG0406		GO:0005515
Vigun01g020300.1	10802	1863	19740	10.595	3.40531	4.53881e-73	2.01425e-71	2078.27	2545.91	1685.96	2113.74	2655.31	1708.33	2161.97	1605.78	1811.49	1800.68	1547.96	2240.77	7995.97	6655.9	8728.9	15839.2	18804	18954.4	9136.32	10586.4	10726.2	21600.9	20228.4	17390.4	1.88958	3.04869	2.44825	3.40531		PTHR33659
Vigun09g084300.1	526	91	960	10.5812	3.40343	2.05801e-50	4.80244e-49	72.7957	30.1778	50.1988	111.249	69.9993	57.9243	139.882	152.232	199.283	72.1808	81.9508	118.122	36.4814	31.7064	54.9931	353.29	236.159	396.635	155.504	201.344	222.636	1019.07	951.561	910.14	-0.314378	2.04366	0.237878	3.40343	PF08263 PF13855	PTHR27000 PTHR27000:SF225				GO:0005515
Vigun03g184750.1	158	27	288	10.5753	3.40263	8.1546e-38	1.2506e-36	11.2782	9.14479	10.0398	17.913	19.4443	17.2908	21.2479	15.5901	11.3336	19.9649	29.8003	31.973	15.9021	12.1948	13.9982	77.2821	68.3304	93.2655	27.8371	24.8852	37.6142	318.735	281.845	263.829	0.466607	2.12803	0.907129	3.40263
Vigun11g047300.1	618	107	1130	10.549	3.39903	5.94752e-09	2.31999e-08	51.2646	28.3488	48.7645	33.9405	34.2219	23.3426	94.73	66.0285	102.003	98.2887	84.4342	138.55	110.38	67.0712	204.974	1773.81	1829.34	1648.03	290.849	865.327	847.845	893.334	1709.86	785.903	1.57478	5.84265	2.93107	3.39903
Vigun03g411800.1	7333	1271	13395	10.5421	3.39809	3.45392e-146	7.67634e-144	757.691	818.458	610.991	1533.92	1789.65	1321.88	1382	1271.97	1453.54	1078.87	1142.34	1590.66	1248.79	679.248	1708.78	13540.3	14034.1	13479.4	3786.8	4980.44	5142.99	13664.7	13941.9	12578.6	0.733631	3.14363	1.75981	3.39809		PTHR34188 PTHR34188:SF1					AT3G17120	(1 of 3) PTHR34188:SF1 - T6A9.7 PROTEIN
Vigun02g196000.2	68	12	124	10.5235	3.39554	1.12285e-35	1.60334e-34	12.3035	15.5461	17.211	10.3707	17.1109	22.4781	13.2799	4.58532	16.056	9.98244	16.5557	8.88138	464.904	530.472	545.931	112.856	116.282	124.012	182.381	161.754	132.158	130.126	111.396	131.216	5.09614	2.82145	3.81159	3.39554	PF00069 PF00954 PF01453	PTHR27002 PTHR27002:SF73	EC:2.7.11.1	KOG1187		GO:0004672 GO:0004674 GO:0004713 GO:0005524 GO:0006468 GO:0048544
Vigun05g138900.1	280	49	511	10.5194	3.39497	5.7321e-71	2.41177e-69	47.1634	50.2963	23.6651	70.7093	89.4436	51.0079	55.7756	45.8532	51.0013	41.4655	43.0449	61.2815	203.922	132.923	249.968	610.897	607.781	571.892	209.258	231.885	258.217	527.813	503.294	502.531	2.27641	3.084	2.196	3.39497	PF00069 PF07714	PTHR24351 PTHR24351:SF69	EC:2.7.11.1	KOG0610		GO:0004672 GO:0004674 GO:0004713 GO:0005524 GO:0006468	AT3G25250	AGC (cAMP-dependent, cGMP-dependent and protein kinase C) kinase family protein
Vigun09g118400.1	1881	327	3435	10.4992	3.39221	3.18516e-27	3.23791e-26	305.537	291.719	279.679	194.215	222.442	184.147	247.006	205.422	216.283	331.724	320.353	329.499	467.71	469.498	614.922	1027.98	865.518	1432.8	503.947	630.048	632.326	3867.22	2945.95	3492.59	0.823709	2.46895	1.40129	3.39221	PF01490	PTHR22950 PTHR22950:SF310		KOG1303
Vigun03g175800.1	4538	790	8286	10.4846	3.3902	7.77115e-12	3.69441e-11	660.288	702.32	542.147	481.766	500.884	362.243	780.859	683.212	820.742	612.001	921.326	837.514	1302.1	1412.15	1752.78	1111.39	1142.44	998.248	988.696	1297.42	2578.1	9876.39	6376.4	8604.45	1.22971	1.27387	1.09013	3.3902	PF00067	PTHR24298 PTHR24298:SF170	EC:1.14.13.136	KOG0156	K13257	GO:0004497 GO:0005506 GO:0016705 GO:0020037 GO:0055114
Vigun04g201600.1	216	38	394	10.4729	3.38858	3.02615e-48	6.57711e-47	29.7335	32.9212	20.0795	43.3684	41.2218	33.7171	31.8718	19.2583	42.501	30.7152	43.0449	39.0781	367.62	278.04	330.958	368.01	393.199	443.78	166.063	186.639	199.254	347.976	373.108	460.654	3.56124	3.34841	2.55949	3.38858	PF14368	PTHR33214 PTHR33214:SF9					AT1G48750	Bifunctional inhibitor/lipid-transfer protein/seed storage 2S albumin superfamily protein
Vigun02g106700.1	163	28	298	10.4728	3.38857	7.23498e-16	4.34398e-15	21.5311	15.5461	14.3425	15.0847	15.5554	13.8327	9.7386	9.17063	10.3891	28.4116	35.5948	21.3153	80.4461	81.7049	80.9898	88.3224	49.1499	154.759	34.5564	27.1475	34.5644	299.728	334.187	259.641	2.2414	2.71612	1.71624	3.38857	PF00560 PF07714 PF08263 PF13855	PTHR27000 PTHR27000:SF153	EC:2.7.11.1	KOG1187		GO:0004672 GO:0004713 GO:0005515 GO:0005524 GO:0006468	AT3G47570	Leucine-rich repeat protein kinase family protein
Vigun06g103000.1	72	13	132	10.4725	3.38854	1.45716e-25	1.38189e-24	14.3541	12.8027	10.7569	1.88558	3.11108	5.18725	2.65598	1.83413	7.55574	13.8218	10.7612	13.3221	73.8982	64.6322	53.9932	40.4811	43.156	52.2697	53.7543	80.3114	77.2617	131.588	135.554	129.821	2.34425	3.73825	4.13287	3.38854
Vigun03g175300.1	4525	789	8260	10.4684	3.38797	6.52988e-12	3.11938e-11	656.187	705.063	541.43	478.938	497.773	363.107	772.891	682.295	818.853	613.536	919.67	833.962	1289.01	1415.81	1747.78	1106.48	1136.44	994.149	983.897	1298.56	2567.93	9832.52	6362.98	8584.91	1.22662	1.27265	1.09284	3.38797	PF00067	PTHR24298 PTHR24298:SF170	EC:1.14.13.136	KOG0156	K13257	GO:0004497 GO:0005506 GO:0016705 GO:0020037 GO:0055114
Vigun03g381000.1	8331	1453	15209	10.4651	3.38751	6.95001e-64	2.38822e-62	718.729	726.096	521.35	1517.89	1439.65	1051.28	1481.15	1082.13	1704.76	1425.19	946.159	1988.54	1901.71	829.243	3003.62	11560.4	9804.81	12679	3901.03	4893.34	4804.46	15511.3	15259.9	14855.4	1.54429	3.08616	1.67183	3.38751	PF00722 PF06955	PTHR31062 PTHR31062:SF32	EC:2.4.1.207			GO:0004553 GO:0005618 GO:0005975 GO:0006073 GO:0010411 GO:0016762 GO:0042546 GO:0048046	AT5G57560	Xyloglucan endotransglucosylase/hydrolase family protein
Vigun11g194300.1	705	123	1287	10.4572	3.38643	7.48954e-38	1.14988e-36	236.842	171.922	218.723	196.1	218.553	203.167	190.345	153.15	169.06	100.592	116.718	151.872	3254.33	3391.36	4310.46	1572.63	1331.84	1508.65	1559.84	1475.01	1618.43	1188.68	1354.2	1317.75	4.12601	2.83654	3.18247	3.38643	PF00067	PTHR24296 PTHR24296:SF3	EC:1.14.15.3	KOG0157	K15402	GO:0004497 GO:0005506 GO:0016705 GO:0020037 GO:0055114	AT5G23190	cytochrome P450, family 86, subfamily B, polypeptide 1
Vigun03g339000.1	5540	967	10112	10.4522	3.38573	1.23148e-48	2.70641e-47	450.103	525.825	351.391	1050.27	1221.1	652.729	1371.37	918.897	951.079	796.292	884.903	1221.19	3618.21	1988.96	4749.4	8205.4	8998.03	7766.66	4960.76	6620.6	6554.03	10639.6	10233.6	9462.94	2.96396	3.09414	2.48414	3.38573	PF00069 PF00560 PF08263	PTHR27000 PTHR27000:SF54	EC:2.7.11.1	KOG1187		GO:0004672 GO:0004713 GO:0005515 GO:0005524 GO:0006468	AT1G74360	Leucine-rich repeat protein kinase family protein
Vigun03g328300.1	1998	349	3646	10.4432	3.38449	1.89999e-16	1.17694e-15	182.502	249.653	167.09	370.517	464.329	250.717	721.542	419.098	502.457	288.723	361.743	396.998	765.174	618.274	881.889	1577.54	1609.96	1566.04	638.333	954.687	1290.07	4187.41	2696.31	4055.15	1.91851	2.13056	0.811197	3.38449		PTHR33386 PTHR33386:SF4					AT1G19020
Vigun06g136200.1	338	59	617	10.4392	3.38393	1.61223e-73	7.30782e-72	95.3521	89.6189	107.569	82.9656	72.3326	92.5059	58.4316	74.2821	71.7795	66.8056	53.8061	56.8408	1309.59	1315.81	1339.83	440.386	438.753	500.149	844.711	818.95	598.778	655.014	528.794	668.646	3.7607	2.47665	3.46775	3.38393	PF01055 PF13802 PF16863	PTHR22762 PTHR22762:SF82	EC:3.2.1.20		K01187	GO:0003824 GO:0004553 GO:0005975 GO:0030246	AT5G11720	Glycosyl hydrolases family 31 protein
Vigun03g175400.1	4480	783	8176	10.4367	3.38359	1.32421e-11	6.20541e-11	645.934	695.004	533.541	469.51	490.773	361.378	762.267	670.373	806.575	607.393	908.909	833.962	1289.01	1414.59	1725.78	1108.94	1147.23	976.726	966.618	1265.75	2525.24	9782.81	6277.08	8469.05	1.24062	1.29047	1.08724	3.38359	PF00067	PTHR24298 PTHR24298:SF170	EC:1.14.13.136	KOG0156	K13257	GO:0004497 GO:0005506 GO:0016705 GO:0020037 GO:0055114
Vigun07g123300.1	1946	341	3552	10.4228	3.38167	1.27972e-64	4.49843e-63	337.321	371.278	169.959	1038.01	937.991	582.701	839.29	488.795	839.632	288.723	230.125	503.574	954.129	699.979	1205.85	3486.28	3574.76	3402.65	2451.58	2965.87	2618.76	4011.96	3519.03	3125.46	1.70278	2.03191	1.89034	3.38167	PF05553	PTHR33265 PTHR33265:SF5					AT5G38700	(1 of 28) PF05553 - Cotton fibre expressed protein (DUF761)
Vigun05g090700.1	30	5	54	10.415	3.38059	1.26626e-08	4.80739e-08	3.07588	4.57239	1.43425	1.88558	3.11108	2.59362	7.08262	9.17063	9.44468	6.91092	3.31114	5.32883	21.5147	6.09738	14.9981	14.7204	16.7829	6.14937	18.2381	21.4918	28.4648	42.4005	46.9741	72.5878	2.23003	2.31053	1.40801	3.38059	PF04525	PTHR31087 PTHR31087:SF11
Vigun09g117900.3	2739	481	4997	10.3966	3.37804	4.20598e-126	6.03712e-124	361.928	372.193	343.503	435.569	435.551	413.251	494.013	409.01	504.346	439.228	559.583	443.181	937.291	930.46	1163.85	3155.07	3031.71	3413.93	1382.25	1887.88	2163.33	5124.61	4922.88	4944.35	1.49223	2.90208	1.94887	3.37804	PF00324	PTHR11785 PTHR11785:SF370		KOG1289		GO:0003333 GO:0006810 GO:0015171 GO:0016020 GO:0055085
Vigun08g191400.1	65	11	119	10.3957	3.37791	1.90422e-12	9.4199e-12	1.02529	1.82896	1.43425	7.54233	8.55547	8.64541	5.31196	3.66825	4.72234	10.7503	4.13893	19.539	75.769	75.6075	78.99	53.9748	58.7401	67.6431	38.396	46.377	57.9463	115.505	81.8691	160.531	5.74731	2.86576	3.38066	3.37791	PF02519	PTHR31374 PTHR31374:SF30			K14488	GO:0009733
Vigun08g102700.1	20548	3607	37489	10.3949	3.3778	3.53683e-52	8.67957e-51	834.587	823.031	575.852	1535.81	1554.76	1073.76	1848.56	1443.46	1870.05	3462.37	2230.88	5126.33	3773.49	2396.27	5266.34	17051.1	13859.1	16598.2	10130.8	12373.6	12306	39233.6	39678.3	33556.5	2.35624	3.51203	2.7535	3.3778	PF04674	PTHR31279 PTHR31279:SF3
Vigun02g152900.1	1050	185	1916	10.3782	3.37548	3.57624e-06	1.09985e-05	38.9611	29.2633	25.8165	49.9679	26.4442	30.259	133.684	105.462	89.7244	158.951	210.258	184.733	343.299	221.945	346.956	213.446	236.159	326.942	286.05	502.229	611.994	2149.27	1229.38	2370.27	3.27799	2.8639	2.09011	3.37548	PF05678	PTHR34794 PTHR34794:SF1					AT2G22880	VQ motif-containing protein
Vigun04g025032.1	37	7	68	10.3742	3.37492	1.66937e-21	1.31597e-20	39.9864	21.9475	42.3104	11.3135	12.4443	3.45817	11.5093	7.33651	6.61127	9.21456	3.31114	7.1051	138.442	158.532	152.981	131.257	154.642	114.788	51.8345	47.5081	77.2617	58.4834	69.7901	75.3797	2.10981	3.87995	2.79438	3.37492	PF00069	PTHR27009 PTHR27009:SF21	EC:3.1.4.46	KOG1187	K04730	GO:0004672 GO:0004713 GO:0005524 GO:0006468	AT1G70250	receptor serine/threonine kinase, putative
Vigun09g131500.1	2721	479	4963	10.3725	3.37469	2.334e-39	3.79709e-38	94.3268	105.165	73.1468	205.528	288.553	137.462	342.622	195.334	182.282	399.298	368.365	667.88	912.035	519.497	1116.86	3026.27	3237.9	2838.96	1850.69	2453.46	2979.66	5029.57	5403.36	4457.17	3.22452	3.84941	3.33814	3.37469		PTHR33599 PTHR33599:SF4
Vigun06g013500.1	7211	1270	13151	10.3515	3.37176	2.17932e-30	2.56557e-29	1296.99	1325.08	1184.69	495.908	545.995	555.036	1214.67	1154.58	1152.25	1116.5	1300.45	1394.38	211.405	182.921	222.972	2594.47	1615.95	2982.45	518.345	770.311	1169.09	14803.6	12326	12323.2	-2.62453	2.17126	-0.518854	3.37176	PF00394 PF07731 PF07732	PTHR11709 PTHR11709:SF97	EC:1.10.3.3	KOG1263	K00423	GO:0005507 GO:0005576 GO:0016491 GO:0055114	AT5G21105	Plant L-ascorbate oxidase
Vigun07g014600.1	299	53	545	10.3508	3.37167	1.71801e-38	2.69781e-37	32.8093	32.0067	13.6254	48.0823	68.4438	41.498	59.3169	36.6825	55.7236	49.1443	55.4617	53.2883	91.6712	41.4622	105.987	210.993	242.153	231.626	119.027	168.541	175.872	618.462	496.583	519.282	1.60805	2.11548	1.61094	3.37167	PF04564	PTHR22849 PTHR22849:SF24	EC:6.3.2.19			GO:0004842 GO:0005488 GO:0016567	AT3G11840	plant U-box 24
Vigun11g210400.1	142	25	259	10.3473	3.37118	4.94311e-47	1.02735e-45	86.1245	100.593	89.6407	76.3661	52.1106	82.1314	76.1381	61.4432	82.1687	33.7867	19.0391	22.2034	128.153	126.825	170.978	164.378	166.63	192.68	95.03	123.295	87.4277	292.417	255.002	228.931	0.624169	1.31415	0.476501	3.37118	PF00149 PF14008 PF16656	PTHR22953 PTHR22953:SF18	EC:3.1.4.1	KOG1378		GO:0003993 GO:0016787 GO:0046872
Vigun05g252300.1	267	47	487	10.3432	3.37061	1.72407e-62	5.65638e-61	41.0117	42.9805	58.0871	57.5102	42.7774	33.7171	49.5783	53.1897	53.8347	55.2874	50.495	35.5255	110.38	118.289	129.984	327.529	261.334	316.693	132.466	200.213	186.038	475.178	465.715	520.678	1.33589	2.75652	1.72784	3.37061		PTHR37721 PTHR37721:SF1
Vigun09g052400.1	114728	20243	209213	10.335	3.36947	2.01446e-149	4.95684e-147	24116.9	19430.8	19971.2	26144.5	25181.9	22961.4	23722.3	26140.9	28359.5	22374.5	20409.1	17945.7	311891	360355	332465	177421	168420	170591	251416	245728	220365	210795	211032	205813	3.98345	2.79738	3.19734	3.36947	PF02095	PTHR32093 PTHR32093:SF16				GO:0005199 GO:0005576
Vigun03g221900.1	481	85	878	10.3264	3.36827	4.83724e-17	3.09446e-16	199.932	188.383	220.157	117.849	166.443	176.366	118.634	103.628	170.949	66.8056	122.512	65.7222	2844.61	2710.89	3616.54	2297.61	2182.98	2872.78	3411.48	3065.41	1929.51	542.434	1006.59	1084.63	3.91398	3.99664	4.41811	3.36827	PF14368	PTHR33122 PTHR33122:SF8					AT2G37870	Bifunctional inhibitor/lipid-transfer protein/seed storage 2S albumin superfamily protein
Vigun07g201500.1	7705	1364	14046	10.3002	3.3646	9.86167e-83	5.43555e-81	1242.65	1332.4	1130.19	1944.98	1865.87	1474.04	1626.35	1566.34	1723.65	1437.47	1148.97	1504.51	2553.7	1914.58	2760.65	9427.19	8440.6	10714.3	3832.88	4611.68	4974.23	14655.9	14555.3	12926.2	0.964215	2.43516	1.4486	3.3646	PF00320	PTHR10071 PTHR10071:SF194				GO:0003677 GO:0003700 GO:0005634 GO:0006355 GO:0008270 GO:0043565 GO:0045893	AT3G54810	Plant-specific GATA-type zinc finger transcription factor family protein
Vigun01g198400.2	82	15	149	10.2862	3.36264	1.31157e-09	5.3836e-09	30.7588	23.7764	31.5535	24.5126	20.222	19.8845	15.0506	11.0048	13.2225	9.98244	14.9001	18.6509	2178.59	1868.24	3161.6	1121.2	1173.6	1531.19	1923.64	1960.28	1344.96	99.4218	189.238	159.135	6.38772	5.88773	7.05664	3.36264
Vigun03g351800.1	118	21	215	10.2689	3.3602	1.19422e-17	7.86418e-17	12.3035	13.7172	13.6254	22.627	18.6665	19.8845	22.1332	7.33651	12.2781	16.1255	19.0391	27.5323	77.6399	47.5596	77.9902	106.723	94.7035	55.3444	60.4736	62.213	80.3115	251.479	171.791	220.555	2.35758	2.0694	2.2817	3.3602
Vigun07g269400.1	154	27	280	10.2521	3.35784	3.69413e-06	1.13408e-05	1.02529	1.82896	4.30275	7.54233	3.11108	8.64541	18.5919	16.5071	19.8338	16.8934	33.1114	31.973	28.0626	17.0727	34.9956	26.9874	25.1743	55.3444	28.797	46.377	38.6308	321.659	186.554	332.229	3.48493	2.47783	1.05082	3.35784		PTHR36715 PTHR36715:SF1
Vigun03g058600.1	6785	1207	12363	10.2417	3.35638	5.0965e-34	6.80826e-33	723.856	791.938	735.771	736.32	711.66	766.848	927.823	877.629	924.634	1177.93	1253.27	1190.1	1869.9	1852.38	2139.73	3206.6	3032.91	3648.63	1420.65	1876.57	2199.93	13518.4	10522.2	13047.7	1.38047	2.1585	1.00974	3.35638	PF05003 PF11961	PTHR31730 PTHR31730:SF2
Vigun03g077100.1	388	69	706	10.2271	3.35433	2.26414e-22	1.86707e-21	64.5934	53.9542	25.0994	123.506	155.554	93.3705	187.689	101.794	158.671	61.4304	60.4284	85.2612	248.822	137.801	295.963	607.217	473.517	527.821	457.872	614.212	714.671	809.995	550.268	757.984	2.24848	2.11072	1.99528	3.35433	PF12874	PTHR10593 PTHR10593:SF41				GO:0003676 GO:0046872
Vigun05g201400.1	88	16	160	10.2267	3.35426	5.09299e-24	4.52183e-23	35.8852	19.204	39.4419	25.4554	31.1108	19.8845	15.0506	23.8436	29.2785	13.8218	22.3502	10.6577	364.814	248.773	377.952	261.287	236.159	290.045	173.742	160.623	145.374	140.36	155.686	182.866	3.39081	3.36467	2.81498	3.35426	PF00954 PF01453 PF07714 PF08276 PF11883	PTHR27002 PTHR27002:SF101	EC:2.7.11.1	KOG1187		GO:0004672 GO:0004674 GO:0004713 GO:0005515 GO:0005524 GO:0006468 GO:0048544	AT4G27290	S-locus lectin protein kinase family protein
Vigun03g086100.1	459	82	837	10.2241	3.3539	4.08937e-29	4.53517e-28	62.5428	73.1583	78.8838	58.453	63.7771	61.3824	93.8447	77.9504	95.3912	94.4493	70.3618	80.8206	74.8336	80.4854	94.988	448.972	300.893	499.124	130.546	236.41	262.283	820.23	923.376	767.756	0.22215	2.76602	1.23576	3.3539	PF00069	PTHR27006 PTHR27006:SF29	EC:2.7.11.1	KOG1187		GO:0004672 GO:0004713 GO:0005524 GO:0006468
Vigun09g142600.1	699	125	1274	10.2105	3.35199	1.11277e-49	2.51987e-48	49.214	64.928	40.159	450.654	441.773	295.673	125.716	89.8722	163.393	120.557	125.823	127.892	188.019	120.728	244.969	2766.21	2475.48	2537.64	257.253	399.295	480.852	1367.05	1033.43	1421.05	1.8434	2.71099	1.58554	3.35199
Vigun10g074400.1	107	19	195	10.1919	3.34935	4.10695e-41	7.06954e-40	22.5564	13.7172	32.9878	55.6247	62.9994	57.0597	52.2343	37.5996	44.39	19.9649	24.0058	13.3221	191.761	134.142	229.971	635.431	561.028	664.132	476.11	424.18	435.105	140.36	217.423	226.139	3.00464	3.40471	3.31455	3.34935	PF00230	PTHR19139 PTHR19139:SF90		KOG0223	K09872	GO:0005215 GO:0006810 GO:0016020	AT4G00430	plasma membrane intrinsic protein 1;4
Vigun07g205900.1	144	26	263	10.1693	3.34615	4.88252e-24	4.34476e-23	146.617	45.7239	112.589	68.8237	69.2215	44.0916	59.3169	55.0238	87.8355	23.0364	32.2837	22.2034	743.659	764.611	644.919	450.199	339.254	446.855	230.376	132.344	163.673	176.912	242.923	368.523	2.81993	2.76294	1.38053	3.34615	PF00891 PF08100	PTHR11746 PTHR11746:SF112	EC:2.1.1.154 EC:2.1.1.65	KOG3178	K13066	GO:0008168 GO:0008171 GO:0046983
Vigun03g192500.1	409	73	746	10.1619	3.3451	5.80021e-21	4.46503e-20	39.9864	39.3226	56.6529	80.1372	74.6659	63.1115	77.0235	39.4337	68.0017	69.8771	71.1896	79.0443	245.08	224.384	300.962	561.829	640.148	420.207	318.686	318.983	389.358	726.656	912.639	597.454	2.50245	2.8961	2.4771	3.3451	PF00046 PF02183	PTHR24326 PTHR24326:SF114		KOG0483	K09338	GO:0003677 GO:0003700 GO:0006355 GO:0043565	AT2G01430	homeobox-leucine zipper protein 17
Vigun07g209100.2	1298	233	2362	10.1529	3.34382	4.21577e-87	2.56473e-85	33.8346	34.7502	31.5535	16.0274	15.5554	17.2908	37.1837	22.0095	19.8338	155.112	251.647	291.309	37.4168	34.1453	69.9912	193.819	140.257	295.17	42.2356	87.0983	75.2285	2465.08	2321.86	2300.48	0.499351	3.68649	1.37212	3.34382	PF00560 PF08263 PF13855	PTHR27004 PTHR27004:SF34	EC:2.7.11.1	KOG0472		GO:0005515
Vigun03g379000.1	31	6	57	10.1482	3.34316	1.99213e-12	9.8495e-12	4.10117	12.8027	9.32263	8.48512	9.33324	3.45817	16.8212	21.0925	15.1115	5.37516	2.48336	8.88138	10.2896	6.09738	24.9968	45.3879	64.734	56.3693	18.2381	29.4098	50.8301	64.3318	48.3162	57.2327	0.658043	2.96811	0.893124	3.34316	PF10613	PTHR18966 PTHR18966:SF204				GO:0004970 GO:0005234 GO:0016020
Vigun08g202200.1	6119	1098	11140	10.1409	3.34212	6.32478e-94	4.52739e-92	1395.42	1259.24	1096.48	4296.3	3797.85	3286.12	1285.5	1139.91	1326.98	1151.82	1015.69	1127.94	5827.67	5319.35	6915.13	13667.9	11854.7	14620.1	5011.63	5270.01	5142.99	11955.5	10555.7	10907.7	2.26757	1.8186	2.03936	3.34212	PF00332 PF07983	PTHR32227 PTHR32227:SF116	EC:3.2.1.39			GO:0004553 GO:0005975	AT5G55180	O-Glycosyl hydrolases family 17 protein
Vigun09g028300.1	822	148	1496	10.1253	3.33989	7.27366e-58	2.11897e-56	73.821	102.422	59.5214	85.794	108.11	75.2151	142.538	105.462	112.392	132.075	140.724	170.522	157.151	90.2412	163.979	915.119	789.995	1069.99	416.596	570.098	575.396	1564.43	1395.8	1528.53	0.803097	3.36623	2.11584	3.33989	PF01237	PTHR10972		KOG2210			AT5G57240	OSBP(oxysterol binding protein)-related protein 4C
Vigun03g012500.1	937	169	1705	10.1099	3.3377	8.59327e-84	4.87288e-82	57.4163	82.3031	62.3899	194.215	166.443	123.629	214.249	150.398	129.392	137.451	185.424	182.956	2395.61	2849.91	2288.71	1459.77	1554.82	1427.68	2552.37	2198.95	2140.96	1684.32	1676.3	1753.28	5.22025	3.19736	3.80228	3.3377		PTHR34780
Vigun03g272500.1	440	79	801	10.0878	3.33454	5.5321e-62	1.78733e-60	164.047	126.198	121.911	49.0251	51.3328	49.2789	94.73	92.6234	121.836	95.2172	86.9175	55.9527	304.012	319.503	298.962	344.703	311.682	363.838	404.117	561.048	564.214	874.327	793.191	734.254	1.16232	2.76935	2.30638	3.33454	PF12697	PTHR10992 PTHR10992:SF820					AT2G23620	methyl esterase 1
Vigun09g091100.1	40	7	73	10.0866	3.33437	8.92364e-11	3.96784e-10	14.3541	9.14479	10.7569	15.0847	17.1109	18.1554	14.1652	16.5071	11.3336	6.14304	5.7945	9.76952	152.473	136.581	145.982	223.26	170.227	231.626	298.529	324.639	167.739	64.3318	77.8428	76.7756	3.66672	3.63402	4.23484	3.33437	PF05691	PTHR31268 PTHR31268:SF2	EC:2.4.1.82		K06617	GO:0003824
Vigun09g086300.1	76	14	139	10.0656	3.33136	2.62594e-05	7.37925e-05	94.3268	97.8492	136.971	66.9381	154.776	161.669	24.7892	29.346	52.8902	11.5182	16.5557	13.3221	16.8376	14.6337	29.9962	337.343	463.927	151.685	202.539	157.229	352.761	108.194	209.37	99.1103	-2.42084	1.31362	2.735	3.33136	PF12174	PTHR32263 PTHR32263:SF6				GO:0003950
Vigun07g165200.1	65	12	118	10.0551	3.32985	2.55004e-33	3.33222e-32	51.2646	32.9212	35.8563	31.1121	31.1108	31.1235	24.7892	20.1754	29.2785	12.2861	14.0724	8.88138	316.172	328.039	304.961	116.537	97.1011	146.56	287.01	225.098	200.27	125.739	112.738	115.861	2.98313	1.94812	3.26232	3.32985	PF03168	PTHR31852 PTHR31852:SF48					AT1G54540	Late embryogenesis abundant (LEA) hydroxyproline-rich glycoprotein family
Vigun04g042200.1	473	86	860	10.0486	3.32892	8.18614e-57	2.3234e-55	33.8346	31.0923	25.8165	82.9656	73.8882	58.7888	117.749	132.057	146.392	76.0202	90.2287	90.5901	86.9941	63.4127	160.98	647.698	565.823	726.651	338.844	454.721	446.288	924.038	803.928	852.907	1.77884	3.16947	1.64588	3.32892	PF01412	PTHR23180 PTHR23180:SF262			K12486	GO:0005096 GO:0006355 GO:0008270	AT3G17660	ARF-GAP domain 15
Vigun01g138700.1	1063	193	1933	10.0369	3.32724	5.76288e-98	4.42394e-96	247.095	234.107	199.361	231.927	234.887	248.988	144.308	134.808	172.838	172.773	221.019	183.845	1102.86	1128.02	1241.84	1322.38	1363.01	1364.14	1484	1409.41	1203.66	2070.31	2048.07	1679.29	2.35127	2.50012	3.18034	3.32724	PF02309	PTHR31734 PTHR31734:SF8			K14484	GO:0005634 GO:0006355	AT5G43700	AUX/IAA transcriptional regulator family protein
Vigun01g127600.1	473	86	860	10.0359	3.32709	1.14632e-61	3.64797e-60	114.833	121.626	106.135	56.5674	43.5551	35.4462	67.2849	34.8484	46.2789	71.4129	98.5065	87.0375	404.102	460.962	406.949	343.476	308.086	365.888	281.25	347.262	331.412	948.893	744.875	885.013	1.89255	2.90786	2.69331	3.32709	PF03018	PTHR21495 PTHR21495:SF71
Vigun03g398600.4	478	87	870	9.99179	3.32074	3.97651e-27	4.0216e-26	98.428	100.593	102.549	81.08	75.4437	101.151	85.8767	98.1258	78.3908	75.2523	117.546	68.3866	818.493	993.873	693.912	386.411	280.514	413.033	362.842	504.491	398.508	853.858	736.822	1019.02	3.05498	2.06735	2.27029	3.32074	PF07911	PTHR33108 PTHR33108:SF3					AT5G20670	Protein of unknown function (DUF1677)
Vigun05g034400.1	85	15	154	9.98504	3.31977	1.11939e-27	1.16281e-26	34.8599	37.4936	29.4021	25.4554	39.6663	26.8008	22.1332	26.5948	29.2785	13.054	19.8669	13.3221	285.303	237.798	315.96	144.751	127.071	158.859	151.664	132.344	147.407	134.512	124.817	202.408	3.04367	2.22813	2.46741	3.31977	PF00450	PTHR11802 PTHR11802:SF43	EC:3.4.16.6		K16297	GO:0004185 GO:0006508	AT3G02110	serine carboxypeptidase-like 25
Vigun04g062100.1	44	8	79	9.97321	3.31806	2.90547e-23	2.49523e-22	12.3035	14.6317	9.32263	45.254	28.7775	22.4781	25.6745	27.5119	22.6672	6.91092	10.7612	6.21697	97.2837	62.1933	110.986	104.27	105.493	111.714	134.386	176.459	137.241	86.263	73.8164	78.1715	2.89907	1.73597	2.56249	3.31806	PF07714 PF12819	PTHR27003 PTHR27003:SF7	EC:2.7.11.1	KOG1187		GO:0004672 GO:0004713 GO:0005524 GO:0006468
Vigun09g149800.1	81	15	148	9.95511	3.31544	5.63364e-28	5.95084e-27	10.2529	10.9737	15.0596	70.7093	72.3326	44.0916	17.7065	15.5901	22.6672	16.1255	12.4168	15.9865	241.338	278.04	233.97	130.03	110.288	132.212	96.9498	117.639	84.3779	168.14	100.659	174.49	4.37582	0.993286	2.41742	3.31544	PF03171 PF14226	PTHR10209 PTHR10209:SF167	EC:1.14.11.9	KOG0143		GO:0016491 GO:0055114
Vigun06g197200.1	289	53	525	9.94482	3.31394	1.04776e-72	4.56885e-71	96.3774	77.7307	66.6927	112.192	103.443	117.578	96.5007	92.6234	96.3357	66.8056	46.356	45.295	364.814	389.013	397.95	587.59	523.866	597.514	406.997	511.278	456.454	557.055	459.004	559.764	2.25795	2.35861	2.26779	3.31394	PF02365	PTHR31079 PTHR31079:SF5				GO:0003677 GO:0006355	AT4G28500	NAC domain containing protein 73
Vigun07g270200.1	352	65	640	9.91293	3.30931	5.14246e-08	1.85986e-07	85.0992	118.882	114.023	85.794	89.4436	95.9641	75.2528	82.5357	123.725	62.9662	72.8452	57.729	94.4774	107.314	85.9891	309.129	170.227	443.78	107.509	143.656	176.889	498.571	548.926	871.054	-0.144078	1.76718	0.604584	3.30931							AT1G25422
Vigun01g232201.1	4925	905	8945	9.88487	3.30522	9.91601e-47	2.04089e-45	686.945	696.833	693.46	640.155	608.994	465.123	965.892	810.684	742.352	806.274	1002.45	905.901	4467.57	4881.56	4402.44	3271.61	3002.94	3777.77	4038.3	4391.11	3747.19	10095.7	7463.51	9274.49	2.72686	2.55186	2.27323	3.30522	PF12680	PTHR33703					AT3G10985	senescence associated gene 20
Vigun05g200900.1	91	17	165	9.86984	3.30303	1.17497e-29	1.33585e-28	17.43	17.3751	12.9083	19.7986	17.8887	26.8008	23.0185	21.0925	20.7783	17.6612	15.7279	16.8746	57.9961	46.3401	64.9918	78.5088	47.9511	90.1908	77.7518	58.8196	70.1455	172.526	181.186	142.384	1.82736	1.74827	1.67161	3.30303	PF00954 PF01453 PF07714 PF08276 PF11883	PTHR27002 PTHR27002:SF97	EC:2.7.11.1	KOG1187		GO:0004672 GO:0004674 GO:0004713 GO:0005524 GO:0006468 GO:0048544
Vigun11g214050.1	38	7	70	9.8563	3.30105	2.16883e-13	1.13439e-12	4.10117	5.48687	12.9083	8.48512	8.55547	7.78087	2.65598	8.25357	5.66681	7.6788	9.93343	3.55255	80.4461	67.0712	77.9902	25.7607	41.9572	22.5477	40.3158	54.295	40.664	59.9455	52.3426	96.3185	3.32542	1.86259	3.02869	3.30105							AT3G52070
Vigun03g001700.1	264	49	479	9.85482	3.30083	5.70774e-12	2.73612e-11	11.2782	10.0593	5.737	47.1395	65.3327	34.5817	52.2343	44.9361	40.6121	30.7152	43.0449	71.9392	116.928	48.779	122.984	153.338	159.438	187.556	129.586	202.475	236.868	573.137	347.608	515.094	3.41452	1.76654	2.04586	3.30083	PF04564	PTHR22849 PTHR22849:SF9	EC:6.3.2.19			GO:0004842 GO:0005488 GO:0016567
Vigun03g067300.1	1391	257	2525	9.82966	3.29714	6.34583e-33	8.16494e-32	101.504	199.356	84.6208	180.073	173.443	88.1832	328.456	180.661	217.228	201.953	202.808	365.913	603.346	339.014	867.89	1110.16	1281.49	975.701	1053.97	1570.03	1693.66	2530.87	2548.68	2495.9	2.23146	2.93048	2.57152	3.29714
Vigun03g445600.1	1065	197	1933	9.82651	3.29668	9.2368e-26	8.82652e-25	89.2004	74.0728	70.9954	68.8237	128.332	78.6733	472.765	309.967	263.506	220.382	140.724	229.14	372.297	308.527	406.949	356.97	269.725	449.929	728.563	927.54	769.567	2250.15	1669.59	1880.3	2.21514	1.96467	1.21317	3.29668	PF00085 PF01507	PTHR23293 PTHR23293:SF11	EC:1.8.4.10	KOG0189	K05907	GO:0003824 GO:0008152 GO:0016671 GO:0019419 GO:0045454 GO:0055114
Vigun03g409000.1	627	116	1138	9.80827	3.294	3.59603e-52	8.817e-51	75.8716	60.3556	63.107	186.673	143.887	151.295	145.194	150.398	127.503	135.147	102.645	110.129	191.761	117.07	209.973	938.426	997.384	1140.71	239.975	406.081	432.056	1178.44	1203.88	1030.19	1.38	2.67463	1.34945	3.294	PF00612 PF01833 PF03859	PTHR23335 PTHR23335:SF10				GO:0003677 GO:0005515 GO:0005634
Vigun03g403400.1	750	139	1361	9.80177	3.29304	1.39174e-35	1.97604e-34	314.765	147.231	225.894	149.904	241.886	226.51	380.691	304.465	406.121	115.95	129.135	171.411	72.9628	81.7049	93.9881	880.771	734.851	1086.39	363.802	532.77	583.529	1282.25	1499.14	1301	-1.46803	2.12765	0.439678	3.29304	PF06200 PF09425	PTHR33077 PTHR33077:SF5			K13464		AT5G20900	jasmonate-zim-domain protein 12
Vigun08g001700.1	13069	2424	23713	9.78121	3.29001	1.35597e-45	2.70203e-44	1093.99	1197.97	1097.92	1081.38	1217.21	921.601	2227.48	1739.67	1731.21	2193.07	2279.72	2800.3	2309.55	1784.09	3288.58	13103.6	10267.5	14031.8	3843.44	5757.53	6503.2	25813.1	22923.4	22403.1	1.12283	3.53794	1.49882	3.29001	PF00501 PF13193	PTHR24096 PTHR24096:SF186			K10526	GO:0003824 GO:0008152	AT1G20510	OPC-8:0 CoA ligase1
Vigun06g101700.1	31	6	56	9.75734	3.28649	1.42234e-07	4.95806e-07	23.5817	12.8027	32.2706	18.8558	12.4443	16.4263	9.7386	4.58532	8.50021	6.14304	7.45007	3.55255	74.8336	79.2659	119.985	33.1209	22.7768	36.8962	55.6741	82.5737	27.4482	57.0213	34.895	75.3797	1.99718	0.959243	2.85991	3.28649	PF00305 PF01477	PTHR11771 PTHR11771:SF48	EC:1.13.11.58		K15718	GO:0005515 GO:0016491 GO:0016702 GO:0046872 GO:0055114	AT1G55020	lipoxygenase 1
Vigun02g136900.1	95	18	172	9.7519	3.28568	4.11316e-22	3.34182e-21	69.7198	14.6317	35.8563	32.9977	44.3329	39.7689	22.1332	25.6778	29.2785	20.7328	19.8669	12.4339	196.438	230.481	215.973	393.771	424.368	331.041	163.183	141.393	138.258	119.891	153.001	244.286	2.41905	3.2948	2.52216	3.28568	PF00067	PTHR24298 PTHR24298:SF178	EC:1.14.13.121	KOG0156		GO:0004497 GO:0005506 GO:0016705 GO:0020037 GO:0055114
Vigun07g087200.6	580	108	1052	9.73809	3.28364	4.88817e-86	2.89705e-84	60.4922	82.3031	59.5214	108.421	81.6659	74.3506	81.4501	55.9409	86.891	102.896	109.268	111.905	220.759	158.532	256.968	668.552	660.527	765.597	224.616	281.655	290.748	1074.63	978.403	1102.78	1.653	2.98573	1.8293	3.28364	PF00010	PTHR12565 PTHR12565:SF86				GO:0046983	AT2G20180	phytochrome interacting factor 3-like 5
Vigun06g154500.1	246	46	447	9.7269	3.28198	1.50001e-43	2.78564e-42	42.037	48.4674	55.2186	125.391	111.999	85.5896	111.551	87.121	85.9466	34.5546	57.1172	46.1832	42.0939	26.8285	38.9951	318.942	228.967	348.465	114.228	138	131.142	483.95	421.425	435.527	-0.4333	1.47266	0.429704	3.28198	PF03600	PTHR10283 PTHR10283:SF101		KOG1281		GO:0016021 GO:0055085	AT5G47560	tonoplast dicarboxylate transporter
Vigun11g100700.1	14892	2778	27006	9.72178	3.28122	1.40108e-66	5.19683e-65	1749.15	2086.84	1524.61	3130.07	3545.85	2739.73	3412.05	2493.49	3107.3	2398.86	2614.15	3320.75	3744.49	2523.1	4725.4	16007.2	13590.6	18101.7	5314	7804.91	8681.77	27822	26016.9	27180	1.03612	2.34084	1.27432	3.28122	PF00481	PTHR13832 PTHR13832:SF372	EC:3.1.3.16	KOG0698	K17506	GO:0003824 GO:0004722 GO:0006470	AT4G28400	Protein phosphatase 2C family protein
Vigun10g125000.1	3030	565	5496	9.72134	3.28115	2.24201e-33	2.93249e-32	492.14	377.68	317.686	165.931	157.11	140.92	180.607	174.242	233.284	575.142	572.828	547.981	1328.3	1298.74	1450.82	219.579	232.563	245.975	383	459.245	386.308	5550.08	6098.58	4838.26	1.77988	0.589466	1.06275	3.28115	PF00106	PTHR24322 PTHR24322:SF442		KOG1208	K15095	GO:0008152 GO:0016491
Vigun04g063100.1	1089	203	1975	9.70714	3.27905	6.17966e-55	1.65506e-53	100.479	90.5334	81.7523	214.013	265.997	222.187	304.553	279.704	355.12	212.703	187.08	210.489	512.61	425.597	642.919	2198.25	2410.74	2456.68	1160.52	1577.95	1571.67	1881.7	2270.86	1771.42	2.53523	3.33088	2.19796	3.27905	PF04833	PTHR31673				GO:0004553 GO:0010215 GO:0016049 GO:0030247 GO:0031225
Vigun03g418600.1	1331	249	2414	9.69575	3.27735	4.84353e-13	2.48248e-12	211.21	206.672	177.13	194.215	212.331	199.709	215.135	185.247	183.227	241.882	236.747	268.218	854.039	826.805	783.901	713.94	773.212	724.601	562.501	747.688	808.198	2918.32	1677.65	2645.27	2.05045	1.86719	1.85989	3.27735	PF00403	PTHR22814 PTHR22814:SF89		KOG1603		GO:0030001 GO:0046872
Vigun02g125200.1	89	17	161	9.67223	3.27385	1.40075e-23	1.22201e-22	21.5311	17.3751	19.3624	3.77116	2.33331	1.72908	14.1652	11.9218	17.0004	16.8934	23.178	9.76952	315.237	339.014	346.956	52.7481	71.9267	66.6182	258.213	167.41	150.457	146.209	187.896	147.968	4.10288	4.60997	3.74093	3.27385	PF05277	PTHR17920 PTHR17920:SF7					AT4G36210	Protein of unknown function (DUF726)
Vigun11g206100.1	30	6	54	9.67167	3.27376	5.68444e-19	4.01995e-18	27.6829	22.862	25.8165	8.48512	6.99993	6.91633	18.5919	10.0877	8.50021	3.8394	5.7945	7.1051	236.661	243.895	209.973	100.589	107.89	88.141	165.103	125.557	100.644	65.7938	40.2635	55.8368	3.17679	3.72696	3.3957	3.27376	PF00249	PTHR10641 PTHR10641:SF671		KOG0048	K09422	GO:0003677	AT5G16770	myb domain protein 9
Vigun11g171300.1	3720	697	6744	9.66914	3.27339	3.65145e-40	6.11363e-39	506.494	681.287	291.153	833.427	832.214	406.334	1168.63	421.849	572.347	522.927	462.732	1106.62	3481.63	2274.32	3975.5	4867.55	5081.62	5030.19	3809.84	4833.39	4645.87	7073.57	5804.65	7352.31	2.7181	2.8539	2.61925	3.27339	PF14009	PTHR33052 PTHR33052:SF21
Vigun07g189100.1	356	67	645	9.66392	3.27261	7.39134e-44	1.39043e-42	63.5681	52.1253	59.5214	51.8535	44.3329	72.6215	31.8718	69.6968	50.0568	62.9662	67.8785	69.2748	1100.99	1143.87	1010.87	311.582	299.695	319.767	478.03	461.508	389.358	665.249	492.557	776.131	4.21578	2.46347	3.13164	3.27261	PF00025	PTHR24073 PTHR24073:SF536		KOG0080	K07910	GO:0003924 GO:0005525 GO:0005622 GO:0006886 GO:0006913 GO:0007165 GO:0007264 GO:0015031 GO:0016020
Vigun11g156800.1	950	178	1723	9.66216	3.27235	5.12389e-100	4.09302e-98	136.364	109.737	135.537	98.993	92.5546	82.1314	180.607	151.315	157.726	164.326	168.041	202.495	373.233	325.6	368.953	603.537	503.487	689.755	543.303	602.901	684.173	1755.96	1732.67	1679.29	1.48435	2.71486	1.90232	3.27235	PF13419	PTHR12725 PTHR12725:SF72	EC:3.1.3.74	KOG3109	K07025	GO:0008152 GO:0016787
Vigun10g124700.1	54	10	97	9.65695	3.27157	3.75512e-29	4.17119e-28	67.6693	64.0135	82.4694	71.6521	81.6659	59.6534	107.125	94.4575	98.2246	8.44668	6.62229	15.0983	125.346	112.192	129.984	137.39	125.872	141.436	173.742	242.065	202.304	102.346	91.2639	97.7144	0.779193	0.926186	1.04383	3.27157	PF13561	PTHR24322 PTHR24322:SF442		KOG1208	K15095	GO:0008152 GO:0016491
Vigun10g182500.1	5113	960	9267	9.65262	3.27092	6.89461e-97	5.22002e-95	985.305	873.327	935.131	774.974	978.435	887.884	926.938	948.243	1207.03	906.867	1002.45	970.735	2473.25	2604.8	3067.61	3161.21	2687.66	2990.65	1787.33	2048.51	2474.41	9624.91	8490.23	9684.89	1.54382	1.74272	1.03373	3.27092	PF00501 PF13193	PTHR24095	EC:6.2.1.3	KOG1176	K18660	GO:0003824 GO:0008152	AT3G16170	AMP-dependent synthetase and ligase family protein
Vigun03g067600.1	1663	312	3013	9.65042	3.27059	3.365e-33	4.36816e-32	137.389	128.941	97.529	251.725	248.886	299.996	215.135	230.183	208.727	345.546	298.003	293.086	84.1878	73.1685	105.987	1058.64	773.212	1185.8	314.847	399.295	400.541	3191.73	3211.69	2635.5	-0.466439	1.91426	0.769171	3.27059	PF00847	PTHR31190				GO:0003677 GO:0003700 GO:0006355	AT5G64750	Integrase-type DNA-binding superfamily protein
Vigun02g162000.1	979	184	1774	9.6237	3.26659	4.59121e-14	2.48926e-13	206.084	235.935	215.138	192.329	165.665	152.159	143.423	135.725	149.226	180.452	190.391	182.068	622.99	581.69	465.941	350.836	386.007	490.925	385.879	340.475	308.03	2147.8	1315.27	1857.97	1.34608	1.26703	1.27183	3.26659	PF01494	PTHR13789 PTHR13789:SF224		KOG2614		GO:0071949	AT2G35660	FAD/NAD(P)-binding oxidoreductase family protein
Vigun03g374300.1	768	145	1391	9.58611	3.26095	2.03886e-94	1.47092e-92	82.0233	63.099	50.1988	157.446	201.442	152.159	177.065	150.398	178.504	115.95	150.657	168.746	255.37	159.751	272.966	1443.83	1391.78	1396.93	513.546	590.458	694.339	1396.29	1517.93	1259.12	1.81674	3.04999	1.82955	3.26095		PTHR33494 PTHR33494:SF1
Vigun09g079300.1	816	154	1478	9.5752	3.2593	2.68257e-30	3.14457e-29	187.628	160.948	162.07	111.249	130.665	121.9	146.079	150.398	139.781	162.791	145.69	154.536	1036.45	1095.09	1128.86	322.622	382.41	480.676	583.619	717.147	562.18	1696.02	1147.51	1589.95	2.67465	1.70447	2.09433	3.2593	PF06813 PF07690	PTHR21576 PTHR21576:SF33				GO:0016021 GO:0055085
Vigun02g066900.1	1336	253	2418	9.5539	3.25609	1.99372e-58	5.89537e-57	1497.95	1671.67	1263.57	1310.48	1705.65	1186.15	1595.36	1227.95	1523.43	218.078	249.991	291.309	4271.13	3360.88	4894.38	6306.47	6455.42	6214.97	4133.33	5450.99	5583.17	2592.28	2462.78	2199.97	1.49855	2.175	1.80298	3.25609	PF13676	PTHR11017 PTHR11017:SF162				GO:0005515 GO:0007165	AT2G20142	Toll-Interleukin-Resistance (TIR) domain family protein
Vigun03g094800.1	235	45	426	9.54076	3.2541	7.82734e-35	1.08181e-33	46.1381	19.204	46.6131	38.6544	18.6665	14.6972	8.85327	31.1801	32.1119	39.9298	62.9117	31.0848	384.458	397.549	456.942	237.98	267.328	357.689	147.824	178.721	165.706	364.059	433.504	480.196	3.46812	3.58292	2.77042	3.2541	PF00230	PTHR19139 PTHR19139:SF144		KOG0223	K09874	GO:0005215 GO:0006810 GO:0016020	AT4G18910	NOD26-like intrinsic protein 1;2
Vigun11g045300.1	691	131	1251	9.5374	3.2536	1.20535e-29	1.36983e-28	65.6187	65.8425	35.1391	96.1647	115.888	94.235	114.207	120.135	109.558	102.128	134.101	157.2	166.505	123.167	167.979	472.28	462.728	443.78	163.183	242.065	283.632	1358.28	1044.17	1349.85	1.45786	2.17044	1.00226	3.2536		PTHR33237 PTHR33237:SF9					AT3G14760	(1 of 1) PTHR33237:SF9 - GENOMIC DNA, CHROMOSOME 3, BAC CLONE: T21E2
Vigun04g173400.1	326	62	590	9.53639	3.25344	3.80521e-17	2.44675e-16	104.58	102.422	105.417	26.3981	23.3331	38.0398	87.6474	53.1897	66.1127	57.591	60.4284	67.4985	22.4501	15.8532	17.9977	141.071	88.7096	188.581	41.2757	57.6885	47.7803	567.289	696.559	505.323	-2.47225	2.25293	-0.495976	3.25344	PF13561	PTHR24322 PTHR24322:SF600	EC:1.1.1.198	KOG0725		GO:0008152 GO:0008667 GO:0016491 GO:0019290 GO:0055114
Vigun09g227900.1	6626	1258	11995	9.53408	3.25309	9.10032e-25	8.37381e-24	675.667	235.935	259.599	914.507	546.772	918.143	1064.16	1260.96	930.301	1174.09	1514.02	1086.19	7666.7	8470.48	8193.97	2919.55	2536.62	3263.27	3379.8	4308.54	3974.91	13157.3	9200.21	13627	4.37674	1.87362	1.84105	3.25309	PF01063	PTHR11825 PTHR11825:SF54	EC:2.6.1.42	KOG0975	K00826	GO:0003824 GO:0004084 GO:0008152 GO:0009081	AT1G10070	branched-chain amino acid transaminase 2
Vigun03g059700.1	60	11	108	9.52316	3.25144	1.04264e-25	9.93227e-25	52.2899	51.2108	54.5015	31.1121	34.9997	38.9044	53.1196	49.5214	50.0568	9.21456	12.4168	12.4339	269.401	314.625	314.96	285.821	237.358	293.12	233.255	234.147	162.656	84.801	81.8691	157.739	2.50835	2.95849	2.04481	3.25144	PF01425	PTHR11895 PTHR11895:SF67	EC:3.5.1.99	KOG1211		GO:0016884
Vigun08g053300.1	264	50	478	9.49268	3.24682	3.77495e-15	2.17416e-14	31.784	33.8357	20.7966	491.194	564.661	507.486	849.914	699.719	730.074	54.5195	52.9783	43.5188	170.246	148.776	146.981	4609.94	3557.97	5127.55	1543.52	2241.93	2278.2	407.922	566.373	459.258	2.43097	3.08823	1.41134	3.24682	PF00069 PF13947	PTHR27009 PTHR27009:SF19	EC:3.1.4.46	KOG1187		GO:0004672 GO:0004713 GO:0005524 GO:0006468 GO:0030247
Vigun03g381200.1	26511	5067	47955	9.46472	3.24256	5.22616e-46	1.0536e-44	3460.36	4006.33	2640.46	7369.8	8500.25	5822.69	7256.14	5216.26	7229.9	5022.71	3957.65	6219.63	7270.09	3960.86	9878.75	32820.4	29801.6	35633.6	14746	19050.8	19282.9	51468.3	50996.4	41398.8	1.06253	2.17933	1.42979	3.24256	PF00722 PF06955	PTHR31062 PTHR31062:SF32	EC:2.4.1.207		K08235	GO:0004553 GO:0005618 GO:0005975 GO:0006073 GO:0010411 GO:0016762 GO:0042546 GO:0048046	AT5G57560	Xyloglucan endotransglucosylase/hydrolase family protein
Vigun03g381100.1	28559	5458	51660	9.4647	3.24256	2.47909e-66	9.08527e-65	4489.75	5998.06	3153.92	8669.9	10670.2	6199.63	9566.85	5164.9	7932.58	4518.98	3742.42	8113.14	13633.7	6710.77	16351.9	40208.8	40485.1	41439.6	25378.8	31011.5	31930.4	52943.6	54174.5	47861.9	1.42761	2.25764	1.96233	3.24256	PF00722 PF06955	PTHR31062 PTHR31062:SF32	EC:2.4.1.207		K08235 K14504	GO:0004553 GO:0005618 GO:0005975 GO:0006073 GO:0010411 GO:0016762 GO:0042546 GO:0048046	AT5G57560	Xyloglucan endotransglucosylase/hydrolase family protein
Vigun03g269300.1	933	179	1687	9.44214	3.23911	9.80047e-25	9.00304e-24	67.6693	80.4741	65.2584	123.506	123.665	85.5896	194.772	154.067	135.059	166.63	171.352	198.055	332.074	337.795	312.96	906.532	632.955	860.912	457.872	557.655	664.857	2003.06	1536.72	1521.55	2.20337	2.85072	1.79602	3.23911	PF01151	PTHR11157 PTHR11157:SF11	EC:2.3.1.199 EC:6.2.1.2	KOG3071		GO:0016021	AT4G36830	GNS1/SUR4 membrane protein family
Vigun01g020500.1	7719	1479	13959	9.43529	3.23807	8.32186e-116	9.72376e-114	1043.75	1234.55	764.456	1956.29	2041.65	1397.1	1854.76	1306.81	1883.27	1251.64	1168.83	2017.85	3245.91	2046.28	4045.49	12351.6	12071.7	12335.6	6092.48	7077.58	7399.84	14699.8	13999.6	13177.5	1.61769	2.76839	2.02765	3.23807		PTHR33659
Vigun09g173200.1	351	67	634	9.40729	3.23378	5.54475e-28	5.86144e-27	90.2257	50.2963	65.9755	52.7963	37.333	35.4462	56.6609	47.6873	40.6121	62.1983	65.3951	74.6036	3386.22	4192.56	3794.52	1999.52	2046.31	2217.87	2591.73	1778.16	1648.93	543.896	626.769	731.462	5.78338	5.64039	5.37575	3.23378	PF00403	PTHR22814 PTHR22814:SF84		KOG1603		GO:0030001 GO:0046872	AT4G08570	Heavy metal transport/detoxification superfamily protein
Vigun03g438000.1	285	55	515	9.39359	3.23168	6.30619e-63	2.10657e-61	24.607	21.9475	22.948	49.9679	46.6662	54.4661	44.2664	35.7655	17.9449	49.9122	62.9117	51.512	211.405	217.067	200.975	320.169	383.609	355.639	237.095	228.492	258.217	505.882	505.978	531.845	3.17895	2.80969	2.88509	3.23168	PF00168	PTHR23180 PTHR23180:SF249		KOG1030		GO:0005515	AT5G47710	Calcium-dependent lipid-binding (CaLB domain) family protein
Vigun04g155800.1	711	137	1285	9.38751	3.23074	3.67871e-26	3.57355e-25	170.198	134.428	173.544	32.9977	41.2218	35.4462	49.5783	44.9361	68.9461	122.861	156.452	131.444	221.695	223.164	213.973	55.2015	80.3182	80.9668	80.6315	84.836	123.009	1162.36	1474.99	1218.64	0.462383	0.981164	0.81951	3.23074	PF14368	PTHR33044 PTHR33044:SF21
Vigun07g162600.1	49	9	88	9.37447	3.22874	0.000315552	0.000782321	3.07588	0.914479	0.717125	2.82837	0.77777	1.72908	15.0506	11.9218	11.3336	7.6788	12.4168	7.99324	0.93542	2.43895	3.99949	6.1335	3.59634	11.2739	1.9198	5.65573	6.09961	97.9597	53.6847	111.674	0.647467	1.97702	-1.48602	3.22874	PF13350	PTHR31126 PTHR31126:SF19	EC:3.1.3.48	KOG1572	K18045	GO:0004725
Vigun01g192400.1	114	22	206	9.36426	3.22716	1.80117e-46	3.67692e-45	20.5058	21.033	27.9679	11.3135	18.6665	12.1036	16.8212	15.5901	15.1115	22.2685	22.3502	21.3153	488.289	497.546	446.944	242.887	285.309	261.348	410.837	407.213	334.462	159.367	238.897	219.159	4.36552	4.22969	4.60002	3.22716	PF03242	PTHR33509 PTHR33509:SF5				GO:0006950	AT4G02380	senescence-associated gene 21
Vigun02g141000.1	2433	470	4397	9.35742	3.22611	2.50865e-47	5.28642e-46	263.5	288.975	220.157	668.439	566.217	447.832	386.888	296.211	386.287	371.654	638.223	399.662	1606.12	935.338	1992.75	3223.77	3662.27	3038.82	2413.19	3326.7	2985.76	4626.04	4257.19	4306.41	2.55299	2.56045	3.02848	3.22611	PF00249	PTHR31003 PTHR31003:SF2				GO:0003677	AT4G37180	Homeodomain-like superfamily protein
Vigun04g124800.1	35	7	63	9.34147	3.22365	4.44247e-08	1.61517e-07	3.07588	1.82896	0.717125	4.71395	2.33331	3.45817	9.7386	9.17063	17.9449	6.91092	10.7612	2.66441	4.6771	4.8779	9.99874	18.4005	28.7707	19.473	14.3985	24.8852	22.3652	84.801	57.711	47.4613	1.7983	2.66534	0.74225	3.22365	PF00232	PTHR10353 PTHR10353:SF81				GO:0004553 GO:0005975
Vigun10g168600.1	1561	302	2820	9.33163	3.22213	7.85583e-47	1.62415e-45	224.539	242.337	217.289	398.8	396.663	351.868	331.112	272.368	386.287	309.456	240.886	356.143	164.634	123.167	291.963	2170.03	1675.89	2288.59	495.308	668.507	822.43	2988.5	2823.81	2646.66	-0.238877	2.41867	1.00488	3.22213		PTHR23213 PTHR23213:SF177					AT1G72790	hydroxyproline-rich glycoprotein family protein
Vigun01g248700.1	155	30	280	9.33145	3.2221	1.4223e-27	1.47137e-26	34.8599	22.862	22.948	19.7986	20.222	8.64541	16.8212	36.6825	14.167	26.8758	35.5948	27.5323	1118.76	1317.03	1134.86	399.904	457.933	512.448	801.516	618.737	504.234	260.251	271.108	308.498	5.46801	4.81542	4.8298	3.2221	PF11820	PTHR33128 PTHR33128:SF9
Vigun03g059000.1	1936	375	3496	9.3245	3.22103	5.33444e-10	2.24823e-09	296.309	252.396	247.408	193.272	177.332	261.956	358.558	404.425	303.174	353.993	511.572	259.336	873.682	1232.89	608.923	522.574	341.652	748.174	345.564	467.163	539.815	3968.1	2559.42	3961.62	1.77017	1.34994	0.343254	3.22103	PF02519	PTHR31374 PTHR31374:SF18			K14488	GO:0009733
Vigun01g228150.1	222	43	400	9.32325	3.22083	1.48939e-17	9.75662e-17	198.907	422.489	127.648	115.02	131.443	51.8725	70.8262	22.9266	62.3349	28.4116	23.178	77.268	1211.37	1051.19	1393.82	495.587	625.762	342.315	320.606	383.459	426.973	359.673	488.53	353.168	2.28729	2.29457	2.85722	3.22083
Vigun09g157000.1	31	6	56	9.28686	3.21519	2.70615e-16	1.66471e-15	18.4553	1.82896	16.4939	21.6842	16.3332	15.5617	13.2799	8.25357	18.8894	4.60728	9.10565	4.44069	348.912	307.308	276.965	105.496	87.5108	99.4149	141.105	130.082	79.2949	45.3246	59.0531	64.2123	4.66524	2.44831	3.1161	3.21519	PF13921	PTHR10641 PTHR10641:SF496			K09422	GO:0003677
Vigun11g114000.1	334	65	602	9.26538	3.21185	1.83992e-06	5.82231e-06	8.20233	12.8027	16.4939	10.3707	5.44439	3.45817	33.6424	20.1754	23.6117	62.9662	53.8061	78.1561	3.74168	7.31685	4.99937	403.585	181.016	536.02	32.6366	39.5901	49.8135	707.649	526.11	572.327	-1.22357	5.86155	0.6564	3.21185	PF01397 PF03936	PTHR31225 PTHR31225:SF5	EC:4.2.3.105 EC:4.2.3.106			GO:0000287 GO:0008152 GO:0010333 GO:0016829	AT4G16740	terpene synthase 03
Vigun05g042900.1	1396	272	2519	9.25652	3.21047	2.48751e-109	2.54845e-107	335.27	331.956	348.523	368.631	342.997	344.952	295.699	349.401	382.509	290.259	250.819	275.323	767.98	556.081	867.89	1377.58	1309.07	1443.05	724.724	906.048	927.14	2523.56	2547.34	2486.13	1.10967	1.96664	1.31567	3.21047	PF07891	PTHR10759 PTHR10759:SF1				GO:0003735 GO:0005622 GO:0005840 GO:0006412	AT5G39785	Protein of unknown function (DUF1666)
Vigun07g116500.1	165	32	298	9.23375	3.20692	7.55849e-42	1.33187e-40	19.4805	38.4081	17.211	17.913	24.1109	25.0717	41.6104	33.9313	26.4451	36.8583	31.4559	28.4204	292.787	312.186	297.962	99.3628	111.486	105.564	184.301	141.393	181.972	328.969	236.213	328.041	3.58774	2.23752	2.3155	3.20692	PF06203	PTHR31717 PTHR31717:SF16				GO:0005515 GO:0005622 GO:0008270	AT2G47890	B-box type zinc finger protein with CCT domain
Vigun10g161900.1	13280	2596	23965	9.23185	3.20662	1.89735e-40	3.19812e-39	606.973	597.155	486.211	771.203	790.992	615.553	2085.83	1594.77	1606.54	2276	2755.7	2755.89	1736.14	949.972	2146.73	11266	9128.7	13511.2	4864.77	7043.65	7941.69	25433	22412	24048.9	1.51556	3.96063	1.90859	3.20662	PF06200 PF09425	PTHR33077			K13464
Vigun11g066200.1	202	40	364	9.22215	3.2051	4.61552e-30	5.3445e-29	26.6576	27.4344	36.5734	60.3386	63.7771	53.6016	44.2664	40.3508	48.1679	44.5371	32.2837	41.7425	80.4461	102.436	110.986	219.579	324.869	252.124	105.589	179.852	163.673	384.528	389.214	319.666	1.69655	2.16422	1.75799	3.2051	PF00954 PF01453 PF07714 PF08276 PF11883	PTHR27002 PTHR27002:SF101	EC:2.7.11.1	KOG1187		GO:0004672 GO:0004674 GO:0004713 GO:0005524 GO:0006468 GO:0048544	AT4G27290	S-locus lectin protein kinase family protein
Vigun07g225600.1	236	46	426	9.21902	3.20461	3.58546e-05	9.9348e-05	48.1887	31.0923	48.7645	91.4507	69.2215	80.4024	78.7941	69.6968	140.726	44.5371	48.0116	46.1832	15428.8	16449.5	10299.7	386.411	342.851	406.884	1607.83	995.409	912.908	328.969	328.819	621.184	8.36369	2.2366	3.60377	3.20461	PF06521	PTHR33649 PTHR33649:SF2					AT5G52390	PAR1 protein
Vigun07g000700.1	2638	518	4758	9.17777	3.19814	9.08149e-11	4.03542e-10	59.4669	85.0465	26.5336	152.732	220.109	103.745	719.771	426.434	468.456	357.064	437.071	761.134	887.714	353.648	1469.81	1900.16	1695.07	2072.34	1209.47	1836.98	1812.6	5210.87	3429.11	5633.93	3.98645	3.57192	1.58944	3.19814		PTHR23042 PTHR23042:SF65				GO:0046983	AT5G43650	basic helix-loop-helix (bHLH) DNA-binding superfamily protein
Vigun05g302100.1	153	30	276	9.15487	3.19454	4.51141e-45	8.83652e-44	140.465	116.139	106.135	106.535	92.5546	81.2669	66.3995	61.4432	60.4459	26.1079	33.1114	31.0848	694.082	815.829	767.903	570.416	435.157	596.489	740.082	604.032	601.828	293.879	253.66	279.184	2.65065	2.51459	3.36945	3.19454	PF01095	PTHR31707	EC:3.1.1.11		K01051	GO:0005618 GO:0030599 GO:0042545
Vigun06g167200.1	650	128	1171	9.14709	3.19331	2.68315e-90	1.73988e-88	247.095	220.389	208.683	74.4805	72.3326	65.7051	122.175	132.057	104.836	119.021	139.896	125.227	653.859	724.369	612.923	599.857	478.313	579.066	639.293	706.966	855.978	1207.68	1147.51	1158.61	1.55815	2.96312	2.61664	3.19331	PF04819	PTHR16007 PTHR16007:SF29					AT1G55230	Family of unknown function (DUF716)
Vigun07g215800.1	1236	244	2228	9.13551	3.19148	2.64514e-48	5.76265e-47	314.765	325.554	309.081	313.949	330.552	285.299	426.728	276.953	314.508	202.72	286.414	242.462	445.26	368.282	613.922	3384.47	2739.21	3339.11	835.112	1148.11	1220.94	2175.58	2425.2	2082.71	0.588367	3.34727	1.65394	3.19148
Vigun10g082600.1	61	12	110	9.11881	3.18884	5.36081e-27	5.40178e-26	9.22763	6.40135	8.6055	22.627	20.9998	24.2072	34.5278	32.0972	17.9449	14.5897	8.27786	13.3221	148.732	137.801	162.979	90.7758	77.9206	97.3651	155.504	157.229	134.191	80.4147	111.396	138.196	4.21323	1.97168	2.40182	3.18884	PF00560 PF08263 PF13855	PTHR27004 PTHR27004:SF37		KOG0472		GO:0005515	AT1G45616	receptor like protein 6
Vigun09g208500.1	177	35	320	9.11502	3.18825	8.75017e-13	4.41902e-12	56.391	73.1583	40.8761	34.8833	13.9999	23.3426	56.6609	41.2678	34.0008	47.6086	37.2504	20.4272	123.475	132.923	123.984	53.9748	61.1377	75.8423	110.388	149.311	170.789	315.81	234.87	409.005	1.15831	1.40265	1.70621	3.18825	PF03330	PTHR22595 PTHR22595:SF56					AT2G18660	plant natriuretic peptide A
Vigun03g018900.1	51	10	92	9.10201	3.18618	9.29413e-24	8.15463e-23	18.4553	16.4606	21.5138	12.2563	13.9999	17.2908	6.19729	13.7559	3.77787	5.37516	10.7612	14.2102	191.761	203.652	183.977	80.9622	83.9145	77.8921	74.8721	47.5081	55.9131	93.5735	110.054	72.5878	3.36001	2.47894	2.9094	3.18618	PF04083	PTHR11005 PTHR11005:SF17	EC:3.1.1.3	KOG2624		GO:0006629
Vigun05g035100.1	5831	1157	10505	9.07954	3.18262	2.52773e-19	1.81552e-18	404.99	533.141	347.806	1082.32	846.992	702.008	1675.04	1194.93	1350.59	943.725	1296.31	1230.96	3872.64	2693.82	4450.44	4133.98	3231.91	4015.54	4230.28	5492.85	6578.43	10135.2	8671.42	12708.5	3.09883	2.11282	1.9495	3.18262	PF00201	PTHR11926 PTHR11926:SF265	EC:2.4.1.323			GO:0008152 GO:0016758
Vigun05g035500.1	260	52	469	9.07332	3.18163	5.69587e-36	8.20557e-35	42.037	38.4081	48.0474	53.7391	39.6663	54.4661	52.2343	48.6043	41.5566	56.0553	54.6339	44.4069	202.986	181.702	171.978	139.844	118.679	157.834	141.105	142.524	92.5107	505.882	393.24	508.115	2.11513	1.49348	1.40137	3.18163	PF00201	PTHR11926 PTHR11926:SF265	EC:2.4.1.85			GO:0008152 GO:0016758
Vigun06g119000.1	3549	706	6393	9.0528	3.17836	1.64106e-117	2.00114e-115	353.726	359.39	290.436	518.535	528.884	417.574	720.656	634.608	666.794	613.536	725.141	779.785	3716.42	3681.6	3777.52	4378.09	3929.6	4963.57	3691.77	4245.19	4103	6939.06	6140.18	6098.77	3.47716	3.17934	2.57393	3.17836		PTHR33699 PTHR33699:SF3					AT5G18310
Vigun07g084100.1	1045	208	1882	9.05037	3.17798	1.99847e-45	3.96799e-44	91.251	181.981	52.3501	327.148	375.663	159.94	320.488	106.379	178.504	152.808	143.207	327.723	2074.76	1412.15	2070.74	1119.98	1196.38	992.099	1832.45	1794	1744.49	1951.88	1856.15	1837.03	4.09338	1.93914	3.14928	3.17798	PF13912	PTHR26374 PTHR26374:SF198				GO:0003676 GO:0008270 GO:0046872	AT2G37430	C2H2 and C2HC zinc fingers superfamily protein
Vigun05g113800.1	304	61	548	9.04827	3.17764	6.48153e-58	1.89221e-56	47.1634	48.4674	25.0994	54.6819	64.5549	54.4661	56.6609	39.4337	38.7232	69.1092	63.7395	48.8476	46.771	42.6817	60.9923	342.249	266.129	358.714	61.4335	92.754	84.3779	536.585	579.794	527.658	0.31745	2.47703	0.823374	3.17764	PF00171 PF00696	PTHR11063 PTHR11063:SF13	EC:1.2.1.41 EC:2.7.2.11		K12657	GO:0003824 GO:0004350 GO:0006561 GO:0008152 GO:0016491 GO:0055114
Vigun06g030900.1	35	7	62	9.04637	3.17734	4.43567e-14	2.40635e-13	5.12646	11.8882	10.0398	4.71395	8.55547	12.9681	5.31196	5.50238	5.66681	6.14304	8.27786	6.21697	44.9002	29.2674	45.9942	39.2544	32.367	35.8714	34.5564	27.1475	40.664	65.7938	48.3162	72.5878	2.15104	2.03454	2.63488	3.17734	PF01554	PTHR11206 PTHR11206:SF85		KOG1347	K03327	GO:0006855 GO:0015238 GO:0015297 GO:0016020 GO:0055085	AT3G59030	MATE efflux family protein
[truncated: 6,409 more rows]

## Sheet: GO_Up
								Up regulation
[truncated: 157 more rows]

## Sheet: GO_Down
								Down regulation
[truncated: 163 more rows]

## Sheet: KEGG
						Up regulation			Down regulation
[truncated: 159 more rows]
