# Supplementary material for: Transcriptome Analysis of Differentially Expressed Genes Associated with Salt Stress in Cowpea (Vigna unguiculata L.) during the Early Vegetative Stage
Source: Int J Mol Sci. 2023 Mar 1;24(5):4762. doi: 10.3390/ijms24054762 (PMC10002509; doi:10.3390/ijms24054762)
Supplement: Supplementary file 1 [file ijms-24-04762-s001.zip › Table S6. Common DEGs for Venn_diagram(Up).xlsx]

## Sheet: AB
	Normalization																								Log2FoldChange				Annotation
Gene id	C191_1	C191_2	C191_3	C328_1	C328_2	C328_3	C393_1	C393_2	C393_3B	C396_1	C396_2	C396_3	S191_1	S191_2	S191_3B	S328_1	S328_2	S328_3	S393_1	S393_2	S393_3	S396_1	S396_2	S396_3	Vu_191	Vu_328	Vu_393	Vu_396	Pfam	Panther	ec	KOG	KO	GO	Best-hit-arabi-name	Best-hit-arabi-defline
Vigun10g042700.1	217.362	206.672	249.56	230.041	255.886	241.207	627.697	600.676	541.18	524.462	601.8	637.683	535.06	370.721	664.916	585.136	634.154	649.784	913.824	956.95	875.294	1213.53	1193.14	1088.82	1.22145	1.36203	0.633982	0.986689	PF00931 PF01582	PTHR11017 PTHR11017:SF163				GO:0005515 GO:0007165 GO:0043531
Vigun08g054500.1	48.1887	42.066	45.1789	42.4256	38.8885	34.5817	39.8397	56.8579	51.9457	48.3765	40.5615	39.0781	98.2191	102.436	90.9885	107.95	97.1011	144.51	111.348	93.8851	77.2617	26.3175	49.6583	30.7102	1.10662	1.59272	0.926371	-0.262953	PF00156	PTHR11776 PTHR11776:SF7	EC:2.4.2.7	KOG1712	K00759	GO:0003999 GO:0005737 GO:0006168 GO:0009116
Vigun09g001100.3	61.5175	45.7239	53.0673	50.9107	69.9993	50.1434	57.5463	82.5357	68.9461	41.4655	29.8003	33.7492	175.859	181.702	143.982	110.403	107.89	134.261	127.667	138	101.66	40.9384	46.9741	61.4205	1.64552	1.0434	0.813366	0.507936	PF00226	PTHR24078				GO:0046872	AT3G14200	Chaperone DnaJ-domain superfamily protein
Vigun01g188200.1	452.154	438.035	507.008	494.022	449.551	494.518	453.288	535.565	445.789	491.443	530.611	562.191	1177.69	1167.04	1159.85	1042.7	1074.11	1112.01	1029.01	849.491	847.845	826.078	816.007	812.425	1.32671	1.16685	0.92628	0.631639		PTHR12145 PTHR12145:SF11				GO:0003677 GO:0003824	AT4G03200	catalytics
Vigun09g236900.1	70.7451	14.6317	35.1391	17.913	24.1109	21.6135	21.2479	14.673	30.223	10.7503	13.2446	15.0983	118.798	134.142	132.983	53.9748	79.1194	70.7178	30.7168	27.1475	42.6973	43.8626	33.5529	22.3347	1.67909	1.67929	0.6044	1.3514	PF02458	PTHR31896	EC:2.3.1.133			GO:0016747	AT5G42830	HXXXD-type acyl-transferase family protein
Vigun02g092100.1	1173.96	1131.21	1015.45	801.372	717.882	689.904	1296.12	1151.83	1237.25	1759.98	1957.71	2167.06	2257.17	2231.64	2524.68	1987.26	1826.94	2100.01	1677.9	1823.41	1826.83	4203.5	3497.56	3819.24	1.07868	1.42069	0.531889	0.969123	PF01073	PTHR10366 PTHR10366:SF428		KOG1502		GO:0003854 GO:0006694 GO:0016616 GO:0055114	AT2G23910	NAD(P)-binding Rossmann-fold superfamily protein
Vigun11g115400.1	6.15175	13.7172	22.2309	10.3707	6.99993	8.64541	7.96794	5.50238	11.3336	10.7503	15.7279	15.9865	80.4461	60.9738	77.9902	51.5214	44.3548	55.3444	53.7543	46.377	31.5146	11.6967	20.1318	39.0858	2.38174	2.53918	2.40802	0.739809	PF00249	PTHR10641 PTHR10641:SF657				GO:0003677
Vigun03g120400.2	12.3035	10.9737	8.6055	9.42791	10.111	8.64541	0.885327	0.917063	4.72234	0.76788	0.827786	0.888138	248.822	130.484	256.968	147.204	147.45	175.257	8.63909	2.26229	5.08301	26.3175	17.4475	8.37552	4.3188	4.05942	1.29267	4.39178	PF07714	PTHR27000 PTHR27000:SF29	EC:2.7.10.1 EC:2.7.11.1	KOG1187		GO:0004672 GO:0004713 GO:0005524 GO:0006468
Vigun10g129200.1	248.121	226.791	205.098	189.501	157.887	172.908	257.63	288.875	309.785	783.238	726.796	613.703	448.066	657.297	405.949	417.078	296.098	479.651	254.373	243.196	186.038	1462.09	1268.3	1488.05	1.15218	1.19698	-0.324932	0.990103	PF03171 PF14226	PTHR10209 PTHR10209:SF151	EC:1.14.11.15	KOG0143		GO:0016491 GO:0055114	AT4G23340	2-oxoglutarate (2OG) and Fe(II)-dependent oxygenase superfamily protein
Vigun02g044800.1	74.8463	76.8162	50.9159	87.6795	78.5548	64.8406	119.519	82.5357	84.0576	36.0904	21.5224	29.3086	149.667	104.875	156.98	150.884	172.624	159.884	156.464	156.098	199.254	26.3175	45.632	57.2327	1.02249	1.06483	0.839042	0.571625	PF00069 PF12819	PTHR27003 PTHR27003:SF7	EC:2.7.11.1	KOG1187		GO:0004672 GO:0004713 GO:0005524 GO:0006468
Vigun04g119600.3	600.821	586.181	588.76	849.454	775.437	753.88	10.6239	22.0095	68.0017	1455.13	1317.01	1433.45	1569.64	912.168	1768.78	2146.73	2129.03	2113.34	61.4335	61.0819	65.0625	2004.52	2697.65	2109.23	1.25922	1.42539	0.898356	0.695643	PF05729 PF13676	PTHR11017 PTHR11017:SF171				GO:0005515 GO:0007165
Vigun06g181600.1	630.554	752.616	675.532	671.267	611.327	725.35	712.688	698.802	800.909	942.189	1113.37	903.236	1369.46	1465.81	1474.81	1418.07	1415.76	1366.19	655.611	716.016	882.41	1959.19	1852.12	2061.77	1.06598	1.06467	0.0268991	0.989108	PF00450	PTHR11802 PTHR11802:SF29		KOG1282	K16296	GO:0004185 GO:0006508	AT2G22920	serine carboxypeptidase-like 12
Vigun08g008200.1	239.918	233.192	250.277	173.473	202.22	213.542	259.401	183.413	236.117	238.811	281.447	301.967	675.373	556.081	656.917	401.131	388.404	395.61	341.724	303.147	229.752	397.687	469.741	526.262	1.3843	1.00815	0.365398	0.761305	PF03641	PTHR31223 PTHR31223:SF19			K06966
Vigun07g020000.5	11.2782	11.8882	7.88838	6.59954	1.55554	2.59362	23.9038	13.7559	10.3891	4.60728	4.13893	5.32883	65.4794	63.4127	86.989	68.6952	59.9389	50.2199	44.1554	53.1639	24.3984	35.0901	10.7369	20.9388	2.79735	4.05655	1.34096	2.24597	PF00005 PF01061	PTHR19241 PTHR19241:SF286				GO:0005524 GO:0016020 GO:0016887	AT5G06530	ABC-2 type transporter family protein
Vigun06g120600.3	1451.81	1455.85	1542.54	1566.92	1435.76	1481.82	1618.38	1718.58	1690.6	1726.2	1798.78	1683.02	3233.75	3353.56	3433.57	3539.03	3520.81	3341.16	3227.18	3181.91	3145.36	2408.05	2521.84	2768.11	1.17107	1.2137	0.926318	0.563756	PF00170 PF07777 PF16596	PTHR22952 PTHR22952:SF144		KOG0837	K09060	GO:0003700 GO:0006355 GO:0043565	AT2G46270	G-box binding factor 3
Vigun11g097900.1	274.778	201.185	197.209	2342.84	2377.64	2691.32	464.797	455.78	654.516	635.037	502.466	591.5	479.871	575.593	579.927	5785.12	4312.01	6204.72	525.065	739.77	682.139	738.353	903.245	992.499	1.28059	1.13714	0.305796	0.607368	PF00891 PF08100	PTHR11746 PTHR11746:SF83		KOG3178		GO:0008168 GO:0008171 GO:0046983
Vigun05g200600.1	26.6576	20.1185	30.1193	16.9702	20.9998	32.8526	14.1652	27.5119	15.1115	17.6612	14.0724	27.5323	43.9647	63.4127	60.9923	63.7884	71.9267	45.0954	36.4762	26.0164	19.3154	49.7109	33.5529	34.898	1.13066	1.3522	0.526639	0.99549	PF00954 PF01453 PF07714 PF08276	PTHR27002 PTHR27002:SF67	EC:2.7.11.1	KOG1187		GO:0004672 GO:0004674 GO:0004713 GO:0005524 GO:0006468 GO:0048544
Vigun03g265700.1	1006.84	1055.31	983.896	1476.41	1382.1	1210.36	1813.15	1738.75	1677.37	1842.91	2169.63	1904.17	2451.74	1970.67	2517.68	4320.44	4663.25	4828.28	2992.01	3525.78	3483.89	3478.3	3949.85	3960.22	1.18802	1.76322	0.935559	0.944695	PF04564	PTHR22849 PTHR22849:SF40	EC:6.3.2.19			GO:0004842 GO:0005488 GO:0005515 GO:0016567	AT4G36550	ARM repeat superfamily protein
Vigun03g024700.1	131.237	107.908	134.82	108.421	126.777	102.88	123.946	110.048	127.503	122.093	124.168	127.004	475.193	407.305	454.943	269.874	234.961	309.519	266.852	222.836	178.922	111.118	165.08	152.155	1.8385	1.2683	0.887182	0.198605	PF00390 PF03949	PTHR23406 PTHR23406:SF26	EC:1.1.1.40		K00029	GO:0004470 GO:0004471 GO:0006108 GO:0051287 GO:0055114	AT5G25880	NADP-malic enzyme 3
Vigun09g270300.1	3709.51	2964.74	2992.56	7768.6	7045.04	5060.16	7673.13	7789.53	6054.04	8824.48	5689.37	7439.04	10339.2	7925.37	9937.75	14507	14345.8	15542.5	9440.61	10024.2	9297.83	12828.3	11868.3	12668	1.5447	1.15954	0.41874	0.767263	PF00278 PF02784	PTHR11482 PTHR11482:SF36	EC:4.1.1.19			GO:0003824 GO:0006527 GO:0008295 GO:0008792	AT4G34710	arginine decarboxylase 2
Vigun08g218700.1	5415.59	5713.66	5057.88	3451.56	3108.75	3496.21	3608.59	3582.05	3731.59	4034.44	5217.54	4242.64	11359.7	12837.4	12566.4	7420.31	8758.28	8118.2	6339.17	6716.75	7116.21	8693.56	9172.03	9059.52	1.18343	1.27264	0.885095	0.996568	PF00248	PTHR11732 PTHR11732:SF220	EC:2.3.1.170	KOG1577	K08243	GO:0016491 GO:0055114	AT1G59950	NAD(P)-linked oxidoreductase superfamily protein
Vigun09g247600.1	363.979	311.837	365.017	360.146	381.107	380.398	417.874	433.771	484.512	266.454	294.692	300.191	695.017	635.347	860.891	841.517	865.518	851.688	948.38	867.589	713.654	298.265	382.503	392.253	1.07402	1.1898	0.920833	0.31703	PF00483	PTHR22572 PTHR22572:SF110	EC:2.7.7.27		K00975	GO:0005978 GO:0008878 GO:0009058 GO:0016779	AT1G27680	ADPGLC-PPase large subunit
Vigun09g138600.1	2576.56	2942.79	1940.54	6436.43	7110.37	5405.98	6902.01	6181.92	6350.6	5360.57	5728.28	5574.84	5697.64	3558.43	7153.1	14948.6	16348.9	14906.1	9126.72	11647.4	12042.7	10885.2	11021.5	10050.6	1.13728	1.2856	0.755812	0.939438	PF02365	PTHR31989 PTHR31989:SF5				GO:0003677 GO:0006355	AT1G33060	NAC 014
Vigun04g019400.1	59.4669	28.3488	39.4419	20.7414	20.9998	12.1036	0.885327	1.83413	5.66681	1.53576	1.65557	1.77628	2436.77	2273.1	3192.6	274.781	290.104	250.075	2.8797	1.13115	2.0332	14.6209	10.7369	25.1266	5.95648	3.91985	-0.472513	3.34521	PF00067	PTHR24298 PTHR24298:SF105	EC:1.14.13.120			GO:0004497 GO:0005506 GO:0016705 GO:0020037 GO:0055114
Vigun11g097300.1	229.665	203.014	171.393	2564.39	2435.98	2757.02	474.535	466.785	663.016	718.736	566.206	641.236	403.166	447.548	516.935	5538.55	4196.92	5950.54	409.877	568.967	574.38	606.765	716.69	720.295	1.1789	1.01584	-0.046712	0.0854785	PF00891 PF08100	PTHR11746 PTHR11746:SF83		KOG3178		GO:0008168 GO:0008171 GO:0046983
Vigun02g183800.1	220.438	227.705	221.592	231.927	246.553	249.852	237.268	218.261	255.951	271.062	282.275	277.099	458.356	458.523	506.936	716.393	746.839	775.846	462.671	497.704	385.292	413.77	579.794	541.617	1.0881	1.62024	0.919428	0.886469	PF00067	PTHR24291 PTHR24291:SF46		KOG0157		GO:0004497 GO:0005506 GO:0016705 GO:0020037 GO:0055114	AT4G15110	cytochrome P450, family 97, subfamily B, polypeptide 3
Vigun03g309500.1	35.8852	23.7764	38.7248	68.8237	63.7771	70.8924	65.5142	52.2726	84.0576	52.9837	38.9059	57.729	238.532	252.431	249.968	131.257	147.45	149.635	168.942	142.524	82.3447	115.505	87.2376	90.7348	2.91281	1.07378	0.964261	0.971958	PF00249	PTHR10641 PTHR10641:SF674		KOG0048	K09422	GO:0003677	AT4G22680	myb domain protein 85
Vigun09g222700.3	51.2646	43.895	63.107	67.8809	27.9997	20.749	47.8077	50.4385	34.0008	16.1255	26.4892	24.8679	103.832	82.9243	130.983	127.577	119.878	84.0415	44.1554	61.0819	63.0293	24.8555	49.6583	55.8368	1.00549	1.50706	0.347513	0.949811	PF03106	PTHR31221 PTHR31221:SF28				GO:0003700 GO:0006355 GO:0043565	AT5G26170	WRKY DNA-binding protein 50
Vigun01g124200.1	20.5058	44.8094	10.0398	130.105	171.109	75.2151	429.384	229.266	319.23	355.529	503.294	492.028	370.426	282.918	334.958	803.489	608.979	727.676	274.531	315.59	357.844	767.595	697.901	670.042	3.71318	2.50726	-0.0448237	0.66073	PF03760	PTHR33493 PTHR33493:SF2				GO:0009790	AT5G06760	Late Embryogenesis Abundant 4-5
Vigun11g098000.1	280.93	210.33	200.795	2719.01	2502.86	2832.24	489.586	490.629	697.962	696.467	553.789	642.124	473.323	587.787	579.927	6219.37	4623.69	6585.98	529.864	749.95	700.438	738.353	901.902	1002.27	1.24565	1.1137	0.23879	0.481716	PF00891 PF08100	PTHR11746 PTHR11746:SF83		KOG3178		GO:0008168 GO:0008171 GO:0046983
Vigun03g384500.1	172.249	205.758	180.716	183.844	213.887	241.207	367.411	375.079	402.343	218.846	165.557	176.739	503.256	423.158	426.946	453.879	573.016	562.668	527.944	505.622	465.603	349.438	319.424	287.559	1.27634	1.31488	0.389027	0.769279	PF01040	PTHR11048 PTHR11048:SF26	EC:2.5.1.115		K09833	GO:0004659 GO:0016021	AT2G18950	homogentisate phytyltransferase 1
Vigun09g189101.1	20.5058	25.6054	23.6651	30.1693	21.7776	20.749	30.1011	17.4242	26.4451	26.1079	18.2113	27.5323	54.2544	45.1206	51.9934	63.7884	58.7401	72.7676	34.5564	27.1475	41.6807	33.628	26.8423	26.5225	1.11725	1.42572	0.483	0.275877		PTHR33109 PTHR33109:SF7
Vigun06g104600.1	130.212	121.626	102.549	91.4507	92.5546	72.6215	81.4501	93.5404	132.225	88.3062	92.712	70.1629	233.855	224.384	312.96	246.567	198.997	251.099	215.017	194.557	182.988	89.1872	120.791	167.51	1.12178	1.44079	0.947714	0.587703	PF00657	PTHR22835 PTHR22835:SF208	EC:3.2.1.51			GO:0016788	AT1G54790	GDSL-like Lipase/Acylhydrolase superfamily protein
Vigun01g161000.1	495.216	511.194	502.705	823.056	754.437	676.936	820.698	763.914	765.963	668.824	745.007	662.551	1024.29	947.533	1092.86	1930.83	2025.94	1760.77	1111.56	1427.51	1374.44	1102.41	1187.77	1246.56	1.02203	1.34263	0.735451	0.768349	PF07714	PTHR27001 PTHR27001:SF145	EC:2.7.11.1	KOG1187		GO:0004672 GO:0004713 GO:0005524 GO:0006468	AT3G09830	Protein kinase superfamily protein
Vigun08g073000.1	24.607	17.3751	22.948	20.7414	30.333	28.5299	1.77065	0.917063	0.944468	0.76788	0.827786	0.888138	79.5107	65.8517	80.9898	71.1486	45.5536	63.5435	3.8396	2.26229	2.0332	1.46209	1.34212	1.39592	1.80161	1.17905	1.16332	0.75788	PF07714 PF13947	PTHR27009 PTHR27009:SF19	EC:3.1.4.46	KOG1187		GO:0004672 GO:0004713 GO:0005524 GO:0006468 GO:0030247
Vigun02g044601.1	125.086	135.343	96.8119	147.075	164.887	122.765	214.249	150.398	153.004	102.128	106.784	119.899	278.755	169.507	266.966	338.569	327.267	339.24	227.496	262.426	297.864	122.815	151.659	139.592	1.00151	1.20912	0.605823	0.332603	PF00069 PF11721	PTHR27003 PTHR27003:SF7	EC:2.7.11.1	KOG1187		GO:0004672 GO:0004713 GO:0005524 GO:0006468
Vigun07g224100.1	118.934	64.0135	78.8838	47.1395	48.9995	54.4661	84.1061	62.3603	86.891	82.1632	121.685	95.0308	201.115	263.407	225.971	109.176	103.095	100.44	87.3508	102.934	106.743	84.801	159.712	106.09	1.39899	1.05406	0.348059	0.230278		PTHR33829 PTHR33829:SF1					AT5G52420
Vigun06g219200.1	414.218	391.397	418.084	352.604	315.775	350.139	354.131	385.167	376.843	362.44	422.171	345.486	1044.86	1010.95	1061.87	721.3	617.371	771.746	863.909	737.507	623.177	542.434	530.136	684.001	1.34922	1.05106	0.995023	0.636316	PF00484	PTHR11002 PTHR11002:SF12	EC:4.2.1.1	KOG1578	K01673	GO:0004089 GO:0008270	AT4G33580	beta carbonic anhydrase 5
Vigun05g134700.1	50.2393	44.8094	30.8364	39.5972	20.222	33.7171	66.3995	48.6043	57.6125	43.7692	68.7062	45.295	77.6399	80.4854	108.986	92.0025	74.3243	71.7427	69.1127	68.9999	63.0293	59.9455	97.9745	61.4205	1.08533	1.34778	0.220644	0.475345	PF00201	PTHR11926 PTHR11926:SF197		KOG1192		GO:0008152 GO:0016758
Vigun10g052500.1	18.4553	16.4606	24.3823	16.0274	4.66662	11.239	6.19729	15.5901	3.77787	8.44668	11.589	9.76952	130.023	137.801	185.977	89.5491	77.9206	97.3651	33.5965	33.9344	34.5644	48.2488	18.7896	41.8776	2.936	3.05197	1.99766	1.86958		PTHR14155 PTHR14155:SF78
Vigun01g121300.1	131.237	160.034	116.891	125.391	145.443	127.952	11.5093	6.41944	34.0008	3.8394	12.4168	6.21697	502.321	540.228	440.944	302.995	252.942	341.29	9.59899	9.04917	5.08301	30.7038	22.816	46.0654	1.86178	1.16986	-1.12977	2.14773	PF00067	PTHR24298 PTHR24298:SF129	EC:1.14.13.28			GO:0004497 GO:0005506 GO:0016705 GO:0020037 GO:0055114
Vigun02g098600.1	115.858	134.428	126.931	130.105	101.11	141.785	167.327	135.725	130.337	149.737	140.724	131.444	349.847	301.211	262.967	235.527	251.743	317.718	250.534	309.934	248.051	271.948	285.871	266.621	1.27684	1.10979	0.899619	0.966496	PF04172	PTHR30249 PTHR30249:SF0
Vigun06g003400.1	104.58	109.737	90.3578	180.073	159.443	136.598	0.885327	0.917063	12.2781	0.76788	0.827786	0.888138	651.988	682.906	713.91	781.408	661.726	799.419	0.959899	1.13115	1.0166	1.46209	1.34212	1.39592	2.74944	2.23576	-2.1798	0.75788	PF12734	PTHR31568 PTHR31568:SF16				GO:0005198 GO:0019028	AT1G05340	(1 of 5) PTHR31568:SF17 - EXPRESSED PROTEIN
Vigun03g160100.1	172.249	165.521	146.294	265.867	261.331	216.135	528.54	465.868	452.4	425.406	500.811	491.14	366.685	349.99	450.943	579.003	514.276	523.722	334.045	470.557	622.16	611.152	585.163	670.042	1.2703	1.12124	-0.0201296	0.397022	PF00069 PF13947 PF14380	PTHR27005 PTHR27005:SF28	EC:2.7.11.1	KOG1187		GO:0004672 GO:0004713 GO:0005524 GO:0006468 GO:0030247	AT1G18390	Protein kinase superfamily protein
Vigun11g020800.1	407.041	384.081	386.531	499.679	531.217	472.904	659.569	536.482	618.626	766.345	962.715	824.192	959.741	936.557	1150.85	1327.29	1270.71	1375.41	602.817	775.966	745.169	1796.9	1418.62	1772.82	1.37155	1.40176	0.227038	0.966224	PF01657 PF07714 PF11883	PTHR27002 PTHR27002:SF95	EC:2.7.11.1	KOG1187		GO:0004672 GO:0004674 GO:0004713 GO:0005524 GO:0006468
Vigun07g285400.1	91.251	70.4148	43.0275	98.993	63.7771	102.016	136.34	156.818	116.17	296.402	302.142	273.546	446.195	441.45	428.946	224.486	151.046	223.427	221.737	259.032	247.034	546.82	457.662	534.637	2.68527	1.17763	0.830292	0.819556	PF13912	PTHR26374 PTHR26374:SF207				GO:0003676 GO:0046872
Vigun06g040300.1	16.4047	13.7172	10.7569	16.0274	19.4443	22.4781	7.08262	11.0048	7.55574	5.37516	3.31114	2.66441	64.544	53.6569	60.9923	89.5491	56.3426	89.1659	17.2782	23.7541	8.13281	11.6967	9.39482	19.5429	2.13209	2.02014	0.939062	1.83992	PF00069 PF00314 PF01453	PTHR27002 PTHR27002:SF64	EC:2.7.11.1	KOG1187		GO:0004672 GO:0004713 GO:0005524 GO:0006468	AT5G60900	receptor-like protein kinase 1
Vigun07g205200.1	2013.67	1962.47	2011.54	2410.72	2473.31	2497.66	3501.47	4508.28	3938.43	3017.77	2729.21	2443.27	7057.75	7983.91	7380.07	5477.22	5160.74	5366.35	8037.23	8289.04	7563.51	4551.47	4551.12	4166.82	1.90483	1.11644	0.999603	0.696125
Vigun11g097700.1	276.829	204.843	202.229	2366.4	2435.2	2750.97	474.535	465.868	675.294	649.627	515.711	604.822	483.612	575.593	583.926	5873.44	4386.33	6302.08	528.904	752.212	686.206	748.588	913.981	1000.87	1.26459	1.13282	0.284076	0.589414	PF00891 PF08100	PTHR11746 PTHR11746:SF83		KOG3178		GO:0008168 GO:0008171 GO:0046983
Vigun03g360800.4	28.7082	41.1515	21.5138	31.1121	31.1108	36.3107	44.2664	37.5996	30.223	49.1443	51.3227	50.6239	80.4461	64.6322	76.9903	74.8287	70.7279	88.141	51.8345	45.2458	49.8135	80.4147	79.1849	107.486	1.28116	1.24596	0.39013	0.821884	PF03016	PTHR11062 PTHR11062:SF61	EC:2.4.2.41	KOG1021	K18789		AT5G33290	xylogalacturonan deficient 1
Vigun01g202200.1	509.57	502.049	389.399	358.26	345.33	376.94	337.31	288.875	420.288	296.402	340.22	333.94	1947.54	1976.77	2056.74	926.159	807.977	752.273	652.731	605.163	469.67	209.078	252.318	323.853	2.09392	1.20232	0.723205	-0.305669	PF02458	PTHR31147 PTHR31147:SF1				GO:0016747	AT3G62160	HXXXD-type acyl-transferase family protein
Vigun06g049900.1	188.654	182.896	178.564	150.847	146.999	128.817	179.721	189.832	220.061	231.132	270.686	220.258	522.9	718.271	803.898	256.38	326.068	273.647	228.456	237.541	236.868	57.0213	49.6583	54.4409	1.89435	1.00468	0.253475	-2.16401	PF00201	PTHR11926 PTHR11926:SF223	EC:2.4.1.126		K12356	GO:0008152 GO:0016758	AT5G26310	UDP-Glycosyltransferase superfamily protein
Vigun10g055401.1	28.7082	21.9475	25.8165	31.1121	24.8886	40.6334	1.77065	1.83413	2.8334	0.76788	2.48336	0.888138	58.9315	69.5101	51.9934	94.456	83.9145	129.137	1.9198	5.65573	2.0332	1.46209	1.34212	4.18776	1.23847	1.67002	0.577692	0.756284	PF08263 PF13855	PTHR27004 PTHR27004:SF37		KOG0472		GO:0005515	AT1G45616	receptor like protein 6
Vigun01g088500.1	3453.18	4688.53	2991.85	5539.84	7679.7	6241.12	10983.4	9450.34	11656.6	14321.7	14420.9	12830	9607.7	7270.51	11587.5	17869.3	22450.7	20463.1	17145.7	18993.1	20222.2	25374.5	30164.1	23022.9	1.35431	1.64311	0.812559	0.918188
Vigun04g150800.1	349.624	358.476	263.902	495.908	444.107	401.147	894.18	774.918	826.409	1007.46	1063.71	921.887	1041.12	1084.11	1187.85	1289.26	1045.33	1459.45	1571.35	1516.87	1402.91	1251.55	1168.98	1284.25	1.76914	1.50025	0.847745	0.307769	PF00168	PTHR32246 PTHR32246:SF17				GO:0005515	AT5G23950	Calcium-dependent lipid-binding (CaLB domain) family protein
Vigun07g088000.1	46.1381	44.8094	34.422	48.0823	44.3329	49.2789	73.4822	57.775	72.724	30.7152	43.0449	37.3018	106.638	123.167	96.9878	71.1486	98.2998	117.863	93.1102	88.2294	75.2285	80.4147	73.8164	62.8164	1.38219	1.01984	0.330906	0.966647	PF11998	PTHR35498					AT4G28740	(1 of 2) PF11998 - Protein of unknown function (DUF3493) (DUF3493)
Vigun03g006800.1	572.113	547.773	389.399	561.903	452.662	322.474	721.542	383.332	543.069	342.475	461.905	413.872	1523.8	1473.13	1582.8	1178.86	988.992	1101.76	557.701	551.999	527.616	299.728	738.164	658.874	1.6014	1.29008	-0.00933293	0.477975	PF03171 PF14226	PTHR10209 PTHR10209:SF193	EC:1.14.17.4	KOG0143	K05933	GO:0016491 GO:0055114	AT1G05010	ethylene-forming enzyme
Vigun08g101700.1	16.4047	8.23031	11.474	6.59954	16.3332	8.64541	0.885327	6.41944	1.88894	0.76788	2.48336	2.66441	138.442	176.824	163.979	123.897	104.294	119.913	17.2782	33.9344	16.2656	14.6209	20.1318	34.898	3.73034	3.46252	2.8757	3.55753	PF00069	PTHR27009 PTHR27009:SF19	EC:3.1.4.46	KOG1187		GO:0004672 GO:0004713 GO:0005524 GO:0006468
Vigun07g005000.1	16.4047	16.4606	10.7569	1.88558	10.111	10.3745	18.5919	19.2583	6.61127	8.44668	9.10565	4.44069	96.3483	84.1438	63.9919	56.4282	73.1255	78.917	47.995	55.4262	28.4648	23.3934	14.7633	33.5021	2.48661	3.22014	1.56866	1.7041	PF00045
Vigun03g106100.1	77.9222	71.3293	98.2462	82.9656	94.1102	89.0478	102.698	100.877	136.003	71.4129	77.8119	72.8273	230.113	204.872	232.971	228.166	177.419	254.174	175.662	167.41	168.756	102.346	116.764	121.445	1.43234	1.30984	0.591912	0.61699	PF11721 PF13855	PTHR27003 PTHR27003:SF93	EC:2.7.10.1 EC:2.7.11.1			GO:0005515	AT1G28340	receptor like protein 4
Vigun02g161400.1	199.932	223.133	197.209	174.416	199.109	199.709	226.644	201.754	223.839	181.22	239.23	203.384	626.732	724.369	576.927	527.481	549.041	504.249	462.671	380.065	437.139	400.611	421.425	399.233	1.63615	1.46343	0.972536	0.969148	PF00635	PTHR10809 PTHR10809:SF42		KOG0439		GO:0005789	AT5G47180	Plant VAMP (vesicle-associated membrane protein) family protein
Vigun11g115500.1	20.5058	19.204	13.6254	31.1121	6.22216	18.1554	24.7892	22.9266	20.7783	9.21456	11.589	9.76952	102.896	76.827	119.985	55.2015	51.5475	73.7925	31.6767	46.377	42.6973	46.7867	25.5002	40.4817	2.4904	1.70204	0.817984	1.88303	PF00463	PTHR21631 PTHR21631:SF13	EC:4.1.3.1	KOG1260	K01637	GO:0003824 GO:0004451 GO:0019752	AT3G21720	isocitrate lyase
Vigun08g179800.3	64.5934	76.8162	48.0474	82.9656	72.3326	65.7051	87.6474	61.4432	71.7795	73.7165	82.7786	74.6036	120.669	115.85	145.982	182.778	196.6	147.585	121.907	136.869	160.623	128.664	110.054	161.927	1.01359	1.25363	0.925124	0.793811	PF00069	PTHR27001 PTHR27001:SF99	EC:2.7.11.1	KOG1187	K04733	GO:0004672 GO:0004713 GO:0005524 GO:0006468
Vigun04g177200.1	54.3405	57.6121	42.3104	197.986	216.22	163.398	3.54131	5.50238	10.3891	350.153	377.47	468.049	259.111	120.728	288.964	880.771	1027.35	924.456	7.67919	6.78688	6.09961	741.277	880.429	730.066	2.11619	2.29396	0.0817423	0.975926	PF00931	PTHR11017 PTHR11017:SF171				GO:0043531
Vigun11g027300.1	148.667	162.777	179.281	77.3088	103.443	102.88	115.978	117.384	118.058	122.861	148.174	111.905	457.42	465.84	481.939	252.7	227.768	256.224	231.336	217.18	228.735	90.6493	131.527	110.278	1.51779	1.37704	0.946493	-0.203962	PF00847	PTHR32467 PTHR32467:SF21				GO:0003677 GO:0003700 GO:0006355 GO:0007275	AT3G54320	Integrase-type DNA-binding superfamily protein

## Sheet: GO_AB
								AB (S191 vs C191, S328 vs C328)
GO Type	Level	GO ID	GO Name	p-value	corr. pvalue	Pop total	Pop hits	Total	Gene count	Genes
Molecular Function	3	GO:0016740	transferase activity	3.9934e-06	0.00038736	20252	3219	55	23	Vigun01g202200.1, Vigun11g097700.1, Vigun08g073000.1, Vigun11g097300.1, Vigun09g247600.1, Vigun03g120400.2, Vigun11g098000.1, Vigun01g161000.1, Vigun06g049900.1, Vigun08g179800.3, Vigun05g200600.1, Vigun11g020800.1, Vigun03g384500.1, Vigun08g101700.1, Vigun08g054500.1, Vigun09g236900.1, Vigun03g265700.1, Vigun11g097900.1, Vigun03g160100.1, Vigun06g040300.1, Vigun02g044800.1, Vigun05g134700.1, Vig…
Molecular Function	6	GO:0008171	O-methyltransferase activity	2.91435e-05	0.00141346	20252	65	55	4	Vigun11g097700.1, Vigun11g097900.1, Vigun11g097300.1, Vigun11g098000.1
Molecular Function	2	GO:0003824	catalytic activity	7.26388e-05	0.00234865	20252	8669	55	38	Vigun11g097700.1, Vigun08g073000.1, Vigun02g092100.1, Vigun11g097300.1, Vigun10g129200.1, Vigun11g098000.1, Vigun01g161000.1, Vigun06g219200.1, Vigun06g049900.1, Vigun08g179800.3, Vigun08g218700.1, Vigun08g101700.1, Vigun11g097900.1, Vigun03g265700.1, Vigun03g024700.1, Vigun03g160100.1, Vigun06g040300.1, Vigun02g183800.1, Vigun02g044800.1, Vigun05g134700.1, Vigun04g019400.1, Vigun01g202200.1, Vig…
Molecular Function	5	GO:0004713	protein tyrosine kinase activity	0.000613804	0.0148847	20252	1294	55	11	Vigun08g179800.3, Vigun05g200600.1, Vigun11g020800.1, Vigun08g101700.1, Vigun08g073000.1, Vigun03g160100.1, Vigun06g040300.1, Vigun03g120400.2, Vigun02g044800.1, Vigun01g161000.1, Vigun02g044601.1
Molecular Function	4	GO:0004672	protein kinase activity	0.00109592	0.0212608	20252	1388	55	11	Vigun08g179800.3, Vigun05g200600.1, Vigun11g020800.1, Vigun08g101700.1, Vigun08g073000.1, Vigun03g160100.1, Vigun06g040300.1, Vigun03g120400.2, Vigun02g044800.1, Vigun01g161000.1, Vigun02g044601.1
Molecular Function	5	GO:0016773	phosphotransferase activity, alcohol group as acceptor	0.00237939	0.0328917	20252	1529	55	11	Vigun08g179800.3, Vigun05g200600.1, Vigun11g020800.1, Vigun08g101700.1, Vigun08g073000.1, Vigun03g160100.1, Vigun06g040300.1, Vigun03g120400.2, Vigun02g044800.1, Vigun01g161000.1, Vigun02g044601.1
Molecular Function	6	GO:0008792	arginine decarboxylase activity	0.00271578	0.0328917	20252	1	55	1	Vigun09g270300.1
Molecular Function	5	GO:0016301	kinase activity	0.00285422	0.0328917	20252	1565	55	11	Vigun08g179800.3, Vigun05g200600.1, Vigun11g020800.1, Vigun08g101700.1, Vigun08g073000.1, Vigun03g160100.1, Vigun06g040300.1, Vigun03g120400.2, Vigun02g044800.1, Vigun01g161000.1, Vigun02g044601.1
Molecular Function	4	GO:0016772	transferase activity, transferring phosphorus-containing groups	0.0030518	0.0328917	20252	1820	55	12	Vigun08g073000.1, Vigun09g247600.1, Vigun03g120400.2, Vigun01g161000.1, Vigun08g179800.3, Vigun05g200600.1, Vigun11g020800.1, Vigun08g101700.1, Vigun03g160100.1, Vigun06g040300.1, Vigun02g044800.1, Vigun02g044601.1

## Sheet: KEGG_AB
						AB (S191 vs C191, S328 vs C328)
Major Classification	Sub Classification	Pathway ID	Pathway Name	Num. of Ref. gene	Ref. gene List	Num. of up DEGs	up DEGs list	up pvalue
Environmental Information Processing	Membrane transport	vun02010	ABC transporters	96	Vigun04g140200.1, Vigun05g291780.1, Vigun01g191200.1, Vigun07g020000.5, Vigun04g138700.1, Vigun07g118400.1, Vigun04g162200.1, Vigun06g181700.1, Vigun02g026100.1, Vigun11g066600.1, Vigun01g202300.1, Vigun08g137800.1, Vigun03g406500.1, Vigun06g017200.1, Vigun01g182800.1, VigunL056050.1, Vigun10g174800.1, Vigun07g221200.1, Vigun03g406300.1, Vigun06g167800.1, Vigun06g168200.1, Vigun08g208300.1, Vigun…	1	Vigun07g020000.5	0.253012
Environmental Information Processing	Membrane transport			96		1
Metabolism	Amino acid metabolism	vun00270	Cysteine and methionine metabolism	129	Vigun03g429300.2, Vigun02g028700.1, Vigun05g039900.1, Vigun07g152900.1, Vigun03g251600.5, Vigun11g058100.1, Vigun03g120800.1, Vigun05g213300.1, Vigun01g108500.1, Vigun03g000700.2, Vigun03g180600.1, Vigun03g251500.1, Vigun09g168200.1, Vigun02g194500.1, Vigun09g039400.1, Vigun06g061100.1, Vigun03g168300.1, Vigun09g227900.1, Vigun02g116100.1, Vigun03g121000.1, Vigun01g252100.1, Vigun03g226500.1, Vig…	1	Vigun03g006800.1	0.324987
Metabolism	Amino acid metabolism	vun00330	Arginine and proline metabolism	67	Vigun04g072800.1, Vigun03g429300.2, Vigun09g084700.2, Vigun11g214600.3, Vigun05g235400.4, Vigun02g028700.1, Vigun03g333700.1, Vigun05g023800.1, VigunL051800.1, Vigun10g096800.1, Vigun03g003800.4, Vigun02g076300.1, Vigun08g189000.1, Vigun07g296200.1, Vigun07g147800.1, Vigun03g345300.1, Vigun03g237600.1, Vigun02g149400.1, Vigun06g223200.1, Vigun11g086400.1, Vigun03g033900.1, Vigun03g130200.1, Vigun…	1	Vigun09g270300.1	0.183814
Metabolism	Amino acid metabolism	vun00380	Tryptophan metabolism	93	Vigun06g142200.1, Vigun08g131500.1, Vigun11g096500.1, Vigun08g220000.1, Vigun09g004400.1, Vigun02g080300.1, Vigun03g020800.1, Vigun07g147800.1, Vigun04g074800.1, Vigun02g110300.1, Vigun11g098200.1, Vigun08g086400.1, Vigun09g038900.1, Vigun03g413200.1, Vigun09g007400.1, Vigun08g058500.1, Vigun08g200600.1, Vigun09g196700.1, Vigun06g196600.1, Vigun04g126000.1, Vigun04g075000.1, VigunL051800.1, Vigun…	4	Vigun11g097900.1, Vigun11g097300.1, Vigun11g098000.1, Vigun11g097700.1	0.000144692
Metabolism	Amino acid metabolism			289		6
Metabolism	Biosynthesis of other secondary metabolites	vun00940	Phenylpropanoid biosynthesis	276	Vigun06g084300.1, Vigun07g200700.2, Vigun02g119300.1, Vigun08g003700.1, Vigun02g098500.1, Vigun07g129000.1, Vigun07g288700.1, Vigun03g143300.1, Vigun01g102500.1, Vigun02g050900.1, Vigun05g300700.1, Vigun03g142050.1, Vigun09g004400.1, Vigun06g136150.1, Vigun06g226200.1, Vigun01g192000.1, Vigun04g016600.1, Vigun06g034600.1, Vigun06g084500.1, Vigun07g214000.1, Vigun10g095700.1, Vigun03g141600.1, Vig…	2	Vigun04g019400.1, Vigun06g049900.1	0.200839
Metabolism	Biosynthesis of other secondary metabolites	vun00941	Flavonoid biosynthesis	96	Vigun05g017100.1, Vigun03g309300.1, Vigun01g080800.1, Vigun02g188900.1, Vigun01g102500.1, Vigun05g300700.1, Vigun01g005700.1, Vigun02g189000.1, Vigun10g054200.1, Vigun03g029000.1, Vigun07g271600.1, Vigun03g168200.1, Vigun10g046800.1, Vigun03g118800.1, Vigun05g210600.1, Vigun09g055800.1, Vigun09g069800.1, Vigun06g034000.1, Vigun03g279000.1, Vigun10g115000.1, Vigun02g188700.1, Vigun02g145000.1, Vig…	1	Vigun08g218700.1	0.253012
Metabolism	Biosynthesis of other secondary metabolites			372		3
Metabolism	Carbohydrate metabolism	vun00500	Starch and sucrose metabolism	244	Vigun01g215200.1, Vigun07g144400.1, Vigun05g099500.1, Vigun04g029900.1, Vigun01g204200.1, Vigun05g136900.1, Vigun03g305700.1, Vigun03g015200.1, Vigun08g098800.1, Vigun07g019800.1, Vigun07g102700.1, Vigun03g435800.1, Vigun07g163500.1, Vigun04g110400.1, Vigun05g099300.1, Vigun06g162000.1, Vigun11g220500.2, Vigun05g041400.2, Vigun03g401300.1, Vigun09g154900.1, Vigun11g163900.1, Vigun05g265900.2, Vig…	1	Vigun09g247600.1	0.527814
Metabolism	Carbohydrate metabolism	vun00520	Amino sugar and nucleotide sugar metabolism	185	Vigun09g058300.1, Vigun07g119700.1, Vigun11g076400.1, Vigun05g229100.2, Vigun09g278600.1, Vigun01g204200.1, Vigun11g046200.1, Vigun07g083500.1, Vigun01g047800.1, Vigun05g241400.1, Vigun03g015200.1, Vigun08g013500.1, Vigun10g178900.1, Vigun05g036100.1, Vigun11g046300.1, Vigun11g176800.1, Vigun04g199000.1, Vigun02g050700.1, Vigun07g231700.1, Vigun05g030200.1, Vigun04g006800.1, Vigun08g192700.1, Vig…	1	Vigun09g247600.1	0.432322
Metabolism	Carbohydrate metabolism	vun00620	Pyruvate metabolism	132	Vigun09g155800.1, Vigun04g203200.1, Vigun04g012400.1, Vigun05g000600.1, Vigun03g225900.2, Vigun02g041050.1, Vigun09g123700.1, VigunL069400.2, Vigun10g019300.1, Vigun02g156900.1, Vigun06g094800.1, Vigun02g069900.1, Vigun07g271300.1, Vigun02g167300.1, Vigun08g138800.1, Vigun07g122100.1, VigunL043900.1, Vigun09g038900.1, Vigun10g151900.1, Vigun07g293100.1, Vigun07g065500.1, Vigun05g281100.1, Vigun04…	1	Vigun03g024700.1	0.331194
Metabolism	Carbohydrate metabolism	vun00630	Glyoxylate and dicarboxylate metabolism	91	Vigun05g274300.1, VigunL003432.1, Vigun08g220000.1, Vigun04g154000.1, VigunL030200.1, Vigun02g080900.1, Vigun06g160500.1, Vigun07g066225.1, Vigun10g116600.2, Vigun03g164200.1, Vigun08g138800.1, Vigun06g148600.1, Vigun09g007400.1, Vigun08g195600.1, Vigun06g042700.1, Vigun01g252700.2, Vigun01g107300.1, Vigun09g225500.1, Vigun06g046900.2, Vigun04g097000.1, VigunL007000.1, Vigun07g055900.1, VigunL007…	1	Vigun11g115500.1	0.241492
Metabolism	Carbohydrate metabolism			652		4
Metabolism	Energy metabolism	vun00710	Carbon fixation in photosynthetic organisms	85	Vigun02g098200.1, VigunL041700.1, Vigun07g261100.1, Vigun11g181300.1, Vigun04g091766.1, Vigun09g100000.1, VigunL007000.1, Vigun03g102800.1, VigunL003432.1, Vigun03g225900.2, VigunL033500.1, Vigun10g096800.1, Vigun03g121600.1, Vigun11g086400.1, Vigun02g089700.1, Vigun05g109600.1, Vigun02g026200.1, Vigun10g019300.1, Vigun06g111500.1, Vigun11g056400.1, Vigun04g008300.1, Vigun01g224100.1, VigunL03020…	1	Vigun03g024700.1	0.227446
Metabolism	Energy metabolism	vun00910	Nitrogen metabolism	36	Vigun02g077100.3, Vigun09g085800.1, Vigun01g112000.1, Vigun06g219200.1, Vigun01g163800.1, Vigun07g006700.1, Vigun04g034200.1, Vigun03g233900.1, Vigun06g169000.1, Vigun09g170600.1, Vigun05g245900.1, Vigun07g077900.1, Vigun08g143500.1, Vigun11g137500.1, Vigun05g246800.1, Vigun08g143600.1, Vigun11g139800.1, Vigun04g188900.1, Vigun03g285700.1, Vigun05g246600.1, Vigun03g297800.1, Vigun08g093300.1, Vig…	1	Vigun06g219200.1	0.103149
Metabolism	Energy metabolism			121		2
Metabolism	Global and overview maps	vun01100	Metabolic pathways	3137	Vigun09g065800.1, VigunL029300.1, Vigun07g200700.2, Vigun03g309300.1, Vigun03g251600.5, Vigun10g073700.1, Vigun05g111900.1, Vigun01g055700.1, Vigun11g172600.3, VigunL059000.1, Vigun02g050900.1, Vigun09g004400.1, Vigun02g080300.1, Vigun04g092200.1, Vigun02g060400.1, Vigun05g265900.2, Vigun08g190300.1, Vigun03g115100.1, Vigun01g025200.1, Vigun08g222300.2, Vigun01g204100.1, Vigun02g119300.1, Vigun03…	15	Vigun08g054500.1, Vigun11g097900.1, Vigun03g024700.1, Vigun09g270300.1, Vigun08g218700.1, Vigun09g247600.1, Vigun04g019400.1, Vigun11g097300.1, Vigun02g183800.1, Vigun11g098000.1, Vigun03g384500.1, Vigun06g219200.1, Vigun11g097700.1, Vigun03g006800.1, Vigun11g115500.1	0.00890683
					Vigun11g039400.1, Vigun01g050200.1, Vigun03g203800.1, Vigun08g013900.1, Vigun09g195600.1, VigunL000633.1, Vigun01g249800.1, Vigun05g099500.1, Vigun10g108200.1, Vigun09g091200.1, Vigun03g378500.1, Vigun07g077300.1, Vigun09g217000.1, Vigun07g291200.1, Vigun03g118001.1, Vigun03g448500.4, Vigun09g160600.1, Vigun07g198800.1, Vigun04g173200.2, Vigun10g013600.1, Vigun11g024700.1, Vigun03g397200.1, Vigun…
Metabolism	Global and overview maps	vun01110	Biosynthesis of secondary metabolites	1896	Vigun07g200700.2, Vigun03g309300.1, Vigun03g251600.5, Vigun01g055700.1, Vigun11g172600.3, Vigun02g050900.1, Vigun09g004400.1, Vigun02g060400.1, Vigun05g265900.2, Vigun01g025200.1, Vigun01g036900.1, Vigun03g190000.1, Vigun07g271300.1, Vigun03g379700.1, Vigun09g206500.1, Vigun06g023500.2, Vigun08g177800.2, Vigun07g293100.1, Vigun07g282300.1, Vigun07g263800.1, Vigun09g189600.1, Vigun09g026800.1, Vig…	13	Vigun11g097900.1, Vigun08g218700.1, Vigun09g247600.1, Vigun04g019400.1, Vigun11g097300.1, Vigun02g183800.1, Vigun11g098000.1, Vigun03g384500.1, Vigun01g121300.1, Vigun11g097700.1, Vigun06g049900.1, Vigun03g006800.1, Vigun11g115500.1	0.000616228
					Vigun09g171500.1, Vigun03g141200.1, Vigun03g443100.1, Vigun05g006200.1, Vigun04g001900.1, Vigun04g063600.1, Vigun04g077800.3, Vigun03g429000.1, Vigun08g092000.1, Vigun05g172800.1, Vigun05g003900.1, Vigun04g053700.1, Vigun02g076300.1, Vigun08g196300.1, Vigun02g192500.1, Vigun02g075200.1, Vigun09g184100.1, Vigun07g071800.1, Vigun05g294200.1, Vigun07g078700.1, Vigun06g052600.1, Vigun03g415900.1, Vig…
Metabolism	Global and overview maps	vun01200	Carbon metabolism	299	Vigun07g000300.1, Vigun04g203200.1, Vigun04g012400.1, Vigun05g000600.1, Vigun07g152900.1, Vigun11g095700.1, Vigun05g274300.1, Vigun03g102800.1, VigunL003432.1, Vigun11g116700.1, Vigun03g225900.2, Vigun02g041050.1, Vigun08g220000.1, VigunL069400.2, Vigun08g209700.1, Vigun04g119832.1, Vigun10g061000.1, Vigun03g038800.1, Vigun10g019300.1, Vigun04g195300.1, Vigun02g156900.1, VigunL007400.1, Vigun05g2…	2	Vigun03g024700.1, Vigun11g115500.1	0.226574
Metabolism	Global and overview maps	vun01232	Nucleotide metabolism	78	Vigun02g195200.1, Vigun04g109800.1, Vigun07g051100.1, Vigun01g084300.1, Vigun03g312800.1, Vigun05g273300.1, Vigun05g141300.1, Vigun10g052700.4, Vigun10g081900.1, Vigun09g210900.1, Vigun02g010300.1, Vigun03g067500.1, Vigun10g014500.1, Vigun06g153600.1, Vigun03g214000.1, Vigun09g127200.1, Vigun01g160600.1, Vigun03g030500.1, Vigun01g055700.1, Vigun07g211900.1, Vigun04g119300.1, Vigun11g177600.1, Vig…	1	Vigun08g054500.1	0.210747
Metabolism	Global and overview maps	vun01240	Biosynthesis of cofactors	308	Vigun05g093400.1, Vigun09g125700.1, Vigun10g078700.1, Vigun06g112600.1, Vigun07g131800.1, Vigun08g221600.1, VigunL085900.1, Vigun11g037600.5, Vigun01g086200.1, Vigun06g140000.1, Vigun01g010900.1, Vigun08g065600.1, VigunL059000.1, Vigun07g061600.1, Vigun09g276500.1, Vigun09g089800.1, Vigun03g128700.1, Vigun07g061500.1, Vigun09g054700.1, Vigun03g315900.1, Vigun07g282300.1, Vigun03g044900.1, Vigun11…	1	Vigun03g384500.1	0.614112
Metabolism	Global and overview maps	vun01250	Biosynthesis of nucleotide sugars	99	Vigun06g112600.1, Vigun01g204200.1, Vigun07g083500.1, Vigun05g241400.1, Vigun03g015200.1, Vigun08g013500.1, Vigun05g036100.1, Vigun11g176800.1, Vigun04g199000.1, Vigun02g050700.1, Vigun05g030200.1, Vigun03g047600.1, Vigun04g058000.1, Vigun04g178700.1, Vigun11g153800.1, Vigun02g124000.1, Vigun03g435000.1, Vigun07g119700.1, Vigun05g256700.1, Vigun05g077500.2, Vigun03g150600.1, Vigun11g166500.1, Vig…	1	Vigun09g247600.1	0.259844
Metabolism	Global and overview maps			5817		33
Metabolism	Metabolism of cofactors and vitamins	vun00130	Ubiquinone and other terpenoid-quinone biosynthesis	67	Vigun05g302200.1, Vigun07g060600.1, Vigun10g065300.1, Vigun09g194000.1, Vigun06g211100.1, Vigun08g191300.1, Vigun03g235600.1, Vigun07g061400.1, Vigun02g098500.1, Vigun11g136700.1, Vigun07g061100.1, Vigun05g213300.1, Vigun02g134900.1, Vigun07g061500.1, Vigun07g061700.1, Vigun07g002800.1, Vigun11g173000.1, Vigun05g040600.1, Vigun04g082700.1, Vigun02g189900.1, Vigun01g024500.2, Vigun07g021700.1, Vig…	1	Vigun03g384500.1	0.183814
Metabolism	Metabolism of cofactors and vitamins			67		1
Metabolism	Metabolism of terpenoids and polyketides	vun00906	Carotenoid biosynthesis	38	Vigun03g217800.1, Vigun01g052600.1, Vigun08g176400.1, Vigun08g176500.1, Vigun02g108000.1, Vigun08g024400.1, Vigun09g192400.1, Vigun08g139900.1, Vigun06g035100.1, Vigun11g002300.1, Vigun07g105600.1, Vigun07g142600.1, Vigun02g005400.1, Vigun03g277500.1, Vigun02g143900.1, Vigun02g183800.1, Vigun01g137900.1, Vigun05g149500.1, Vigun05g234700.1, Vigun03g189900.1, Vigun03g186900.1, Vigun01g254700.1, Vig…	1	Vigun02g183800.1	0.108573
Metabolism	Metabolism of terpenoids and polyketides	vun00909	Sesquiterpenoid and triterpenoid biosynthesis	47	Vigun03g117900.1, Vigun01g121400.1, Vigun03g032100.1, Vigun06g170200.1, Vigun06g211800.1, Vigun11g074100.1, Vigun11g073700.1, Vigun03g118001.1, Vigun04g000500.1, Vigun07g028300.1, Vigun05g202400.1, Vigun04g000400.1, Vigun06g170300.1, Vigun11g073400.1, Vigun03g121500.1, Vigun11g074000.1, Vigun06g169900.1, Vigun11g003300.1, Vigun04g104000.1, Vigun06g170400.1, Vigun07g028500.1, Vigun01g121500.1, Vig…	1	Vigun01g121300.1	0.1326
Metabolism	Metabolism of terpenoids and polyketides			85		2
Metabolism	Nucleotide metabolism	vun00230	Purine metabolism	95	Vigun04g109800.1, Vigun08g105700.1, Vigun03g407200.1, Vigun01g019900.1, Vigun08g054500.1, Vigun09g210900.1, Vigun03g015200.1, Vigun01g055700.1, Vigun09g054700.1, Vigun03g315900.1, Vigun10g027600.1, Vigun07g119100.1, Vigun01g091700.1, Vigun07g175700.1, Vigun03g036300.1, Vigun03g314700.1, Vigun03g214000.1, Vigun09g034100.1, Vigun10g090300.2, Vigun01g069900.1, Vigun10g020600.1, Vigun07g118800.1, Vig…	1	Vigun08g054500.1	0.250721
Metabolism	Nucleotide metabolism			95		1
Organismal Systems	Environmental adaptation	vun04626	Plant-pathogen interaction	408	Vigun09g006000.1, Vigun02g178800.1, Vigun10g134800.1, Vigun09g154600.1, Vigun07g126400.1, Vigun04g085200.1, Vigun03g359100.1, Vigun09g219600.2, Vigun06g158300.1, Vigun10g042900.1, Vigun03g004200.1, Vigun09g078800.1, Vigun08g216600.1, Vigun04g039900.1, Vigun08g159200.1, Vigun02g105600.1, Vigun11g211700.1, Vigun03g322700.1, Vigun03g250200.1, Vigun07g129600.1, Vigun07g161000.1, Vigun06g088800.1, Vig…	1	Vigun08g179800.3	0.719707
Organismal Systems	Environmental adaptation			408		1

## Sheet: CD
	Normalization																								Log2FoldChange				Annotation
Gene id	C191_1	C191_2	C191_3	C328_1	C328_2	C328_3	C393_1	C393_2	C393_3B	C396_1	C396_2	C396_3	S191_1	S191_2	S191_3B	S328_1	S328_2	S328_3	S393_1	S393_2	S393_3	S396_1	S396_2	S396_3	Vu_191	Vu_328	Vu_393	Vu_396	Pfam	Panther	ec	KOG	KO	GO	Best-hit-arabi-name	Best-hit-arabi-defline
Vigun03g037066.1	23.5817	17.3751	19.3624	16.9702	13.2221	17.2908	14.1652	15.5901	18.8894	14.5897	24.0058	20.4272	18.7084	6.09738	18.9976	35.5743	28.7707	33.8216	49.9147	64.4753	47.7803	36.5521	59.0531	62.8164	-0.461575	1.04782	1.73716	1.42443
Vigun02g185200.1	5.12646	10.0593	3.58563	6.59954	3.11108	3.45817	23.0185	24.7607	26.4451	17.6612	22.3502	25.756	23.3855	14.6337	33.9957	6.1335	9.59023	8.19917	57.5939	68.9999	53.8799	90.6493	76.5007	82.3593	1.93976	0.86127	1.28183	1.92365	PF00847	PTHR31985 PTHR31985:SF3				GO:0003677 GO:0003700 GO:0006355	AT1G71520	Integrase-type DNA-binding superfamily protein
Vigun10g042100.1	47.1634	37.4936	50.9159	13.1991	12.4443	13.8327	36.2984	26.5948	17.0004	59.1268	75.3285	73.7155	79.5107	76.827	105.987	15.9471	15.5841	15.3734	112.308	152.705	105.727	220.775	195.949	166.114	0.952282	0.248754	2.21425	1.48533	PF00931 PF01582	PTHR11017 PTHR11017:SF163				GO:0005515 GO:0007165 GO:0043531	AT5G36930	Disease resistance protein (TIR-NBS-LRR class) family
Vigun03g167200.1	607.998	552.345	503.422	669.381	654.882	502.299	607.334	499.799	493.957	530.605	663.057	523.113	998.093	1065.82	991.875	1070.91	1070.51	943.929	1125	1081.38	1145.71	1723.8	1430.7	1511.78	0.877094	0.756302	1.066	1.44257	PF04669	PTHR31444 PTHR31444:SF1	EC:2.1.1.112				AT1G27930	Protein of unknown function (DUF579)
Vigun09g159100.1	3.07588	2.74344	5.737	13.1991	10.111	16.4263	21.2479	11.9218	9.44468	15.3576	18.2113	27.5323	6.54794	2.43895	14.9981	35.5743	22.7768	40.9958	94.0701	151.574	152.49	719.346	708.638	703.544	1.05345	1.32202	3.22384	5.12454	PF07645 PF07714 PF13947	PTHR27005 PTHR27005:SF32	EC:2.7.11.1	KOG1187		GO:0004672 GO:0004713 GO:0005509 GO:0005515 GO:0005524 GO:0006468 GO:0030247	AT1G21240	wall associated kinase 3
Vigun11g023300.3	112.782	97.8492	127.648	118.792	93.3324	110.661	74.3675	84.3698	71.7795	77.5559	58.7728	65.7222	200.18	163.41	144.982	174.191	147.45	185.506	191.98	162.885	162.656	173.988	148.975	167.51	0.588234	0.65183	1.16675	1.27946	PF00249	PTHR10641 PTHR10641:SF475		KOG0048	K09422	GO:0003677	AT3G11440	myb domain protein 65
Vigun10g134800.1	140.465	117.053	118.326	82.0228	72.3326	91.6414	88.5327	108.213	73.6685	45.3049	55.4617	54.1764	221.695	268.285	194.975	105.496	100.697	87.1161	194.86	221.705	209.42	252.941	191.923	248.474	0.865875	0.253786	1.21095	2.16182	PF03106	PTHR32096 PTHR32096:SF31			K13425	GO:0003700 GO:0006355 GO:0043565	AT4G01250	WRKY family transcription factor
Vigun03g123500.1	18.4553	15.5461	8.6055	18.8558	14.7776	6.05179	53.1196	31.1801	31.1674	16.1255	28.9725	21.3153	25.2563	17.0727	25.9967	38.0277	44.3548	27.6722	107.509	126.688	146.391	125.739	170.449	104.694	0.681342	1.47155	1.72075	2.59363	PF00069 PF00139	PTHR27007 PTHR27007:SF24	EC:2.7.11.1	KOG1187		GO:0004672 GO:0004713 GO:0005524 GO:0006468 GO:0030246
Vigun10g154700.1	1.02529	0.914479	0.717125	15.0847	5.44439	5.18725	2.65598	4.58532	4.72234	7.6788	4.96672	7.99324	0.93542	4.8779	2.99962	29.4408	37.1621	24.5975	59.5137	65.6065	35.581	35.0901	75.1585	53.045	1.72988	1.82636	3.74765	2.98404	PF02365	PTHR31989 PTHR31989:SF5				GO:0003677 GO:0006355
Vigun10g038900.1	68.6945	66.7569	76.7324	90.5079	88.6658	101.151	198.313	157.735	145.448	181.988	219.363	184.733	109.444	76.827	124.984	137.39	118.679	183.456	388.759	430.967	388.342	903.569	556.978	972.956	0.552784	0.648847	1.26839	2.05386	PF00931 PF01582	PTHR11017 PTHR11017:SF163				GO:0005515 GO:0007165 GO:0043531
Vigun02g075200.1	6224.55	6587.9	5790.07	4636.64	4364.85	4276.89	4260.19	4077.26	4078.21	8409.06	9964.06	9515.51	11421.5	12002.1	12871.4	8472.82	9018.41	8524.06	7205.96	8407.81	9856.97	32793.1	24240	28926.3	0.96427	0.970281	1.03668	1.62398	PF00195 PF08541	PTHR11877 PTHR11877:SF27	EC:2.3.1.74		K00660	GO:0003824 GO:0008152 GO:0008610 GO:0009058 GO:0016747
Vigun11g086400.1	145.591	125.284	112.589	66.9381	80.1103	85.5896	148.735	147.647	145.448	193.506	201.98	197.167	212.34	179.263	208.974	62.5617	80.3182	91.2157	386.839	410.606	337.512	467.867	389.214	438.319	0.647259	0.00901071	1.36107	1.12814	PF00155	PTHR11879 PTHR11879:SF18	EC:2.6.1.1		K14455	GO:0003824 GO:0006520 GO:0008483 GO:0009058 GO:0030170	AT2G30970	aspartate aminotransferase 1
Vigun03g199200.1	83.0486	104.251	73.1468	26.3981	38.8885	38.0398	50.4637	46.7702	39.6676	30.7152	48.8394	44.4069	184.278	157.312	166.979	28.2141	31.1682	35.8714	169.902	249.983	250.084	206.154	185.212	203.804	0.96546	-0.117363	2.29096	2.26341	PF12708	PTHR31375 PTHR31375:SF2	EC:3.2.1.15		K01184		AT3G59850	Pectin lyase-like superfamily protein
Vigun07g065400.1	574.163	449.923	698.48	230.984	355.441	401.147	64.6289	77.9504	86.891	54.5195	43.0449	37.3018	199.245	402.427	300.962	268.647	375.218	136.311	344.604	280.524	446.288	182.761	220.107	67.0042	-0.932348	-0.340086	2.22314	1.80074	PF13837	PTHR21654 PTHR21654:SF18					AT3G10040	sequence-specific DNA binding transcription factors
Vigun08g131600.1	22.5564	19.204	10.0398	8.48512	8.55547	8.64541	24.7892	16.5071	20.7783	44.5371	14.9001	23.9797	40.2231	51.218	16.9979	9.81361	4.79511	4.09958	72.9523	114.246	67.0957	57.0213	93.9482	97.7144	1.06585	-0.457304	2.03442	1.5759	PF00891 PF08100	PTHR11746 PTHR11746:SF83		KOG3178		GO:0008168 GO:0008171 GO:0046983
Vigun08g131400.1	24.607	19.204	12.9083	39.5972	38.1107	29.3944	22.1332	15.5901	23.6117	44.5371	40.5615	21.3153	38.3522	51.218	49.9937	44.1612	33.5658	14.3485	69.1127	110.852	64.0459	68.718	95.2903	93.5266	1.29901	-0.2181	1.99216	1.27508	PF00891 PF08100	PTHR11746 PTHR11746:SF83		KOG3178		GO:0008168 GO:0008171 GO:0046983
Vigun03g302700.2	64.5934	57.6121	54.5015	53.7391	43.5551	43.2271	38.0691	45.8532	51.0013	38.394	42.2171	33.7492	94.4774	101.216	79.9899	83.4156	83.9145	103.514	108.469	84.836	90.4775	96.4976	95.2903	117.257	0.641655	0.946677	1.07264	1.43423	PF12931 PF12932	PTHR13402		KOG1913		GO:0048208	AT5G47490	RGPR-related
Vigun03g123700.1	15.3794	8.23031	7.17125	12.2563	10.111	10.3745	70.8262	44.9361	51.0013	43.0013	58.7728	58.6171	23.3855	24.3895	22.9971	15.9471	33.5658	22.5477	98.8696	145.918	117.926	261.713	271.108	223.347	1.20114	1.13808	1.12103	2.23711	PF03478	PTHR33127 PTHR33127:SF5
Vigun01g232300.1	217.362	215.817	213.703	167.817	181.998	200.574	201.855	189.832	175.671	129.772	151.485	127.004	405.972	445.109	313.96	282.141	303.291	334.116	505.867	411.737	455.437	581.91	629.453	549.992	0.848806	0.740475	1.27504	2.10912	PF04749 PF11204	PTHR31045 PTHR31045:SF4					AT3G10980	PLAC8 family protein
Vigun06g000201.1	9.22763	4.57239	7.17125	3.77116	0.77777	0.864541	7.08262	8.25357	2.8334	6.91092	6.62229	7.1051	19.6438	25.609	12.9984	26.9874	14.3853	51.2448	44.1554	75.7868	59.9795	263.175	308.687	265.225	1.47387	4.09666	3.30777	5.34198	PF00010 PF14215	PTHR11514 PTHR11514:SF40				GO:0046983
Vigun01g010600.1	8.20233	10.9737	7.17125	6.59954	20.9998	9.50996	13.2799	15.5901	8.50021	13.054	6.62229	7.1051	21.5147	13.4142	20.9973	46.6146	121.077	38.946	147.824	58.8196	220.602	206.154	393.24	152.155	1.08587	2.47725	3.51511	4.81057	PF05368	PTHR10366 PTHR10366:SF352
Vigun07g260600.1	55.3658	87.7899	34.422	29.2265	26.4442	31.1235	51.349	28.429	38.7232	13.8218	8.27786	14.2102	101.025	81.7049	133.983	53.9748	67.1316	56.3693	134.386	203.606	126.059	165.216	198.633	125.633	0.834727	1.03195	1.96938	3.75282		PTHR33782 PTHR33782:SF5
Vigun01g094000.1	130.212	116.139	146.294	98.0502	100.332	125.359	108.895	133.891	104.836	131.308	121.685	111.017	246.951	229.261	186.976	184.005	166.63	245.975	267.812	239.803	231.785	331.893	352.977	291.747	0.756196	0.881948	1.08883	1.42382	PF02701	PTHR31089				GO:0003677 GO:0006355
Vigun02g127400.1	6.15175	4.57239	7.17125	13.1991	11.6666	7.78087	26.5598	20.1754	27.3896	48.3765	48.0116	56.8408	31.8043	25.609	44.9943	33.1209	45.5536	40.9958	210.218	252.246	334.462	3354.02	3923.01	2479.15	2.51666	1.87407	3.42642	5.99256	PF00004 PF14363	PTHR23070 PTHR23070:SF12		KOG0743	K08900	GO:0005524
Vigun11g018800.1	60.4922	70.4148	73.8639	41.4828	50.5551	50.1434	39.8397	35.7655	51.0013	50.6801	49.6672	52.4001	60.8023	45.1206	84.9893	31.8942	41.9572	37.9211	128.626	144.787	128.092	191.533	154.343	217.764	-0.101102	-0.347165	1.66507	1.88363	PF03999	PTHR19321 PTHR19321:SF4		KOG4302	K16732	GO:0000226 GO:0000910 GO:0008017	AT2G38720	microtubule-associated protein 65-5
Vigun08g161300.1	23820.6	27795.6	19282.1	37049.8	41146.4	25958.7	45237.6	27706.3	30479.9	22760	20900.8	38523	43582.2	31678.3	49399.8	71363.3	68592.9	67926	64665.5	70849.3	72015	74984.5	69529.7	72262.6	0.81418	0.997036	1.00475	1.39929	PF00642 PF13637	PTHR14493 PTHR14493:SF51		KOG1595		GO:0005515 GO:0046872	AT2G40140	zinc finger (CCCH-type) family protein
Vigun03g084100.1	20.5058	17.3751	10.0398	162.16	183.554	136.598	30.1011	16.5071	40.6121	1.53576	2.48336	0.888138	43.0293	26.8285	46.9941	231.846	292.502	210.104	56.634	80.3114	87.4277	70.1801	60.3953	97.7144	1.28596	0.606704	1.36316	5.53981	PF00069 PF08263 PF13855	PTHR27000 PTHR27000:SF66	EC:2.7.11.1	KOG1187		GO:0004672 GO:0004713 GO:0005515 GO:0005524 GO:0006468
Vigun02g041100.2	9.22763	9.14479	7.88838	6.59954	10.111	6.91633	5.31196	4.58532	11.3336	9.21456	9.10565	5.32883	20.5792	10.9753	20.9973	41.7078	34.7646	45.0954	58.5538	52.0327	78.2783	65.7938	80.527	64.2123	1.00083	2.36326	3.15312	3.15419		PTHR35735 PTHR35735:SF1
Vigun05g179400.1	59.4669	72.2438	48.0474	44.3112	24.1109	33.7171	40.7251	25.6778	40.6121	17.6612	14.9001	25.756	420.939	413.402	449.943	201.179	139.058	255.199	1030.93	1355.11	768.551	3291.15	2034.65	4961.1	2.83684	2.54341	4.88157	7.46267	PF13839 PF14416	PTHR32285 PTHR32285:SF58					AT3G14850	TRICHOME BIREFRINGENCE-LIKE 41
Vigun01g055500.1	193.78	158.205	220.875	60.3386	139.221	117.578	43.381	45.8532	50.0568	66.8056	64.5673	56.8408	327.397	396.33	400.949	145.977	125.872	131.187	373.401	243.196	228.735	116.967	143.606	233.119	0.973256	0.345801	2.60142	1.39124	PF02535	PTHR11040 PTHR11040:SF59		KOG1558	K14709	GO:0005385 GO:0016020 GO:0016021 GO:0030001 GO:0046873 GO:0055085 GO:0071577	AT3G12750	zinc transporter 1 precursor
Vigun04g102800.1	680.794	648.365	796.009	182.901	248.886	281.841	57.5463	66.9456	105.78	55.2874	51.3227	42.6306	580.896	914.607	576.927	219.579	286.508	107.614	464.591	445.672	649.608	163.754	157.028	122.841	-0.0362536	-0.217636	2.76001	1.57169	PF03195	PTHR31304 PTHR31304:SF8					AT3G02550	LOB domain-containing protein 41
Vigun11g082800.1	67.6693	85.961	83.1865	57.5102	72.3326	70.0279	207.167	137.559	137.892	145.897	169.696	190.95	133.765	52.4375	196.975	148.431	119.878	120.938	291.809	472.819	515.417	808.533	785.138	878.034	0.694242	0.961616	1.40724	2.28675	PF13676	PTHR11017 PTHR11017:SF155				GO:0003676 GO:0005515 GO:0007165	AT5G38344	Toll-Interleukin-Resistance (TIR) domain family protein
Vigun10g180000.1	98.428	89.6189	95.3777	108.421	85.5547	89.0478	96.5007	64.1944	65.1683	99.0566	103.473	119.01	32.7397	64.6322	66.9915	187.685	143.853	224.452	191.02	228.492	293.798	432.777	535.505	339.209	-0.786075	0.97414	1.65908	2.02373	PF05553	PTHR33265 PTHR33265:SF3					AT3G16330	(1 of 4) PTHR33265:SF8 - F5F19.20 PROTEIN
Vigun08g182300.2	8.20233	6.40135	2.15138	82.0228	115.888	64.8406	58.4316	44.9361	42.501	23.8043	39.7337	36.4137	36.4814	17.0727	33.9957	150.884	160.636	139.386	118.068	98.4097	123.009	70.1801	73.8164	80.9634	2.38551	0.779131	1.21868	1.17036	PF00999	PTHR32468 PTHR32468:SF17				GO:0006812 GO:0015299 GO:0016021 GO:0055085	AT3G44900	cation/H+ exchanger 4
Vigun02g090700.1	6775.13	6986.62	5790.79	6757.92	6430.6	5043.73	8100.74	6426.78	5972.81	4970.49	4792.88	6733.86	10231.6	8290	11088.6	10550.9	9487.13	10034.8	14013.6	15260.3	13688.5	14239.3	11128.8	13513.9	0.59874	0.721963	1.06743	1.23688	PF00010 PF14215	PTHR11514 PTHR11514:SF43			K13422	GO:0003677 GO:0006302 GO:0006310 GO:0046983	AT1G32640	Basic helix-loop-helix (bHLH) DNA-binding family protein
Vigun08g014700.1	149.693	160.948	174.261	102.764	110.443	125.359	125.716	124.721	146.392	129.004	149.001	125.227	225.436	206.091	248.969	199.952	178.618	167.058	295.649	298.623	263.3	277.796	280.502	287.559	0.488893	0.688481	1.11174	1.0688		PTHR33472 PTHR33472:SF3				GO:0005975 GO:0016977	AT1G75260	oxidoreductases, acting on NADH or NADPH
Vigun06g224300.1	91.251	194.784	73.8639	431.798	868.769	337.171	592.284	229.266	517.568	287.955	364.226	412.096	180.536	104.875	232.971	734.794	900.283	975.701	737.202	1076.85	1359.2	2134.64	2002.44	2017.1	0.526423	0.672774	1.24468	2.53169	PF00141	PTHR31235 PTHR31235:SF27	EC:1.11.1.7		K00430	GO:0004601 GO:0006979 GO:0020037 GO:0055114
Vigun06g013900.1	3.07588	3.65791	0.717125	2.82837	4.66662	0.864541	2.65598	1.83413	5.66681	3.07152	7.45007	3.55255	29.9334	12.1948	45.9942	29.4408	26.3731	40.9958	53.7543	97.2786	59.9795	115.505	108.711	117.257	3.56402	3.53366	4.37679	4.60065	PF03168	PTHR31852 PTHR31852:SF0
Vigun02g153300.1	17.43	12.8027	12.1911	5.65674	9.33324	6.91633	8.85327	17.4242	11.3336	6.91092	10.7612	10.6577	18.7084	19.5116	19.9975	25.7607	28.7707	31.7718	47.995	46.377	60.9961	67.2559	99.3166	57.2327	0.456579	1.97807	2.04646	2.98185	PF06404	PTHR33285 PTHR33285:SF1				GO:0005576 GO:0008083 GO:0008283
Vigun10g124700.1	67.6693	64.0135	82.4694	71.6521	81.6659	59.6534	107.125	94.4575	98.2246	8.44668	6.62229	15.0983	125.346	112.192	129.984	137.39	125.872	141.436	173.742	242.065	202.304	102.346	91.2639	97.7144	0.779193	0.926186	1.04383	3.27157	PF13561	PTHR24322 PTHR24322:SF442		KOG1208	K15095	GO:0008152 GO:0016491
Vigun05g055100.1	188.654	218.56	214.42	229.098	206.887	184.147	106.239	110.965	141.67	162.791	134.101	162.529	408.779	343.892	371.953	370.464	308.086	405.859	436.754	368.754	391.391	309.962	326.134	371.315	0.855304	0.80626	1.73775	1.13276	PF00450	PTHR11802 PTHR11802:SF102	EC:3.4.16.5	KOG1282	K16296	GO:0004185 GO:0006508
Vigun05g221300.1	1.02529	0.914479	0.717125	1.88558	1.55554	0.864541	2.65598	0.917063	1.88894	3.07152	4.13893	4.44069	16.8376	9.75581	32.9958	40.4811	46.7524	46.1203	47.995	81.4425	73.1953	76.0284	84.5534	79.5674	4.48724	4.95288	5.2133	4.36539	PF00249	PTHR10641 PTHR10641:SF584			K09422	GO:0003677
Vigun06g198800.1	5071.09	6336.42	3855.98	7554.58	7871.03	5283.21	8640.79	4461.51	5321.13	3753.4	4145.55	5983.39	9435.58	8627.79	9093.85	11426.7	11094.7	11121.1	13803.3	14242.3	15103.6	17922.2	15348.4	15120.6	0.831251	0.700041	1.22779	1.8015	PF00847	PTHR31677				GO:0003677 GO:0003700 GO:0006355
Vigun05g272300.1	26.6576	13.7172	18.6453	8.48512	6.22216	5.18725	17.7065	10.0877	13.2225	7.6788	12.4168	17.7628	17.773	47.5596	29.9962	20.8539	23.9756	24.5975	29.7569	90.4917	46.7637	52.6351	75.1585	61.4205	0.691707	1.80312	2.02567	2.32134	PF00305 PF01477	PTHR11771 PTHR11771:SF48	EC:1.13.11.58		K15718	GO:0005515 GO:0016491 GO:0016702 GO:0046872 GO:0055114
Vigun09g229600.1	320.916	371.278	258.882	412	457.329	370.888	361.213	363.157	270.118	244.186	205.291	306.408	586.508	404.866	586.926	690.632	781.604	652.859	748.721	743.163	691.289	678.408	574.426	614.205	0.730738	0.776935	1.1344	1.30451		PTHR21477 PTHR21477:SF12					AT1G10150	Carbohydrate-binding protein
Vigun09g242100.1	280.93	237.764	239.52	192.329	261.331	271.466	132.799	108.213	116.17	142.058	138.24	135.885	331.139	442.67	342.957	274.781	280.514	264.423	271.651	271.475	197.221	337.742	295.266	368.523	0.558648	0.176896	1.05154	1.26692	PF00067	PTHR24298 PTHR24298:SF111		KOG0156		GO:0004497 GO:0005506 GO:0016705 GO:0020037 GO:0055114
Vigun06g199000.1	415.243	454.496	332.029	642.983	838.436	486.737	766.693	466.785	533.624	507.569	442.866	543.54	767.045	536.569	628.921	1164.14	1219.16	1149.93	1220.03	1253.31	1338.86	2042.53	1950.1	1497.82	0.685336	0.844143	1.10924	1.87777	PF00847	PTHR31677 PTHR31677:SF25				GO:0003677 GO:0003700 GO:0006355	AT1G28360	ERF domain protein 12
Vigun08g199400.4	222.488	182.896	184.301	99.9358	100.332	112.39	131.914	121.969	145.448	100.592	104.301	117.234	436.841	404.866	341.957	74.8287	130.667	91.2157	384.92	315.59	228.735	206.154	448.267	159.135	1.00524	-0.075528	1.21847	1.33661	PF04520	PTHR33083 PTHR33083:SF4
Vigun06g143300.1	92.2763	74.0728	91.0749	86.7367	69.2215	83.8605	83.2208	67.8627	71.7795	81.3953	78.6397	95.0308	144.055	129.264	100.987	90.7758	76.7218	88.141	207.338	185.508	117.926	210.54	189.238	149.363	0.540073	0.0921615	1.19652	1.10631	PF10250	PTHR37220 PTHR37220:SF1	EC:2.4.1.221				AT3G05320	O-fucosyltransferase family protein
Vigun04g021900.1	44.0875	34.7502	38.7248	170.645	122.888	103.745	48.693	79.7845	51.0013	27.6437	27.3169	24.8679	85.1232	91.4607	47.9939	231.846	169.028	206.004	524.105	375.541	264.316	134.512	91.2639	114.465	0.933788	0.611259	2.69716	2.09158	PF03195	PTHR31304 PTHR31304:SF3
Vigun02g104100.1	119.959	159.119	133.385	280.952	223.22	191.928	126.602	126.555	132.225	177.38	139.896	147.431	252.563	241.456	244.969	241.66	369.224	174.232	278.371	429.836	293.798	324.583	465.715	258.245	0.841285	0.173612	1.37853	1.17399	PF01786	PTHR31803 PTHR31803:SF4	EC:1.10.3.11		K17893	GO:0009916 GO:0055114	AT3G22370	alternative oxidase 1A
Vigun04g027500.1	1.02529	1.82896	0.717125	0.942791	0.77777	1.72908	424.072	330.143	276.729	349.386	437.071	407.655	5.61252	9.75581	5.99924	2.4534	2.39756	2.04979	838.952	668.507	756.351	1489.87	1458.88	1162.8	2.58087	1.00031	1.13479	1.78374
Vigun03g411600.1	180.451	210.33	195.058	124.448	174.221	178.96	167.327	146.73	134.114	95.2172	89.4009	88.8138	203.922	224.384	226.971	276.008	328.465	230.602	372.441	437.754	407.657	225.161	208.028	143.78	0.161598	0.806015	1.44222	1.07731	PF04043	PTHR31080 PTHR31080:SF23				GO:0004857	AT3G17130	Plant invertase/pectin methylesterase inhibitor superfamily protein
Vigun08g125100.1	1.02529	0.914479	0.717125	0.942791	0.77777	0.864541	15.9359	12.8389	20.7783	12.2861	9.93343	15.0983	0.93542	1.21948	0.999874	1.2267	1.19878	1.0249	538.503	806.507	869.194	1810.06	1277.7	1898.45	0.247793	0.416532	5.48167	7.06193		PTHR12542 PTHR12542:SF29				GO:0000145 GO:0006887
Vigun11g017700.1	5.12646	2.74344	2.15138	0.942791	0.77777	0.864541	66.3995	101.794	88.78	58.3589	84.4342	52.4001	1.87084	1.21948	0.999874	1.2267	1.19878	1.0249	597.057	570.098	624.193	146.209	214.739	198.221	-1.29283	0.416532	2.80135	1.51838
Vigun08g106100.1	215.311	206.672	168.524	135.762	178.109	152.159	157.588	132.057	116.17	162.023	182.941	159.865	298.399	242.676	233.97	247.794	252.942	326.942	295.649	276	296.848	500.033	436.188	533.241	0.392324	0.828644	1.0977	1.54142	PF00153	PTHR24089 PTHR24089:SF396		KOG0756	K15100	GO:0055085	AT5G01340	Mitochondrial substrate carrier family protein
Vigun03g111600.1	640.807	641.049	633.222	503.45	483.773	531.693	600.252	540.15	545.902	479.157	507.433	433.411	1212.3	1259.72	1200.85	689.406	635.353	627.236	1255.55	1308.74	1225	1046.85	895.192	907.348	0.939505	0.361907	1.16806	1.00476	PF06749	PTHR31769 PTHR31769:SF16					AT1G61065	Protein of unknown function (DUF1218)
Vigun09g086300.1	94.3268	97.8492	136.971	66.9381	154.776	161.669	24.7892	29.346	52.8902	11.5182	16.5557	13.3221	16.8376	14.6337	29.9962	337.343	463.927	151.685	202.539	157.229	352.761	108.194	209.37	99.1103	-2.42084	1.31362	2.735	3.33136	PF12174	PTHR32263 PTHR32263:SF6				GO:0003950
Vigun05g097600.2	27.6829	29.2633	24.3823	14.1419	10.111	10.3745	28.3305	22.9266	14.167	25.3401	27.3169	19.539	48.6419	46.3401	42.9946	24.534	31.1682	24.5975	66.233	53.1639	64.0459	70.1801	69.7901	78.1715	0.762591	1.21348	1.48744	1.59527	PF00560 PF08263 PF13855	PTHR27004 PTHR27004:SF37		KOG0472		GO:0005515	AT1G45616	receptor like protein 6
Vigun05g027800.1	24.607	44.8094	28.685	28.2837	24.1109	25.9362	32.7571	22.9266	23.6117	26.1079	22.3502	16.8746	66.4148	56.0959	56.9928	34.3476	33.5658	33.8216	51.8345	75.7868	63.0293	61.4076	56.3689	46.0654	0.871666	0.377163	1.26562	1.32643	PF00646 PF07734	PTHR32133 PTHR32133:SF89				GO:0005515

## Sheet: GO_CD
								CD (S393 vs C393, S396 vs C396)
GO Type	Level	GO ID	GO Name	p-value	corr. pvalue	Pop total	Pop hits	Total	Gene count	Genes
CD에 해당하는 GO 결과가 없음. (corr p-value ≤ 0.05)

## Sheet: KEGG_CD
						CD (S393 vs C393, S396 vs C396)
Major Classification	Sub Classification	Pathway ID	Pathway Name	Num. of Ref. gene	Ref. gene List	Num. of up DEGs	up DEGs list	up pvalue
Environmental Information Processing	Signal transduction	vun04016	MAPK signaling pathway - plant	333	Vigun11g099500.1, Vigun07g041500.1, Vigun03g005100.1, Vigun03g045800.1, Vigun09g187800.1, Vigun07g233500.1, Vigun03g043600.1, Vigun10g134800.1, Vigun01g145700.1, Vigun09g055100.1, Vigun08g151200.1, VigunL059104.1, Vigun09g154600.1, Vigun05g302600.1, Vigun06g225500.1, Vigun02g140800.1, Vigun03g315900.1, Vigun05g227800.1, Vigun03g394600.1, Vigun01g012450.1, Vigun05g263400.1, Vigun06g030400.1, Vigun…	3	Vigun10g134800.1, Vigun03g084100.1, Vigun02g090700.1	0.0175081
Environmental Information Processing	Signal transduction	vun04075	Plant hormone signal transduction	332	Vigun09g190200.1, Vigun08g156600.1, Vigun09g067100.1, Vigun07g041500.1, Vigun11g108500.1, Vigun01g006300.5, Vigun08g081100.1, Vigun06g031100.2, Vigun09g234500.1, Vigun01g122100.1, Vigun08g151200.1, VigunL059104.1, Vigun03g172200.1, Vigun07g038300.2, Vigun10g155600.1, Vigun02g140800.1, Vigun03g045200.1, Vigun09g077700.1, Vigun05g280100.1, Vigun07g209900.1, Vigun03g339000.1, Vigun01g106800.3, Vigun…	1	Vigun02g090700.1	0.448454
Environmental Information Processing	Signal transduction			665		4
Metabolism	Amino acid metabolism	vun00220	Arginine biosynthesis	32	Vigun02g012400.1, Vigun07g085200.1, Vigun02g152400.1, Vigun10g096800.1, Vigun04g034200.1, Vigun11g086400.1, Vigun01g245500.1, Vigun02g009400.1, Vigun02g155300.1, Vigun02g080900.1, Vigun09g181800.1, Vigun09g202600.1, Vigun08g143500.1, Vigun03g314300.1, Vigun08g143600.1, Vigun08g050500.1, Vigun03g297800.1, Vigun09g247400.1, Vigun01g086900.1, Vigun07g261000.1, Vigun08g090900.1, Vigun06g169000.1, Vig…	1	Vigun11g086400.1	0.0544333
Metabolism	Amino acid metabolism	vun00250	Alanine, aspartate and glutamate metabolism	54	Vigun01g236800.1, Vigun08g027700.1, Vigun11g116800.1, Vigun03g333700.1, Vigun03g156400.1, Vigun04g039000.1, Vigun04g039100.1, Vigun03g343800.1, Vigun10g096800.1, Vigun04g034200.1, Vigun11g086400.1, Vigun08g141200.1, Vigun03g072000.1, Vigun10g094800.1, Vigun06g079350.1, Vigun04g112000.1, Vigun02g080900.1, Vigun09g125700.1, Vigun05g251200.1, Vigun09g181800.1, Vigun01g118800.1, Vigun04g188500.3, Vig…	1	Vigun11g086400.1	0.0902785
Metabolism	Amino acid metabolism	vun00270	Cysteine and methionine metabolism	129	Vigun03g429300.2, Vigun02g028700.1, Vigun05g039900.1, Vigun07g152900.1, Vigun03g251600.5, Vigun11g058100.1, Vigun03g120800.1, Vigun05g213300.1, Vigun01g108500.1, Vigun03g000700.2, Vigun03g180600.1, Vigun03g251500.1, Vigun09g168200.1, Vigun02g194500.1, Vigun09g039400.1, Vigun06g061100.1, Vigun03g168300.1, Vigun09g227900.1, Vigun02g116100.1, Vigun03g121000.1, Vigun01g252100.1, Vigun03g226500.1, Vig…	1	Vigun11g086400.1	0.203393
Metabolism	Amino acid metabolism	vun00330	Arginine and proline metabolism	67	Vigun04g072800.1, Vigun03g429300.2, Vigun09g084700.2, Vigun11g214600.3, Vigun05g235400.4, Vigun02g028700.1, Vigun03g333700.1, Vigun05g023800.1, VigunL051800.1, Vigun10g096800.1, Vigun03g003800.4, Vigun02g076300.1, Vigun08g189000.1, Vigun07g296200.1, Vigun07g147800.1, Vigun03g345300.1, Vigun03g237600.1, Vigun02g149400.1, Vigun06g223200.1, Vigun11g086400.1, Vigun03g033900.1, Vigun03g130200.1, Vigun…	1	Vigun11g086400.1	0.110875
Metabolism	Amino acid metabolism	vun00350	Tyrosine metabolism	57	Vigun06g142200.1, Vigun06g204566.1, Vigun06g204600.1, Vigun09g155800.1, Vigun08g191300.1, Vigun06g155300.1, Vigun06g015700.1, Vigun03g118200.2, Vigun10g096800.1, Vigun09g123700.1, Vigun05g213300.1, Vigun05g078300.1, Vigun06g006600.1, Vigun11g086400.1, Vigun02g046800.1, Vigun03g435700.1, Vigun04g175000.1, Vigun11g066900.1, Vigun03g073400.1, Vigun01g025200.1, Vigun08g177900.1, Vigun05g076500.1, Vig…	1	Vigun11g086400.1	0.0950695
Metabolism	Amino acid metabolism	vun00360	Phenylalanine metabolism	43	Vigun06g142200.1, Vigun07g200700.2, Vigun08g191300.1, Vigun03g003800.4, Vigun07g240800.1, Vigun10g096800.1, Vigun06g223200.1, Vigun11g086400.1, Vigun05g213300.1, Vigun03g130200.1, Vigun08g191200.1, Vigun06g006600.1, Vigun02g046800.1, Vigun03g164800.1, Vigun03g073400.1, Vigun01g025200.1, Vigun01g160400.1, Vigun11g052100.1, Vigun04g115500.1, Vigun01g025300.1, Vigun03g430600.1, Vigun09g092700.1, Vig…	1	Vigun11g086400.1	0.0725133
Metabolism	Amino acid metabolism	vun00400	Phenylalanine, tyrosine and tryptophan biosynthesis	51	Vigun02g197800.1, Vigun06g222200.1, Vigun01g231800.1, Vigun08g045100.3, Vigun06g107000.1, Vigun05g227400.1, Vigun10g109800.1, Vigun02g120700.1, Vigun06g044600.1, Vigun08g045000.1, Vigun10g096800.1, Vigun11g086400.1, Vigun05g213300.1, Vigun08g167600.1, Vigun01g226000.1, Vigun09g215600.1, Vigun03g073400.1, Vigun11g148000.1, Vigun09g177800.1, Vigun03g070500.1, Vigun02g200300.1, Vigun08g102900.1, Vig…	1	Vigun11g086400.1	0.0854644
Metabolism	Amino acid metabolism			433		7
Metabolism	Biosynthesis of other secondary metabolites	vun00940	Phenylpropanoid biosynthesis	276	Vigun06g084300.1, Vigun07g200700.2, Vigun02g119300.1, Vigun08g003700.1, Vigun02g098500.1, Vigun07g129000.1, Vigun07g288700.1, Vigun03g143300.1, Vigun01g102500.1, Vigun02g050900.1, Vigun05g300700.1, Vigun03g142050.1, Vigun09g004400.1, Vigun06g136150.1, Vigun06g226200.1, Vigun01g192000.1, Vigun04g016600.1, Vigun06g034600.1, Vigun06g084500.1, Vigun07g214000.1, Vigun10g095700.1, Vigun03g141600.1, Vig…	1	Vigun06g224300.1	0.38883
Metabolism	Biosynthesis of other secondary metabolites	vun00941	Flavonoid biosynthesis	96	Vigun05g017100.1, Vigun03g309300.1, Vigun01g080800.1, Vigun02g188900.1, Vigun01g102500.1, Vigun05g300700.1, Vigun01g005700.1, Vigun02g189000.1, Vigun10g054200.1, Vigun03g029000.1, Vigun07g271600.1, Vigun03g168200.1, Vigun10g046800.1, Vigun03g118800.1, Vigun05g210600.1, Vigun09g055800.1, Vigun09g069800.1, Vigun06g034000.1, Vigun03g279000.1, Vigun10g115000.1, Vigun02g188700.1, Vigun02g145000.1, Vig…	1	Vigun02g075200.1	0.1553
Metabolism	Biosynthesis of other secondary metabolites	vun00943	Isoflavonoid biosynthesis	110	Vigun03g318600.1, Vigun03g153800.1, Vigun03g439700.1, Vigun04g158500.1, Vigun02g136600.1, Vigun02g001100.1, Vigun10g056100.1, Vigun09g089500.1, Vigun04g108000.1, Vigun08g131600.1, Vigun07g249300.1, Vigun03g318900.1, Vigun03g439950.1, Vigun02g000800.1, Vigun06g026000.1, Vigun04g159000.1, Vigun03g318500.1, Vigun04g107600.1, Vigun06g062200.1, Vigun04g107100.2, Vigun11g176200.1, Vigun08g208600.1, Vig…	1	Vigun08g131600.1	0.176017
Metabolism	Biosynthesis of other secondary metabolites	vun00950	Isoquinoline alkaloid biosynthesis	35	Vigun06g142200.1, Vigun06g204566.1, Vigun07g240800.1, Vigun03g118200.2, Vigun10g096800.1, Vigun11g086400.1, Vigun05g213300.1, Vigun05g078300.1, Vigun06g006600.1, Vigun06g204500.1, Vigun02g046800.1, Vigun03g073400.1, Vigun01g025200.1, Vigun05g076500.1, Vigun11g052100.1, Vigun01g025300.1, Vigun03g111900.1, Vigun03g430600.1, Vigun09g092700.1, Vigun08g050500.1, Vigun06g204600.1, Vigun03g111800.1, Vig…	1	Vigun11g086400.1	0.0593957
Metabolism	Biosynthesis of other secondary metabolites	vun00960	Tropane, piperidine and pyridine alkaloid biosynthesis	64	Vigun05g114700.1, Vigun05g115500.1, Vigun11g158900.1, Vigun11g158400.1, Vigun01g080800.1, Vigun05g115600.1, Vigun07g240800.1, Vigun02g188900.1, Vigun11g026500.1, Vigun10g096800.1, Vigun11g086400.1, Vigun05g213300.1, Vigun06g006600.1, Vigun11g158500.1, Vigun02g046800.1, Vigun11g158700.1, Vigun09g092700.1, Vigun02g188800.1, Vigun03g073400.1, Vigun01g025200.1, Vigun02g189000.1, Vigun05g115350.1, Vig…	2	Vigun02g075200.1, Vigun11g086400.1	0.00525135
Metabolism	Biosynthesis of other secondary metabolites	vun00999	Biosynthesis of various plant secondary metabolites	131	Vigun04g037700.1, Vigun04g037500.1, Vigun04g029900.1, Vigun06g073600.1, Vigun09g241800.1, Vigun11g163900.1, Vigun05g265900.2, Vigun03g110200.1, Vigun07g036000.1, Vigun03g190200.1, Vigun04g179700.1, Vigun03g190000.1, Vigun05g099400.1, Vigun06g163800.1, Vigun03g448700.1, Vigun04g120100.1, Vigun05g266500.1, Vigun01g201100.1, Vigun01g089000.1, Vigun11g163700.2, Vigun09g241900.1, Vigun05g266700.1, Vig…	1	Vigun09g242100.1	0.206226
Metabolism	Biosynthesis of other secondary metabolites			712		7
Metabolism	Carbohydrate metabolism	vun00040	Pentose and glucuronate interconversions	171	Vigun02g166200.1, Vigun04g141500.1, Vigun04g049800.1, Vigun06g159300.1, Vigun03g401000.1, Vigun08g218400.2, Vigun05g036100.1, Vigun07g128700.1, Vigun07g199000.1, Vigun09g010900.1, Vigun04g199000.1, Vigun02g050700.1, Vigun10g024166.1, Vigun07g121800.1, Vigun03g420000.1, Vigun07g129900.1, Vigun04g058000.1, Vigun05g215000.1, Vigun01g251700.1, Vigun07g143200.1, Vigun07g198900.1, Vigun07g128100.1, Vig…	1	Vigun03g199200.1	0.260998
Metabolism	Carbohydrate metabolism			171		1
Metabolism	Energy metabolism	vun00710	Carbon fixation in photosynthetic organisms	85	Vigun02g098200.1, VigunL041700.1, Vigun07g261100.1, Vigun11g181300.1, Vigun04g091766.1, Vigun09g100000.1, VigunL007000.1, Vigun03g102800.1, VigunL003432.1, Vigun03g225900.2, VigunL033500.1, Vigun10g096800.1, Vigun03g121600.1, Vigun11g086400.1, Vigun02g089700.1, Vigun05g109600.1, Vigun02g026200.1, Vigun10g019300.1, Vigun06g111500.1, Vigun11g056400.1, Vigun04g008300.1, Vigun01g224100.1, VigunL03020…	1	Vigun11g086400.1	0.138693
Metabolism	Energy metabolism			85		1
Metabolism	Global and overview maps	vun01100	Metabolic pathways	3137	Vigun09g065800.1, VigunL029300.1, Vigun07g200700.2, Vigun03g309300.1, Vigun03g251600.5, Vigun10g073700.1, Vigun05g111900.1, Vigun01g055700.1, Vigun11g172600.3, VigunL059000.1, Vigun02g050900.1, Vigun09g004400.1, Vigun02g080300.1, Vigun04g092200.1, Vigun02g060400.1, Vigun05g265900.2, Vigun08g190300.1, Vigun03g115100.1, Vigun01g025200.1, Vigun08g222300.2, Vigun01g204100.1, Vigun02g119300.1, Vigun03…	4	Vigun02g075200.1, Vigun11g086400.1, Vigun03g199200.1, Vigun06g224300.1	0.883206
					039400.1, Vigun01g050200.1, Vigun03g203800.1, Vigun08g013900.1, Vigun09g195600.1, VigunL000633.1, Vigun01g249800.1, Vigun05g099500.1, Vigun10g108200.1, Vigun09g091200.1, Vigun03g378500.1, Vigun07g077300.1, Vigun09g217000.1, Vigun07g291200.1, Vigun03g118001.1, Vigun03g448500.4, Vigun09g160600.1, Vigun07g198800.1, Vigun04g173200.2, Vigun10g013600.1, Vigun11g024700.1, Vigun03g397200.1, Vigun03g26150…
Metabolism	Global and overview maps	vun01110	Biosynthesis of secondary metabolites	1896	Vigun07g200700.2, Vigun03g309300.1, Vigun03g251600.5, Vigun01g055700.1, Vigun11g172600.3, Vigun02g050900.1, Vigun09g004400.1, Vigun02g060400.1, Vigun05g265900.2, Vigun01g025200.1, Vigun01g036900.1, Vigun03g190000.1, Vigun07g271300.1, Vigun03g379700.1, Vigun09g206500.1, Vigun06g023500.2, Vigun08g177800.2, Vigun07g293100.1, Vigun07g282300.1, Vigun07g263800.1, Vigun09g189600.1, Vigun09g026800.1, Vig…	6	Vigun02g075200.1, Vigun11g086400.1, Vigun08g131600.1, Vigun06g224300.1, Vigun10g124700.1, Vigun09g242100.1	0.0785843
					.1, Vigun03g141200.1, Vigun03g443100.1, Vigun05g006200.1, Vigun04g001900.1, Vigun04g063600.1, Vigun04g077800.3, Vigun03g429000.1, Vigun08g092000.1, Vigun05g172800.1, Vigun05g003900.1, Vigun04g053700.1, Vigun02g076300.1, Vigun08g196300.1, Vigun02g192500.1, Vigun02g075200.1, Vigun09g184100.1, Vigun07g071800.1, Vigun05g294200.1, Vigun07g078700.1, Vigun06g052600.1, Vigun03g415900.1, Vigun05g093000.1,…
Metabolism	Global and overview maps	vun01200	Carbon metabolism	299	Vigun07g000300.1, Vigun04g203200.1, Vigun04g012400.1, Vigun05g000600.1, Vigun07g152900.1, Vigun11g095700.1, Vigun05g274300.1, Vigun03g102800.1, VigunL003432.1, Vigun11g116700.1, Vigun03g225900.2, Vigun02g041050.1, Vigun08g220000.1, VigunL069400.2, Vigun08g209700.1, Vigun04g119832.1, Vigun10g061000.1, Vigun03g038800.1, Vigun10g019300.1, Vigun04g195300.1, Vigun02g156900.1, VigunL007400.1, Vigun05g2…	1	Vigun11g086400.1	0.413993
Metabolism	Global and overview maps	vun01210	2-Oxocarboxylic acid metabolism	63	Vigun01g096400.1, Vigun04g054900.1, Vigun04g053700.1, Vigun07g261000.1, Vigun02g012400.1, Vigun07g085200.1, Vigun11g092500.1, Vigun02g152400.1, Vigun03g120800.1, Vigun05g149000.1, Vigun10g096800.1, Vigun11g086400.1, Vigun07g057100.1, Vigun04g120300.1, Vigun08g081700.4, Vigun06g203300.1, Vigun02g009400.1, Vigun03g120900.1, Vigun02g080900.1, Vigun04g055000.1, Vigun05g226800.1, Vigun03g087700.2, Vig…	1	Vigun11g086400.1	0.104583
Metabolism	Global and overview maps	vun01230	Biosynthesis of amino acids	252	Vigun02g197800.1, Vigun08g121300.1, Vigun01g231800.1, Vigun04g203200.1, Vigun05g039900.1, Vigun07g085200.1, Vigun03g251600.5, Vigun08g214700.1, Vigun03g102800.1, Vigun07g006900.1, Vigun03g120800.1, Vigun09g267900.1, Vigun04g166900.1, Vigun03g121400.1, Vigun08g209700.1, Vigun10g061000.1, Vigun07g064500.1, Vigun09g099900.1, Vigun07g202400.1, Vigun08g081700.4, Vigun04g195300.1, Vigun01g108500.1, Vig…	1	Vigun11g086400.1	0.361529
Metabolism	Global and overview maps			5647		13
Metabolism	Lipid metabolism	vun00591	Linoleic acid metabolism	36	Vigun09g000600.1, Vigun07g165950.1, Vigun07g241400.1, Vigun05g272400.1, Vigun11g163500.1, Vigun10g163400.1, Vigun03g108300.1, Vigun10g168900.1, Vigun06g013300.1, Vigun03g169600.1, Vigun10g029200.1, Vigun06g101700.1, Vigun10g170000.1, Vigun07g241200.1, Vigun10g169400.1, Vigun10g169266.1, Vigun10g169000.1, Vigun10g169900.1, Vigun10g169100.1, Vigun10g169500.1, Vigun10g169200.1, Vigun07g146500.1, Vig…	1	Vigun05g272300.1	0.0610446
Metabolism	Lipid metabolism			36		1
Organismal Systems	Environmental adaptation	vun04626	Plant-pathogen interaction	408	Vigun09g006000.1, Vigun02g178800.1, Vigun10g134800.1, Vigun09g154600.1, Vigun07g126400.1, Vigun04g085200.1, Vigun03g359100.1, Vigun09g219600.2, Vigun06g158300.1, Vigun10g042900.1, Vigun03g004200.1, Vigun09g078800.1, Vigun08g216600.1, Vigun04g039900.1, Vigun08g159200.1, Vigun02g105600.1, Vigun11g211700.1, Vigun03g322700.1, Vigun03g250200.1, Vigun07g129600.1, Vigun07g161000.1, Vigun06g088800.1, Vig…	2	Vigun10g134800.1, Vigun03g084100.1	0.156003
Organismal Systems	Environmental adaptation	vun04712	Circadian rhythm - plant	66	Vigun01g206000.1, Vigun07g213100.1, Vigun09g140300.3, Vigun03g297000.1, Vigun09g004100.1, Vigun03g011300.1, Vigun02g181100.1, Vigun03g337800.1, Vigun10g143000.3, Vigun02g189200.1, Vigun01g080800.1, Vigun01g203100.1, Vigun02g160100.1, Vigun02g188900.1, Vigun11g026500.1, Vigun11g053400.1, Vigun04g109500.1, Vigun10g177000.1, Vigun01g084000.1, Vigun02g189000.1, Vigun03g296800.1, Vigun06g129900.1, Vig…	1	Vigun02g075200.1	0.109305
Organismal Systems	Environmental adaptation			474		3
