# Supplementary material for: Transcriptome Analysis of Differentially Expressed Genes Associated with Salt Stress in Cowpea (Vigna unguiculata L.) during the Early Vegetative Stage
Source: Int J Mol Sci. 2023 Mar 1;24(5):4762. doi: 10.3390/ijms24054762 (PMC10002509; doi:10.3390/ijms24054762)
Supplement: Supplementary file 1 [file ijms-24-04762-s001.zip › Table S7. Common DEGs for Venn_diagram(Down).xlsx]

## Sheet: AB
	Normalization																								Log2FoldChange				Annotation
Gene id	C191_1	C191_2	C191_3	C328_1	C328_2	C328_3	C393_1	C393_2	C393_3B	C396_1	C396_2	C396_3	S191_1	S191_2	S191_3B	S328_1	S328_2	S328_3	S393_1	S393_2	S393_3	S396_1	S396_2	S396_3	Vu_191	Vu_328	Vu_393	Vu_396	Pfam	Panther	ec	KOG	KO	GO	Best-hit-arabi-name	Best-hit-arabi-defline
Vigun06g077400.1	507.519	528.569	477.605	428.97	472.106	516.131	421.416	328.309	334.342	363.975	428.793	354.367	157.151	201.213	158.98	191.365	230.165	138.361	178.541	220.573	228.735	195.919	185.212	223.347	-1.54888	-1.33983	-0.787961	-0.924272	PF03171 PF14226	PTHR10209 PTHR10209:SF206	EC:1.14.11.13	KOG0143		GO:0005506 GO:0016491 GO:0055114	AT5G58660	2-oxoglutarate (2OG) and Fe(II)-dependent oxygenase superfamily protein
Vigun03g062300.1	428.572	494.733	463.263	466.681	590.328	596.534	389.544	305.382	409.899	353.993	326.975	315.289	187.084	189.019	180.977	220.806	285.309	193.705	250.534	210.393	222.636	192.995	202.66	161.927	-1.31556	-1.2405	-0.692673	-0.837335	PF00850	PTHR10625 PTHR10625:SF104	EC:3.5.1.98	KOG1344			AT4G33470	histone deacetylase 14
Vigun07g268600.1	64.5934	76.8162	66.6927	52.7963	48.2217	62.247	37.1837	52.2726	43.4455	39.1619	54.6339	48.8476	7.48336	4.8779	0.999874	8.5869	8.39145	8.19917	5.75939	7.91802	12.1992	2.92417	4.02635	2.79184	-3.96118	-2.69701	-2.36064	-3.872	PF05553					GO:0004347 GO:0006096	AT1G68350	(1 of 28) PF05553 - Cotton fibre expressed protein (DUF761)
Vigun05g034000.1	2773.41	2899.81	2813.28	1663.08	1665.21	1803.43	1790.13	1977.19	2023.99	1344.56	1364.19	1339.31	733.369	707.296	940.881	713.94	709.677	786.095	1020.37	1070.06	1280.92	1093.64	1324.67	1294.02	-1.83327	-1.21558	-0.780562	-0.124908	PF03639	PTHR31983	EC:3.2.1.39		K01180	GO:0016998 GO:0052861 GO:0052862
Vigun04g111200.1	64.5934	97.8492	70.2783	43.3684	63.7771	76.0796	46.037	40.3508	43.4455	37.6261	38.9059	27.5323	27.1272	20.7311	21.9972	15.9471	25.1743	14.3485	16.3183	16.9672	26.4316	5.84834	18.7896	2.79184	-1.73616	-1.72384	-1.12044	-1.92366	PF00332 PF07983	PTHR32227 PTHR32227:SF95	EC:3.2.1.39			GO:0004553 GO:0005975	AT1G64760	O-Glycosyl hydrolases family 17 protein
Vigun04g052100.1	78.9475	81.3886	84.6208	54.6819	64.5549	78.6733	55.7756	54.1067	56.6681	49.1443	33.1114	55.0646	25.2563	21.9506	38.9951	24.534	21.578	16.3983	27.8371	33.9344	30.498	8.77251	26.8423	8.37552	-1.50673	-1.66268	-0.852033	-1.64229	PF07891	PTHR10759 PTHR10759:SF1				GO:0003735 GO:0005622 GO:0005840 GO:0006412	AT5G39785	Protein of unknown function (DUF1666)
Vigun09g189000.1	56.391	74.0728	51.633	46.1967	53.6661	69.1633	61.0876	36.6825	45.3344	32.251	41.3893	39.9662	12.1605	7.31685	13.9982	14.7204	16.7829	20.4979	26.8772	31.6721	34.5644	4.38626	2.68423	5.58368	-2.44353	-1.70063	-0.620004	-3.16636		PTHR33700 PTHR33700:SF2
Vigun06g017300.1	826.385	835.833	831.148	644.869	590.328	671.749	308.979	316.387	320.175	337.099	312.903	275.323	334.88	276.821	268.966	312.809	190.606	229.577	214.057	218.311	217.553	149.133	220.107	161.927	-1.50143	-1.3794	-0.540874	-0.800796		PTHR31485 PTHR31485:SF4
Vigun05g081200.1	436.774	466.384	469.717	47.1395	82.4436	68.2988	434.696	401.674	476.012	420.798	405.615	380.123	177.73	124.387	154.98	34.3476	26.3731	27.6722	192.94	222.836	277.532	308.5	418.74	319.666	-1.58663	-1.16264	-0.920619	-0.20474	PF01657 PF07714	PTHR27002	EC:2.7.11.1	KOG1187		GO:0004672 GO:0004713 GO:0005524 GO:0006468
Vigun05g247100.3	131.237	171.922	171.393	55.6247	56.7772	70.8924	151.391	165.988	171.893	99.0566	120.857	117.234	79.5107	89.0217	51.9934	36.801	22.7768	30.7469	83.5112	90.4917	80.3115	71.6422	57.711	54.4409	-1.10562	-1.02097	-0.944025	-0.87529	PF00069	PTHR27001 PTHR27001:SF78	EC:2.7.11.1	KOG1187		GO:0004672 GO:0004713 GO:0005524 GO:0006468	AT2G28250	Protein kinase superfamily protein
Vigun06g048000.1	155.844	229.534	141.274	117.849	82.4436	134.868	84.1061	73.3651	62.3349	60.6625	70.3618	78.1561	27.1272	30.4869	32.9958	58.8816	52.7463	51.2448	56.634	47.5081	40.664	54.0972	72.4743	37.6898	-2.53911	-1.04111	-0.602107	-0.348756		PTHR23155 PTHR23155:SF638					AT5G45500	RNI-like superfamily protein
Vigun10g057800.1	10556.4	12122.3	11902.1	108.421	108.888	102.88	167.327	124.721	276.729	3506.91	4239.09	3441.53	2421.8	2392.61	2432.69	55.2015	44.3548	57.3942	1074.13	892.474	567.263	3057.22	3037.21	5206.78	-2.2545	-1.02861	2.15541	0.0145851	PF01439	PTHR33543				GO:0046872	AT3G09390	metallothionein 2A
Vigun05g078300.1	97.4027	127.113	104.7	67.8809	92.5546	88.1832	95.6153	61.4432	98.2246	95.2172	90.2287	84.3731	23.3855	14.6337	22.9971	50.2947	17.9817	39.9709	47.0351	36.1967	50.8301	55.5592	46.9741	46.0654	-2.43177	-1.1996	-0.929201	-0.86057	PF00264 PF12142 PF12143	PTHR11474 PTHR11474:SF33	EC:1.10.3.1		K00422	GO:0004097 GO:0008152 GO:0016491 GO:0046148 GO:0055114
Vigun10g087600.1	681.819	714.208	702.783	519.478	559.994	575.785	913.658	854.703	793.353	482.229	359.259	438.74	343.299	329.258	335.958	255.154	286.508	256.224	530.824	546.344	539.815	276.334	351.635	265.225	-1.05734	-1.0528	-0.663805	-0.519356	PF00931	PTHR23155 PTHR23155:SF562		KOG4658		GO:0043531	AT3G14460	LRR and NB-ARC domains-containing disease resistance protein
Vigun02g087000.1	221.463	283.488	212.269	912.621	546.772	468.581	154.932	136.642	121.836	105.967	113.407	101.248	45.8356	35.3648	40.9948	247.794	140.257	258.274	30.7168	67.8688	57.9463	421.081	307.345	333.625	-2.55323	-1.57676	-1.40112	1.72791	PF00107 PF08240	PTHR11695 PTHR11695:SF588	EC:1.1.1.195	KOG0023	K00083	GO:0008270 GO:0016491 GO:0055114	AT4G37990	elicitor-activated gene 3-2
Vigun03g369500.1	44.0875	67.6714	52.3501	45.254	58.3328	45.8207	39.8397	39.4337	41.5566	33.0189	51.3227	43.5188	2.80626	7.31685	9.99874	4.9068	7.19267	9.22406	14.3985	7.91802	17.2822	13.1588	4.02635	4.18776	-3.02782	-2.80873	-1.60945	-2.58072	PF00061	PTHR10612 PTHR10612:SF19	EC:1.14.13.90	KOG4824	K03098	GO:0005215
Vigun02g103500.1	56.391	68.5859	55.2186	58.453	67.666	77.8087	38.9544	48.6043	38.7232	38.394	40.5615	32.8611	28.0626	28.0479	29.9962	22.0806	19.1805	21.5228	25.9173	30.5409	33.5478	13.1588	21.4739	16.751	-1.06537	-1.69959	-0.488554	-1.12175		PTHR21596 PTHR21596:SF8					AT3G45900	Ribonuclease P protein subunit P38-related
Vigun10g057900.1	1588.18	1991.73	2044.52	1394.39	1509.65	1611.51	202.74	151.315	212.505	784.774	950.298	735.378	583.702	534.13	442.944	598.63	485.505	551.394	1464.81	1031.61	747.202	812.919	777.086	1298.21	-1.84944	-1.46514	2.5173	0.225402	PF01439	PTHR33543				GO:0046872	AT3G09390	metallothionein 2A
Vigun07g243900.1	298.36	332.87	312.667	223.441	250.442	254.175	247.892	190.749	246.506	241.114	219.363	222.923	160.892	153.654	146.981	103.043	127.071	96.3402	187.18	187.77	203.32	147.671	163.738	152.155	-1.03221	-1.15718	-0.244668	-0.559962	PF00786	PTHR23177					AT4G04900	ROP-interactive CRIB motif-containing protein 10
Vigun07g210400.1	50.2393	60.3556	39.4419	49.0251	66.8882	56.1952	28.3305	30.2631	31.1674	16.8934	16.5557	2.66441	0.93542	3.65843	1.99975	6.1335	9.59023	2.04979	10.5589	3.39344	6.09961	1.46209	4.02635	1.39592	-4.50811	-3.27552	-2.16235	-2.39114	PF00067	PTHR24298 PTHR24298:SF66		KOG0156		GO:0004497 GO:0005506 GO:0016705 GO:0020037 GO:0055114	AT5G09970	cytochrome P450, family 78, subfamily A, polypeptide 7
Vigun01g168100.1	3112.79	3009.55	3794.31	2072.25	2575.97	2809.76	667.537	736.402	849.076	727.183	795.502	746.036	398.489	546.325	653.917	904.078	1269.51	435.581	717.045	1033.87	1437.47	640.393	798.559	367.127	-2.63292	-1.5152	0.50097	-0.329018	PF13837	PTHR21654 PTHR21654:SF18					AT3G10040	sequence-specific DNA binding transcription factors
Vigun01g091300.1	2267.95	2497.44	2487.71	3246.03	5092.84	4799.93	1957.46	1681.89	2771.07	1320.75	1492.5	1162.57	683.792	903.632	1170.85	2401.88	2668.48	1136.61	1333.3	1887.88	2826.15	1410.91	2168.86	1239.58	-1.39483	-1.08187	-0.0841197	0.277584	PF07847	PTHR22966 PTHR22966:SF13	EC:1.13.11.19	KOG4281	K10712	GO:0016702 GO:0055114
Vigun05g248900.1	4416.96	4612.63	4177.97	3388.39	3540.41	3435.69	2960.53	3203.3	3535.14	3379.44	3439.45	3430.88	1709.01	1612.15	2008.75	1710.02	1768.2	1667.51	1639.51	1745.36	2046.42	1909.48	1916.54	1802.13	-1.30918	-1.0102	-0.836539	-0.864857	PF00085 PF13848 PF13899	PTHR18929 PTHR18929:SF74	EC:5.3.4.1	KOG0190	K09580	GO:0005783 GO:0016853 GO:0045454	AT5G60640	PDI-like 1-4
Vigun07g213300.3	88.1751	90.5334	88.9235	44.3112	55.2217	55.3307	60.2022	40.3508	50.0568	39.1619	54.6339	52.4001	23.3855	12.1948	12.9984	22.0806	22.7768	16.3983	24.9574	16.9672	37.6142	10.2346	4.02635	13.9592	-2.46186	-1.33808	-0.921085	-2.37311	PF03151	PTHR11132 PTHR11132:SF73		KOG1441
Vigun06g045800.1	62.5428	85.0465	79.6009	77.3088	71.5548	92.5059	54.8903	37.5996	70.8351	18.4291	34.767	29.3086	22.4501	24.3895	12.9984	20.8539	21.578	15.3734	36.4762	29.4098	26.4316	5.84834	6.71058	2.79184	-1.92477	-2.06197	-0.823068	-2.42617		PTHR35131
Vigun11g019600.1	70.7451	91.4479	81.7523	78.2516	83.9992	98.5577	23.9038	28.429	38.7232	52.2159	26.4892	37.3018	26.1918	31.7064	28.9963	24.534	37.1621	39.9709	9.59899	15.836	13.2158	17.545	12.0791	12.5633	-1.48922	-1.35914	-1.23625	-1.45933	PF00931	PTHR23155 PTHR23155:SF414		KOG4658		GO:0043531
Vigun01g121000.1	1552.29	1646.98	1500.94	1852.58	2148.98	2029.94	1517.45	1359.09	1488.48	1221.7	1119.99	1198.1	705.307	676.809	762.904	783.862	938.644	564.718	687.288	835.917	887.493	805.609	770.375	804.05	-1.13173	-1.39892	-0.856537	-0.572682	PF00010	PTHR16223 PTHR16223:SF29				GO:0046983	AT2G42280	basic helix-loop-helix (bHLH) DNA-binding superfamily protein
Vigun05g226100.1	73.821	64.0135	58.0871	57.5102	77.777	63.9761	15.9359	11.0048	11.3336	13.8218	19.8669	15.9865	8.41878	12.1948	5.99924	3.6801	8.39145	2.04979	3.8396	13.5738	14.2324	2.92417	1.34212	1.39592	-2.88009	-3.81873	-0.274362	-3.13309		PTHR33974 PTHR33974:SF2					AT3G21710	(1 of 2) PTHR33974:SF2 - GENOMIC DNA, CHROMOSOME 3, P1 CLONE: MSD21
Vigun03g311800.1	35.8852	67.6714	45.1789	38.6544	57.555	65.7051	28.3305	27.5119	28.334	38.394	27.3169	34.6374	17.773	10.9753	21.9972	28.2141	13.1866	18.4481	12.4787	15.836	12.1992	7.31043	1.34212	1.39592	-1.5514	-1.43584	-1.055	-3.31997
Vigun01g221500.1	1176.01	1170.53	1164.61	1386.85	1337.76	1341.77	1111.09	1079.38	1256.14	1122.64	1136.55	1097.74	563.123	465.84	689.913	571.643	595.793	610.838	628.734	700.179	827.513	1251.55	1295.14	1136.28	-1.03048	-1.19327	-0.676536	0.133726	PF00171 PF00696	PTHR11063 PTHR11063:SF13	EC:1.2.1.41 EC:2.7.2.11 EC:PROLINE-MULTI		K12657	GO:0003824 GO:0004350 GO:0005737 GO:0006561 GO:0008152 GO:0016491 GO:0055114	AT3G55610	delta 1-pyrroline-5-carboxylate synthase 2
Vigun07g153500.2	73.821	96.0202	67.4098	63.167	46.6662	65.7051	65.5142	47.6873	68.9461	40.6977	45.5282	38.1899	42.0939	40.2427	30.9961	31.8942	22.7768	23.5726	30.7168	52.0327	37.6142	13.1588	20.1318	12.5633	-1.06585	-1.16574	-0.597707	-1.44006	PF00383	PTHR11079 PTHR11079:SF90	EC:3.5.4.3	KOG1018		GO:0003824 GO:0008270
Vigun01g233700.2	659.263	627.332	667.644	406.343	459.662	505.757	221.332	218.261	290.896	239.579	297.175	261.113	321.785	354.867	278.965	202.406	139.058	173.207	190.06	176.459	161.64	184.223	127.501	194.033	-1.0321	-1.41431	-0.467892	-0.657704	PF01019	PTHR11686 PTHR11686:SF29	EC:2.3.2.2 EC:3.4.19.13		K18592	GO:0003840 GO:0006749	AT4G39640	gamma-glutamyl transpeptidase 1
Vigun05g030400.1	3216.34	3389.97	2988.26	3275.26	2825.64	3080.36	3228.79	3588.47	3431.25	2567.79	2268.96	2381.99	1484.51	1485.32	1756.78	1508.84	1352.22	1391.81	1624.15	1777.03	1850.21	2712.17	2974.13	2756.94	-1.02141	-1.11025	-0.964641	0.22605	PF04833	PTHR31673 PTHR31673:SF3				GO:0004553 GO:0010215 GO:0016049 GO:0030247 GO:0031225	AT5G60920	COBRA-like extracellular glycosyl-phosphatidyl inositol-anchored protein family
Vigun05g219700.1	203.008	252.396	248.125	136.705	185.109	247.259	48.693	60.5262	59.5015	29.9473	59.6006	37.3018	67.3503	84.1438	93.9881	34.3476	52.7463	22.5477	86.3909	73.5245	95.5605	5.84834	18.7896	13.9592	-1.51899	-2.37582	0.598551	-1.71655	PF12609	PTHR33090				GO:0003676
Vigun11g163400.1	101.504	108.823	150.596	70.7093	83.2214	71.7569	38.0691	37.5996	42.501	39.9298	56.2895	47.0713	11.225	14.6337	19.9975	14.7204	20.3792	5.12448	16.3183	4.52458	9.14941	4.38626	1.34212	2.79184	-2.9765	-2.48819	-1.9782	-4.07191	PF00168 PF06398	PTHR10024 PTHR10024:SF243				GO:0005515	AT5G12970	Calcium-dependent lipid-binding (CaLB domain) plant phosphoribosyltransferase family protein
Vigun05g199700.1	577.239	508.45	564.378	270.581	493.884	436.593	162.9	150.398	177.56	88.3062	79.4675	74.6036	259.111	264.626	210.973	100.589	133.064	61.4937	286.05	243.196	340.561	43.8626	45.632	32.1062	-1.16728	-2.0248	0.825389	-0.995103	PF12609	PTHR33090
Vigun10g155800.1	77.9222	75.9017	76.7324	59.3958	73.8882	65.7051	30.9865	51.3555	46.2789	24.5722	49.6672	25.756	22.4501	25.609	17.9977	14.7204	11.9878	8.19917	19.198	18.0983	12.1992	2.92417	14.7633	2.79184	-1.80334	-2.51109	-1.37775	-2.28769	PF08137	PTHR33102 PTHR33102:SF14				GO:0005576
Vigun05g168100.1	1161.66	1625.03	1333.85	2142.96	3244.86	2740.6	1563.49	1018.86	2176.05	821.632	896.492	845.507	150.603	203.652	360.954	1459.77	1529.64	716.402	597.057	1085.9	1491.35	374.294	544.899	301.519	-2.52639	-1.13318	-0.584032	-1.07047	PF13418	PTHR24413 PTHR24413:SF111				GO:0005515	AT3G27220	Galactose oxidase/kelch repeat superfamily protein
Vigun03g084300.1	46.1381	91.4479	43.7446	115.963	108.11	116.713	20.3625	21.0925	11.3336	28.4116	16.5557	21.3153	9.3542	18.2921	13.9982	24.534	38.3609	15.3734	3.8396	4.52458	4.0664	1.46209	4.02635	1.39592	-2.12242	-2.12237	-2.08633	-3.26724	PF00067	PTHR24286 PTHR24286:SF53		KOG0157	K07437	GO:0004497 GO:0005506 GO:0016705 GO:0020037 GO:0055114
Vigun08g005900.2	53.3152	59.4411	73.8639	46.1967	46.6662	58.7888	37.1837	38.5167	68.0017	30.7152	47.1838	37.3018	9.3542	6.09738	20.9973	14.7204	17.9817	6.14937	15.3584	18.0983	16.2656	4.38626	10.7369	8.37552	-2.35616	-1.96472	-1.53111	-2.2935	PF14215	PTHR11514 PTHR11514:SF38
Vigun10g138100.1	86.1245	73.1583	164.222	631.67	773.881	928.517	77.0235	85.2869	86.891	93.6814	44.7004	96.807	46.771	19.5116	52.9933	317.715	308.086	285.946	38.396	62.213	41.6807	48.2488	81.8691	53.045	-1.43948	-1.35614	-0.808481	-0.360693	PF00931	PTHR23155 PTHR23155:SF590				GO:0043531
Vigun03g161200.1	132.263	156.376	117.609	59.3958	41.2218	51.8725	28.3305	28.429	25.5006	19.9649	19.0391	22.2034	0.93542	2.43895	1.99975	1.2267	2.39756	1.0249	0.959899	1.13115	1.0166	1.46209	1.34212	1.39592	-6.24019	-5.0356	-4.7263	-3.8652	PF00149	PTHR10161 PTHR10161:SF14	EC:3.1.3.2			GO:0003993 GO:0016787	AT2G01890	purple acid phosphatase 8
Vigun03g072400.1	1263.16	1553.7	1492.34	1930.84	2520.75	2374.03	1505.06	1174.76	1551.76	1019.75	931.259	778.009	403.166	643.883	519.934	869.731	1516.45	605.713	687.288	833.655	1213.82	536.585	681.795	526.262	-1.45943	-1.1899	-0.629778	-0.645448		PTHR36067 PTHR36067:SF1					AT5G65207
Vigun02g102500.1	521.873	487.417	636.807	50.9107	69.9993	64.8406	63.7436	51.3555	74.6129	1004.39	904.77	1082.64	192.697	147.557	182.977	23.3073	39.5597	21.5228	36.4762	49.7704	35.581	1179.9	1473.64	1072.07	-1.65353	-1.13823	-0.63897	0.316465	PF00931	PTHR23155 PTHR23155:SF505		KOG4658		GO:0043531
Vigun03g197300.1	209.16	295.377	249.56	125.391	147.776	155.617	184.148	194.417	249.339	164.326	207.774	191.838	66.4148	76.827	79.9899	78.5088	89.9084	45.0954	100.789	109.721	118.942	103.808	135.554	134.008	-1.75621	-1.00593	-0.930474	-0.594931	PF14299	PTHR32278 PTHR32278:SF3					AT4G19840	phloem protein 2-A1
Vigun09g137600.1	332.195	388.653	331.312	243.24	272.997	268.872	270.025	249.441	259.729	74.4844	84.4342	86.1494	160.892	136.581	169.979	122.67	118.679	127.087	136.306	149.311	140.291	62.8697	73.8164	58.6286	-1.17046	-1.09148	-0.871442	-0.327381	PF05978	PTHR23294 PTHR23294:SF25		KOG3098			AT1G18000	Major facilitator superfamily protein
Vigun01g080800.1	301.436	403.285	334.898	93.3363	92.5546	121.036	176.18	209.09	209.672	233.436	335.253	363.248	54.2544	62.1933	69.9912	33.1209	38.3609	27.6722	245.734	188.901	156.557	295.341	281.845	314.082	-2.47928	-1.63015	-0.00912274	-0.0643742	PF00195 PF08541	PTHR11877 PTHR11877:SF27	EC:2.3.1.74		K00660	GO:0003824 GO:0008152 GO:0008610 GO:0009058 GO:0016747	AT5G13930	Chalcone and stilbene synthase family protein
Vigun05g171800.1	54.3405	48.4674	56.6529	56.5674	77.777	66.5697	33.6424	52.2726	31.1674	35.3225	43.8727	30.1967	5.61252	9.75581	11.9985	25.7607	27.5719	32.7967	10.5589	11.3115	13.2158	10.2346	13.4212	18.147	-2.5427	-1.222	-1.73855	-1.38784	PF00931	PTHR23155 PTHR23155:SF646		KOG4658		GO:0043531
Vigun07g247700.1	2063.91	2259.68	2089.7	3467.58	3859.3	3993.32	2642.7	2055.14	2785.24	1629.44	1851.76	1629.73	463.968	434.133	503.936	1447.51	1792.17	1155.06	975.257	1367.56	1705.86	2213.6	2193.02	2001.75	-2.19354	-1.36505	-0.886183	0.32637	PF01657 PF07714	PTHR27002 PTHR27002:SF122	EC:2.7.11.1	KOG1187		GO:0004672 GO:0004713 GO:0005524 GO:0006468	AT4G38830	cysteine-rich RLK (RECEPTOR-like protein kinase) 26
Vigun05g116000.1	99.4533	103.336	103.983	89.5651	93.3324	113.255	17.7065	15.5901	21.7228	23.0364	6.62229	10.6577	6.54794	3.65843	5.99924	12.267	11.9878	2.04979	2.8797	2.26229	5.08301	7.31043	2.68423	5.58368	-4.2426	-3.49295	-2.42784	-1.37182	PF05003 PF11961	PTHR31371 PTHR31371:SF3
Vigun06g065300.1	49.214	78.6452	63.8241	83.9084	108.888	114.984	40.7251	30.2631	41.5566	31.4831	47.1838	42.6306	4.6771	6.09738	3.99949	22.0806	20.3792	13.3236	10.5589	3.39344	8.13281	5.84834	5.36847	2.79184	-3.69759	-2.46399	-2.34935	-3.11416	PF01000 PF01193	PTHR11800 PTHR11800:SF13	EC:2.7.7.6	KOG1521		GO:0003899 GO:0006351 GO:0046983	AT1G60620	RNA polymerase I subunit 43
Vigun11g020900.1	429.597	465.47	356.411	290.38	299.441	312.964	235.497	206.339	183.227	153.576	222.674	229.14	101.961	119.509	146.981	145.977	112.685	106.589	90.2305	105.197	118.942	198.844	162.396	136.8	-1.76409	-1.30549	-0.991541	-0.281604	PF01657 PF07714	PTHR27002	EC:2.7.11.1	KOG1187		GO:0004672 GO:0004713 GO:0005524 GO:0006468
Vigun07g148600.1	84.0739	85.961	76.0153	72.5949	48.9995	54.4661	51.349	42.1849	44.39	39.1619	34.767	38.1899	27.1272	32.9258	20.9973	19.6272	26.3731	26.6473	29.7569	20.3606	13.2158	11.6967	14.7633	18.147	-1.60206	-1.27708	-1.12284	-1.32969	PF07714	PTHR27001 PTHR27001:SF92	EC:2.7.11.1	KOG1187	K04733	GO:0004672 GO:0004713 GO:0005524 GO:0006468	AT1G54820	Protein kinase superfamily protein
Vigun04g005100.1	85.0992	82.3031	65.9755	51.8535	44.3329	76.9442	52.2343	60.5262	58.557	34.5546	43.0449	38.1899	13.0959	23.17	18.9976	9.81361	21.578	9.22406	34.5564	47.5081	32.5312	13.1588	1.34212	2.79184	-2.07827	-2.09175	-0.580119	-2.74327	PF08263 PF13855	PTHR27000 PTHR27000:SF4				GO:0005515	AT4G29240	Leucine-rich repeat (LRR) family protein
Vigun05g075500.1	75.8716	74.9872	99.6804	76.3661	98.7768	115.849	43.381	64.1944	50.0568	87.5384	65.3951	74.6036	41.1585	26.8285	33.9957	34.3476	44.3548	27.6722	26.8772	30.5409	42.6973	46.7867	51.0004	32.1062	-1.29671	-1.45182	-0.654899	-0.808774	PF00931	PTHR23155 PTHR23155:SF590		KOG4658		GO:0043531
Vigun08g060700.1	78.9475	41.1515	70.9954	50.9107	34.2219	63.9761	30.1011	51.3555	36.8342	36.0904	37.2504	29.3086	3.74168	3.65843	8.99886	3.6801	3.59634	5.12448	3.8396	6.78688	5.08301	2.92417	6.71058	1.39592	-3.54261	-3.58785	-2.91263	-3.21813	PF16983	PTHR31970 PTHR31970:SF3					AT2G25680	molybdate transporter 1
Vigun05g223100.1	88.1751	88.7044	88.9235	450.654	737.326	713.247	37.1837	38.5167	47.2234	25.3401	30.6281	29.3086	16.8376	32.9258	22.9971	66.2418	145.052	46.1203	26.8772	13.5738	32.5312	4.38626	17.4475	4.18776	-1.86913	-2.88477	-0.752148	-1.71245	PF03321	PTHR31901 PTHR31901:SF17			K14487
Vigun06g047900.1	91.251	138.086	106.852	51.8535	52.8884	63.1115	34.5278	31.1801	41.5566	20.7328	24.8336	23.9797	17.773	18.2921	24.9968	9.81361	16.7829	11.2739	12.4787	14.7049	18.2988	26.3175	21.4739	22.3347	-2.46093	-2.14806	-1.23779	0.0119828
Vigun07g119200.1	2563.23	1807.92	1838.71	1913.87	1569.54	1709.2	43.381	65.1115	54.7791	21.5006	25.6614	26.6441	107.573	91.4607	142.982	363.103	381.212	174.232	30.7168	23.7541	17.2822	7.31043	8.0527	8.37552	-4.18243	-2.49903	-1.18616	-1.6365	PF00232	PTHR10353 PTHR10353:SF29	EC:3.5.2.17		K01188	GO:0004553 GO:0005975	AT1G02850	beta glucosidase 11

## Sheet: GO_AB
								AB (S191 vs C191, S328 vs C328)
GO Type	Level	GO ID	GO Name	p-value	corr. pvalue	Pop total	Pop hits	Total	Gene count	Genes
Molecular Function	5	GO:0043531	ADP binding	0.000103121	0.00773408	20252	397	39	6	Vigun10g087600.1, Vigun02g102500.1, Vigun11g019600.1, Vigun05g075500.1, Vigun10g138100.1, Vigun05g171800.1

## Sheet: KEGG_AB
						AB (S191 vs C191, S328 vs C328)
Major Classification	Sub Classification	Pathway ID	Pathway Name	Num. of Ref. gene	Ref. gene List	Num. of down DEGs	down DEGs list	down pvalue
Environmental Information Processing	Signal transduction	vun04075	Plant hormone signal transduction	332	Vigun09g190200.1, Vigun08g156600.1, Vigun09g067100.1, Vigun07g041500.1, Vigun11g108500.1, Vigun01g006300.5, Vigun08g081100.1, Vigun06g031100.2, Vigun09g234500.1, Vigun01g122100.1, Vigun08g151200.1, VigunL059104.1, Vigun03g172200.1, Vigun07g038300.2, Vigun10g155600.1, Vigun02g140800.1, Vigun03g045200.1, Vigun09g077700.1, Vigun05g280100.1, Vigun07g209900.1, Vigun03g339000.1, Vigun01g106800.3, Vigun…	1	Vigun05g223100.1	0.477524
Environmental Information Processing	Signal transduction			332		1
Genetic Information Processing	Folding, sorting and degradation	vun04141	Protein processing in endoplasmic reticulum	243	VigunL078600.1, Vigun04g087600.1, Vigun07g170600.1, Vigun07g244000.1, Vigun03g169100.1, Vigun03g424200.1, Vigun08g127100.1, Vigun03g172900.1, Vigun01g230300.1, Vigun06g184800.1, Vigun03g245900.1, Vigun03g033300.1, Vigun06g069500.1, Vigun04g085200.1, Vigun01g250300.1, Vigun10g197300.1, Vigun09g049400.1, Vigun07g175300.1, Vigun06g028700.1, Vigun07g022100.1, Vigun07g276500.1, Vigun01g158700.1, Vigun…	1	Vigun05g248900.1	0.376045
Genetic Information Processing	Folding, sorting and degradation			243		1
Genetic Information Processing	Transcription	vun03020	RNA polymerase	71	Vigun03g014000.1, VigunL043300.1, Vigun07g111700.1, VigunL035200.1, Vigun10g030800.1, Vigun04g012200.1, Vigun07g030500.1, VigunL038400.1, VigunL061400.2, Vigun01g108200.1, Vigun04g099640.1, Vigun06g060300.1, Vigun08g216400.1, Vigun09g215700.1, Vigun10g102350.1, Vigun04g099580.1, VigunL035300.1, Vigun01g033600.1, VigunL028700.1, Vigun06g148000.1, VigunL028600.1, VigunL023100.1, Vigun07g111600.1, V…	1	Vigun06g065300.1	0.127077
Genetic Information Processing	Transcription			71		1
Metabolism	Amino acid metabolism	vun00330	Arginine and proline metabolism	67	Vigun04g072800.1, Vigun03g429300.2, Vigun09g084700.2, Vigun11g214600.3, Vigun05g235400.4, Vigun02g028700.1, Vigun03g333700.1, Vigun05g023800.1, VigunL051800.1, Vigun10g096800.1, Vigun03g003800.4, Vigun02g076300.1, Vigun08g189000.1, Vigun07g296200.1, Vigun07g147800.1, Vigun03g345300.1, Vigun03g237600.1, Vigun02g149400.1, Vigun06g223200.1, Vigun11g086400.1, Vigun03g033900.1, Vigun03g130200.1, Vigun…	1	Vigun01g221500.1	0.120332
Metabolism	Amino acid metabolism	vun00350	Tyrosine metabolism	57	Vigun06g142200.1, Vigun06g204566.1, Vigun06g204600.1, Vigun09g155800.1, Vigun08g191300.1, Vigun06g155300.1, Vigun06g015700.1, Vigun03g118200.2, Vigun10g096800.1, Vigun09g123700.1, Vigun05g213300.1, Vigun05g078300.1, Vigun06g006600.1, Vigun11g086400.1, Vigun02g046800.1, Vigun03g435700.1, Vigun04g175000.1, Vigun11g066900.1, Vigun03g073400.1, Vigun01g025200.1, Vigun08g177900.1, Vigun05g076500.1, Vig…	1	Vigun05g078300.1	0.103258
Metabolism	Amino acid metabolism			124		2
Metabolism	Biosynthesis of other secondary metabolites	vun00940	Phenylpropanoid biosynthesis	276	Vigun06g084300.1, Vigun07g200700.2, Vigun02g119300.1, Vigun08g003700.1, Vigun02g098500.1, Vigun07g129000.1, Vigun07g288700.1, Vigun03g143300.1, Vigun01g102500.1, Vigun02g050900.1, Vigun05g300700.1, Vigun03g142050.1, Vigun09g004400.1, Vigun06g136150.1, Vigun06g226200.1, Vigun01g192000.1, Vigun04g016600.1, Vigun06g034600.1, Vigun06g084500.1, Vigun07g214000.1, Vigun10g095700.1, Vigun03g141600.1, Vig…	1	Vigun02g087000.1	0.415609
Metabolism	Biosynthesis of other secondary metabolites	vun00941	Flavonoid biosynthesis	96	Vigun05g017100.1, Vigun03g309300.1, Vigun01g080800.1, Vigun02g188900.1, Vigun01g102500.1, Vigun05g300700.1, Vigun01g005700.1, Vigun02g189000.1, Vigun10g054200.1, Vigun03g029000.1, Vigun07g271600.1, Vigun03g168200.1, Vigun10g046800.1, Vigun03g118800.1, Vigun05g210600.1, Vigun09g055800.1, Vigun09g069800.1, Vigun06g034000.1, Vigun03g279000.1, Vigun10g115000.1, Vigun02g188700.1, Vigun02g145000.1, Vig…	1	Vigun01g080800.1	0.168174
Metabolism	Biosynthesis of other secondary metabolites	vun00950	Isoquinoline alkaloid biosynthesis	35	Vigun06g142200.1, Vigun06g204566.1, Vigun07g240800.1, Vigun03g118200.2, Vigun10g096800.1, Vigun11g086400.1, Vigun05g213300.1, Vigun05g078300.1, Vigun06g006600.1, Vigun06g204500.1, Vigun02g046800.1, Vigun03g073400.1, Vigun01g025200.1, Vigun05g076500.1, Vigun11g052100.1, Vigun01g025300.1, Vigun03g111900.1, Vigun03g430600.1, Vigun09g092700.1, Vigun08g050500.1, Vigun06g204600.1, Vigun03g111800.1, Vig…	1	Vigun05g078300.1	0.0646221
Metabolism	Biosynthesis of other secondary metabolites	vun00960	Tropane, piperidine and pyridine alkaloid biosynthesis	64	Vigun05g114700.1, Vigun05g115500.1, Vigun11g158900.1, Vigun11g158400.1, Vigun01g080800.1, Vigun05g115600.1, Vigun07g240800.1, Vigun02g188900.1, Vigun11g026500.1, Vigun10g096800.1, Vigun11g086400.1, Vigun05g213300.1, Vigun06g006600.1, Vigun11g158500.1, Vigun02g046800.1, Vigun11g158700.1, Vigun09g092700.1, Vigun02g188800.1, Vigun03g073400.1, Vigun01g025200.1, Vigun02g189000.1, Vigun05g115350.1, Vig…	1	Vigun01g080800.1	0.115241
Metabolism	Biosynthesis of other secondary metabolites			471		4
Metabolism	Carbohydrate metabolism	vun00500	Starch and sucrose metabolism	244	Vigun01g215200.1, Vigun07g144400.1, Vigun05g099500.1, Vigun04g029900.1, Vigun01g204200.1, Vigun05g136900.1, Vigun03g305700.1, Vigun03g015200.1, Vigun08g098800.1, Vigun07g019800.1, Vigun07g102700.1, Vigun03g435800.1, Vigun07g163500.1, Vigun04g110400.1, Vigun05g099300.1, Vigun06g162000.1, Vigun11g220500.2, Vigun05g041400.2, Vigun03g401300.1, Vigun09g154900.1, Vigun11g163900.1, Vigun05g265900.2, Vig…	1	Vigun04g111200.1	0.377279
Metabolism	Carbohydrate metabolism			244		1
Metabolism	Global and overview maps	vun01100	Metabolic pathways	3137	Vigun09g065800.1, VigunL029300.1, Vigun07g200700.2, Vigun03g309300.1, Vigun03g251600.5, Vigun10g073700.1, Vigun05g111900.1, Vigun01g055700.1, Vigun11g172600.3, VigunL059000.1, Vigun02g050900.1, Vigun09g004400.1, Vigun02g080300.1, Vigun04g092200.1, Vigun02g060400.1, Vigun05g265900.2, Vigun08g190300.1, Vigun03g115100.1, Vigun01g025200.1, Vigun08g222300.2, Vigun01g204100.1, Vigun02g119300.1, Vigun03…	8	Vigun04g111200.1, Vigun05g078300.1, Vigun02g087000.1, Vigun01g221500.1, Vigun01g233700.2, Vigun03g161200.1, Vigun01g080800.1, Vigun07g119200.1	0.188148
					Vigun11g039400.1, Vigun01g050200.1, Vigun03g203800.1, Vigun08g013900.1, Vigun09g195600.1, VigunL000633.1, Vigun01g249800.1, Vigun05g099500.1, Vigun10g108200.1, Vigun09g091200.1, Vigun03g378500.1, Vigun07g077300.1, Vigun09g217000.1, Vigun07g291200.1, Vigun03g118001.1, Vigun03g448500.4, Vigun09g160600.1, Vigun07g198800.1, Vigun04g173200.2, Vigun10g013600.1, Vigun11g024700.1, Vigun03g397200.1, Vigun…
Metabolism	Global and overview maps	vun01110	Biosynthesis of secondary metabolites	1896	Vigun07g200700.2, Vigun03g309300.1, Vigun03g251600.5, Vigun01g055700.1, Vigun11g172600.3, Vigun02g050900.1, Vigun09g004400.1, Vigun02g060400.1, Vigun05g265900.2, Vigun01g025200.1, Vigun01g036900.1, Vigun03g190000.1, Vigun07g271300.1, Vigun03g379700.1, Vigun09g206500.1, Vigun06g023500.2, Vigun08g177800.2, Vigun07g293100.1, Vigun07g282300.1, Vigun07g263800.1, Vigun09g189600.1, Vigun09g026800.1, Vig…	4	Vigun05g078300.1, Vigun02g087000.1, Vigun01g221500.1, Vigun01g080800.1	0.509024
					Vigun09g171500.1, Vigun03g141200.1, Vigun03g443100.1, Vigun05g006200.1, Vigun04g001900.1, Vigun04g063600.1, Vigun04g077800.3, Vigun03g429000.1, Vigun08g092000.1, Vigun05g172800.1, Vigun05g003900.1, Vigun04g053700.1, Vigun02g076300.1, Vigun08g196300.1, Vigun02g192500.1, Vigun02g075200.1, Vigun09g184100.1, Vigun07g071800.1, Vigun05g294200.1, Vigun07g078700.1, Vigun06g052600.1, Vigun03g415900.1, Vig…
Metabolism	Global and overview maps	vun01230	Biosynthesis of amino acids	252	Vigun02g197800.1, Vigun08g121300.1, Vigun01g231800.1, Vigun04g203200.1, Vigun05g039900.1, Vigun07g085200.1, Vigun03g251600.5, Vigun08g214700.1, Vigun03g102800.1, Vigun07g006900.1, Vigun03g120800.1, Vigun09g267900.1, Vigun04g166900.1, Vigun03g121400.1, Vigun08g209700.1, Vigun10g061000.1, Vigun07g064500.1, Vigun09g099900.1, Vigun07g202400.1, Vigun08g081700.4, Vigun04g195300.1, Vigun01g108500.1, Vig…	1	Vigun01g221500.1	0.387072
Metabolism	Global and overview maps			5285		13
Metabolism	Glycan biosynthesis and metabolism	vun00514	Other types of O-glycan biosynthesis	14	Vigun04g086700.1, Vigun01g064100.1, Vigun02g108100.1, Vigun11g011000.1, Vigun08g017300.1, Vigun01g176300.1, Vigun11g173300.1, Vigun03g217900.1, Vigun09g002500.1, Vigun08g051000.1, Vigun10g156300.1, Vigun06g017300.1, Vigun08g184700.1, Vigun07g160500.1	1	Vigun06g017300.1	0.0263246
Metabolism	Glycan biosynthesis and metabolism			14		1
Metabolism	Lipid metabolism	vun00590	Arachidonic acid metabolism	17	Vigun04g121600.1, Vigun03g045400.1, Vigun07g165950.1, Vigun02g030900.1, Vigun02g175800.1, Vigun09g254800.1, Vigun04g031300.1, Vigun04g004700.2, Vigun03g053600.1, Vigun03g010600.2, Vigun08g044100.1, Vigun07g038100.1, Vigun01g233700.2, Vigun03g045500.1, Vigun07g291700.1, Vigun01g109600.1, Vigun03g180500.1	1	Vigun01g233700.2	0.0318822
Metabolism	Lipid metabolism			17		1
Metabolism	Metabolism of cofactors and vitamins	vun00740	Riboflavin metabolism	24	Vigun03g030500.1, Vigun03g128700.1, Vigun05g255100.1, Vigun03g044900.1, Vigun03g079000.1, Vigun06g221300.1, Vigun02g014900.2, Vigun09g139300.1, Vigun03g115100.1, Vigun10g128300.1, Vigun05g208800.1, Vigun11g103900.1, Vigun05g057400.1, Vigun07g282300.1, Vigun07g050500.1, Vigun04g001900.1, Vigun03g161200.1, Vigun03g161000.1, Vigun07g025000.1, Vigun03g001400.1, Vigun01g124900.1, Vigun05g055300.1, Vig…	1	Vigun03g161200.1	0.0447372
Metabolism	Metabolism of cofactors and vitamins			24		1
Metabolism	Metabolism of other amino acids	vun00430	Taurine and hypotaurine metabolism	14	Vigun09g053200.1, Vigun04g039100.1, Vigun06g097100.1, Vigun09g053100.1, Vigun03g156200.1, Vigun03g156400.1, Vigun09g041400.1, Vigun01g233700.2, Vigun03g400500.1, Vigun04g004700.2, Vigun03g156100.1, Vigun03g156300.1, Vigun08g141200.1, Vigun04g039000.1	1	Vigun01g233700.2	0.0263246
Metabolism	Metabolism of other amino acids	vun00460	Cyanoamino acid metabolism	80	Vigun05g267000.1, Vigun05g099500.1, Vigun08g110800.1, Vigun08g027700.1, Vigun01g252200.1, Vigun05g265700.1, Vigun04g004700.2, Vigun08g196300.1, Vigun10g197400.1, Vigun05g266000.1, Vigun06g163600.1, Vigun05g266200.1, Vigun01g089400.3, Vigun03g343800.1, Vigun11g072700.1, Vigun06g073600.1, Vigun01g023600.1, Vigun03g448500.4, Vigun03g203800.1, Vigun05g195400.1, Vigun01g252700.2, Vigun11g164300.1, Vig…	1	Vigun01g233700.2	0.142082
Metabolism	Metabolism of other amino acids	vun00480	Glutathione metabolism	103	Vigun03g045400.1, Vigun02g175800.1, Vigun05g111900.1, Vigun03g038800.1, Vigun09g164300.1, Vigun06g035900.1, Vigun07g088200.1, Vigun05g111700.1, Vigun03g127900.1, Vigun01g051200.1, Vigun05g111800.1, Vigun11g187800.1, Vigun01g069900.1, Vigun10g177300.1, Vigun06g036200.1, Vigun04g195300.1, Vigun03g045600.1, Vigun01g155500.1, Vigun05g025400.1, Vigun07g104600.2, Vigun09g209800.2, Vigun09g127200.1, Vig…	1	Vigun01g233700.2	0.179359
Metabolism	Metabolism of other amino acids			197		3
Metabolism	Nucleotide metabolism	vun00230	Purine metabolism	95	Vigun04g109800.1, Vigun08g105700.1, Vigun03g407200.1, Vigun01g019900.1, Vigun08g054500.1, Vigun09g210900.1, Vigun03g015200.1, Vigun01g055700.1, Vigun09g054700.1, Vigun03g315900.1, Vigun10g027600.1, Vigun07g119100.1, Vigun01g091700.1, Vigun07g175700.1, Vigun03g036300.1, Vigun03g314700.1, Vigun03g214000.1, Vigun09g034100.1, Vigun10g090300.2, Vigun01g069900.1, Vigun10g020600.1, Vigun07g118800.1, Vig…	1	Vigun07g119200.1	0.166565
Metabolism	Nucleotide metabolism			95		1
Organismal Systems	Environmental adaptation	vun04712	Circadian rhythm - plant	66	Vigun01g206000.1, Vigun07g213100.1, Vigun09g140300.3, Vigun03g297000.1, Vigun09g004100.1, Vigun03g011300.1, Vigun02g181100.1, Vigun03g337800.1, Vigun10g143000.3, Vigun02g189200.1, Vigun01g080800.1, Vigun01g203100.1, Vigun02g160100.1, Vigun02g188900.1, Vigun11g026500.1, Vigun11g053400.1, Vigun04g109500.1, Vigun10g177000.1, Vigun01g084000.1, Vigun02g189000.1, Vigun03g296800.1, Vigun06g129900.1, Vig…	1	Vigun01g080800.1	0.118638
Organismal Systems	Environmental adaptation			66		1

## Sheet: CD
	Normalization																								Log2FoldChange				Annotation
Gene id	C191_1	C191_2	C191_3	C328_1	C328_2	C328_3	C393_1	C393_2	C393_3B	C396_1	C396_2	C396_3	S191_1	S191_2	S191_3B	S328_1	S328_2	S328_3	S393_1	S393_2	S393_3	S396_1	S396_2	S396_3	Vu_191	Vu_328	Vu_393	Vu_396	Pfam	Panther	ec	KOG	KO	GO	Best-hit-arabi-name	Best-hit-arabi-defline
Vigun01g218500.1	50.2393	52.1253	43.0275	48.0823	52.1106	35.4462	54.005	45.8532	64.2238	51.448	53.8061	55.0646	41.1585	48.779	21.9972	15.9471	11.9878	9.22406	29.7569	23.7541	17.2822	5.84834	5.36847	2.79184	-0.377291	-1.86799	-1.21273	-3.51655	PF08137	PTHR33102					AT2G39705	ROTUNDIFOLIA like 8
Vigun02g119300.1	559.809	406.028	514.179	693.894	559.994	607.773	652.486	665.788	758.408	458.425	476.805	494.693	463.033	474.376	377.952	328.756	312.881	381.261	347.483	252.246	249.067	228.085	205.344	256.849	-0.170154	-0.863928	-1.29079	-1.05069	PF00141	PTHR31235 PTHR31235:SF67	EC:1.11.1.7		K00430	GO:0004601 GO:0006979 GO:0020037 GO:0055114
Vigun05g126900.1	19.4805	24.6909	30.8364	19.7986	17.8887	25.9362	450.632	494.297	272.951	90.6099	43.8727	79.0443	14.0313	12.1948	17.9977	8.5869	4.79511	11.2739	47.0351	46.377	38.6308	11.6967	9.39482	12.5633	-0.762219	-1.36763	-3.20529	-2.66553	PF00515	PTHR36326 PTHR36326:SF1				GO:0005515	AT5G48850	Tetratricopeptide repeat (TPR)-like superfamily protein
Vigun07g164800.1	20.5058	20.1185	16.4939	68.8237	39.6663	31.1235	37.1837	79.7845	41.5566	101.36	52.9783	63.0578	11.225	6.09738	6.99912	14.7204	9.59023	15.3734	11.5188	10.1803	4.0664	4.38626	5.36847	2.79184	-1.23172	-1.81481	-2.6212	-4.11496	PF14215	PTHR13902 PTHR13902:SF55				GO:0046983	AT1G64625	Serine/threonine-protein kinase WNK (With No Lysine)-related
Vigun08g086066.1	44.0875	53.9542	39.4419	32.9977	38.8885	45.8207	77.9088	80.7016	72.724	64.5019	52.9783	39.0781	26.1918	45.1206	37.9952	41.7078	34.7646	15.3734	39.3559	30.5409	27.4482	20.4692	26.8423	15.3551	-0.330867	-0.357912	-1.2488	-1.32093
Vigun11g074500.1	108.681	83.2175	110.437	77.3088	48.9995	76.9442	70.8262	69.6968	115.225	48.3765	38.9059	63.9459	53.319	51.218	65.9917	51.5214	62.3365	40.9958	37.4361	32.8032	49.8135	17.545	17.4475	18.147	-0.826138	-0.392367	-1.09105	-1.50887	PF07714	PTHR27003 PTHR27003:SF26	EC:2.7.11.1	KOG1187		GO:0004672 GO:0004713 GO:0005524 GO:0006468	AT5G54590	Protein kinase superfamily protein
Vigun05g286400.1	63.5681	70.4148	85.3379	82.0228	72.3326	87.3187	57.5463	72.448	77.4464	66.8056	65.3951	62.1697	56.1252	42.6817	44.9943	49.068	28.7707	50.2199	32.6366	33.9344	29.4814	29.2417	16.1054	13.9592	-0.608967	-0.916259	-1.1108	-1.71255	PF06733 PF13307	PTHR11472 PTHR11472:SF34	EC:3.6.4.12		K11136	GO:0003676 GO:0003677 GO:0004003 GO:0005524 GO:0006139 GO:0008026 GO:0016818	AT1G79950	RAD3-like DNA-binding helicase protein
Vigun07g297401.1	409.091	336.528	395.853	443.112	373.33	395.96	336.424	354.903	362.676	396.994	297.175	373.018	191.761	179.263	243.969	229.393	210.985	223.427	160.303	153.836	158.59	97.9597	127.501	128.425	-0.892254	-0.869035	-1.15679	-1.59246	PF01979	PTHR11271 PTHR11271:SF7	EC:3.5.4.28 EC:3.5.4.31			GO:0016787 GO:0016810
Vigun03g036000.1	452.154	502.963	404.459	672.21	559.994	474.633	713.574	678.627	669.628	628.894	621.667	766.463	532.254	501.205	519.934	268.647	306.887	292.095	334.045	271.475	270.416	105.27	126.159	92.1307	0.192267	-0.976174	-1.23503	-2.64012	PF13639 PF13947	PTHR14155 PTHR14155:SF157		KOG1493		GO:0005515 GO:0008270 GO:0030247
Vigun11g182400.1	89.2004	82.3031	84.6208	72.5949	58.3328	73.486	121.29	121.969	108.614	81.3953	76.1563	90.5901	115.057	121.948	57.9927	25.7607	37.1621	57.3942	55.6741	52.0327	48.7969	36.5521	29.5266	39.0858	0.203856	-0.764651	-1.16886	-1.23852	PF02519	PTHR31374 PTHR31374:SF3			K14488	GO:0009733	AT4G34750	SAUR-like auxin-responsive protein family
Vigun01g077966.1	256.323	244.166	277.527	442.169	438.662	458.207	243.465	237.519	225.728	213.471	234.263	222.923	137.507	145.118	111.986	258.834	260.135	238.801	113.268	114.246	121.992	102.346	96.6324	85.1511	-0.979372	-0.821366	-1.01581	-1.23903	PF02265	PTHR33146 PTHR33146:SF2	EC:3.1.30.1			GO:0003676 GO:0004519 GO:0006308 GO:0016788
Vigun01g071400.1	49.214	32.9212	38.7248	52.7963	36.5552	57.9243	78.7941	69.6968	59.5015	92.1456	99.3343	71.051	33.6751	45.1206	15.998	15.9471	22.7768	16.3983	23.0376	26.0164	16.2656	24.8555	25.5002	23.7306	-0.350474	-1.41781	-1.67094	-1.82521		PTHR36030 PTHR36030:SF1
Vigun10g002400.1	303.486	338.357	324.858	285.666	329.775	347.546	247.006	238.436	432.566	228.06	284.758	251.343	159.957	218.286	396.95	264.967	266.129	220.353	116.148	134.606	110.81	64.3318	126.159	73.9838	-0.318515	-0.35784	-1.34426	-1.53075	PF00150	PTHR31451 PTHR31451:SF17	EC:3.2.1.78		K19355	GO:0004553 GO:0005975	AT5G01930	Glycosyl hydrolase superfamily protein
Vigun01g223000.2	37.9358	21.9475	35.1391	49.0251	24.1109	47.5498	48.693	64.1944	66.1127	59.1268	48.8394	64.8341	7.48336	14.6337	12.9984	7.3602	19.1805	16.3983	9.59899	12.4426	13.2158	7.31043	20.1318	6.9796	-1.43616	-1.4909	-2.34396	-2.32771	PF00201	PTHR11926 PTHR11926:SF204	EC:2.4.1.118			GO:0008152 GO:0016758	AT3G11340	UDP-Glycosyltransferase superfamily protein
Vigun07g285700.1	527	446.266	460.394	263.039	237.998	280.976	488.701	622.686	405.177	536.748	559.583	573.737	306.818	264.626	312.96	181.552	194.202	152.709	243.814	187.77	215.519	153.519	185.212	168.906	-0.696924	-0.565388	-1.22874	-1.71804	PF00076 PF14259	PTHR24012 PTHR24012:SF386		KOG4205	K11294	GO:0000166 GO:0003676 GO:0008270	AT3G55340	phragmoplastin interacting protein 1
Vigun03g047200.1	85.0992	85.961	69.5612	37.7116	58.3328	76.0796	99.1566	76.1162	87.8355	186.595	171.352	134.109	41.1585	51.218	46.9941	36.801	21.578	30.7469	41.2757	32.8032	26.4316	43.8626	25.5002	44.6694	-0.787839	-0.949532	-1.38831	-2.10938		PTHR35472
VigunL058066.1	109.706	95.1058	28.685	63.167	87.888	76.9442	97.386	95.3746	26.4451	119.789	153.14	107.465	41.1585	64.6322	14.9981	29.4408	52.7463	46.1203	34.5564	10.1803	20.332	14.6209	33.5529	26.5225	-0.950917	-0.829425	-1.75225	-2.34839	PF01926	PTHR23115 PTHR23115:SF155	EC:3.6.5.3			GO:0003924 GO:0005525
Vigun11g022800.1	1.02529	1.82896	0.717125	0.942791	1.55554	2.59362	386.003	403.508	430.677	552.874	365.054	537.323	0.93542	1.21948	1.99975	2.4534	1.19878	3.07469	113.268	149.311	130.125	252.941	273.792	170.302	0.218245	0.401715	-1.63559	-1.06197	PF13191	PTHR23155 PTHR23155:SF414		KOG4658
Vigun11g055600.1	102.529	108.823	113.306	107.478	125.221	89.0478	99.1566	91.7063	95.3912	82.1632	106.784	68.3866	51.4481	40.2427	89.9886	46.6146	69.5291	60.4688	35.5163	41.8524	47.7803	13.1588	26.8423	25.1266	-0.837525	-0.865338	-1.19365	-1.9823	PF12222	PTHR31104 PTHR31104:SF1	EC:3.5.1.52				AT3G14920	Peptide-N4-(N-acetyl-beta-glucosaminyl)asparagine amidase A protein
Vigun06g193800.1	1084.76	1044.33	1054.89	1404.76	1246.77	1353.87	1187.22	1427.87	1208.92	1420.58	1428.76	1242.51	786.688	885.339	824.896	733.567	716.87	663.108	488.589	363.098	449.338	624.31	665.69	703.544	-0.350682	-0.922281	-1.55544	-1.03742	PF00657	PTHR14209		KOG3035		GO:0016788	AT5G45920	SGNH hydrolase-type esterase superfamily protein
Vigun03g014800.1	74.8463	49.3818	59.5214	39.5972	34.9997	31.988	55.7756	81.6186	72.724	48.3765	53.8061	47.9595	41.1585	39.0232	29.9962	4.9068	9.59023	8.19917	10.5589	12.4426	13.2158	4.38626	8.0527	2.79184	-0.737905	-2.23148	-2.53645	-3.30126	PF01095 PF04043	PTHR31707 PTHR31707:SF27	EC:3.1.1.11		K01051	GO:0004857 GO:0005618 GO:0030599 GO:0042545	AT1G23200	Plant invertase/pectin methylesterase inhibitor superfamily
Vigun09g024900.1	2304.86	2028.31	1891.06	1846.93	1662.87	1697.09	3031.36	3543.53	2602.95	2758.99	2424.59	2638.66	1180.5	1203.62	1122.86	1101.58	1099.28	1189.9	689.208	866.458	699.422	369.908	250.976	381.086	-0.827665	-0.618814	-2.02497	-2.96474	PF00122 PF00403 PF00702	PTHR24093 PTHR24093:SF318	EC:3.6.3.3 EC:3.6.3.5		K01534	GO:0000166 GO:0006812 GO:0016021 GO:0019829 GO:0030001 GO:0046872
Vigun10g120400.2	6.15175	7.31583	10.7569	6.59954	10.8888	12.1036	84.1061	137.559	104.836	178.916	120.857	171.411	1.87084	1.21948	0.999874	4.9068	8.39145	3.07469	15.3584	15.836	16.2656	38.0142	28.1845	23.7306	-2.56622	-0.853889	-2.7823	-2.38943	PF00931	PTHR23155 PTHR23155:SF590		KOG4658		GO:0043531
Vigun02g002800.1	26.6576	45.7239	40.159	36.7688	40.444	49.2789	57.5463	55.9409	71.7795	59.8947	72.0174	45.295	2.80626	8.53633	5.99924	7.3602	9.59023	4.09958	1.9198	6.78688	13.2158	1.46209	4.02635	1.39592	-2.69812	-2.58715	-3.07912	-4.68597	PF03000	PTHR32370 PTHR32370:SF15					AT3G19850	Phototropic-responsive NPH3 family protein
Vigun03g015100.1	73.821	49.3818	60.2385	38.6544	34.2219	31.988	57.5463	80.7016	72.724	48.3765	54.6339	49.7357	43.0293	39.0232	29.9962	4.9068	9.59023	8.19917	10.5589	13.5738	13.2158	4.38626	8.0527	2.79184	-0.711192	-2.208	-2.49793	-3.32607	PF01095 PF04043	PTHR31707 PTHR31707:SF27	EC:3.1.1.11		K01051	GO:0004857 GO:0005618 GO:0030599 GO:0042545	AT1G23200	Plant invertase/pectin methylesterase inhibitor superfamily
Vigun01g107300.1	4406.7	4226.72	4525.78	3727.79	4308.07	4221.56	4281.44	4067.18	4037.6	3804.85	3701.03	3868.73	2301.13	2386.51	2846.64	2643.54	2540.21	2608.36	2056.1	1994.21	1893.93	1193.06	1476.33	1407.09	-0.804529	-0.653569	-1.05917	-1.48042	PF00310 PF01493 PF01645 PF04898	PTHR11938 PTHR11938:SF94	EC:1.4.7.1		K00284	GO:0003824 GO:0006537 GO:0006807 GO:0008152 GO:0015930 GO:0016491 GO:0016638 GO:0055114	AT5G04140	glutamate synthase 1
Vigun03g098400.1	1642.52	1626.86	1583.41	1760.19	1632.54	1681.53	2355.86	2123.92	1925.77	2326.68	2143.14	2117.32	1024.29	1096.31	1086.86	1145.74	1035.74	1054.62	1019.41	981.835	957.638	875.789	927.403	910.14	-0.597384	-0.648942	-1.11427	-1.27959	PF03822 PF14531	PTHR24347 PTHR24347:SF168	EC:2.7.11.1	KOG0583		GO:0004672 GO:0004713 GO:0005524 GO:0006468 GO:0007165	AT4G18700	CBL-interacting protein kinase 12
Vigun10g179500.1	169.173	112.481	192.907	189.501	164.887	233.426	282.419	419.098	365.509	152.04	124.168	161.641	95.4129	67.0712	141.982	125.123	111.486	156.809	186.22	207	101.66	19.0071	36.2372	32.1062	-0.640311	-0.579294	-1.10844	-2.32555	PF00390 PF03949	PTHR23406 PTHR23406:SF11	EC:1.1.1.40		K00029	GO:0004470 GO:0004471 GO:0006108 GO:0051287 GO:0055114	AT1G79750	NADP-malic enzyme 4
Vigun06g074300.1	295.284	381.338	310.515	64.1098	36.5552	58.7888	54.005	44.9361	91.6134	69.8771	61.2562	71.051	196.438	178.043	166.979	50.2947	31.1682	42.0207	30.7168	24.8852	38.6308	16.0829	24.1581	15.3551	-0.866394	-0.368818	-1.0159	-1.86261	PF15511	PTHR10484		KOG3467	K11254	GO:0000786 GO:0003677 GO:0005634 GO:0046982	AT1G07660	Histone superfamily protein
Vigun03g195700.1	118.934	122.54	139.122	94.2791	81.6659	89.0478	173.524	140.311	172.838	89.842	124.996	113.682	72.0274	110.972	87.9889	50.2947	47.9511	48.1701	44.1554	61.0819	73.1953	20.4692	32.2108	22.3347	-0.49003	-0.85588	-1.44757	-2.13073	PF00067	PTHR24298 PTHR24298:SF45		KOG0156		GO:0004497 GO:0005506 GO:0016705 GO:0020037 GO:0055114	AT1G64950	cytochrome P450, family 89, subfamily A, polypeptide 5
Vigun11g105300.1	1.02529	0.914479	0.717125	0.942791	0.77777	0.864541	146.964	132.974	126.559	130.54	144.035	116.346	0.93542	1.21948	0.999874	1.2267	1.19878	1.0249	21.1178	24.8852	21.3486	14.6209	34.895	8.37552	0.247793	0.416532	-2.59346	-2.75545	PF12796 PF13857 PF13962	PTHR24177 PTHR24177:SF11		KOG4412		GO:0005515
Vigun05g092800.1	14.3541	10.0593	6.45413	16.0274	17.8887	16.4263	64.6289	69.6968	58.557	34.5546	62.084	56.8408	4.6771	3.65843	6.99912	4.9068	7.19267	4.09958	16.3183	11.3115	18.2988	11.6967	2.68423	2.79184	-1.00929	-1.63587	-2.07026	-3.15985	PF00201	PTHR11926 PTHR11926:SF384	EC:2.4.1.272	KOG1192		GO:0008152 GO:0016758
Vigun10g002000.1	82.0233	71.3293	69.5612	58.453	62.2216	59.6534	72.5968	49.5214	86.891	57.591	60.4284	71.051	33.6751	52.4375	55.9929	53.9748	39.5597	34.8465	28.797	18.0983	18.2988	17.545	21.4739	13.9592	-0.649524	-0.490192	-1.68075	-1.83546		PTHR31949 PTHR31949:SF2
Vigun06g089700.1	329.119	384.081	315.535	476.109	450.329	555.9	362.099	376.913	390.065	421.566	388.232	401.438	166.505	157.312	204.974	304.222	292.502	273.647	155.504	178.721	157.573	150.595	174.475	143.78	-0.960101	-0.768173	-1.19901	-1.36928	PF16544	PTHR11208 PTHR11208:SF42		KOG1588	K14945	GO:0003676 GO:0003723
Vigun03g293400.1	72.7957	60.3556	61.6728	55.6247	58.3328	71.7569	67.2849	72.448	71.7795	82.1632	71.1896	71.051	42.0939	39.0232	41.9947	34.3476	39.5597	25.6224	26.8772	31.6721	19.3154	17.545	22.816	11.1674	-0.662203	-0.899886	-1.4417	-2.12266	PF01535 PF13041	PTHR24015 PTHR24015:SF357				GO:0005515	AT5G46580	pentatricopeptide (PPR) repeat-containing protein
Vigun06g063100.1	532.126	516.68	543.581	353.547	363.996	388.179	561.297	441.107	423.122	440.763	451.971	455.615	261.918	296.333	295.963	251.474	191.805	225.477	254.373	251.114	206.37	191.533	240.239	241.494	-0.898524	-0.725439	-1.00183	-1.00195	PF00808	PTHR11064 PTHR11064:SF45		KOG0869	K08065	GO:0046982
Vigun03g364800.1	231.716	291.719	283.982	163.103	227.887	213.542	155.818	174.242	251.228	194.274	246.68	180.292	180.536	206.091	111.986	109.176	112.685	87.1161	90.2305	67.8688	84.3779	74.5664	42.9477	57.2327	-0.695391	-0.968314	-1.2614	-1.8299	PF04640	PTHR31065 PTHR31065:SF11					AT2G12646	PLATZ transcription factor family protein
Vigun02g088800.2	6662.35	7373.44	6665.68	6014.06	5937.5	6217.78	4940.13	4477.1	5153.02	4919.81	5380.61	4966.47	4308.55	4273.04	4660.41	3821.17	3890.04	3696.8	2363.27	2249.85	2212.12	1614.14	1512.57	1820.28	-0.644612	-0.671459	-1.09407	-1.62578	PF07173	PTHR34365 PTHR34365:SF2					AT2G22660	Protein of unknown function (duplicated DUF1399)
Vigun03g434100.1	41.0117	36.5791	47.3303	49.0251	43.5551	44.9562	43.381	52.2726	55.7236	49.9122	49.6672	64.8341	24.3209	18.2921	18.9976	61.335	33.5658	51.2448	25.9173	14.7049	16.2656	16.0829	34.895	23.7306	-1.01976	0.0875931	-1.41196	-1.13798		PTHR34956 PTHR34956:SF2					AT5G19190
Vigun03g406566.1	501.368	482.845	418.801	510.993	490.773	473.769	501.981	544.736	512.846	446.138	451.971	482.259	270.336	253.651	240.97	485.773	448.343	407.909	233.255	238.672	217.553	109.656	142.264	100.506	-0.875078	-0.136826	-1.17756	-1.96966	PF00005 PF00664	PTHR24221 PTHR24221:SF205	EC:3.6.3.44		K05658	GO:0005524 GO:0006810 GO:0016021 GO:0016887 GO:0042626 GO:0055085
Vigun10g120332.1	21.5311	10.0593	10.7569	12.2563	10.8888	8.64541	264.713	277.87	193.616	459.96	501.638	448.51	1.87084	1.21948	2.99962	6.1335	14.3853	5.12448	32.6366	33.9344	45.7471	83.3389	88.5797	69.796	-2.79777	-0.310011	-2.71251	-2.54443		PTHR33463
Vigun03g290100.1	31.784	29.2633	20.7966	36.7688	48.2217	28.5299	66.3995	40.3508	54.7791	50.6801	62.084	57.729	14.0313	19.5116	8.99886	3.6801	2.39756	10.249	23.9975	10.1803	14.2324	16.0829	9.39482	11.1674	-0.943996	-2.79765	-1.73841	-2.21802	PF00155	PTHR11751 PTHR11751:SF431	EC:4.4.1.14		K01762	GO:0003824 GO:0009058 GO:0030170	AT4G37770	1-amino-cyclopropane-1-carboxylate synthase 8
Vigun02g122000.1	230.691	175.58	186.453	311.121	297.108	313.829	190.345	109.131	173.782	154.344	182.941	189.173	155.28	159.751	198.975	203.632	254.141	195.755	87.3508	72.3934	46.7637	55.5592	67.1058	62.8164	-0.205573	-0.496607	-1.19643	-1.50504	PF00175 PF00970	PTHR19384 PTHR19384:SF82	EC:1.18.1.2 EC:1.6.99.1		K02641	GO:0016491 GO:0055114	AT5G66190	ferredoxin-NADP(+)-oxidoreductase 1
Vigun06g228700.1	443.951	448.094	398.005	348.833	335.997	342.358	716.23	623.603	561.014	370.886	454.455	412.096	382.587	418.28	301.962	160.698	209.786	180.382	252.453	213.787	232.802	191.533	162.396	248.474	-0.226218	-0.898927	-1.44319	-1.03855	PF05633	PTHR31509 PTHR31509:SF0
Vigun03g146901.1	205.058	137.172	183.584	60.3386	74.6659	70.0279	77.9088	95.3746	90.6689	72.1808	68.7062	62.1697	147.796	178.043	150.981	57.6549	37.1621	33.8216	36.4762	26.0164	50.8301	30.7038	44.2899	23.7306	-0.141106	-0.672528	-1.21984	-1.04041
Vigun03g208000.1	49.214	34.7502	38.0076	53.7391	42.7774	34.5817	59.3169	45.8532	43.4455	75.2523	80.2952	65.7222	24.3209	17.0727	14.9981	20.8539	27.5719	13.3236	15.3584	11.3115	20.332	13.1588	8.0527	8.37552	-1.11299	-1.08615	-1.6608	-2.90277	PF04770	PTHR31948 PTHR31948:SF8				GO:0003677
Vigun01g137900.1	44.0875	36.5791	43.7446	34.8833	47.444	35.4462	78.7941	55.0238	51.0013	62.1983	62.084	56.8408	3.74168	2.43895	6.99912	18.4005	10.789	11.2739	2.8797	3.39344	9.14941	4.38626	6.71058	5.58368	-3.23872	-1.54133	-3.583	-3.44073	PF13225	PTHR33591 PTHR33591:SF3	EC:5.2.1.14		K17911		AT1G03055	(1 of 1) PTHR33591:SF3 - BETA-CAROTENE ISOMERASE D27, CHLOROPLASTIC
Vigun02g080500.1	36.9105	37.4936	43.0275	45.254	38.8885	29.3944	74.3675	84.3698	95.3912	78.3238	43.0449	56.8408	1.87084	2.43895	0.999874	3.6801	4.79511	4.09958	4.7995	4.52458	8.13281	2.92417	2.68423	2.79184	-4.46706	-3.17455	-3.86369	-4.407	PF00069	PTHR27001 PTHR27001:SF53	EC:2.7.11.1	KOG1187	K04733	GO:0004672 GO:0004713 GO:0005524 GO:0006468
Vigun03g356300.1	44.0875	48.4674	40.159	74.4805	90.2213	59.6534	54.8903	76.1162	34.0008	104.432	81.123	97.6952	17.773	20.7311	18.9976	53.9748	37.1621	42.0207	16.3183	15.836	19.3154	38.0142	61.7374	36.2939	-1.20664	-0.752649	-1.68073	-1.05799
Vigun11g055200.1	250.171	190.212	195.058	14.1419	13.2221	10.3745	142.538	132.974	186.06	131.308	179.63	159.865	198.309	202.433	281.964	9.81361	11.9878	14.3485	66.233	63.3442	54.8965	29.2417	42.9477	41.8776	0.103508	-0.0620423	-1.32314	-2.04524	PF00067	PTHR24282 PTHR24282:SF53	EC:1.14.13.173	KOG0157		GO:0004497 GO:0005506 GO:0016705 GO:0020037 GO:0055114
Vigun01g226500.2	150.718	145.402	156.333	436.512	374.885	401.147	259.401	280.621	259.729	168.934	137.412	133.221	97.2837	97.5581	99.9874	215.899	238.557	208.054	114.228	138	137.241	30.7038	56.3689	62.8164	-0.61789	-0.872023	-1.03804	-1.55219	PF00067	PTHR24286 PTHR24286:SF44		KOG0157	K09588	GO:0004497 GO:0005506 GO:0016705 GO:0020037 GO:0055114	AT5G05690	Cytochrome P450 superfamily protein
Vigun06g221900.1	63.5681	47.5529	76.7324	79.1944	66.8882	84.7251	83.2208	81.6186	57.6125	79.0917	65.3951	79.9324	45.8356	32.9258	33.9957	47.8413	45.5536	34.8465	29.7569	30.5409	38.6308	35.0901	18.7896	32.1062	-0.736388	-0.84783	-1.16903	-1.38403	PF00493	PTHR11630 PTHR11630:SF48	EC:3.6.4.12		K10738	GO:0003677 GO:0005524 GO:0006260	AT2G14050	minichromosome maintenance 9
Vigun04g012100.1	576.214	795.596	567.246	355.432	300.997	289.621	577.233	680.461	723.462	700.307	770.669	746.924	312.43	337.795	366.954	223.26	224.172	217.278	170.862	164.016	188.071	153.519	222.791	182.866	-0.930781	-0.509194	-1.9216	-1.98782	PF01048	PTHR21234 PTHR21234:SF19	EC:3.2.2.30 EC:3.2.2.9			GO:0003824 GO:0009116	AT4G28940	Phosphorylase superfamily protein
Vigun03g392600.1	305.537	309.094	308.364	320.549	305.664	377.805	839.29	816.186	814.131	770.952	969.337	872.151	265.659	245.115	249.968	250.247	280.514	234.701	330.205	312.196	317.18	286.569	288.555	273.6	-0.278914	-0.391381	-1.36381	-1.62203	PF12695	PTHR10992 PTHR10992:SF893	EC:3.1.1.73	KOG4667	K06889
Vigun10g121900.3	41.0117	54.8687	64.5413	28.2837	42.7774	39.7689	56.6609	55.0238	66.1127	52.9837	73.673	48.8476	38.3522	17.0727	46.9941	30.6675	25.1743	18.4481	38.396	26.0164	23.3818	21.9313	30.8687	16.751	-0.647386	-0.577109	-1.01804	-1.33536	PF00046 PF01852	PTHR24326 PTHR24326:SF303		KOG0483	K09338	GO:0003677 GO:0008289	AT4G00730	Homeobox-leucine zipper family protein / lipid-binding START domain-containing protein
Vigun05g212300.1	128.161	113.395	101.832	181.959	143.11	142.649	111.551	122.886	151.115	79.8596	81.9508	91.4782	64.544	74.388	69.9912	127.577	94.7035	78.917	72.9523	48.6393	50.8301	16.0829	37.5793	30.7102	-0.71687	-0.634929	-1.16099	-1.58594	PF02365	PTHR31079 PTHR31079:SF6				GO:0003677 GO:0006355
Vigun09g232100.1	148.667	140.83	135.537	85.794	107.332	115.849	92.074	89.8722	95.3912	104.432	145.69	105.688	116.928	124.387	114.985	76.0554	91.1072	67.6431	42.2356	38.459	52.8633	24.8555	32.2108	29.3143	-0.254487	-0.396022	-1.05418	-2.04233	PF00646	PTHR32133 PTHR32133:SF88				GO:0005515	AT5G43190	Galactose oxidase/kelch repeat superfamily protein
Vigun09g263100.1	1230.35	1469.57	1214.81	1235.06	1261.54	1479.23	1122.59	1072.96	1959.77	975.208	1107.58	1083.53	647.311	808.512	1690.79	1318.7	1179.6	1109.96	590.338	634.573	615.044	385.991	609.321	441.111	-0.315114	-0.139951	-1.17529	-1.14032	PF00112 PF08246	PTHR12411 PTHR12411:SF357	EC:3.4.22.6	KOG1543	K16290	GO:0006508 GO:0008234	AT1G20850	xylem cysteine peptidase 2
Vigun06g206600.1	57.4163	32.9212	35.8563	96.1647	98.7768	51.8725	229.3	223.763	173.782	233.436	115.062	134.109	75.769	82.9243	66.9915	80.9622	68.3304	86.0912	96.9498	72.3934	78.2783	48.2488	83.2112	26.5225	0.838669	-0.0684085	-1.33997	-1.61108		PTHR36615 PTHR36615:SF2
Vigun09g000400.1	1223.17	1315.93	1292.98	1704.57	1565.65	1763.66	1686.55	1758.93	1470.54	1841.38	1804.57	1848.22	1083.22	1197.53	1206.85	998.534	902.68	888.585	705.526	714.884	730.936	758.822	875.06	791.487	-0.135899	-0.85151	-1.19225	-1.1797	PF06241	PTHR31563 PTHR31563:SF5				GO:0006813 GO:0008324
Vigun08g118900.1	314.765	302.692	313.384	222.499	238.775	261.092	253.204	237.519	221.005	275.669	260.753	226.475	208.599	149.996	173.978	121.443	151.046	127.087	134.386	104.065	108.776	89.1872	128.843	111.674	-0.805557	-0.854257	-1.03544	-1.21032	PF00201	PTHR11926 PTHR11926:SF374				GO:0008152 GO:0016758	AT1G07250	UDP-glucosyl transferase 71C4
Vigun06g076600.1	237.868	245.995	218.006	173.473	178.109	153.888	243.465	249.441	241.784	228.828	201.152	254.007	245.08	262.187	225.971	131.257	142.655	119.913	71.0325	84.836	97.5937	36.5521	40.2635	44.6694	0.0630825	-0.360076	-1.53536	-2.49319	PF00069 PF13540	PTHR27003 PTHR27003:SF102	EC:2.7.11.1	KOG1187		GO:0004672 GO:0004713 GO:0005524 GO:0006468
Vigun11g020566.1	9.22763	7.31583	3.58563	98.993	88.6658	92.5059	82.3354	60.5262	67.0572	72.9486	87.7453	83.485	0.93542	3.65843	5.99924	63.7884	83.9145	74.8174	13.4386	10.1803	21.3486	30.7038	22.816	34.898	-0.926158	-0.332338	-2.22288	-1.46553	PF01657 PF07714	PTHR27002 PTHR27002:SF95	EC:2.7.11.1	KOG1187		GO:0004672 GO:0004713 GO:0005524 GO:0006468
Vigun07g194000.1	48.1887	58.5266	40.159	43.3684	41.2218	46.6852	45.1517	65.1115	40.6121	59.8947	52.9783	57.729	15.9021	7.31685	12.9984	17.1738	9.59023	4.09958	15.3584	24.8852	19.3154	10.2346	9.39482	12.5633	-2.01983	-2.08862	-1.34096	-2.40583	PF00069 PF07714	PTHR24351 PTHR24351:SF96	EC:2.7.11.1			GO:0004672 GO:0004713 GO:0005524 GO:0006468
Vigun10g135525.1	42.037	37.4936	47.3303	148.961	136.888	101.151	51.349	58.692	61.3904	65.2698	98.5065	92.3663	9.3542	10.9753	22.9971	132.484	91.1072	98.39	21.1178	26.0164	25.415	24.8555	25.5002	22.3347	-1.54992	-0.265358	-1.2406	-1.81711	PF00931	PTHR23155 PTHR23155:SF590		KOG4658		GO:0005515 GO:0043531
Vigun02g166400.1	54.3405	50.2963	39.4419	49.0251	38.8885	32.8526	59.3169	66.0285	54.7791	73.7165	62.9117	59.5052	10.2896	12.1948	6.99912	12.267	5.99389	8.19917	4.7995	5.65573	12.1992	7.31043	4.02635	4.18776	-2.28888	-2.19033	-2.99113	-3.65921		PTHR38925 PTHR38925:SF1
Vigun06g172200.1	73.821	89.6189	83.1865	65.9954	57.555	45.8207	66.3995	52.2726	93.5023	58.3589	50.495	47.9595	30.8689	60.9738	74.9905	57.6549	69.5291	40.9958	23.9975	21.4918	28.4648	11.6967	21.4739	15.3551	-0.563921	-0.0101818	-1.52055	-1.69223	PF05078	PTHR31621 PTHR31621:SF1					AT3G21550	DUF679 domain membrane protein 2
Vigun08g156500.4	5760.09	5602.1	6223.21	6347.81	6537.94	7029.59	7099.44	6732.16	6253.32	6549.25	7218.29	6444.33	3288	3493.8	3193.6	3812.59	3638.29	3682.45	3263.66	3299.55	3239.91	2807.2	2776.84	2886.76	-0.817932	-0.838995	-1.0348	-1.25463	PF00249	PTHR24078 PTHR24078:SF261		KOG0724		GO:0003677	AT3G11280	Duplicated homeodomain-like superfamily protein
Vigun04g100200.1	83.0486	113.395	93.9434	83.9084	75.4437	67.4342	77.9088	60.5262	65.1683	245.722	254.13	233.58	57.0606	54.8764	63.9919	50.2947	28.7707	35.8714	37.4361	24.8852	31.5146	92.1114	175.817	85.1511	-0.722986	-0.980493	-1.11755	-1.05467	PF10497	PTHR31169 PTHR31169:SF1					AT1G67780	Zinc-finger domain of monoamine-oxidase A repressor R1 protein
Vigun05g084900.1	388.586	528.569	442.466	350.718	394.329	408.928	366.525	313.636	653.572	295.634	350.154	282.428	213.276	248.773	531.933	325.076	303.291	265.448	142.065	166.278	162.656	95.0356	181.186	103.298	-0.451913	-0.368565	-1.50167	-1.29029	PF00150	PTHR31451 PTHR31451:SF17	EC:3.2.1.78		K19355	GO:0004553 GO:0005975	AT5G01930	Glycosyl hydrolase superfamily protein
Vigun09g265600.1	37.9358	43.895	33.7049	49.9679	51.3328	44.9562	61.9729	66.9456	96.3357	65.2698	54.6339	47.0713	14.9667	12.1948	13.9982	42.9345	51.5475	46.1203	34.5564	44.1147	29.4814	20.4692	24.1581	27.9184	-1.48903	-0.0568844	-1.05849	-1.20267	PF00010	PTHR12565 PTHR12565:SF149				GO:0046983	AT4G34530	cryptochrome-interacting basic-helix-loop-helix 1
Vigun11g022760.1	4.10117	9.14479	9.32263	1.88558	1.55554	0.864541	725.083	593.34	436.344	709.521	834.408	714.951	8.41878	3.65843	2.99962	2.4534	1.19878	1.0249	160.303	213.787	196.204	364.059	343.582	393.649	-0.581983	0.119371	-1.6215	-1.03641
Vigun11g013200.1	166.097	163.692	177.847	38.6544	33.4441	21.6135	207.167	170.574	162.448	211.167	191.219	222.923	85.1232	99.997	97.9876	47.8413	44.3548	46.1203	20.1579	47.5081	28.4648	112.581	88.5797	100.506	-0.842442	0.561666	-2.49039	-1.05161	PF00931	PTHR23155 PTHR23155:SF414		KOG4658		GO:0043531
Vigun03g173500.1	30.7588	29.2633	35.8563	10.3707	10.111	12.9681	84.9914	231.1	97.2802	126.7	89.4009	109.241	17.773	25.609	20.9973	2.4534	2.39756	3.07469	30.7168	26.0164	4.0664	1.46209	1.34212	6.9796	-0.574607	-2.0774	-2.76531	-5.05542							AT1G73165	CLAVATA3/ESR-RELATED 1
Vigun01g012700.6	48.1887	43.895	40.159	45.254	21.7776	34.5817	45.1517	82.5357	91.6134	59.8947	37.2504	55.9527	7.48336	13.4142	23.997	11.0403	8.39145	27.6722	34.5564	16.9672	20.332	5.84834	6.71058	8.37552	-1.55858	-1.10917	-1.60974	-2.8705	PF07690	PTHR23504 PTHR23504:SF29		KOG2615		GO:0005215 GO:0016021 GO:0055085	AT5G13750	zinc induced facilitator-like 1
Vigun10g150400.1	430.623	483.759	364.3	425.199	397.441	361.378	405.48	278.787	417.455	271.83	365.881	301.079	182.407	270.724	235.97	230.62	216.979	163.983	177.581	157.229	202.304	138.898	134.212	170.302	-0.89187	-0.953073	-1.03646	-1.08215	PF13578	PTHR37909 PTHR37909:SF1					AT1G01180	S-adenosyl-L-methionine-dependent methyltransferases superfamily protein
Vigun10g200100.1	322.967	193.869	235.217	344.119	352.33	307.777	541.82	453.946	432.566	291.795	295.52	319.73	159.957	168.288	145.982	223.26	254.141	208.054	204.458	196.819	165.706	115.505	110.054	145.176	-0.66526	-0.55095	-1.33295	-1.29079	PF13041	PTHR24015 PTHR24015:SF591			K17710	GO:0005515	AT5G21222	protein kinase family protein
Vigun03g410800.1	388.586	316.41	321.272	382.773	340.663	397.689	426.728	528.228	493.957	435.388	359.259	396.998	181.472	196.336	272.966	311.582	275.719	261.348	215.977	190.033	184.005	93.5735	91.2639	118.653	-0.657181	-0.401707	-1.29615	-1.97323	PF00450	PTHR11802 PTHR11802:SF25	EC:3.4.16.6		K16297	GO:0004185 GO:0006508	AT3G17180	serine carboxypeptidase-like 33
Vigun11g092700.1	31.784	33.8357	30.8364	71.6521	89.4436	76.0796	90.3034	62.3603	56.6681	60.6625	40.5615	55.0646	10.2896	18.2921	16.9979	44.1612	55.1438	64.5684	19.198	20.3606	19.3154	13.1588	22.816	12.5633	-1.08148	-0.533372	-1.83009	-1.68703	PF08241	PTHR10108 PTHR10108:SF706	EC:2.1.1.254			GO:0008152 GO:0008168
Vigun11g007500.1	31.784	16.4606	20.7966	27.3409	37.333	29.3944	118.634	121.052	111.447	80.6274	66.2229	71.051	16.8376	19.5116	25.9967	15.9471	21.578	20.4979	43.1955	46.377	49.8135	19.0071	30.8687	19.5429	-0.147165	-0.697083	-1.33293	-1.65028	PF00191	PTHR10502 PTHR10502:SF99		KOG0819		GO:0005509 GO:0005544	AT2G38760	annexin 3
Vigun02g051900.1	180.451	172.836	211.552	175.359	172.665	169.45	174.409	217.344	200.227	178.148	158.107	184.733	90.7358	91.4607	115.985	83.4156	88.7096	102.49	86.3909	76.9179	80.3115	95.0356	89.9218	73.9838	-0.921649	-0.914077	-1.28092	-1.00863
Vigun03g285400.1	115.858	121.626	118.326	75.4233	87.888	82.1314	93.8447	97.2087	81.2242	87.5384	83.6064	71.051	66.4148	87.8023	79.9899	57.6549	77.9206	48.1701	37.4361	26.0164	46.7637	26.3175	21.4739	18.147	-0.60332	-0.417676	-1.30474	-1.87698	PF03514	PTHR31636 PTHR31636:SF51					AT3G49950	GRAS family transcription factor
Vigun05g188400.1	124.06	130.77	106.852	1.88558	1.55554	3.45817	112.437	84.3698	73.6685	142.826	154.796	189.173	57.9961	71.9491	79.9899	9.81361	29.9695	7.17427	26.8772	30.5409	29.4814	78.9526	65.7637	69.796	-0.784781	2.76683	-1.63807	-1.18225	PF00060 PF00497 PF13458	PTHR18966 PTHR18966:SF209		KOG1052	K05387	GO:0004970 GO:0016020
Vigun08g220500.1	263.5	254.225	217.289	301.693	248.886	250.717	208.937	248.524	177.56	191.202	236.747	200.719	116.928	142.679	108.986	150.884	136.661	167.058	88.3107	74.6556	93.5273	65.7938	85.8955	90.7348	-0.995745	-0.817729	-1.30788	-1.37477	PF04739 PF16561	PTHR10343		KOG1616	K07199	GO:0005515
Vigun02g153100.3	235.817	214.902	212.269	320.549	332.108	307.777	379.805	374.162	359.842	257.24	211.085	288.645	193.632	190.238	186.976	267.421	279.315	290.045	207.338	144.787	143.341	93.5735	158.37	108.882	-0.215881	-0.198834	-1.16865	-1.06894	PF01842	PTHR31096 PTHR31096:SF7	EC:2.7.7.59			GO:0008152 GO:0016597	AT5G65890	ACT domain repeat 1
Vigun11g013750.1	3.07588	11.8882	12.9083	0.942791	2.33331	1.72908	61.9729	61.4432	63.2793	59.8947	40.5615	52.4001	9.3542	8.53633	5.99924	4.9068	2.39756	1.0249	7.67919	4.52458	14.2324	5.84834	14.7633	5.58368	-0.222441	0.734764	-2.8201	-2.5448	PF00931	PTHR23155 PTHR23155:SF414				GO:0043531
Vigun05g104200.1	226.589	289.89	247.408	215.899	275.331	284.434	217.79	254.026	330.564	178.148	192.046	196.278	131.894	195.116	337.957	291.955	236.159	248.025	124.787	145.918	125.042	73.1043	99.3166	87.943	-0.200076	0.000883308	-1.01971	-1.12148	PF00230	PTHR19139 PTHR19139:SF169		KOG0223	K09872	GO:0005215 GO:0006810 GO:0016020	AT4G00430	plasma membrane intrinsic protein 1;4
Vigun01g084700.1	16.4047	3.65791	13.6254	45.254	30.333	5.18725	156.703	176.076	165.282	296.402	351.809	279.763	3.74168	1.21948	0.999874	1.2267	3.59634	6.14937	48.9549	24.8852	27.4482	7.31043	5.36847	8.37552	-2.4986	-2.88001	-2.29785	-5.46189	PF01150	PTHR11782 PTHR11782:SF50	EC:3.6.1.5	KOG1385	K14641	GO:0016787
Vigun02g177500.1	737.185	715.122	752.982	972.96	858.658	846.386	725.968	771.25	729.129	640.412	665.54	718.504	588.379	660.956	562.929	491.907	515.475	412.008	367.641	334.819	377.159	178.374	162.396	202.408	-0.283174	-0.915887	-1.04416	-1.89803	PF05920 PF07526	PTHR11850 PTHR11850:SF66		KOG0773		GO:0003677 GO:0006355	AT5G41410	POX (plant homeobox) family protein
Vigun09g054100.1	3062.55	3018.69	3160.37	3032.96	2786.75	2989.58	3477.57	3365.62	3182.86	2773.58	2838.48	2993.02	2157.08	2181.64	2070.74	1561.59	1439.73	1696.2	1677.9	1325.7	1137.58	1115.57	1065.64	1186.53	-0.527942	-0.907125	-1.27564	-1.35341	PF03789 PF03790 PF03791 PF05920	PTHR11850 PTHR11850:SF127		KOG0773		GO:0003677 GO:0005634 GO:0006355
Vigun09g124300.4	136.364	109.737	123.346	204.586	163.332	158.211	127.487	125.638	217.228	102.896	119.201	98.5833	60.8023	70.7296	92.9883	147.204	122.275	116.838	85.431	75.7868	51.8467	24.8555	60.3953	62.8164	-0.718522	-0.445628	-1.14245	-1.11489	PF01501	PTHR11183 PTHR11183:SF56	EC:2.4.1.17	KOG1950		GO:0016757	AT3G18660	plant glycogenin-like starch initiation protein 1
Vigun03g306000.1	39.9864	62.1845	70.9954	49.9679	43.5551	53.6016	59.3169	68.7797	56.6681	56.0553	52.9783	63.9459	23.3855	28.0479	59.9924	38.0277	38.3609	28.6971	31.6767	19.2295	27.4482	14.6209	17.4475	19.5429	-0.636074	-0.485472	-1.2376	-1.74484	PF02365	PTHR31989 PTHR31989:SF32				GO:0003677 GO:0006355	AT1G12260	NAC 007
Vigun02g070800.1	831.512	1120.24	687.006	583.587	509.439	237.749	1125.25	669.456	879.299	764.809	783.913	1119.05	575.283	658.517	713.91	249.02	358.435	175.257	292.769	314.459	374.109	143.284	182.528	140.988	-0.438078	-0.765714	-1.44618	-2.51476	PF00413 PF01471	PTHR10201 PTHR10201:SF152	EC:3.4.24.12			GO:0004222 GO:0006508 GO:0008237 GO:0008270 GO:0031012
Vigun09g020100.1	754.615	585.266	707.086	1415.13	1137.88	1098.83	1080.1	1149.08	1738.77	465.335	519.85	539.988	218.888	276.821	539.932	910.212	840.344	641.585	569.22	485.262	256.184	96.4976	191.923	188.449	-0.982963	-0.610321	-1.59809	-1.67731	PF13632 PF14569	PTHR13301 PTHR13301:SF59	EC:2.4.1.12		K10999		AT5G44030	cellulose synthase A4
Vigun07g109100.2	34.8599	33.8357	36.5734	27.3409	40.444	31.988	50.4637	59.6091	48.1679	64.5019	69.534	92.3663	16.8376	26.8285	15.998	7.3602	8.39145	3.07469	7.67919	7.91802	12.1992	2.92417	5.36847	5.58368	-0.819148	-2.4059	-2.50915	-4.02819	PF04844	PTHR33057 PTHR33057:SF21					AT2G32100	ovate family protein 16
Vigun02g130300.1	134.313	169.179	167.807	135.762	139.999	155.617	105.354	139.394	221.005	92.1456	106.784	95.0308	59.8669	62.1933	154.98	93.2293	89.9084	71.7427	38.396	37.3278	40.664	17.545	45.632	30.7102	-0.766545	-0.759132	-2.00062	-1.64662	PF00394 PF07731 PF07732	PTHR11709 PTHR11709:SF116	EC:1.10.3.2		K05909	GO:0005507 GO:0016491 GO:0046274 GO:0048046 GO:0052716 GO:0055114	AT5G03260	laccase 11
Vigun09g215900.1	183.527	213.074	199.361	157.446	190.554	201.438	146.964	143.979	188.894	127.468	165.557	148.319	89.8003	101.216	109.986	104.27	109.089	84.0415	73.9122	67.8688	79.2949	43.8626	55.0268	71.1919	-0.985442	-0.885552	-1.118	-1.37568	PF00651 PF03000	PTHR32370 PTHR32370:SF7				GO:0004871 GO:0005515 GO:0048513 GO:0060918	AT4G31820	Phototropic-responsive NPH3 family protein
Vigun07g160100.1	113.807	118.882	129.083	130.105	97.2213	105.474	97.386	95.3746	96.3357	97.5208	78.6397	78.1561	54.2544	64.6322	88.9888	89.5491	83.9145	86.0912	47.995	38.459	54.8965	30.7038	32.2108	26.5225	-0.799363	-0.358618	-1.03227	-1.50768	PF03080 PF14365	PTHR31589 PTHR31589:SF4					AT5G18460	Protein of Unknown Function (DUF239)
Vigun09g148500.6	212.235	235.021	236.651	263.039	263.664	293.944	165.556	135.725	200.227	163.559	153.14	147.431	164.634	134.142	128.984	166.831	194.202	175.257	88.3107	82.5737	73.1953	35.0901	30.8687	30.7102	-0.677	-0.613746	-1.03892	-2.2634		PTHR21596 PTHR21596:SF19		KOG1103			AT5G53020	Ribonuclease P protein subunit P38-related

## Sheet: GO_CD
								CD (S393 vs C393, S396 vs C396)
GO Type	Level	GO ID	GO Name	p-value	corr. pvalue	Pop total	Pop hits	Total	Gene count	Genes
CD에 해당하는 GO 결과가 없음. (corr p-value ≤ 0.05)

## Sheet: KEGG_CD
						CD (S393 vs C393, S396 vs C396)
Major Classification	Sub Classification	Pathway ID	Pathway Name	Num. of Ref. gene	Ref. gene List	Num. of down DEGs	down DEGs list	down pvalue
Cellular Processes	Transport and catabolism	vun04144	Endocytosis	208	Vigun03g403100.1, Vigun03g292400.1, Vigun01g150900.1, Vigun09g261100.1, Vigun07g128400.2, Vigun01g124700.1, Vigun06g232500.1, Vigun10g148800.1, Vigun09g209300.1, Vigun07g055300.1, Vigun03g052200.2, Vigun04g194400.1, Vigun06g047500.1, Vigun03g058100.1, Vigun10g166600.1, Vigun11g188200.1, Vigun05g277500.1, Vigun10g197300.1, Vigun07g137300.1, Vigun03g442700.1, Vigun06g028700.1, Vigun07g262300.1, Vig…	1	Vigun10g120332.1	0.489013
Cellular Processes	Transport and catabolism			208		1
Environmental Information Processing	Membrane transport	vun02010	ABC transporters	96	Vigun04g140200.1, Vigun05g291780.1, Vigun01g191200.1, Vigun07g020000.5, Vigun04g138700.1, Vigun07g118400.1, Vigun04g162200.1, Vigun06g181700.1, Vigun02g026100.1, Vigun11g066600.1, Vigun01g202300.1, Vigun08g137800.1, Vigun03g406500.1, Vigun06g017200.1, Vigun01g182800.1, VigunL056050.1, Vigun10g174800.1, Vigun07g221200.1, Vigun03g406300.1, Vigun06g167800.1, Vigun06g168200.1, Vigun08g208300.1, Vigun…	1	Vigun03g406566.1	0.264411
Environmental Information Processing	Membrane transport			96		1
Genetic Information Processing	Folding, sorting and degradation	vun04141	Protein processing in endoplasmic reticulum	243	VigunL078600.1, Vigun04g087600.1, Vigun07g170600.1, Vigun07g244000.1, Vigun03g169100.1, Vigun03g424200.1, Vigun08g127100.1, Vigun03g172900.1, Vigun01g230300.1, Vigun06g184800.1, Vigun03g245900.1, Vigun03g033300.1, Vigun06g069500.1, Vigun04g085200.1, Vigun01g250300.1, Vigun10g197300.1, Vigun09g049400.1, Vigun07g175300.1, Vigun06g028700.1, Vigun07g022100.1, Vigun07g276500.1, Vigun01g158700.1, Vigun…	1	Vigun10g120332.1	0.544626
Genetic Information Processing	Folding, sorting and degradation			243		1
Genetic Information Processing	Replication and repair	vun03440	Homologous recombination	61	Vigun05g199000.1, Vigun01g035800.1, Vigun06g234000.1, Vigun02g101800.1, Vigun09g033800.1, Vigun07g124200.1, Vigun09g226400.1, Vigun08g001100.5, Vigun02g204400.1, Vigun06g238900.1, Vigun06g029700.1, Vigun05g286400.1, Vigun11g190600.2, Vigun06g180100.1, Vigun07g234300.1, Vigun09g039250.1, Vigun08g073600.1, Vigun03g068000.1, Vigun06g046100.1, Vigun11g151700.1, Vigun07g141000.2, Vigun01g023500.1, Vig…	1	Vigun05g286400.1	0.176819
Genetic Information Processing	Replication and repair			61		1
Genetic Information Processing	Transcription	vun03040	Spliceosome	189	Vigun01g123200.1, Vigun03g427600.1, Vigun01g176400.1, Vigun04g194700.1, Vigun06g081000.1, Vigun01g255000.1, Vigun02g184600.1, Vigun07g115900.1, Vigun11g049200.1, Vigun01g191600.2, Vigun05g264500.1, Vigun03g131800.3, Vigun03g384100.1, Vigun02g187600.3, Vigun10g197300.1, Vigun09g267600.1, Vigun06g028700.1, Vigun02g076500.1, Vigun02g181200.1, Vigun05g256200.1, Vigun03g354600.1, Vigun08g032900.1, Vig…	1	Vigun10g120332.1	0.456179
Genetic Information Processing	Transcription			189		1
Metabolism	Amino acid metabolism	vun00270	Cysteine and methionine metabolism	129	Vigun03g429300.2, Vigun02g028700.1, Vigun05g039900.1, Vigun07g152900.1, Vigun03g251600.5, Vigun11g058100.1, Vigun03g120800.1, Vigun05g213300.1, Vigun01g108500.1, Vigun03g000700.2, Vigun03g180600.1, Vigun03g251500.1, Vigun09g168200.1, Vigun02g194500.1, Vigun09g039400.1, Vigun06g061100.1, Vigun03g168300.1, Vigun09g227900.1, Vigun02g116100.1, Vigun03g121000.1, Vigun01g252100.1, Vigun03g226500.1, Vig…	1	Vigun03g290100.1	0.338828
Metabolism	Amino acid metabolism			129		1
Metabolism	Biosynthesis of other secondary metabolites	vun00940	Phenylpropanoid biosynthesis	276	Vigun06g084300.1, Vigun07g200700.2, Vigun02g119300.1, Vigun08g003700.1, Vigun02g098500.1, Vigun07g129000.1, Vigun07g288700.1, Vigun03g143300.1, Vigun01g102500.1, Vigun02g050900.1, Vigun05g300700.1, Vigun03g142050.1, Vigun09g004400.1, Vigun06g136150.1, Vigun06g226200.1, Vigun01g192000.1, Vigun04g016600.1, Vigun06g034600.1, Vigun06g084500.1, Vigun07g214000.1, Vigun10g095700.1, Vigun03g141600.1, Vig…	1	Vigun02g119300.1	0.591756
Metabolism	Biosynthesis of other secondary metabolites	vun00999	Biosynthesis of various plant secondary metabolites	131	Vigun04g037700.1, Vigun04g037500.1, Vigun04g029900.1, Vigun06g073600.1, Vigun09g241800.1, Vigun11g163900.1, Vigun05g265900.2, Vigun03g110200.1, Vigun07g036000.1, Vigun03g190200.1, Vigun04g179700.1, Vigun03g190000.1, Vigun05g099400.1, Vigun06g163800.1, Vigun03g448700.1, Vigun04g120100.1, Vigun05g266500.1, Vigun01g201100.1, Vigun01g089000.1, Vigun11g163700.2, Vigun09g241900.1, Vigun05g266700.1, Vig…	1	Vigun05g092800.1	0.343101
Metabolism	Biosynthesis of other secondary metabolites			407		2
Metabolism	Carbohydrate metabolism	vun00040	Pentose and glucuronate interconversions	171	Vigun02g166200.1, Vigun04g141500.1, Vigun04g049800.1, Vigun06g159300.1, Vigun03g401000.1, Vigun08g218400.2, Vigun05g036100.1, Vigun07g128700.1, Vigun07g199000.1, Vigun09g010900.1, Vigun04g199000.1, Vigun02g050700.1, Vigun10g024166.1, Vigun07g121800.1, Vigun03g420000.1, Vigun07g129900.1, Vigun04g058000.1, Vigun05g215000.1, Vigun01g251700.1, Vigun07g143200.1, Vigun07g198900.1, Vigun07g128100.1, Vig…	2	Vigun03g014800.1, Vigun03g015100.1	0.100922
Metabolism	Carbohydrate metabolism	vun00051	Fructose and mannose metabolism	64	Vigun02g082800.1, Vigun06g078400.1, Vigun04g122800.6, Vigun02g128100.1, Vigun11g181300.1, Vigun11g103500.1, Vigun05g279500.1, Vigun01g170300.1, Vigun05g006800.1, Vigun05g092300.1, Vigun10g178900.1, Vigun01g221400.1, Vigun08g146600.1, Vigun05g109600.1, Vigun03g025800.1, Vigun03g230700.1, Vigun11g200600.1, Vigun04g004900.1, Vigun03g443400.1, Vigun03g027400.1, Vigun07g067300.1, Vigun01g207400.1, Vig…	2	Vigun10g002400.1, Vigun05g084900.1	0.0171082
Metabolism	Carbohydrate metabolism	vun00520	Amino sugar and nucleotide sugar metabolism	185	Vigun09g058300.1, Vigun07g119700.1, Vigun11g076400.1, Vigun05g229100.2, Vigun09g278600.1, Vigun01g204200.1, Vigun11g046200.1, Vigun07g083500.1, Vigun01g047800.1, Vigun05g241400.1, Vigun03g015200.1, Vigun08g013500.1, Vigun10g178900.1, Vigun05g036100.1, Vigun11g046300.1, Vigun11g176800.1, Vigun04g199000.1, Vigun02g050700.1, Vigun07g231700.1, Vigun05g030200.1, Vigun04g006800.1, Vigun08g192700.1, Vig…	1	Vigun09g020100.1	0.449016
Metabolism	Carbohydrate metabolism	vun00620	Pyruvate metabolism	132	Vigun09g155800.1, Vigun04g203200.1, Vigun04g012400.1, Vigun05g000600.1, Vigun03g225900.2, Vigun02g041050.1, Vigun09g123700.1, VigunL069400.2, Vigun10g019300.1, Vigun02g156900.1, Vigun06g094800.1, Vigun02g069900.1, Vigun07g271300.1, Vigun02g167300.1, Vigun08g138800.1, Vigun07g122100.1, VigunL043900.1, Vigun09g038900.1, Vigun10g151900.1, Vigun07g293100.1, Vigun07g065500.1, Vigun05g281100.1, Vigun04…	1	Vigun10g179500.1	0.345227
Metabolism	Carbohydrate metabolism	vun00630	Glyoxylate and dicarboxylate metabolism	91	Vigun05g274300.1, VigunL003432.1, Vigun08g220000.1, Vigun04g154000.1, VigunL030200.1, Vigun02g080900.1, Vigun06g160500.1, Vigun07g066225.1, Vigun10g116600.2, Vigun03g164200.1, Vigun08g138800.1, Vigun06g148600.1, Vigun09g007400.1, Vigun08g195600.1, Vigun06g042700.1, Vigun01g252700.2, Vigun01g107300.1, Vigun09g225500.1, Vigun06g046900.2, Vigun04g097000.1, VigunL007000.1, Vigun07g055900.1, VigunL007…	1	Vigun01g107300.1	0.252464
Metabolism	Carbohydrate metabolism			643		7
Metabolism	Energy metabolism	vun00195	Photosynthesis	151	Vigun05g056100.1, Vigun10g007000.1, VigunL001500.1, Vigun05g221100.1, VigunL025800.2, Vigun10g105950.1, VigunL068700.1, Vigun04g098800.1, VigunL069800.1, Vigun07g274900.2, Vigun05g158200.1, VigunL007502.1, Vigun03g339900.1, Vigun03g270700.1, Vigun06g051100.1, Vigun05g159800.1, Vigun06g234700.1, Vigun09g165900.1, VigunL061900.1, Vigun01g040533.1, VigunL056650.1, Vigun01g147100.1, Vigun01g004300.1,…	1	Vigun02g122000.1	0.384404
Metabolism	Energy metabolism	vun00710	Carbon fixation in photosynthetic organisms	85	Vigun02g098200.1, VigunL041700.1, Vigun07g261100.1, Vigun11g181300.1, Vigun04g091766.1, Vigun09g100000.1, VigunL007000.1, Vigun03g102800.1, VigunL003432.1, Vigun03g225900.2, VigunL033500.1, Vigun10g096800.1, Vigun03g121600.1, Vigun11g086400.1, Vigun02g089700.1, Vigun05g109600.1, Vigun02g026200.1, Vigun10g019300.1, Vigun06g111500.1, Vigun11g056400.1, Vigun04g008300.1, Vigun01g224100.1, VigunL03020…	1	Vigun10g179500.1	0.237884
Metabolism	Energy metabolism	vun00910	Nitrogen metabolism	36	Vigun02g077100.3, Vigun09g085800.1, Vigun01g112000.1, Vigun06g219200.1, Vigun01g163800.1, Vigun07g006700.1, Vigun04g034200.1, Vigun03g233900.1, Vigun06g169000.1, Vigun09g170600.1, Vigun05g245900.1, Vigun07g077900.1, Vigun08g143500.1, Vigun11g137500.1, Vigun05g246800.1, Vigun08g143600.1, Vigun11g139800.1, Vigun04g188900.1, Vigun03g285700.1, Vigun05g246600.1, Vigun03g297800.1, Vigun08g093300.1, Vig…	1	Vigun01g107300.1	0.108281
Metabolism	Energy metabolism			272		3
Metabolism	Global and overview maps	vun01100	Metabolic pathways	3137	Vigun09g065800.1, VigunL029300.1, Vigun07g200700.2, Vigun03g309300.1, Vigun03g251600.5, Vigun10g073700.1, Vigun05g111900.1, Vigun01g055700.1, Vigun11g172600.3, VigunL059000.1, Vigun02g050900.1, Vigun09g004400.1, Vigun02g080300.1, Vigun04g092200.1, Vigun02g060400.1, Vigun05g265900.2, Vigun08g190300.1, Vigun03g115100.1, Vigun01g025200.1, Vigun08g222300.2, Vigun01g204100.1, Vigun02g119300.1, Vigun03…	11	Vigun02g119300.1, Vigun10g002400.1, Vigun03g014800.1, Vigun03g015100.1, Vigun10g179500.1, Vigun03g290100.1, Vigun02g122000.1, Vigun01g226500.2, Vigun05g084900.1, Vigun01g084700.1, Vigun09g020100.1	0.401725
					039400.1, Vigun01g050200.1, Vigun03g203800.1, Vigun08g013900.1, Vigun09g195600.1, VigunL000633.1, Vigun01g249800.1, Vigun05g099500.1, Vigun10g108200.1, Vigun09g091200.1, Vigun03g378500.1, Vigun07g077300.1, Vigun09g217000.1, Vigun07g291200.1, Vigun03g118001.1, Vigun03g448500.4, Vigun09g160600.1, Vigun07g198800.1, Vigun04g173200.2, Vigun10g013600.1, Vigun11g024700.1, Vigun03g397200.1, Vigun03g26150…
Metabolism	Global and overview maps	vun01110	Biosynthesis of secondary metabolites	1896	Vigun07g200700.2, Vigun03g309300.1, Vigun03g251600.5, Vigun01g055700.1, Vigun11g172600.3, Vigun02g050900.1, Vigun09g004400.1, Vigun02g060400.1, Vigun05g265900.2, Vigun01g025200.1, Vigun01g036900.1, Vigun03g190000.1, Vigun07g271300.1, Vigun03g379700.1, Vigun09g206500.1, Vigun06g023500.2, Vigun08g177800.2, Vigun07g293100.1, Vigun07g282300.1, Vigun07g263800.1, Vigun09g189600.1, Vigun09g026800.1, Vig…	7	Vigun02g119300.1, Vigun05g092800.1, Vigun03g290100.1, Vigun01g137900.1, Vigun11g055200.1, Vigun01g226500.2, Vigun01g084700.1	0.393724
					.1, Vigun03g141200.1, Vigun03g443100.1, Vigun05g006200.1, Vigun04g001900.1, Vigun04g063600.1, Vigun04g077800.3, Vigun03g429000.1, Vigun08g092000.1, Vigun05g172800.1, Vigun05g003900.1, Vigun04g053700.1, Vigun02g076300.1, Vigun08g196300.1, Vigun02g192500.1, Vigun02g075200.1, Vigun09g184100.1, Vigun07g071800.1, Vigun05g294200.1, Vigun07g078700.1, Vigun06g052600.1, Vigun03g415900.1, Vigun05g093000.1,…
Metabolism	Global and overview maps	vun01200	Carbon metabolism	299	Vigun07g000300.1, Vigun04g203200.1, Vigun04g012400.1, Vigun05g000600.1, Vigun07g152900.1, Vigun11g095700.1, Vigun05g274300.1, Vigun03g102800.1, VigunL003432.1, Vigun11g116700.1, Vigun03g225900.2, Vigun02g041050.1, Vigun08g220000.1, VigunL069400.2, Vigun08g209700.1, Vigun04g119832.1, Vigun10g061000.1, Vigun03g038800.1, Vigun10g019300.1, Vigun04g195300.1, Vigun02g156900.1, VigunL007400.1, Vigun05g2…	1	Vigun10g179500.1	0.621823
Metabolism	Global and overview maps	vun01232	Nucleotide metabolism	78	Vigun02g195200.1, Vigun04g109800.1, Vigun07g051100.1, Vigun01g084300.1, Vigun03g312800.1, Vigun05g273300.1, Vigun05g141300.1, Vigun10g052700.4, Vigun10g081900.1, Vigun09g210900.1, Vigun02g010300.1, Vigun03g067500.1, Vigun10g014500.1, Vigun06g153600.1, Vigun03g214000.1, Vigun09g127200.1, Vigun01g160600.1, Vigun03g030500.1, Vigun01g055700.1, Vigun07g211900.1, Vigun04g119300.1, Vigun11g177600.1, Vig…	1	Vigun01g084700.1	0.220533
Metabolism	Global and overview maps			5410		20
Metabolism	Lipid metabolism	vun00073	Cutin, suberine and wax biosynthesis	66	Vigun04g197600.1, Vigun05g275500.1, Vigun05g237900.1, Vigun10g160300.2, Vigun02g003400.1, Vigun08g049700.1, Vigun01g140000.2, Vigun11g106900.1, Vigun09g062600.1, Vigun02g059600.1, Vigun03g310900.1, Vigun02g021000.1, Vigun11g208701.1, Vigun03g043500.1, Vigun11g106700.1, Vigun02g020700.1, Vigun10g114300.1, Vigun01g102800.1, Vigun06g073100.1, Vigun11g128300.1, Vigun11g194300.1, Vigun06g115500.1, Vig…	1	Vigun03g195700.1	0.189912
Metabolism	Lipid metabolism			66		1
Metabolism	Metabolism of terpenoids and polyketides	vun00905	Brassinosteroid biosynthesis	47	Vigun04g159100.1, Vigun05g172700.1, Vigun10g127500.1, Vigun07g294900.1, Vigun03g262200.1, Vigun02g132000.1, Vigun02g126000.1, Vigun08g017000.1, Vigun01g205000.1, Vigun10g104300.1, Vigun11g054600.1, Vigun09g221000.1, Vigun05g030100.1, Vigun03g071400.1, Vigun02g173300.1, Vigun03g071800.1, Vigun05g173800.1, Vigun05g173100.1, Vigun09g221100.1, Vigun05g173900.1, Vigun04g174600.1, Vigun01g050900.1, Vig…	2	Vigun11g055200.1, Vigun01g226500.2	0.00947341
Metabolism	Metabolism of terpenoids and polyketides	vun00906	Carotenoid biosynthesis	38	Vigun03g217800.1, Vigun01g052600.1, Vigun08g176400.1, Vigun08g176500.1, Vigun02g108000.1, Vigun08g024400.1, Vigun09g192400.1, Vigun08g139900.1, Vigun06g035100.1, Vigun11g002300.1, Vigun07g105600.1, Vigun07g142600.1, Vigun02g005400.1, Vigun03g277500.1, Vigun02g143900.1, Vigun02g183800.1, Vigun01g137900.1, Vigun05g149500.1, Vigun05g234700.1, Vigun03g189900.1, Vigun03g186900.1, Vigun01g254700.1, Vig…	1	Vigun01g137900.1	0.113958
Metabolism	Metabolism of terpenoids and polyketides			85		3
Metabolism	Nucleotide metabolism	vun00230	Purine metabolism	95	Vigun04g109800.1, Vigun08g105700.1, Vigun03g407200.1, Vigun01g019900.1, Vigun08g054500.1, Vigun09g210900.1, Vigun03g015200.1, Vigun01g055700.1, Vigun09g054700.1, Vigun03g315900.1, Vigun10g027600.1, Vigun07g119100.1, Vigun01g091700.1, Vigun07g175700.1, Vigun03g036300.1, Vigun03g314700.1, Vigun03g214000.1, Vigun09g034100.1, Vigun10g090300.2, Vigun01g069900.1, Vigun10g020600.1, Vigun07g118800.1, Vig…	1	Vigun01g084700.1	0.262036
Metabolism	Nucleotide metabolism	vun00240	Pyrimidine metabolism	66	Vigun02g195200.1, Vigun04g109800.1, Vigun01g084700.1, Vigun01g084300.1, Vigun03g312800.1, Vigun05g273300.1, Vigun05g141300.1, Vigun10g052700.4, Vigun07g187000.5, Vigun02g010300.1, Vigun03g067500.1, Vigun10g014500.1, Vigun06g153600.1, Vigun09g127200.1, Vigun03g030500.1, Vigun01g091100.1, Vigun11g177600.1, Vigun01g030000.1, Vigun03g315900.1, Vigun06g079350.1, Vigun07g123400.1, Vigun02g060400.1, Vig…	1	Vigun01g084700.1	0.189912
Metabolism	Nucleotide metabolism			161		2
Organismal Systems	Environmental adaptation	vun04626	Plant-pathogen interaction	408	Vigun09g006000.1, Vigun02g178800.1, Vigun10g134800.1, Vigun09g154600.1, Vigun07g126400.1, Vigun04g085200.1, Vigun03g359100.1, Vigun09g219600.2, Vigun06g158300.1, Vigun10g042900.1, Vigun03g004200.1, Vigun09g078800.1, Vigun08g216600.1, Vigun04g039900.1, Vigun08g159200.1, Vigun02g105600.1, Vigun11g211700.1, Vigun03g322700.1, Vigun03g250200.1, Vigun07g129600.1, Vigun07g161000.1, Vigun06g088800.1, Vig…	1	VigunL058066.1	0.737886
Organismal Systems	Environmental adaptation			408		1
