# Supplementary material for: Transcriptome Analysis of Differentially Expressed Genes Associated with Salt Stress in Cowpea (Vigna unguiculata L.) during the Early Vegetative Stage
Source: Int J Mol Sci. 2023 Mar 1;24(5):4762. doi: 10.3390/ijms24054762 (PMC10002509; doi:10.3390/ijms24054762)
Supplement: Supplementary file 1 [file ijms-24-04762-s001.zip › Table S8-9. Functional Annotation_Common DEGs in Venn_diagram.xlsx]

## Sheet: Table S8
Table S8. Gene Ontology (GO) enrichment analysis of Common DEGs in Venn_diagram
GO depth	Functional Category	GO ID	GO term	corr. p-value	Number of DEGs
					Salt-Resistance		Salt-Sensitive
					Up	Down	Up	Down
3	MF	GO:0016740	transferase activity	0.00038736	23	0	0
6	MF	GO:0008171	O-methyltransferase activity	0.00141346	4	0
2	MF	GO:0003824	catalytic activity	0.00234865	38	0
5	MF	GO:0004713	protein tyrosine kinase activity	0.0148847	11	0
4	MF	GO:0004672	protein kinase activity	0.0212608	11	0
5	MF	GO:0016773	phosphotransferase activity, alcohol group as acceptor	0.0328917	11	0
6	MF	GO:0008792	arginine decarboxylase activity	0.0328917	1	0
5	MF	GO:0016301	kinase activity	0.0328917	11	0
4	MF	GO:0016772	transferase activity, transferring phosphorus-containing groups	0.0328917	12	0
5	MF	GO:0043531	ADP binding	0.00773408	0	1
* Common DEGs of Salt-Sensitive Genotype did not identify the corresponding GO term. (corr p-value ≤ 0.05)

## Sheet: Table S9
Table S9. Kyoto Encyclopedia of Genes and Genomes (KEGG) enrichment analysis of Common DEGs in Venn_diagram
Major Classification	Sub Classification	Number of DEGs
		Salt-Resistance		Salt-Sensitive
		Up	Down	Up	Down
Organismal Systems	Environmental adaptation	1	1	3	1
Metabolism	Global and overview maps	33	13	13	20
Metabolism	Amino acid metabolism	6	2	7	1
Metabolism	Carbohydrate metabolism	4	1	1	7
Metabolism	Biosynthesis of other secondary metabolites	3	4	7	2
Metabolism	Energy metabolism	2	0	1	3
Metabolism	Metabolism of terpenoids and polyketides	2	0	0	3
Metabolism	Metabolism of cofactors and vitamins	1	0	0	0
Metabolism	Nucleotide metabolism	1	1	0	2
Metabolism	Lipid metabolism	0	1	1	1
Metabolism	Glycan biosynthesis and metabolism	0	1	0	0
Metabolism	Metabolism of other amino acids	0	3	0	0
Genetic Information Processing	Folding, sorting and degradation	0	1	0	1
Genetic Information Processing	Transcription	0	1	0	1
Genetic Information Processing	Replication and repair	0	0	0	1
Environmental Information Processing	Membrane transport	1	0	0	1
Environmental Information Processing	Signal transduction	0	1	4	0
Cellular Processes	Transport and catabolism	0	0	0	1
